# Supplementary material for: Comparative transcriptome analyses reveal two distinct transcriptional modules associated with pollen shedding time in pine
Source: BMC Genomics. 2020 Jul 22;21:504. doi: 10.1186/s12864-020-06880-9 (PMC7374968; doi:10.1186/s12864-020-06880-9)
Supplement: Supplementary file 8 — Additional file 8: Data Set 1. Expression levels of 640 genes in all analysed samples. [file 12864_2020_6880_MOESM8_ESM.xls]

## Sheet: Sheet1
target_id	EMC-1-1	EMC-1-2	EMC-1-3	EMC-1-4	EMC-1-5	EMC-1-6	EMC-2-1	EMC-2-2	EMC-2-3	EMC-2-4	EMC-2-5	EMC-2-6	EMC-3-1	EMC-3-2	EMC-3-3	EMC-3-4	EMC-3-5	EMC-3-6	LMC-1-1	LMC-1-2	LMC-1-3	LMC-1-4	LMC-1-5	LMC-1-6	LMC-2-1	LMC-2-2	LMC-2-3	LMC-2-4	LMC-2-5	LMC-2-6	LMC-3-1	LMC-3-2	LMC-3-3	LMC-3-4	LMC-3-5	LMC-3-6	ENw-1	ENw-2	ENw-3	ENw-4	ENw-5	ENw-6	EN-1-1	EN-1-2	EN-1-3	EN-1-4	EN-1-5	EN-1-6	EN-2-1
Pita_unigene49830	668.249	1393.69	4170.23	3353.45	707.918	1459.76	102.07	113.333	143.085	163.764	288.025	177.875	621.585	547.956	426.169	235.934	258.57	323.133	6999.24	1956.8	3991.01	4602.43	5009.26	3914.88	361.074	192.635	310.474	295.621	209.483	463.698	966.042	500.297	855.646	532.475	660.183	739.351	11130.9	9739.59	9514.27	12621.7	9714.64	9299.6	9167.9	15349.6	21740.8	18002.2	10058.9	19938.2	2038.19
Pita_unigene52902	2039.93	1138.46	1814.67	570.183	380.562	543.291	1293.32	827.36	597.916	633.299	368.713	392.624	2006.02	833.928	1127.1	580.874	429.446	417.07	2856.71	1880.79	3423.22	4617.98	2414.83	7265.48	2403.61	1200.3	2799.09	1677	4206.82	2657.64	3952.84	1219.08	3448.09	2119.53	6001.01	3736.05	65.6194	69.0246	858.164	178.982	760.655	560.318	2960	1040.73	1463.74	884.411	718.571	716.038	2491.45
Pita_unigene33984	1188.36	417.982	536.439	274.926	367.823	771.314	682.545	577.114	189.622	364.588	498.575	398.324	727.12	297.307	193.337	276.183	346.831	547.401	1684.28	1747.39	1490.34	731.468	571.79	851.944	956.008	1182.3	1016.32	382.933	315.184	874.909	1243.73	1154.8	801.403	458.893	490.446	677.591	92.8223	121.243	203.545	277.512	149.426	219.46	324.586	110.874	237.417	176.334	182.651	271.053	302.271
Pita_unigene36454	635.098	459.817	735.386	537.031	911.931	670.495	298.881	166.177	436.259	542.728	499.797	283.044	354.702	232.082	277.744	457.711	336.016	245.082	1813.37	906.598	704.326	923.702	808.085	1040.97	1061.76	436.47	675.575	619.743	637.898	657.957	915.181	544.375	428.278	447.424	531.942	381.641	0	0.1944	0	0	0	1.3913	7.395	2.37378	2.66351	5.77003	4.16409	4.79037	0.189265
Pita_unigene55633	732.91	777.67	874.565	544.525	609.921	779.194	431.107	489.381	756.102	484.998	447.908	403.978	674.879	619.278	817.715	549.115	473.679	634.035	739.866	796.211	1002.92	1190.7	814.288	797.735	470.404	571.352	886.777	639.957	566.457	896.531	704.688	824.748	1017.13	799.158	740.66	974.844	139.411	158.691	152.861	230.238	143.905	153.98	288.923	323.292	459.015	346.924	237.6	308.646	237.631
Pita_unigene16279	490.554	474.641	386.785	380.729	349.492	597.459	442.173	381.699	298.981	272.84	343.982	427.653	453.609	442.721	212.729	242.482	262.199	459.196	698.001	620.536	720.861	934.527	955.126	799.197	624.66	457.582	874.395	862.647	736.377	864.409	559.198	460.362	502.282	534.843	620.941	456.142	221.364	147.045	267.307	134.593	257.036	233.958	334.423	325.238	229.209	217.977	200.159	394.643	321.798
Pita_unigene40854	416.452	443.247	606.285	451.457	391.269	201.831	388.636	273.65	366.385	442.865	336.434	268.242	284.974	293.045	210.383	344.06	177.594	140.318	683.384	408.045	624.268	1017.04	805.978	711.017	647.161	345.548	827.549	649.721	737.343	824.055	351.801	334.846	312.766	236.815	377.113	350.544	550.715	582.034	437.679	426.966	408.879	624.144	334.769	423.333	360.967	454.709	259.625	312.799	338.641
Pita_unigene34636	73.8888	278.906	565.685	476.635	104.265	128.907	97.0814	114.325	160.333	159.725	324.577	71.0585	50.2503	43.5429	69.0903	58.8145	39.2747	45.0481	588.024	289.811	389.713	654.519	540.16	707.265	205.844	180.522	347.834	221.076	276.193	393.786	106.961	129.661	101.861	43.0736	118.106	115.697	339.588	189.48	88.6594	114.334	193.233	152.327	14.5061	23.0486	31.9304	49.551	31.4514	103.893	31.8962
Pita_unigene54308	2.76006	510.042	18.7988	0	165.533	1.70135	0	143.869	0	0.443716	141.226	0	2.92874	390.917	1.12538	1.04992	141.885	2.42073	661.646	914.63	9.1181	371.051	246.456	859.178	342.567	473.833	195.946	71.8137	332.22	195.838	535.148	732.68	389.659	203.079	702.904	413.371	28.2478	0.594378	1.91477	0.835429	0.78487	2.17365	4.15514	127.194	1.58888	0.864064	100.187	6.26564	0.562474
Pita_unigene55377	82.9837	1105.75	20.0431	305.433	1845.69	501.175	74.5851	922.685	17.8588	320.111	982.774	293.942	71.7027	858.423	21.0274	383.792	1466.62	278.033	1.01919	2084.44	685.798	0.706593	1.01831	1.52438	0.357228	912.341	0.131619	0.676963	0.391406	0	1.54045	1352.88	0.251702	0.904402	0.615002	0.439415	78.8494	29.5092	0.945523	0	4.8741	14.9058	94.7323	1071.8	13.8352	343.446	2139.18	568.82	43.2306
Pita_unigene64245	248.358	304.46	507.697	407.674	295.812	252.753	57.8851	93.5216	109.976	130.311	55.9663	90.1431	132.371	168.454	207.883	250.327	237.738	195.677	421.337	453.246	353.407	337.452	517.035	482.807	70.5973	219.7	239.858	297.295	238.351	117.771	329.858	397.222	155.342	280.182	309.906	221.278	6.75309	45.6832	19.9357	30.1664	26.6531	1.57085	118.782	149.216	201.026	220.69	215.13	182.737	92.7413
Pita_unigene63674	186.335	236.149	441.242	240.331	102.713	296.533	382.139	396.087	234.977	271.618	393.938	389.451	354.029	434.076	216.527	183.082	174.767	366.35	332.59	426.265	322.705	525.596	530.13	405.389	376.512	356.51	605.872	455.981	362.149	628.18	348.255	398.098	510.534	432.748	462.83	517.378	590.519	272.287	359.679	628.834	404.274	354.005	86.564	104.567	108.023	72.4155	77.8052	136.212	78.2789
Pita_unigene17622	244.74	261.033	329.536	273.78	238.851	330.226	166.602	186.271	164.507	132.831	144.707	141.654	232.048	287.364	320.241	269.817	271.596	290.398	428.961	346.638	496.694	424.994	314.848	529.936	248.428	157.826	200.112	154.949	245.47	195.259	321.319	331.58	294.655	274.556	416.074	341.937	392.326	411.293	510.343	470.672	456.767	474.862	234.441	253.951	282.845	314.386	226.726	385.568	234.073
Pita_unigene33668	99.7051	256.708	498.95	391.46	151.188	220.856	48.8584	134.704	90.4685	164.633	114.946	47.4087	87.7108	83.8917	242.822	145.218	94.9052	114.393	316.655	553.468	266.583	408.693	432.424	512.306	107.769	165.573	229.183	161.008	172.62	222.973	208.267	416.181	327.362	137.513	228.06	311.145	0	0	0	0	0	0	0.39973	0.863193	0.614656	0.461603	0.59487	0.199599	0
Pita_unigene62617	270.349	305.597	241.642	314.487	211.427	301.206	232.88	281.639	165.861	251.147	185.213	255.273	148.259	177.599	126.198	205.479	171.737	177.439	338.566	358.264	465.735	369.681	348.353	506.822	242.667	296.33	350.462	257.73	275.61	286.763	277.442	264.798	167.135	172.638	253.097	192.982	122.215	44.1299	39.1426	24.5709	48.4435	23.7839	17.6561	35.2268	25.6986	31.5438	28.4773	12.8749	21.3743
Pita_unigene43681	177.941	101.41	214.482	78.1334	62.1116	114.09	87.9726	69.4036	50.522	55.1061	56.0877	65.6185	152.892	134.271	150.127	109.913	101.911	134.889	555.291	143.41	248.732	217.609	241.442	375.525	169.411	75.3336	102.497	96.2887	195.915	121.847	149.407	184.547	181.319	172.295	290.437	237.545	68.4417	107.304	18.7902	54.993	27.4517	96.383	38.5544	22.4558	45.9955	85.7237	41.4741	36.2002	11.9009
Pita_unigene55734	176.084	197.57	218.888	154.049	163.872	221.152	116.444	96.9915	81.3256	82.4888	115.73	115.436	148.715	165.859	135.428	135.868	114.1	175.748	244.299	243.165	272.59	275.557	394.466	318.161	90.787	130.239	151.674	199.944	166.732	148.759	181.249	191.406	168.96	236.204	202.648	149.614	35.6849	32.6035	37.4189	30.0622	43.1189	35.0274	58.6547	66.456	53.3443	57.1243	66.4026	71.106	47.4129
Pita_unigene55600	42.5368	96.9804	156.498	189.66	44.7033	83.4152	32.0095	58.4785	47.0772	86.0462	93.6341	56.4415	83.5587	102.36	79.4406	82.7624	58.4187	107.468	649.091	149.79	184.95	286.089	245.267	149.589	138.196	64.7092	110.159	60.3467	71.776	105.34	133.589	137.321	98.4491	116.11	128.443	92.9486	3072.48	2122.72	2620.01	2518.22	1960.01	2096.88	184.169	333.826	193.919	262.054	515.38	403.275	183.489
Pita_unigene56437	432.082	516.587	278.103	391.374	329.349	347.78	545.216	700.994	471.148	615.596	484.119	591.622	469.982	599.226	450.612	611.889	529.68	487.002	196.662	299.395	296.604	261.084	188.091	227.513	395.722	385.428	332.938	327.379	368.387	345.428	371.931	385.614	470.809	399.879	413.741	437.52	165.153	171.038	230.968	137.085	214.057	161.342	179.661	241.18	209.378	206.071	204.824	193.022	379.809
Pita_unigene56410	65.9613	175.571	254.886	180.937	94.8761	115.43	27.3641	105.331	105.203	112.918	59.8679	44.0432	34.3998	87.6472	87.4264	99.3307	38.139	50.0807	295.79	229.879	126.737	168.761	338.719	232.734	147.489	109.016	94.2134	183.937	136.673	90.9446	155.923	139.086	74.5146	141.465	144.117	69.5341	1.16407	2.41215	2.35405	4.53527	2.95149	3.34595	11.2111	11.8331	15.401	20.4417	7.06932	12.2432	12.0268
Pita_unigene29945	155.169	123.71	192.72	104.9	71.7416	157.797	231.588	170.737	216.481	142.682	118.693	188.545	217.136	217.124	231.698	126.518	107.276	215.648	177.242	257.863	169.651	439.544	175.391	140.08	327.976	259.242	465.591	243.329	235.341	465.362	246.012	224.748	314.595	202.055	226.967	304.852	113.554	56.8154	39.3579	88.9082	47.4001	126.191	145.024	154.484	155.067	110.944	87.6167	136.131	122.272
Pita_unigene55789	61.6969	162.162	122.052	247.188	127.947	115.742	26.4612	105.925	118.494	176.509	63.618	79.8525	17.6254	77.3988	102.399	148.93	36.7618	47.108	233.416	152.031	211.241	190.136	290.984	200.085	182.503	121.092	147.445	200.891	175.913	160.003	157.11	156.485	95.0394	134.604	152.602	100.364	11.4962	11.0941	21.2808	7.87559	18.1745	3.86536	2.82644	10.8169	13.4073	11.5736	0.31896	6.0483	14.3925
Pita_unigene38460	14.7761	43.0686	168.653	210.267	16.9202	19.1277	16.1114	20.4135	41.461	32.0467	128.257	22.936	21.8034	28.86	28.5304	22.7282	20.0486	14.3195	299.38	140.695	98.3345	224.575	180.652	99.5449	102.497	91.0014	73.909	41.739	53.722	78.2396	33.833	78.2625	44.3687	21.225	49.8217	40.2166	7773.47	5600.08	5137.11	6533.61	5641.18	4757.24	388.669	487.837	409.887	605.496	468.501	483.177	574.933
Pita_unigene44103	0.427954	99.5698	2.29718	105.678	128.033	1.36486	0	64.423	2.33968	85.0772	101.208	2.02938	0.48255	57.6706	3.62789	58.9477	56.3536	2.73219	282.557	162.005	105.15	209.217	148.839	114.083	187.62	134.315	181.358	83.5647	77.9276	186.906	192.63	150.532	131.937	94.7395	77.9564	130.711	18.8682	30.9427	1.34447	1.29303	0.603521	0.0939428	0.361581	18.6602	8.72743	27.4297	26.6865	3.57651	6.42139
Pita_unigene64137	136.026	83.0888	142.918	139.574	114.718	95.4431	125.449	100.257	114.057	126.657	142.834	105.657	126.509	117.258	126.761	149.523	171.939	119.539	129.676	213.042	118.086	168.109	170.867	163.868	171.469	137.365	138.638	125.377	159.227	142.829	129.188	177.359	150.978	172.52	170.992	180.658	457.703	377.607	420.007	360.032	355.115	237.964	134.199	158.413	133.457	148.249	172.033	141.301	134.502
Pita_unigene12416	60.1945	119.133	187.431	141.649	73.6636	92.3235	42.8874	71.8143	84.8371	107.844	86.2783	61.7025	70.1395	84.2513	81.736	95.4501	61.4759	64.6759	144.417	185.724	124.536	195.924	152.964	154.917	94.4047	148.706	155.245	122.923	119.493	139.857	121.985	164.649	81.5603	73.6181	99.4351	84.5437	133.732	81.0284	108.468	118.906	107.509	99.2444	32.6863	59.6842	63.014	41.999	30.1262	50.8681	56.0355
Pita_unigene62067	71.2486	76.546	172.824	102.978	91.573	98.8659	86.8891	86.0626	97.9624	77.6748	109.574	74.7589	92.8196	100.019	93.9151	95.9016	107.642	107.244	140.894	158.568	137.051	203.083	153.936	162.713	148.353	86.8739	118.848	95.2915	123.019	123.008	131.997	129.108	128.882	135.346	139.224	131.608	108.311	167.97	164.599	161.821	150.336	118.337	105.547	119.317	123.095	170.876	150.268	184.837	115.948
Pita_unigene36657	94.1394	28.224	80.6231	73.4001	100.602	36.6027	73.3964	36.6562	94.5417	74.9097	86.6955	27.0452	64.9081	25.6424	85.3289	60.749	72.4235	27.4131	164.903	229.441	90.8106	282.162	80.1642	61.6681	159.68	170.565	227.332	58.9311	61.1338	185.978	131.857	209.335	120.774	48.8094	54.6166	96.7334	4.2994	2.28881	1.56485	8.26711	1.87129	2.77683	1.56991	3.86148	6.98962	3.39049	7.08713	1.49135	3.43622
Pita_unigene39352	91.7243	81.5682	129.166	132.042	111.456	79.3533	81.6159	103.364	96.8554	83.2962	96.1125	66.4695	84.7711	74.8509	77.6789	78.5651	88.4107	72.8364	149.668	181.778	144.882	148.228	133.729	148.785	108.918	87.6158	113.995	107.702	117.935	109.684	117.079	107.965	80.0171	93.7509	108.797	95.9947	47.0967	46.5886	46.6003	36.5578	36.9208	38.3946	21.5545	21.604	19.8265	26.5112	25.9004	24.969	20.5419
Pita_unigene43894	108.606	89.798	108.124	86.2071	55.8622	84.9842	115.536	153.096	87.4911	86.0856	102.816	81.8086	131.858	138.959	93.9218	100.873	85.0812	98.3193	160.67	132.527	152.712	132.994	150.714	155.524	177.9	90.2893	149.431	127.804	185.121	148.22	175.706	125.449	145.104	156.111	218.564	122.241	287.765	165.585	278.176	186.556	246.512	217.513	74.0254	76.0053	62.5403	78.274	65.2029	67.1671	96.45
Pita_unigene41529	207.648	167.12	194.52	177.435	214.263	202.279	276.725	157.95	240.576	212.831	196.056	297.31	241.578	196.257	245.131	242.687	261.839	262.479	132.827	162.225	142.359	133.435	150.898	138.614	174.456	184.617	145.468	246.837	147.971	144.043	173.223	183.154	155.596	249.252	153.48	159.052	62.1149	104.667	66.8614	112.646	55.3665	97.6841	100.87	85.3446	106.581	111.493	111.103	106.749	91.7788
Pita_unigene25410	0	0	0	0	5.00916	0	0	0	0	0	2.28328	0	0.538642	0	0	0	4.45556	0	473.535	0.676321	0.264056	327.354	0.444657	0.27666	259.859	0.230424	203.73	0.241993	0	200.185	492.694	1.10568	447.302	0.467785	0.648379	432.591	0	0	0	0.283778	0	0.243365	0.210569	0	0.213954	0	1.03487	0.207213	0.596844
Pita_unigene19051	704.264	374.651	210.53	325.091	450.199	444.559	1344.23	876.881	503.077	1074.64	368.406	1032.02	666.585	797.513	680.453	971.232	923.574	761.587	61.5933	182.613	150.299	76.3543	75.4994	244.75	280.894	797.578	215.947	305.816	802.613	296.627	330.932	327.591	222.256	525.863	773.829	253.232	420.127	1121.36	578.924	1688.22	726.466	1305.35	283.898	680.989	494.928	419.62	474.244	703.579	1126.1
Pita_unigene37878	5.76733	105.722	136.801	76.3287	7.47219	4.63719	7.32045	121.787	109.126	111.189	8.51329	8.02113	5.32629	102.234	127.182	82.2082	8.38159	6.81276	74.4613	181.294	167.531	89.479	128.209	110.035	131.98	192.235	155.027	189.607	178.078	151.963	106.701	170.358	140.224	178.793	161.538	120.57	3.51024	4.8951	6.3668	18.9275	7.45877	0	0.296781	10.0098	22.3783	5.6019	0.334371	0.474876	12.4616
Pita_unigene319	53.6649	45.1361	70.4828	40.659	78.4641	60.3257	70.5198	69.1371	70.652	58.5532	130.459	64.0081	57.4245	48.3774	43.2236	47.8412	93.4249	54.1938	95.9026	155.309	99.2814	128.918	129.032	128.72	117.665	140.82	140.73	151.178	127.979	130.879	81.1575	98.9511	66.4422	88.9143	77.6443	64.8778	39.674	23.0785	64.4362	45.1088	70.5692	57.2911	70.315	75.7255	65.9748	72.5055	100.406	71.2125	85.0266
Pita_unigene59204	28.3258	34.4886	65.8883	39.4398	51.2617	48.835	41.3482	35.3371	75.5481	52.4418	36.7435	58.7224	29.3168	56.1224	53.6371	46.6529	52.1081	43.9904	128.277	158.876	130.703	101.407	75.6607	136.54	95.2281	82.7951	70.7235	62.9907	71.0877	68.9105	112.463	103.002	73.398	73.3925	106.431	88.8532	45.1748	49.4937	87.2734	71.7557	74.6623	79.3201	57.6268	36.9054	34.7063	71.8253	33.8134	78.7044	24.2984
Pita_unigene43889	658.694	500.145	132.487	98.039	516.024	199.621	514.449	351.404	742.484	221.847	177.226	396.222	624.041	634.465	912.875	571.212	817.156	406.271	97.6945	238.483	214.926	48.1947	14.445	85.2733	200.351	354.874	131.664	59.4895	213.8	132.434	318.525	490.935	593.339	416.188	322.976	490.706	0	0	0	0	0	0	1.24681	0	0.409309	1.36438	0.402381	0	0
Pita_unigene43797	130.437	145.046	138.222	174.913	144.127	143.563	163.677	171.47	172.306	167.854	210.717	168.345	175.73	153.171	136.951	154.1	156.961	162.694	92.8585	131.136	116.572	112.196	82.7756	109.956	138.926	158.207	142.757	107.91	176.189	143.548	97.1701	121.963	149.056	83.8337	126.58	143.411	71.5368	66.4592	72.0763	86.632	58.8718	90.7069	39.3004	53.8378	43.2417	49.564	43.0848	42.6719	43.9465
Pita_unigene56780	117.603	43.455	35.369	67.2883	70.7399	60.9302	115.409	34.3762	18.1496	44.6416	99.5464	36.991	129.482	52.005	21.3958	43.6156	67.6396	40.6249	117.003	147.099	90.6436	118.516	107.614	37.0841	87.6862	117.73	102.122	93.5548	45.9387	97.7437	107.24	125.433	100.388	92.6258	50.9881	102.392	18.2517	38.2741	68.2679	12.6436	59.9261	69.8385	55.2968	19.4211	13.0484	38.3587	48.9673	29.0118	76.8991
Pita_unigene43596	40.9933	116.836	56.3193	47.2309	92.7321	80.4067	30.8989	183.769	66.3289	31.4734	99.8451	98.7698	37.65	132.458	91.9717	34.8995	95.0358	92.9864	94.8204	80.2282	119.947	111.629	92.8858	113.445	145.606	78.7882	151.227	162.675	146.911	164.757	108.601	86.2051	137.415	130.249	124.074	156.336	73.9944	5.72705	48.1183	39.472	42.326	7.59433	13.8459	60.8726	40.8539	14.7578	34.184	35.3145	41.1118
Pita_unigene64127	42.858	37.0999	97.3258	63.6162	42.2606	88.2118	28.8298	39.6027	47.1504	61.6866	50.821	28.0914	35.9478	65.5308	59.8131	59.3517	66.0776	70.6204	77.4169	137.297	150.794	69.5897	90.9078	85.1342	64.4345	49.5409	56.9791	57.5468	65.2791	60.353	79.3021	88.6756	104.569	79.8573	79.546	99.065	706.999	644.215	977.416	809.992	788.839	595.116	438.737	401.579	514.931	481.662	484.871	579.488	418.937
Pita_unigene2001	67.152	71.6679	96.142	79.0759	85.9669	77.5261	64.084	57.388	61.3275	68.1182	72.1971	63.3088	72.4087	62.0255	69.2045	60.7318	62.5722	67.8326	103.853	106.115	85.0445	96.5409	99.7856	119.542	68.2563	79.9681	93.1798	109.898	82.4338	83.6634	88.1669	93.8334	94.1767	97.1215	85.59	107.85	6.15755	11.8025	7.53802	9.10973	5.75298	7.29888	15.7186	26.7284	34.4633	33.5621	36.8043	22.5068	20.6047
Pita_unigene24855	432.69	209.104	105.201	127.401	127.807	269.084	393.412	259.997	202.086	273.097	163.02	307.534	417.173	304.515	180.901	279.76	376.821	311.154	56.0853	90.3815	60.8385	108.267	168.599	113.738	88.044	146.485	147.403	200.634	175.778	143.57	135.102	220.038	217.546	326.019	222.427	183.176	8.92801	11.7858	5.84141	20.0116	4.168	11.362	109.122	75.9374	68.1052	41.4244	49.2184	49.637	36.4729
Pita_unigene9759	130.675	145.153	129.981	215.602	185.96	144.063	147.59	115.819	164.808	175.216	207.708	140.514	167.661	147.397	160.79	172.083	184.956	141.341	83.003	101.447	79.2596	139.191	95.1239	96.6879	205.203	178.127	235.432	200.053	192.372	257.222	101.572	86.2865	154.93	116.176	118.454	165.988	83.0409	120.638	153.579	124.566	122.152	111.011	82.4117	117.941	97.295	95.9187	108.459	114.668	152.359
Pita_unigene43502	114.547	241.227	112.198	97.0126	164.253	137.762	155.38	328.378	177.411	132.126	171.816	172.421	131.588	278.086	131.677	111.916	129.979	131.248	248.574	6.46051	5.24037	2.47173	317.079	9.68689	390.708	1.69614	1.7857	547.663	2.29253	0.940549	249.797	3.23103	2.07626	274.107	5.32166	1.10978	101.452	25.9118	0.491709	46.9855	0.195292	56.5092	55.8452	145.01	70.9656	49.5241	51.3643	56.6138	1.13511
Pita_unigene26195	106.17	118.924	202.029	167.987	223.764	102.576	150.186	126.426	209.19	230.566	215.846	146.044	105.27	100.039	198.796	167.411	187.148	105.274	76.0723	97.8125	152.58	82.6541	69.5649	83.2635	126.267	134.723	107.748	142.979	134.846	111.765	87.0948	99.4413	94.0543	91.5969	95.3173	94.4976	11.9801	30.7795	29.7364	23.0834	27.3689	17.8641	26.1524	33.6678	57.9935	53.0814	50.6507	34.7356	83.8058
Pita_unigene28827	0	0	0	0	0.896806	2.41202	0	0	0	0.42591	0	0	0	0	0	0	1.08776	2.27345	56.3689	0	133.152	63.4214	305.789	0.944432	37.8261	0	20.8802	102.353	0	19.2797	103.764	1.10608	109.367	439.164	2.19044	137.013	0	0	0	0	0	0	0	0	0	0	0	0.738973	0
Pita_unigene7698	95.351	80.1762	85.5316	60.5984	61.1209	56.822	85.3375	63.326	86.6161	68.933	52.8113	47.8586	85.4241	78.3332	83.0605	61.624	53.3028	56.6166	101.651	90.9611	58.7864	107.121	90.3253	105.681	107.499	89.7819	97.1295	90.2725	113.3	98.0859	116.688	101.432	104.116	96.2639	121.058	104.53	22.9851	36.4465	25.8925	36.009	27.2807	41.7268	38.3908	32.9988	32.9265	26.2261	20.0926	22.7015	35.8449
Pita_unigene41970	58.3041	63.3406	72.8219	89.7507	66.7857	52.7129	31.8492	17.6753	34.7448	35.8395	36.4492	35.6209	41.4814	37.0848	33.8565	50.9371	42.4734	40.4591	85.1542	96.9181	59.9025	111.859	100.684	92.3948	34.6259	37.3166	68.9538	47.3015	41.9764	66.2977	58.4577	89.8908	46.3187	47.1847	61.4902	45.934	27.4049	32.3416	24.417	23.9065	24.3591	18.637	26.6009	28.6728	33.7768	37.1632	32.1534	32.6065	21.1711
Pita_unigene40426	0.398989	88.0924	70.0316	57.5237	1.6697	0.796856	0.106207	80.201	79.1	89.9727	1.08668	0.82906	0.542562	79.3626	101.172	72.7812	1.3647	0.990835	88.4115	96.6766	84.3881	72.1051	79.5613	110.401	89.2588	83.1068	78.9261	80.9124	126.103	87.2539	92.5505	102.302	82.8604	90.9985	109.817	80.9007	27.9908	22.2297	0.303193	24.8234	0.366054	0	0	68.7371	44.688	44.105	0.540052	0.820599	1.24826
Pita_unigene41126	22.7347	36.8739	45.3969	35.2168	52.7062	25.3476	19.7524	25.4539	35.5164	31.3394	53.4496	25.0378	13.8597	24.2593	31.1312	17.7524	27.5991	11.6118	97.0294	94.746	112.341	65.7265	75.6035	65.0449	81.5783	72.649	76.3292	47.7545	35.4731	63.3364	95.9352	76.6659	43.8576	34.3122	26.3089	44.9953	0.621872	0.0858309	0	0.119577	0	0.104115	0.297618	1.4495	0.103903	0.590834	0.298531	0.100499	0
Pita_unigene39818	148.639	89.1266	126.715	110.879	114.702	165.394	219.117	112.699	169.349	148	155.755	178.763	261.526	130.135	163.68	165.55	160.187	213.632	56.0829	78.8729	61.7172	61.2813	117.731	128.847	95.121	95.1716	97.0282	192.233	155.527	100.28	97.7904	101.503	101.447	194.079	183.54	96.3891	31.1102	53.5674	47.8155	61.6353	50.8748	70.6067	67.1374	41.5453	62.8403	59.0228	62.1455	77.761	56.4611
Pita_unigene41626	22.034	45.2351	40.0208	47.1904	89.0008	49.6443	12.9521	16.6015	34.2256	34.5988	67.5202	30.3667	16.4668	21.5176	35.5123	37.6705	52.9735	27.8762	85.529	88.6565	106.707	64.9929	71.6982	86.4695	64.8117	53.5008	44.9956	43.8143	57.6943	41.0967	65.8975	65.315	32.3159	33.1043	61.7139	37.9955	0.348518	1.44316	1.96032	2.91534	1.8787	1.49108	15.2005	11.4251	26.4069	37.701	42.4015	19.4848	38.0225
Pita_unigene37020	203.28	224.75	121.284	187.983	146.415	98.1189	225.205	149.602	123.158	173.824	189.833	130.44	144.432	122.581	122.347	143.141	191.155	120.851	64.7377	87.2611	91.0494	72.1941	82.9515	84.5936	103.533	123.435	93.9788	135.978	137.112	112.147	103.77	90.5811	132.83	115.827	99.1332	120.462	9.18929	14.7556	20.1364	10.6321	13.3104	31.2906	102.048	51.3972	51.7454	39.7695	51.6657	57.3808	76.4177
Pita_unigene41557	33.257	50.5094	47.3904	23.4045	31.062	20.5167	26.2857	21.153	26.7155	10.6523	19.9918	23.3061	30.7531	35.1611	19.0249	14.8612	20.6175	18.7043	53.684	96.1266	47.0105	89.0944	101.779	90.7303	20.0277	62.7065	49.2362	58.8029	82.9218	57.8693	13.2897	72.5507	39.2293	41.8179	48.8673	34.4479	14.5353	15.6573	19.0465	26.0486	12.0366	29.3473	45.9749	38.1096	43.7707	48.9768	43.7568	46.8974	40.9462
Pita_unigene62176	34.3691	42.2582	50.9815	5.00202	49.8472	78.2989	29.5431	30.5601	36.5943	2.88574	43.4359	77.4449	30.2222	32.112	38.4242	2.45431	39.7062	69.8702	80.3346	83.9228	46.0118	97.1123	77.0182	85.9902	77.0257	81.1221	88.0631	76.5373	81.5763	95.869	79.627	78.8964	74.7809	66.2768	77.9508	72.6282	36.1446	2.99645	41.3152	42.4567	39.816	32.3301	15.3745	18.0437	23.5547	2.89754	20.4336	44.2763	24.0843
Pita_unigene39006	43.452	17.0239	20.1689	0	2.25711	9.1285	15.4851	16.0906	10.2619	0.367013	5.44538	10.3584	27.2477	14.4787	15.2752	0	4.13227	8.70766	17.2496	178.367	127.475	23.6354	59.5136	42.6734	8.54154	176.396	31.6887	42.6059	37.9268	34.0269	15.6467	74.3453	44.1659	49.7456	26.3492	31.3913	5.46713	0	8.32253	0	8.80681	1.13415	3.28267	18.4843	1.80872	0	16.8434	24.9835	24.8932
Pita_unigene47819	0	0	0	0	0	0	0	0	0	0	0	0	0	0	0	0	0	0	52.739	0	108.55	57.8147	226.106	0	44.7308	0	42.3109	74.5551	0	22.8306	93.5535	1.04929	124.569	309.973	0	115.982	0	0	0	0	0	0	0	0	0	0	0	0	0
Pita_unigene61261	64.7564	36.469	42.5264	55.0581	47.7125	73.0643	105.95	107.757	75.0733	78.1347	73.4782	63.3052	131.097	61.4269	71.6717	76.3546	72.3382	85.2667	55.9774	82.0876	65.742	93.7244	77.8439	63.48	93.3983	87.8462	138.895	113.581	100.093	131.638	86.8457	94.4065	134.575	119.097	102.364	129.492	6.47704	16.3092	9.17514	13.9181	9.93566	10.4496	13.5325	10.3181	17.7067	16.1395	13.1427	23.096	8.70992
Pita_unigene39252	18.049	56.4464	27.7074	103.917	10.0968	16.8005	11.8181	45.702	37.0273	51.6647	7.63864	12.5762	15.2434	37.5048	31.2642	61.0133	4.92624	11.0886	96.0505	82.0703	72.237	87.3294	61.3717	38.1802	78.2103	66.6437	70.7966	46.0949	35.5957	59.4583	92.4242	72.7958	69.2514	51.4934	49.145	71.2572	7.15513	23.2661	2.17593	21.4852	1.47015	9.40549	11.6629	13.2139	20.6334	16.3998	6.05016	14.1549	3.32533
Pita_unigene8823	26.0399	42.8677	58.243	32.6081	70.3072	33.1574	29.1859	37.8052	40.9596	28.7953	73.7428	39.8874	28.1722	38.9729	47.3453	27.5742	64.0881	30.0583	85.276	36.6118	69.8413	47.4888	91.6523	103.502	84.2667	40.8202	49.9066	103.15	89.0598	50.5176	79.5503	40.211	43.1512	77.2983	92.1521	41.7979	12.7388	12.4485	10.6265	18.4456	9.4439	8.48046	9.96576	18.1581	18.9787	15.1539	26.4505	12.7562	15.7399
Pita_unigene63003	0.239541	107.65	37.8995	0.172122	60.29	1.81437	0.0805775	108.414	45.7995	0.222477	60.9715	8.39545	0.847444	108.586	50.5341	0.273377	57.1962	2.52738	89.3743	47.4794	72.5282	94.1821	53.0198	75.7077	116.144	56.882	114.014	84.4122	85.9605	116.262	111.512	61.1102	116.457	65.7792	85.4647	118.522	43.4194	0.122243	4.39482	18.9197	5.71579	0	0.159408	47.03	23.2556	0	21.0929	1.65348	4.53663
Pita_unigene20032	0.476038	82.7948	0.572649	99.7363	0.641295	63.7606	0.113009	58.8386	0.132877	79.0263	0.122076	74.1571	0.767893	67.2437	0.434557	63.2359	0.0989646	67.1982	50.6641	84.8599	54.991	117.483	49.0276	69.6435	48.0062	107.638	157.461	62.1931	60.8782	143.557	41.6094	104.714	70.7188	30.5748	49.9351	64.3848	28.6627	29.2322	14.7928	0.0925606	13.6485	0.0821951	0.325597	46.3206	0.423643	54.24	0.275749	36.8391	26.4683
Pita_unigene25133	40.0311	44.3411	40.431	50.3281	34.3552	46.1598	49.7706	49.2024	102.749	75.4367	35.2092	31.0393	31.2972	29.4444	61.4504	36.6428	20.665	20.725	70.7022	91.8797	95.1659	42.5067	64.6485	54.7452	103.618	175.029	69.3428	61.671	60.4461	69.4844	54.0946	86.7085	39.9831	44.2743	33.2777	52.2686	6.4783	12.2711	25.5416	10.5272	20.2262	12.0426	42.7511	32.5499	39.4242	45.6018	23.7228	22.8271	112.363
Pita_unigene34610	23.48	24.2237	17.4473	49.4939	40.5574	53.2097	20.2923	11.0754	16.4039	49.0589	42.0092	41.1489	14.4177	8.93985	25.7283	22.2122	12.824	20.5906	95.5623	53.0503	84.8022	23.224	115.437	46.5417	81.8575	64.0505	38.6608	89.9	27.1588	29.6308	66.5502	40.0498	26.2812	65.8092	15.8404	24.7447	0	0	0	0	0	0	0.937455	0.325077	0.313087	0.350155	0.30604	0.30705	0
Pita_unigene11220	7.54777	0.422388	0.8617	1.99508	1.39814	1.15188	2.41167	0	0.312431	0.505689	1.67158	1.93368	7.58266	2.058	1.99069	0.808463	1.49284	2.84072	9.64577	43.5647	1.654	49.6194	209.922	80.331	1.30349	13.4023	15.4833	13.5537	11.4078	15.057	2.43301	48.3134	23.4865	39.366	31.076	17.1432	4.10884	9.05075	215.479	6.53832	204.344	192.732	30.7502	0.852337	2.26827	2.73449	2.10192	1.87295	45.0819
Pita_unigene7873	16.3752	26.7741	13.9879	35.0749	12.1044	33.2199	12.951	14.3581	16.7434	38.7093	10.1965	25.0636	15.6194	19.2289	11.153	36.3717	6.99884	20.2875	143.83	50.1252	21.6606	48.1291	42.7317	83.2536	80.1564	39.7446	50.3677	26.2109	72.1199	46.3838	95.3955	42.0263	22.6394	17.9649	61.9779	25.0861	0.413611	1.34772	0.351856	0	0.947202	0.526791	1.35075	2.05395	0.395095	4.46126	0.293661	2.48252	3.78501
Pita_unigene53638	0	0	0	2.06271	0	8.95039	1.83428	1.25983	0	2.31617	0	4.82167	1.72706	0.638012	1.27135	0.603527	0	0	9.00019	126.73	18.4204	3.1352	6.5258	224.563	1.76705	136.383	4.21724	0.931262	147.56	1.56526	2.84001	159.164	2.33925	4.02368	175.411	1.88398	0	4.82117	4.30376	0	0	0	7.14197	0.476588	0.465238	15.9628	0	19.6728	3.03005
Pita_unigene45973	108.501	109.521	73.2911	59.5375	94.9601	92.1157	156.712	157.055	151.727	141.637	126.52	155.108	110.665	140.955	117.293	143.832	148.067	121.456	70.1073	66.9306	68.0723	52.7223	55.1325	72.1568	131.794	143.286	97.1443	114.177	138.391	104.636	94.4616	86.6134	110.196	122.607	92.8025	117.338	11.5941	14.0384	6.44652	7.77526	5.61994	7.7405	93.2644	97.1867	64.9422	103.836	91.752	66.3412	110.841
Pita_unigene43463	35.8731	51.3016	37.7059	37.9929	37.4491	52.266	41.1943	57.2661	40.2527	33.3204	36.6018	34.3087	32.7998	48.8298	44.6451	39.8771	33.9696	43.1781	46.4846	91.9546	68.3841	63.3329	44.2162	60.5556	46.2051	49.3678	58.1507	46.1699	62.545	57.2125	53.6508	68.2946	42.9119	42.7527	57.2125	61.5842	2.32723	0.962912	2.3966	0.319558	3.00376	0.391783	0.67154	1.98516	0.768973	1.14916	2.03029	1.88249	1.68924
Pita_unigene44410	48.3305	39.8861	50.3214	63.3229	52.5891	38.5836	50.2865	32.8103	49.3568	41.4755	61.3066	40.6612	62.3173	61.1975	65.5521	58.238	70.6753	57.6912	61.5245	50.0033	46.6426	77.3229	80.4617	58.5467	68.2952	58.9207	76.4274	79.8328	61.1572	85.3292	47.7005	50.2883	46.5373	55.1112	55.5112	51.4592	74.8064	65.175	69.6554	78.1863	62.238	59.2325	30.5371	31.0395	35.1777	33.1282	36.0662	29.9044	31.0234
Pita_unigene56263	3.07312	7.19198	15.6514	8.26655	3.80276	10.9959	2.7167	8.44535	5.23216	5.8672	2.16832	4.90549	3.16838	5.60725	2.99776	1.44924	0.468999	4.33822	130.989	22.4422	18.7993	32.8711	89.7354	71.2195	29.6408	7.80185	9.34582	9.00462	20.7937	9.5378	12.5774	14.1898	3.98087	4.28477	31.7011	4.6319	28.2345	53.234	35.4938	58.2578	38.058	57.2321	67.8598	64.4267	127.673	92.3268	6.63655	83.3726	7.27924
Pita_unigene18029	22.1345	50.834	40.429	52.2773	54.8618	40.5607	35.2307	56.3232	54.8333	61.8396	62.8169	54.8667	21.9371	59.4946	54.0543	56.6449	59.5285	46.2003	64.0701	77.1437	52.92	64.4254	38.7641	62.6761	77.3702	69.2868	68.6553	59.174	75.4581	67.792	73.4347	74.4951	61.2485	52.5883	69.904	59.9701	42.5781	45.9713	55.6647	44.779	59.8948	27.4254	19.1595	62.5405	53.7051	56.8606	52.6163	46.2508	89.8486
Pita_unigene60845	15.2614	15.7146	34.3044	12.8473	17.0921	11.9863	29.0743	17.6023	40.2857	18.836	42.2376	15.8857	19.0761	7.92294	8.16954	6.73848	9.44149	7.34655	158.505	22.5753	13.351	44.8929	60.1119	47.3446	36.6384	32.5681	43.4149	61.9394	58.0326	61.5843	11.4794	12.4263	13.7759	9.87288	16.077	14.7642	11.2365	15.0671	11.2167	15.4185	17.3623	12.4119	17.7977	14.4361	21.1221	28.6402	29.0487	18.9991	27.1272
Pita_unigene18808	9.03343	9.16801	24.6295	5.60444	13.1621	12.9376	6.86825	13.7402	18.0772	7.36198	14.2751	9.2688	7.12191	13.4923	14.1521	7.25875	15.3385	9.08741	47.1863	115.003	26.8948	15.76	44.8227	83.2363	46.7405	131.136	28.9686	67.8779	85.9105	24.5112	37.2903	129.471	18.473	55.6923	70.658	17.9547	1.08902	3.47682	6.17427	5.66353	5.96016	3.47722	4.86694	1.97085	7.75685	4.5467	4.56905	4.96805	33.053
Pita_unigene3523	25.1273	27.7219	34.1599	11.2042	28.1051	26.1909	43.4275	55.6658	31.1854	43.8353	34.2693	35.6289	26.4881	58.078	25.5033	34.5526	33.0659	26.7602	60.3011	67.6332	72.677	21.6701	32.0197	68.919	42.3912	33.5991	25.885	19.4296	32.4318	23.1332	82.2726	62.4092	52.3327	54.1541	66.6893	68.2174	28.1011	30.0356	31.3935	36.3077	27.5195	57.8815	54.4545	65.3507	41.6224	48.7581	48.5814	42.5652	48.8217
Pita_unigene46825	6.83148	17.5045	10.843	6.61167	63.9973	46.1253	6.16575	12.3936	12.0081	5.74711	63.923	63.1552	5.75014	15.5088	12.9884	7.4298	44.5873	47.8518	37.4225	32.6261	38.2109	108.345	19.3151	86.0303	68.6877	39.5218	154.585	29.9256	124.177	165.212	32.9212	31.3327	135.865	18.6568	83.14	114.59	4.40919	3.78256	7.20619	5.36695	4.65302	10.4819	16.7981	29.1868	28.078	11.1685	23.1477	23.0428	11.7191
Pita_unigene59413	100.571	87.7335	75.2552	75.6314	86.2551	74.6341	97.1997	84.182	79.2416	70.4804	72.7455	95.0892	87.3838	85.1726	81.3077	85.5642	87.9137	87.3253	47.9444	55.5693	58.2122	42.0082	53.7536	61.9221	61.6797	49.8966	43.7694	73.3419	67.254	46.5639	67.748	62.5867	61.1603	84.7905	73.2703	59.3048	74.8528	84.5265	64.4625	90.3475	58.4033	95.8462	109.586	116.707	122.888	114.834	97.6885	107.186	111.531
Pita_unigene24577	0.204507	7.49265	0.925613	42.0281	0.765426	9.89383	0.263805	0.920389	0.347728	0.857888	1.2058	1.04559	0.755268	0.929735	0.814072	0.668513	0.0935037	0.75323	224.358	11.7538	44.2629	9.46894	12.3564	6.12306	3.35356	4.52578	1.81248	1.34105	2.08046	2.08857	3.19372	3.67607	2.54993	1.72	3.25609	1.36317	29.8863	27.1196	74.6562	10.6097	32.4193	0.663147	0.341419	4.69745	9.46672	9.12163	4.0569	10.8502	15.0712
Pita_unigene9222	3.17448	3.57082	10.7359	10.4595	7.89116	5.75426	10.1173	5.44727	6.67645	5.62264	15.9419	6.51431	7.36817	4.47749	2.64976	2.77536	4.2512	4.15796	138.082	33.1483	18.3344	26.9806	31.9769	49.2048	22.4836	7.03113	19.6168	8.64498	11.5862	21.4455	22.0989	11.0775	14.9861	8.18787	17.6019	19.3016	49.072	25.9652	39.2976	38.1282	31.0379	41.6118	4.42278	5.56255	6.00985	7.74607	7.96045	8.00765	7.30198
Pita_unigene41476	9.47159	12.5434	16.4263	43.261	11.778	21.957	32.5352	24.127	53.7164	79.8242	54.8304	52.8284	10.3425	17.0828	18.3992	36.8445	16.6274	25.5278	65.2184	60.3876	12.3547	81.0975	53.4438	18.6906	117.49	108.639	152.401	111.82	57.5158	152.565	71.6892	49.8927	70.3293	47.5802	16.4711	66.9098	7.26129	9.02349	5.70907	6.64473	4.43327	8.21968	4.87675	11.1614	7.35944	16.1958	8.17971	15.6288	14.3072
Pita_unigene42044	156.203	104.4	54.6531	83.297	125.946	93.9786	168.465	147.541	119.472	186.84	94.239	148.319	151.496	142.336	135.579	193.227	184.43	144.392	35.5811	50.5081	51.9926	57.3761	31.0646	59.1009	85.4073	118.974	84.7895	69.6581	119.694	104.161	102.841	99.1374	136.003	122.804	142.971	139.467	10.0511	23.1787	14.8473	30.9672	18.7222	40.5601	30.9689	34.4226	38.5319	30.0528	32.8404	27.2092	51.6796
Pita_unigene33967	10.7096	0.65058	0.51569	1.09107	0	0	7.67181	0	1.90344	0.605742	0.396563	0	16.4609	0	1.02125	1.28104	1.40377	0	0	13.4792	5.18482	13.4377	18.5535	229.209	0	18.2526	25.3265	59.69	562.009	29.082	2.40596	4.27609	40.0943	19.9157	1015.88	32.6814	0	0	0	0	0	12.085	62.7584	0	2.46667	1.10172	0	0	0.397356
Pita_unigene42952	22.4254	47.2841	29.3812	20.8305	17.0972	27.8042	23.1767	46.0144	27.8877	14.6481	39.0433	16.5232	18.7543	42.087	16.5937	9.84121	13.6759	17.8716	46.5088	52.7588	51.266	40.8165	47.5809	38.701	33.5406	46.157	46.5891	36.6064	30.3379	32.6303	36.3131	41.5052	23.7927	28.5083	31.6357	23.4512	13.7606	13.587	9.62054	12.0196	11.9178	16.1682	19.0146	30.823	16.8627	13.882	16.1391	25.5048	8.58523
Pita_unigene41573	32.7497	29.6857	28.6486	31.3272	40.6135	40.9543	12.8804	20.7204	18.7708	29.363	38.8102	17.7361	32.4315	39.0194	26.3707	40.5348	58.8813	43.0949	36.8985	50.9495	44.1418	56.877	45.2145	41.1519	23.5217	26.3657	40.4527	30.7464	38.9359	36.017	40.4765	49.9725	75.0363	46.2604	69.1285	58.5246	17.1911	10.1237	43.6638	14.473	41.5287	25.5364	15.9863	24.7492	25.1392	16.0354	75.986	27.6874	33.9133
Pita_unigene34345	19.5887	36.4783	41.5577	40.3889	42.6475	26.8363	15.4943	23.0078	27.4206	25.7126	29.8884	19.1047	12.3136	18.5677	16.3266	14.6467	14.6241	12.4302	52.8148	39.8588	55.75	43.029	39.5617	42.4605	30.8329	25.1586	42.8327	41.3748	24.5321	38.226	26.4559	24.1879	17.4583	14.6852	23.3311	16.6431	10.0567	20.6963	18.9779	17.1662	17.5505	18.5013	40.8671	36.759	44.8344	47.6005	36.0599	35.9447	38.2383
Pita_unigene38826	21.4114	20.2491	42.5747	22.5668	13.4622	25.843	11.0804	6.84366	19.2182	17.5337	14.9659	9.09864	15.5674	15.2126	18.0559	22.5082	9.84635	13.0405	53.96	48.809	37.6387	57.3482	34.1854	36.7083	30.2276	13.1143	31.9455	16.3485	22.2625	35.1238	42.3767	25.5913	34.114	19.3445	34.1011	42.2406	0	0.12559	0	0	0.245749	0.458611	0.22457	0.424866	0.472787	0.269573	0.376382	1.06531	0.145718
Pita_unigene6109	21.4366	32.9886	33.1678	33.3274	27.7903	23.3556	6.55421	2.61873	4.52154	7.14679	5.55933	13.0326	13.8092	12.1311	8.3229	13.0058	8.16356	13.0896	52.287	42.58	42.7087	33.6635	51.4736	45.5071	13.0934	9.93916	14.9592	16.1468	13.1242	11.5448	23.7568	26.7756	10.5868	14.5382	19.3728	10.8473	7.44735	8.42452	4.32258	3.23352	1.25924	3.32633	19.3106	21.9118	27.7647	22.0201	16.5548	21.9445	8.46229
Pita_unigene40476	1.69781	18.0533	19.3214	31.2836	26.7163	16.3307	2.19627	25.5676	13.8188	41.1821	67.6214	22.0634	1.12114	15.6891	7.07304	21.9943	21.4026	14.3033	28.9452	63.4386	13.98	40.0545	34.6416	85.3242	37.3933	50.2295	54.9722	38.2677	94.6114	53.8227	22.3573	35.4097	19.7579	21.7411	45.7531	19.8851	17.1036	41.7263	59.2358	40.6255	38.0047	4.80454	5.66259	33.6277	42.7456	72.2399	98.1232	93.0916	138.94
Pita_unigene1219	17.48	24.2292	11.0579	49.3051	15.324	23.8928	18.4694	23.7038	13.2502	44.4578	21.1557	27.2165	14.9013	18.6004	9.12867	35.1298	14.872	22.6058	40.4765	42.4852	47.079	51.7078	40.4962	43.0958	48.1155	44.645	57.0992	57.4845	54.1029	58.6737	32.93	28.6268	37.376	34.1887	33.7455	32.9745	20.2662	41.5787	48.9484	10.5678	45.5628	15.8097	17.8894	22.9488	12.7703	46.4679	17.716	34.8351	57.6155
Pita_unigene28694	0.317039	0.344738	0.443325	1.06838	0	0	2.51586	0.434907	0	0.809047	0	0.211801	0.88765	0.375789	0	0.717864	0	0.222135	0.450671	37.2273	62.0782	23.2874	0.887069	138.239	0	14.3515	17.0277	0.805944	68.1432	16.1095	0.179807	20.8085	10.5857	0	32.965	8.83963	1.62288	2.44655	0	0	0.314893	2.50743	0.945528	1.7952	0.561492	3.04487	0	0.13612	0.922791
Pita_unigene22525	0	2.99589	2.46526	0	5.34371	5.04701	0	2.51759	4.43821	3.19838	9.64684	7.09778	4.38174	6.3681	1.67137	3.16142	3.39411	5.60962	92.9475	8.77111	74.3107	49.5873	7.61453	28.9116	23.5097	4.58857	46.8024	1.97002	7.60138	27.1009	69.7209	9.36981	95.246	28.0397	26.9901	111.747	0	0	0	0	0	0	1.22869	5.00848	0	2.60842	0	2.35169	0
Pita_unigene55437	41.731	25.2767	6.46623	6.93742	5.61287	30.0957	44.696	29.9843	8.86061	7.47247	4.76258	21.3031	43.3695	26.1926	4.71345	6.29207	4.3027	26.8773	30.0016	50.8544	63.7861	24.3935	29.9859	61.1916	28.8322	39.314	22.96	25.7665	55.76	22.1029	28.1722	57.2029	31.3202	30.1793	59.4558	31.6844	3.08764	1.25834	1.08514	1.91459	0	11.9761	17.8291	11.2873	2.33185	3.5938	0.843066	8.96222	2.27393
Pita_unigene46051	25.3358	22.0532	32.5385	33.862	47.0289	34.9026	27.4568	30.476	29.8904	32.4669	48.1639	25.4149	21.4612	21.5974	20.6286	26.1491	29.6862	28.1844	28.6972	35.5625	40.357	49.4015	55.0514	50.2431	33.964	33.8123	58.3701	61.2221	49.6994	55.5237	23.0015	29.2313	29.6447	35.7304	33.6135	35.2097	8.97792	13.8527	12.7848	11.6424	11.4492	10.1608	11.015	12.9625	18.5928	18.9841	18.0961	17.1431	14.4351
Pita_unigene61262	11.2892	20.5649	28.6442	28.186	14.8981	29.0238	12.1007	7.75243	9.87909	12.1096	21.9554	17.3554	6.7834	4.23906	4.1583	4.58273	6.32822	11.9732	46.4952	32.4582	44.9582	55.3349	52.5607	25.0014	12.7624	21.1518	31.6747	24.6348	11.3808	33.4736	10.8662	11.5179	10.3661	11.1759	5.99279	13.0701	28.1371	31.6364	27.1404	22.8128	27.2451	32.3804	15.2223	13.666	15.3605	18.9977	24.5026	36.8594	15.4119
Pita_unigene25129	11.7372	11.1637	11.3095	18.3373	7.99929	16.1093	8.15254	17.4521	19.6562	24.6667	9.85512	6.98197	9.33908	13.8329	16.6524	20.1275	9.82379	5.14536	51.5582	55.3058	25.9141	27.3749	46.4361	39.8118	69.9608	83.1072	43.2454	25.9084	53.3684	46.6786	27.9962	52.4595	11.3147	25.9355	29.6029	28.7286	1.41725	0.613227	10.3264	1.7125	4.87129	0.747089	23.7292	10.297	16.0074	19.1922	13.1396	14.0396	64.8618
Pita_unigene60888	0.462073	23.4015	0	0	36.1222	25.9405	0	32.0709	0	0	47.0162	16.6459	0	24.4511	0.17481	0	41.4328	27.1074	52.6679	34.6188	13.3744	45.9898	14.9953	82.7968	43.0389	26.0643	58.575	17.2962	52.4159	53.3059	46.6206	34.3395	55.2863	15.4387	70.7765	46.5205	18.2266	0	0	0	0	0	0	21.8187	0	0.466501	37.4183	27.9661	0.108562
Pita_unigene44339	74.9246	73.8406	67.363	58.3067	84.47	64.3283	79.5313	66.0104	72.7236	66.9812	69.9911	79.5667	71.2956	69.072	65.9909	64.6764	72.34	64.1446	32.7958	32.8135	33.9212	54.6745	49.2489	37.3854	43.5464	40.5775	65.9575	73.1604	49.5461	62.0898	42.0213	34.4901	67.0418	61.0048	39.4925	57.7604	28.1483	38.1781	32.7905	35.7032	32.2066	35.1688	34.374	39.5777	41.7193	42.4833	38.9944	35.9523	44.8041
Pita_unigene11453	11.2097	4.33495	11.3155	13.5615	10.8442	10.9411	3.75278	4.44314	8.8012	4.70336	5.9679	6.58455	9.68863	11.217	16.6427	13.4797	12.4317	12.4825	78.654	22.7442	20.2322	31.0602	43.7107	41.8648	18.3781	4.89098	9.81757	9.65922	11.9966	8.73056	30.5166	33.0454	20.5868	21.8495	26.2469	25.4654	15.2245	11.3766	13.8586	11.9125	8.30061	16.0299	17.0484	15.8033	16.8346	14.6874	17.2129	27.6063	13.9393
Pita_unigene57137	141.536	75.0108	72.9637	78.689	64.5901	80.2441	125.001	59.8504	55.8928	82.9303	116.373	110.21	113.125	69.2551	74.5433	105.272	112.797	124.164	21.5376	74.6831	40.7985	13.7508	25.7029	60.0717	28.071	66.1714	16.7906	38.5149	71.7814	26.5793	39.7897	91.3645	53.8315	49.8291	92.0306	44.0421	0	0	0.0221622	0	0.0267701	0.0501689	0.0957973	0.197663	0.193	0.600701	0.576495	0.17748	0.100964
Pita_unigene63520	64.1819	73.319	40.0645	66.6554	67.27	70.117	73.0653	93.2548	56.5069	115.214	78.8793	76.9019	83.8114	85.292	56.0447	111.552	87.5912	77.5146	34.8814	39.2713	59.1887	29.7559	40.9092	30.3943	59.6992	52.8141	53.8604	62.4332	53.6287	53.7432	56.7031	41.4609	57.4097	72.321	42.9735	53.4568	2.15362	6.17528	6.27379	7.64098	3.4981	6.42257	5.88394	8.17048	12.3727	8.28975	9.67936	8.62555	6.74949
Pita_unigene61153	84.2981	27.1529	87.5158	67.9455	102.602	86.8961	139.611	65.5014	155.67	97.4867	94.7093	148.336	128.259	61.3495	149.541	109.58	132.403	148.4	28.6433	31.9078	62.6499	43.8288	41.6363	20.0616	92.1641	49.5481	72.4378	109.534	43.0337	60.8536	62.7405	41.243	79.9839	88.8022	39.1945	73.4496	10.1117	32.9879	13.0205	46.3045	12.9803	34.7247	27.8114	16.3804	50.6366	35.3041	31.0422	36.1593	18.1067
Pita_unigene16109	10.0867	5.34128	34.7224	27.8981	9.86923	14.2549	4.45906	5.18445	8.13201	9.68129	16.7332	1.96926	14.2876	4.68025	8.88107	4.10778	8.01159	12.0965	34.3671	47.5221	26.3357	31.0484	63.186	24.5439	11.5512	8.80381	22.2992	20.7908	11.3331	24.1337	11.1972	42.8	25.7342	20.2925	13.3523	26.1436	7.14568	3.34153	1.09483	1.36291	1.59424	1.26485	0.271734	0.306501	0.170517	0.865625	0.272857	0.275666	0.292118
Pita_unigene63929	18.8805	17.3681	16.0985	16.0385	21.3852	39.5292	37.2598	22.5306	31.3172	31.4614	34.575	38.4992	27.8095	17.546	18.2994	20.6002	19.0509	30.6542	41.2745	30.0453	39.9653	21.6851	43.5427	48.4661	59.4165	46.7181	30.8987	38.8909	65.4988	33.9596	38.785	28.2582	19.7555	30.3238	37.8866	22.7467	2.55936	2.58867	10.8394	2.50254	9.01917	10.3624	8.64413	5.49692	4.87727	8.58483	8.33782	7.71145	16.2104
Pita_unigene57107	65.3183	63.8197	72.3569	127.112	107.864	57.5906	49.251	53.1562	50.0148	92.1948	88.1771	53.1499	54.2584	61.4451	57.7747	118.879	110.046	56.4286	1.91651	3.40872	84.3476	2.17723	71.8829	60.7973	1.15217	3.35215	2.16232	60.6746	49.0461	0.895834	1.21682	1.45389	1.81249	60.9924	66.5209	3.59652	68.3167	128.968	92.8591	65.1055	116.11	65.6837	69.2355	63.039	75.5164	140.039	98.2343	72.9649	106.134
Pita_unigene58816	1.56415	2.46715	48.5347	18.7231	0.936988	6.5918	12.2595	11.9327	24.8701	17.1774	7.17683	7.4375	1.55206	2.62975	6.36941	3.13344	1.18716	1.50263	42.1704	79.787	24.7009	33.7731	21.0117	20.5315	38.2933	66.2481	31.8231	8.04976	18.9054	29.3291	7.53902	21.5723	16.1964	3.19265	4.23204	17.2709	402.971	403.071	450.035	477.595	458.828	298.211	97.3915	95.7286	103.439	139.243	73.4444	97.5832	203.85
Pita_unigene62195	22.8425	27.3029	8.1469	8.14899	7.24898	19.0576	14.9217	14.6898	4.31063	8.24353	9.98419	18.7298	16.5626	22.4209	6.86478	4.86687	8.04091	19.7785	45.8479	25.218	34.622	31.9438	56.517	25.481	22.3979	14.7387	17.2001	27.8699	16.219	19.5352	37.9325	19.327	22.6087	35.6476	19.8405	19.3107	17.5715	12.7625	20.7171	11.3939	17.5074	18.2989	8.73565	7.11445	4.11458	3.06942	3.2052	9.54574	7.21787
Pita_unigene19664	3.80743	26.6211	0.442244	0	9.40451	0.659818	4.93927	28.5939	0	0	8.58001	0	3.95607	21.4875	0.280121	0	8.19372	0.327521	35.9709	20.8332	5.23344	61.3161	55.9835	40.0243	11.6199	9.47182	29.4165	30.7955	9.41152	40.0773	29.4727	15.1212	38.9499	30.0079	21.4592	48.1663	4.55408	0	0.432565	0	1.78133	1.43473	1.0387	20.5769	0.210237	0	17.0923	0.619289	3.10369
Pita_unigene45646	16.6891	0.501606	0.265231	0.666716	0.397929	40.6557	14.2016	0	0.372243	0.882366	1.58239	28.9182	12.1842	0.116817	0.761195	0.528481	0.494936	29.7102	55.471	1.37128	13.7857	54.2996	62.7462	28.2165	53.083	1.13362	56.7044	57.3071	26.865	49.4791	56.6361	0.469331	45.1117	62.4163	26.2079	48.4457	0.080264	0.337591	36.1816	0	26.0276	7.50887	8.53933	0.531536	0.176028	0.417465	0.364393	33.1101	26.4578
Pita_unigene41735	15.0873	24.132	16.6023	0.108698	0	3.6382	15.5938	18.881	7.80433	0	0	2.49202	18.4873	16.1023	12.4963	0.0654914	0	3.82148	20.383	48.0215	51.3643	33.4869	44.0974	17.9644	15.8809	33.0284	31.4186	32.8476	11.6172	34.8021	16.9754	41.4546	22.3478	26.2771	8.21641	22.8125	0	0	0	0	0	0	3.72945	7.73371	5.33646	0	0.0475107	1.2787	0
Pita_unigene9154	120.251	86.6848	56.9098	72.7199	81.0868	128.054	207.308	156.814	124.749	142.213	139.291	252.312	165.447	186.633	131.019	157.961	184.922	184.475	15.4101	50.6602	24.5013	47.1659	24.5727	52.929	74.6524	114.272	89.6784	90.0309	125.544	142.352	50.6982	57.4297	109.74	79.7333	91.8729	128.8	0	0	0	0	0	0	0.20173	0.709255	0.31603	0.49657	0.51152	0.10364	0
Pita_unigene58553	35.8302	35.6462	0.557305	0.0472965	25.3234	0.0524924	41.085	35.8739	0.380931	0.0321638	32.4548	0	33.184	32.5143	0.567993	0	27.308	0	13.0176	45.528	70.3871	30.4443	27.9036	26.4892	19.7991	55.9528	36.8365	35.8535	34.5066	34.8418	19.172	44.0068	29.4069	28.5331	29.8172	30.552	4.9874	0.0337935	1.59783	0.118353	1.67219	8.1886	14.3961	12.0012	0.055528	0	13.4965	0	3.55531
Pita_unigene36794	12.7673	6.38165	7.2639	36.5906	12.607	41.8423	10.4216	4.9544	4.6092	30.0181	15.319	45.7787	10.6483	5.98933	7.26143	27.579	9.7628	31.6589	19.6065	39.0549	22.4507	25.0523	34.1068	71.6359	13.9683	44.2068	24.4948	46.4712	43.0867	25.8756	20.964	38.9332	26.1762	36.4819	36.8673	25.8744	4.43382	18.9233	11.0439	7.11321	9.96235	16.9744	10.4683	3.99712	4.93621	16.7328	4.15824	13.313	10.8623
Pita_unigene9829	20.8858	12.0385	6.95541	4.97662	10.515	9.22069	11.7693	11.7448	3.199	8.11193	10.823	7.72739	11.6375	6.68848	4.90298	7.52673	7.09642	7.19904	13.2071	79.411	38.6153	8.27597	29.9843	37.9449	7.84231	58.1549	9.67719	21.1851	26.4868	11.7664	11.6436	46.9832	6.97823	17.6457	22.073	7.4783	0.429336	0.284444	1.00465	0.297216	0.648171	0.72534	2.68181	6.2565	0.880649	1.30423	4.21039	3.40399	6.7708
Pita_unigene34543	22.4923	23.7307	31.4931	5.24629	13.9504	13.9226	9.09104	4.44209	14.6644	1.01489	2.55783	1.40877	20.0437	11.3285	19.2909	4.08896	9.52408	13.2853	52.132	30.1962	36.3282	22.7969	35.5715	29.034	11.2492	6.84653	6.6254	8.17626	7.79259	8.61136	22.8021	22.8082	13.8286	15.4113	30.731	19.2431	8.78951	1.5487	0	8.76222	0	13.0163	18.3762	15.4498	38.117	3.50757	21.3191	13.5688	0
Pita_unigene46093	48.7016	95.7181	65.3784	66.607	75.871	62.9585	52.3174	144.802	82.2681	71.1319	89.8	48.4804	46.284	114.401	82.5446	99.9792	99.5592	73.4513	30.7844	48.5129	31.7762	43.9821	15.3597	34.0734	45.2964	42.4762	51.28	20.2246	41.5163	51.2956	46.0552	56.1872	54.8228	33.1996	49.4362	53.3144	26.5733	28.5155	27.1233	30.295	28.4977	21.5438	103.102	96.4427	73.7864	72.7326	114.905	55.4147	81.5686
Pita_unigene44869	37.8943	86.7989	47.1963	79.6501	67.9806	43.6446	31.4364	36.2688	76.8395	183.783	61.0096	34.2132	27.6304	60.691	120.538	136.236	47.3677	26.3259	37.9539	36.003	31.5844	9.56118	25.0636	62.8866	33.1641	53.2724	13.2452	7.4423	54.1311	12.8473	40.0179	32.055	11.0558	15.0826	47.4345	27.1314	15.2662	23.7958	23.3544	31.6592	21.8437	32.4518	118.745	96.2657	123.428	202.377	125.689	65.1147	250.404
Pita_unigene26936	15.8352	8.6003	17.5371	7.70125	5.18818	13.5501	12.955	12.1541	11.5593	17.2494	5.53177	11.8415	7.52141	6.28627	5.37503	7.64409	3.35976	10.2604	50.6019	60.7032	24.6618	16.5233	15.4988	31.3508	22.5058	49.3167	31.6195	14.5153	18.2585	19.3542	56.5207	48.5821	26.0287	16.3002	26.2385	29.2572	4.35403	2.86641	11.9416	2.20787	13.508	4.0488	7.14256	3.05882	3.42092	9.64452	3.31235	10.9121	32.2816
Pita_unigene2108	3.73346	3.56738	1.32986	0.973012	30.7129	32.5566	4.99225	5.84297	3.32033	2.94988	28.9832	37.0862	4.41856	5.29577	2.2113	2.59281	36.6824	37.3775	20.892	33.9846	55.885	32.9606	26.0563	27.6019	31.9606	42.9335	40.9167	37.4952	34.8175	37.5429	33.3647	34.6085	40.2846	40.2109	36.3253	37.7297	1.06186	1.16857	13.7901	0.684496	12.2717	1.57866	2.63907	3.70642	1.53238	1.7396	25.1769	24.7068	30.8876
Pita_unigene11265	78.1908	68.3283	50.872	39.2493	49.7013	53.7898	44.1731	42.9309	35.0622	32.6626	43.0239	54.021	67.8412	75.9766	70.6214	70.8356	72.3544	81.2486	44.7721	31.5914	27.1126	22.4413	39.839	31.2218	31.3885	20.1814	15.7751	25.1709	19.2663	15.7834	59.9762	52.2379	39.4342	69.8293	49.205	36.1853	19.4874	25.5156	11.4307	28.244	11.2433	17.2766	13.4709	17.9686	19.5092	17.8135	16.3168	19.0688	7.75487
Pita_unigene41316	74.1375	61.9518	26.284	49.0415	101.624	65.6913	72.8978	52.5314	68.8388	61.7131	81.0662	79.7376	70.1954	63.7333	63.2961	57.3664	77.0098	73.3903	32.0735	38.7428	38.7045	28.704	35.3604	22.2006	62.9712	57.1589	48.2428	42.5217	48.924	45.2673	44.1351	45.107	54.0098	60.7501	39.2065	50.1351	7.49855	7.63508	7.47103	5.89143	6.86662	13.928	17.8373	19.1482	14.6051	17.1715	21.6003	15.8302	18.4687
Pita_unigene59713	19.7382	16.7765	33.1758	25.17	4.82337	14.6842	19.2276	20.1353	27.1275	16.98	6.26945	11.413	22.2339	18.781	19.3076	15.3612	3.5059	14.4394	35.4008	30.9462	21.1855	35.3889	36.1804	36.0496	40.7509	24.1837	40.7344	39.0574	29.1471	30.5293	29.846	22.5119	19.9988	25.2604	27.3833	18.8502	3.90283	2.9608	0.507705	2.69272	0.47168	1.67289	2.6434	3.93297	5.03896	3.08647	0.418468	3.07308	1.30052
Pita_unigene55620	10.9094	3.52375	8.86395	5.00174	6.63999	6.56111	21.4198	4.0249	5.75487	6.68019	8.68921	6.21968	8.06614	2.38459	3.15925	4.84809	3.68975	3.24118	29.4773	55.6601	10.5677	12.5274	20.8897	65.5373	30.0579	54.0283	9.84465	12.8966	54.9894	9.16349	23.761	40.8558	4.90101	6.00387	25.6091	5.9936	0.904778	1.42128	0.845973	1.33996	0.716701	10.3987	5.89278	2.01018	2.916	1.90318	3.0852	1.52173	1.73939
Pita_unigene35537	2.52851	1.16575	24.1834	5.39401	5.26666	40.7422	1.17616	7.27842	41.7036	13.0941	4.88333	48.6035	0.548232	1.82115	29.601	6.89826	3.1479	33.4378	15.2413	48.0377	40.2136	25.6378	28.457	35.6711	27.2037	76.6487	41.573	77.4438	61.7234	37.7132	7.05823	53.1182	22.2722	57.14	51.7593	22.7255	0	6.76201	1.38564	18.573	1.08916	1.02465	1.35562	1.36338	15.9204	7.85448	1.74402	25.7304	1.45993
Pita_unigene60937	21.32	19.0356	26.4448	20.546	19.1498	17.3992	18.9289	18.1295	19.7658	22.6429	34.1349	24.5021	42.779	43.717	34.2863	42.2433	37.3086	39.1866	29.2176	37.6172	26.9285	38.0782	32.2051	28.7278	25.9273	30.9597	34.2857	31.8555	25.2081	37.7326	52.7204	60.3863	52.0819	57.4334	53.0177	37.6656	0.0408121	0.11007	0.140114	0	0.0770501	0	0.0931903	0.0845167	0.0992125	0.1138	0.117834	0.0715773	0
Pita_unigene56189	10.3628	20.3212	8.9662	11.3673	20.6772	0.743764	9.27221	15.3658	4.3352	3.93218	28.4981	0.382588	4.85274	7.29922	2.04372	1.18597	8.66612	0.659355	28.9654	20.9677	41.5938	23.0306	51.547	26.0734	24.7489	15.7828	18.178	37.0041	16.7032	16.3736	12.9345	8.4643	5.53598	17.1042	10.7282	9.02959	2.05749	0.511149	3.33016	0.593437	1.21673	7.54451	11.9247	12.9629	3.40663	0.939293	16.9052	0.0998551	9.587
Pita_unigene59478	5.32346	10.9518	48.4603	13.7788	11.1016	16.0227	15.7679	12.1166	16.0061	29.5794	22.8731	16.185	2.96022	4.35345	2.84951	5.465	4.356	2.18595	37.7869	33.2155	16.1736	33.4395	44.5354	25.0133	32.5832	29.7685	38.726	32.7732	15.48	46.6334	11.4153	15.4428	4.64798	5.61721	7.66002	6.4002	2.04604	2.39219	1.76446	4.46341	0.869831	3.19406	2.45701	6.27562	3.71173	5.4049	6.84043	3.94824	7.17826
Pita_unigene44625	4.6412	4.36175	15.217	12.6379	5.34419	6.8439	5.05303	3.92593	3.42913	5.30666	6.92755	4.61901	10.8544	8.72831	9.46974	10.775	10.7457	9.42869	71.1793	18.3026	22.61	16.5057	29.2393	31.0797	20.2513	5.56629	7.68403	8.73032	15.6171	6.37677	11.9865	15.251	9.10679	20.2902	30.2615	21.5719	88.9282	135.409	131.645	128.874	103.507	184.027	12.9992	6.6778	12.133	16.5555	15.5633	8.36889	6.17549
Pita_unigene45206	82.5	67.6158	40.4648	32.2867	71.4298	57.8095	99.1263	89.7536	83.2452	76.4706	56.6419	83.925	92.9553	91.2551	86.0764	85.734	93.8475	91.8252	28.6457	43.53	36.9036	23.7056	24.7789	31.0613	63.0355	75.1868	49.0983	72.6069	68.3363	50.2493	59.1253	62.5351	78.2273	78.4951	70.4584	74.508	0.200662	0.191514	0.222325	0.284862	0.286666	0.281994	3.9327	3.60294	4.18657	2.08625	3.51768	2.42327	2.24354
Pita_unigene25450	11.8953	3.80691	8.27998	36.1093	4.90949	5.67863	10.1668	5.73777	5.18603	13.2251	6.65276	3.3141	9.87075	2.36901	7.48433	19.0769	7.23076	6.5949	6.78606	28.8464	27.1993	21.5964	24.6755	76.3912	9.35258	15.6254	19.4826	19.6016	45.5124	21.4532	13.8312	28.5793	35.5852	30.7448	78.3551	23.8059	0.186956	0.361016	0	0	0.0674634	0.12579	6.31822	2.94288	7.71067	4.52999	1.00759	4.67278	4.0123
Pita_unigene711	240.13	222.962	55.1515	65.9003	303.594	164.115	133.416	318.235	103.007	225.851	93.7009	167.108	80.5808	130.779	92.374	240.686	322.138	156.241	70.901	37.0558	13.0101	8.81643	34.9632	16.9429	141.317	21.2696	5.39606	46.8487	29.8971	9.62427	116.309	62.5314	29.8552	60.8841	63.8665	34.6045	0	0	0	0	0	0	0.949328	1.8084	2.56715	0.793181	1.01409	0.580358	0.441438
Pita_unigene43863	8.74028	19.4595	42.1537	28.829	3.98239	11.1536	12.984	15.28	29.7316	16.7331	5.55298	13.9631	6.07894	14.8328	23.7728	14.9923	4.13308	10.7357	27.6923	19.2285	30.2136	31.0694	39.7249	33.2981	25.7425	21.6574	24.9644	40.2785	26.683	29.2886	23.9344	16.5146	16.7362	21.3853	23.364	17.3646	6.54665	19.7318	9.99224	28.6328	7.31105	5.29024	4.94731	11.4154	14.5969	13.0308	9.93405	17.7802	10.8627
Pita_unigene55438	22.4955	14.1458	0	0	0.198035	13.2172	26.142	13.624	0	0	0	14.2624	33.2117	17.2351	0	1.0953	0	12.1958	21.7032	35.3344	36.6401	23.5818	21.6035	41.0553	20.6457	27.6319	17.0291	18.561	28.076	18.8488	25.2841	33.2037	25.2934	21.8087	38.411	26.9846	8.43451	0.0134253	0	0	0	20.0653	28.3626	11.772	0.30298	0	0	15.1452	0
Pita_unigene12724	19.6097	10.0686	11.7025	27.682	12.7032	11.2247	23.0709	6.72845	11.4872	14.4884	14.5268	10.9208	21.5035	12.1559	12.7881	24.2567	24.2679	18.478	33.967	26.9059	31.6733	32.9982	26.6214	27.5575	41.1495	17.5074	30.1808	15.0334	25.7527	29.1615	28.6146	23.6855	37.4456	21.7335	22.0899	24.8903	105.495	145.569	149.761	66.3351	127.094	159.214	28.7813	16.7957	19.8849	70.6979	22.6758	29.9242	25.9349
Pita_unigene50524	0.582352	0	25.1705	30.467	29.6438	0	0	0	11.4116	23.3321	11.6806	0.215729	0	0	7.85667	29.7561	11.1559	0	40.5637	24.0295	25.7509	21.8479	33.3923	30.16	17.2859	8.43355	12.2387	23.7675	9.13936	9.24905	29.5602	25.7862	22.3821	27.3985	25.0757	14.1748	0	3.20769	1.32018	1.31086	0.464745	0	0	0	5.98547	10.6846	6.30281	0	1.86179
Pita_unigene18866	98.6469	55.3997	84.6231	18.3168	55.3195	10.0082	64.3179	36.9415	49.848	15.1143	31.4498	14.0127	71.865	47.9809	64.6733	17.9283	42.2092	11.6908	89.274	16.3709	67.449	0.19246	0.232034	0.361368	52.4895	14.4453	0	0.164371	0.517269	0.187851	76.3379	18.4099	0.26074	0.204804	0.373728	0	22.5036	9.74473	20.734	34.3452	17.495	32.0686	31.7758	26.3842	45.3754	9.99184	20.6351	4.52868	19.7378
Pita_unigene57050	80.5541	83.8429	37.4525	42.452	61.4679	58.5994	110.35	97.9633	68.7635	53.2284	64.7268	112.083	71.0239	89.3716	62.5736	54.1741	81.0066	80.8802	34.4158	56.9013	23.8842	16.2785	19.0885	21.3458	71.473	84.2636	38.3893	54.6553	37.4721	44.766	61.1222	62.3009	68.6634	47.7142	28.4802	56.5085	0	0	0	0	0	0	0.255437	0.210513	0.116209	0.126915	0.185007	0.111901	0
Pita_unigene20818	98.7089	86.6802	35.7505	43.6586	63.3406	80.3401	118.944	102.522	36.4089	43.6431	81.0204	126.274	142.018	132.389	56.83	70.3524	125.823	142.603	24.2341	69.1008	9.9934	23.1771	20.9122	23.306	39.2568	81.8217	31.7568	35.4627	31.8316	33.7486	49.0949	110.365	64.2541	57.4009	52.3179	61.3018	65.524	26.0181	28.3925	21.5898	30.0695	54.6918	18.5335	31.4247	11.9332	12.9699	24.5066	27.6512	16.0599
Pita_unigene36792	0.14223	0	0	0	0	42.1281	0	0	0	0	0	20.7524	0	0	0	0	0	30.3288	41.808	47.0165	42.2543	26.13	7.19159	0	26.9311	24.649	23.0853	5.88404	0	23.6758	42.4013	44.1816	30.7538	7.63091	0.184057	31.4812	0	0	0	0	0	0	0.120859	0	0	0	0	0.488342	0
Pita_unigene7502	14.1992	22.423	28.7971	13.6837	22.8208	18.4907	13.3068	11.4609	34.863	10.6988	26.3082	10.5053	12.5626	13.5908	24.7464	8.83946	11.3547	9.72802	31.7965	30.333	20.8268	27.4393	24.2964	28.9448	30.1517	38.0109	25.9191	16.4799	27.6034	27.3239	21.6877	27.1602	18.1963	16.9172	20.1534	28.819	0.84636	0.730197	0.771582	1.51022	0.550959	2.61157	5.31809	4.49566	6.23571	3.41189	4.87492	2.86922	5.91032
Pita_unigene37855	0	7.23533	50.1489	0	21.1905	0	2.24871	4.61764	20.3977	0.716496	11.4466	0.396807	0	3.35643	31.0509	0	12.277	0	63.2259	12.1522	20.4067	47.9274	6.68491	12.2402	27.8507	19.2727	29.7991	10.371	10.0316	38.798	28.0227	15.9705	21.5025	6.58616	10.6033	15.723	0	0	0	1.46479	0	0	0	3.09371	10.3423	0	5.40807	0	4.1619
Pita_unigene34142	4.30244	0	4.77821	0	3.2675	5.92722	8.30264	0	3.69526	0	1.17128	7.89944	1.14052	0	1.31266	0	0	1.42638	21.3393	50.6058	0	26.3184	21.5916	39.8533	10.5437	16.7496	7.24244	6.02179	10.4049	7.34336	6.78987	12.5325	16.132	2.03575	4.92967	1.30308	0	0	0	0	0	0	0	0	0	0	0	0	0
Pita_unigene62654	4.52495	6.29356	5.40629	0	0	7.53431	5.964	10.8412	11.1601	0	0	9.46068	4.62718	5.92409	5.55421	0	0	4.18602	27.6427	56.1283	4.02187	59.3082	5.62078	3.56314	43.3128	59.6963	62.6074	14.7551	5.86733	62.9935	23.8831	28.4156	39.1729	6.02424	3.66567	40.8145	35.9753	0	0	27.6714	0.176581	34.8575	22.1988	30.491	20.5893	0	0	30.5845	0
Pita_unigene14848	3.98745	1.64723	7.04224	43.7642	5.17689	8.13831	4.48119	0	1.1898	4.04764	2.16286	1.6533	0.396751	0	1.28955	2.05837	1.8031	3.41401	55.3804	22.8293	14.0493	13.8267	33.4417	16.6091	28.5888	9.397	7.00903	27.1106	5.79755	5.20877	16.6388	20.3899	2.36665	6.24905	5.07365	3.91012	1.91099	1.28344	3.45808	1.34668	8.5039	1.90281	0.31897	0	0	1.42653	0	0	2.24908
Pita_unigene14955	4.52356	5.26253	12.7719	35.0134	16.9839	3.89106	4.31104	7.09454	6.95873	6.35674	9.33257	5.00718	6.20274	2.10227	4.40702	4.56172	3.52025	2.8283	26.3827	23.3202	9.14772	38.7951	35.8909	22.5723	9.84779	6.8492	10.5804	11.4131	10.7067	15.9858	9.65125	14.7635	10.101	6.02073	16.7348	10.5858	20.4481	4.84392	15.6813	9.21776	7.07765	5.14346	2.98586	8.91509	8.24679	3.67798	5.37707	2.98807	4.623
Pita_unigene5547	18.182	15.4487	16.9521	13.973	14.713	14.2968	13.5916	11.2322	19.793	10.1428	23.6654	8.22601	16.2775	19.5549	11.9215	19.9079	17.337	16.2619	20.8066	31.2285	21.3688	21.9584	31.3205	24.0047	35.9317	40.5976	23.3257	37.5079	31.1969	19.4074	29.1127	34.3853	23.8536	27.0964	25.7795	26.6431	8.19606	6.29651	4.94677	9.21838	5.40551	4.52339	4.74356	4.73404	7.67995	8.463	7.58553	4.32822	4.78752
Pita_unigene12697	13.4655	20.7586	2.96903	0.501149	10.3606	6.4661	3.57883	11.4157	0.462426	0.507409	6.60188	1.00452	11.5856	14.8936	2.65123	0.59527	16.9796	2.88654	10.3764	41.6426	32.7962	22.4656	20.75	21.2363	6.53572	22.7158	8.725	8.58998	7.67454	13.0812	12.0142	45.7851	12.4559	15.7267	22.7259	11.7183	2.52713	0.0984806	1.43059	0.689397	1.32664	1.7706	4.98317	3.27892	0.837779	0.265599	3.95175	1.71455	1.43613
Pita_unigene42352	70.7191	53.4174	30.0272	35.0457	53.2381	50.3678	85.8132	69.8853	58.0277	69.7098	60.6456	72.2173	88.0303	72.4125	64.006	80.7066	83.1886	79.7636	23.7471	31.2464	25.9423	20.5942	19.6347	26.6795	67.9541	64.1949	42.3256	51.0663	62.9716	45.7612	45.8889	45.3008	73.7551	64.9966	55.7087	69.0514	20.9024	19.6381	21.1195	27.6343	18.6833	16.3744	11.3035	14.5935	14.6668	9.84797	13.9463	10.8787	13.1016
Pita_unigene60048	15.1256	13.1341	23.1473	16.8265	18.7193	17.6829	18.0358	11.5191	16.2728	17.8095	18.3527	17.904	13.8973	13.6784	14.7665	17.0636	22.1916	17.6784	19.0396	36.0899	33.4539	20.8186	19.5452	18.335	21.8419	28.8476	20.567	21.3395	16.9577	23.6321	20.7887	27.3086	17.5807	20.0445	14.6687	22.7045	5.36601	10.7041	10.9405	12.7224	9.52707	17.6471	6.81804	7.05456	8.34226	10.2986	9.40606	9.88613	6.83514
Pita_unigene29337	3.78443	3.34539	7.88846	3.57638	3.51041	24.3564	1.1299	6.76612	2.21139	7.79249	10.4233	2.82894	2.67184	6.92894	1.43702	4.10545	3.80379	7.00076	51.9542	24.1597	29.1273	3.2432	7.07402	30.713	8.16115	13.1524	12.8951	5.87027	8.28557	12.4532	35.9242	17.0637	30.1518	15.4376	31.5488	30.4267	5.4502	1.34685	0.951772	2.4395	0.438843	2.70334	0.558484	0.903876	1.34243	1.05188	1.36329	1.3779	0.155313
Pita_unigene58399	59.6604	50.691	30.3181	28.4819	50.2697	41.4565	63.0418	56.8552	43.3683	44.6133	33.9701	62.2498	61.889	61.427	49.6523	58.1496	66.5521	64.017	21.8694	31.4011	28.0136	17.8964	20.2439	25.5688	33.2531	42.9405	32.2693	40.0353	31.2149	35.966	38.6896	43.9922	52.328	47.3128	33.6294	44.5702	0.401146	0.55999	0.791905	0.607287	1.06624	0.965843	5.61683	7.08681	7.93065	4.96309	6.68838	6.01847	6.28932
Pita_unigene19461	16.0615	18.9402	16.0981	10.0966	16.2999	23.1043	20.7477	12.4343	13.9062	16.0693	11.5251	20.8541	18.4065	13.8365	12.5462	12.395	11.9824	16.8895	17.0214	32.646	30.0909	26.3242	14.7894	20.3546	14.3607	28.6781	35.487	17.65	18.3037	30.7862	17.4216	32.9705	29.9906	19.3503	17.2924	26.5423	1.01543	2.08274	1.69064	1.008	1.62885	1.90145	4.7311	6.03429	8.27141	5.66599	3.32684	5.77126	5.90047
Pita_unigene56340	0.439279	0.445627	0.232807	34.6468	47.9255	0.382383	0	0.809128	0.395214	48.5761	37.1614	0	0.25571	0	0	37.5405	38.5634	0	14.6625	40.9764	26.2129	22.0339	18.0098	16.295	7.57455	31.7264	20.4641	21.8009	8.75135	19.6704	9.08502	44.4311	26.0515	32.3716	20.1154	32.6448	0	14.494	5.2305	0	6.11182	0	0.160286	0.182146	0.166722	29.9843	26.2502	0.334272	15.426
Pita_unigene59947	34.2206	51.9295	38.7843	53.0997	39.2628	44.4526	33.7796	42.3334	31.3761	42.8682	43.5704	62.7569	32.2994	49.3528	28.0601	44.3231	49.2862	54.9577	20.9415	42.9571	7.21978	7.73652	29.0002	29.2794	28.689	53.0892	8.77929	30.4791	31.317	9.97856	26.9729	43.8045	6.52031	27.4065	29.0314	5.48506	109.916	100.93	62.3674	79.4551	58.4845	70.3235	47.5514	109.8	60.9944	93.3689	77.1375	93.2853	80.4593
Pita_unigene61442	15.6222	8.67977	22.8424	3.62422	6.97513	9.05257	17.0151	9.72987	11.8102	8.0007	6.17766	4.7024	16.555	9.07102	10.6935	3.97675	3.61748	5.24114	32.1926	15.0193	11.1768	17.2561	27.7354	33.5655	22.505	8.47183	17.1936	24.6124	26.1936	14.839	25.7854	13.3716	18.6282	41.5489	36.8326	18.4812	9.87381	4.18756	9.94429	21.8561	10.5833	29.3444	21.7016	6.56417	13.3712	3.60594	3.50613	5.9233	3.9674
Pita_unigene47354	14.3922	18.737	17.1228	6.54413	9.89786	14.4197	18.5262	23.6555	13.9001	9.88063	12.854	13.9177	15.8384	18.3141	10.8679	7.814	10.2703	14.6856	24.0539	14.5709	31.6007	25.3075	21.0045	19.8759	19.1254	13.6187	28.4575	25.3595	18.7805	27.6127	20.8779	15.0104	20.492	21.5037	19.4006	19.9463	17.4172	10.1641	12.4015	13.6503	14.6978	22.9215	30.1827	26.3834	18.111	10.3251	11.4096	22.8823	29.2339
Pita_unigene43556	14.2653	10.0909	11.4067	17.5431	12.9559	21.1829	13.254	5.03869	16.1177	21.5034	7.2869	14.9352	11.8327	6.12126	16.474	20.7021	9.83945	14.8299	12.2589	21.3633	23.6752	25.4516	36.0487	17.1348	12.2899	19.266	26.0033	31.3615	20.0379	23.9435	13.4855	23.539	33.5902	41.6699	28.819	35.2097	0.128299	0.37163	1.44447	0.147983	2.56858	1.55349	5.96468	2.04792	0.203014	3.16775	1.48522	0.195907	5.99475
Pita_unigene8795	18.6843	12.655	23.1663	10.2699	14.9712	23.0979	26.0423	12.959	29.2481	15.4939	16.3594	29.5173	22.7239	14.0871	23.2601	11.9016	12.8428	22.3364	20.8982	24.1309	23.5787	22.8532	19.6478	24.2736	30.232	26.3771	26.8498	28.4698	30.8308	27.4872	22.268	21.9632	23.772	25.9069	22.7192	26.5533	2.68645	2.91466	4.70375	7.85565	3.64999	7.21302	14.8294	8.86527	17.8379	8.38518	8.76154	14.7202	10.2006
Pita_unigene45111	55.6958	41.7514	28.3641	27.4664	74.653	54.0647	43.9239	31.0642	25.855	35.1595	56.1195	68.7733	36.8465	27.3115	26.6687	35.5323	46.4488	46.675	15.6528	40.288	18.1445	22.8264	13.6603	20.8721	23.4826	31.4764	25.2312	16.4	26.6984	27.9951	17.7843	36.2287	23.6081	14.9162	21.7028	17.1945	19.0367	30.5057	25.6549	21.7373	13.7837	54.5161	172.126	140.895	133.098	174.766	154.362	118.789	116.409
Pita_unigene62849	33.9311	25.0726	46.439	38.9409	20.7886	40.8187	36.8815	24.7558	41.0405	31.1809	24.5592	38.0726	40.6374	32.4487	34.3902	33.7743	26.2928	35.1515	11.1226	23.6912	19.0017	32.5342	24.7372	20.3393	17.5377	23.3263	28.7266	28.9536	24.6436	25.7039	15.1382	23.1406	29.7657	32.1168	27.0705	29.6584	49.9413	80.0369	76.3449	83.0224	76.7899	56.9775	12.3387	9.99489	18.3615	14.5388	10.3044	16.8289	15.8884
Pita_unigene58682	7.37497	14.8056	10.5151	13.9737	8.86345	10.6278	3.63857	4.34953	4.50332	6.21988	6.61198	8.1406	3.15278	6.76889	6.40926	9.20631	7.03637	6.96677	23.9294	15.5223	19.9909	25.4856	21.3001	21.7922	7.33305	6.2575	12.7907	8.65509	6.88634	12.2494	16.3894	11.9566	11.844	9.70953	14.3559	10.9904	23.286	25.0295	21.4766	21.2733	25.0221	20.3861	19.0028	26.0646	20.4838	26.9538	19.8367	28.0867	28.5013
Pita_unigene60130	30.1357	33.8108	30.5706	25.8131	39.6449	28.8358	34.4111	37.8286	37.1025	28.8187	29.9632	39.6665	27.9288	32.0051	30.5577	29.3763	31.5165	29.8052	14.2466	25.0001	27.5226	12.3609	21.3196	27.308	17.1927	34.6485	11.549	34.5261	31.2868	12.8039	14.6842	27.648	14.7905	31.6692	26.6398	16.0046	8.63397	12.4587	9.95412	10.3512	7.86066	11.352	10.6801	12.6193	12.1904	12.7325	12.0706	11.2944	12.956
Pita_unigene43154	3.27864	2.80177	5.36046	5.02541	6.97173	5.99893	3.6966	3.38312	3.12297	2.09502	6.01465	4.92398	4.91487	3.57973	3.25349	3.98558	6.58499	5.73282	65.3759	11.1644	12.7683	11.8774	8.09201	17.7202	13.9104	3.79721	7.19944	4.24628	6.1644	6.02488	13.9968	10.6737	8.4028	5.35872	10.0311	8.98179	33.9338	17.8895	11.6873	13.6098	18.6821	11.1252	3.58679	2.82572	3.99858	9.20859	7.28805	3.99999	1.41024
Pita_unigene12616	50.9807	96.7589	42.0352	40.3866	41.3353	59.4214	57.3622	132.384	66.4831	67.0004	47.1731	82.8163	53.6426	132.803	69.0647	81.3318	63.6213	86.91	7.24416	0.138135	71.179	37.6458	0.175252	9.31644	15.094	0.113908	50.949	0.0955336	14.6002	49.7449	12.8981	0.0798508	56.0629	0.202996	15.6971	58.87	22.202	25.8433	22.1415	32.1183	21.539	37.8936	28.2487	70.7878	33.7601	38.2407	32.1856	49.1834	53.9386
Pita_unigene58263	34.8161	24.743	25.7642	44.0607	29.6664	59.0764	39.599	28.4411	39.1368	50.1079	32.8693	75.3599	38.544	35.5293	37.8691	64.7909	37.8223	73.3532	13.4898	27.986	21.0622	16.951	22.2767	20.479	26.0966	37.5277	25.2076	34.4523	30.8969	26.1642	23.772	35.8917	29.8478	37.2879	32.473	32.2089	4.11067	10.7247	6.43081	6.19626	4.37817	5.93769	6.78187	5.53346	8.48776	13.9455	7.15179	15.6546	7.30857
Pita_unigene18683	4.86861	7.56973	5.63634	21.4537	11.7652	7.71004	9.49463	16.1529	12.6687	40.4922	20.1564	9.89062	5.28659	7.24138	6.86781	21.6213	10.2465	7.15279	27.1056	13.4917	11.8763	25.7471	12.3704	30.6323	31.3562	24.0946	50.9132	16.837	43.8407	49.1479	22.5811	10.8358	18.4081	11.4309	23.784	24.1953	1.02431	4.13598	1.21271	1.22869	0.914314	0.880657	1.50428	1.29959	1.41904	8.51699	2.75411	1.23806	2.49582
Pita_unigene55889	74.9327	96.7594	31.0936	46.2969	47.8413	58.7886	46.3466	95.2143	44.62	30.8399	75.4206	57.8876	68.51	88.97	31.7355	66.3023	60.4722	88.4198	13.0354	31.0168	20.7543	16.3279	19.0356	20.9919	12.8341	36.2431	22.5502	31.3612	31.5118	30.6731	17.5047	47.1296	46.8569	33.0074	28.2822	33.2758	0	0	0	0	0	0	0.193276	0.335106	0.136908	0.210362	0.325516	0.0790562	0
Pita_unigene47292	10.1272	12.4669	23.9621	21.073	11.2105	8.7912	4.31146	5.57459	11.894	7.16246	13.2808	6.54876	7.63165	10.208	16.0242	8.59691	10.7772	8.49752	17.7361	15.4095	22.9554	22.7141	23.904	18.0954	9.31502	10.9078	16.8241	10.0172	9.04748	16.8876	17.2497	13.0346	12.8658	10.7312	13.6959	13.6651	23.67	30.1222	42.4089	31.1887	28.3526	40.3422	7.64143	11.0136	6.66406	8.02475	9.27381	7.03682	11.6705
Pita_unigene17170	14.6122	13.8707	14.6382	12.9283	14.3603	8.79582	10.0559	6.44229	6.34747	7.298	11.3334	6.37568	8.50947	8.74365	7.16227	7.95695	10.0005	6.04551	18.7019	16.5318	19.7532	20.9592	22.5551	21.2223	9.40213	11.4596	15.29	14.6778	8.45751	13.8352	10.4824	17.1288	10.8507	15.6419	7.70259	10.6373	8.5076	8.09726	7.01434	5.12683	6.59972	5.67704	3.72341	3.7873	3.77972	6.71823	6.57625	4.25058	4.27927
Pita_unigene19943	0.852178	4.78604	7.76621	1.1212	4.88889	5.29884	1.57474	2.16227	3.9285	0.947759	9.86632	1.1274	3.78525	7.07115	5.5294	0.29691	4.84016	1.76886	54.9495	24.4108	15.1295	3.52511	6.78233	14.0997	10.6884	15.6191	6.44598	2.13907	4.84447	6.06508	23.0938	13.9185	9.10604	7.57026	11.5472	19.0881	29.6634	2.76496	125.724	99.7435	130.417	38.5482	10.1669	6.21807	9.86043	0.319142	5.21739	0.88852	12.6259
Pita_unigene12649	3.85066	3.37054	5.17212	1.96407	30.2878	5.95693	2.72551	3.47926	8.76322	2.8428	25.7277	5.29502	2.84048	3.22468	3.1594	1.43573	14.1691	3.55416	9.91475	17.0145	32.0036	16.5138	26.1014	16.0269	13.4268	33.8303	18.3648	35.9451	34.0739	13.7688	4.31538	9.77998	7.27767	15.3812	12.8994	9.62538	0.147534	0	3.57997	0.510992	3.62127	0.147496	0.810453	1.0472	2.24597	0.636234	3.37422	1.22508	3.54712
Pita_unigene40088	25.4565	28.3341	27.1202	36.1014	26.3675	24.9021	23.9548	28.629	26.1978	22.7875	37.7841	29.5077	21.0528	26.2794	24.3374	25.5156	34.4457	31.0963	23.4425	15.2729	19.8153	18.4176	17.8556	22.6804	24.0169	12.5956	19.5767	14.1336	26.4156	20.2606	23.5119	16.2989	20.882	15.5233	26.3034	17.2631	28.0749	34.5078	39.1536	24.9219	43.9053	38.7945	22.7589	22.7089	27.1994	27.8517	27.7841	37.907	42.5021
Pita_unigene40844	40.1579	52.9817	104.638	41.4924	65.7338	62.6552	29.3131	42.3976	94.0018	35.9498	56.2039	56.7885	39.4239	38.5797	101.809	45.5733	59.1563	68.1018	0.260939	13.1473	65.9681	0	36.6373	0.115905	0.108978	12.6765	0	22.788	0.114357	0	0	15.2041	0	37.2469	0	0.129742	19.2986	10.2619	18.5455	32.9667	18.2018	6.83704	14.9134	20.7935	36.3589	19.29	24.8767	27.1791	15.0378
Pita_unigene1387	0	15.9762	0	0	9.4155	0	0	9.12972	0	0	6.04823	0	0	11.9123	0	0	9.16521	0	33.721	16.5965	21.8088	13.599	14.3574	14.3293	14.458	9.06469	9.04842	6.70214	8.58558	8.12127	37.4493	19.601	16.3465	17.7523	15.1726	11.5544	18.4671	0	0	0.179816	0	0	0	3.59471	0	0	4.62138	0	0
Pita_unigene64010	14.3376	13.4751	19.2486	7.99324	7.05656	21.6823	15.0869	17.0119	17.4693	7.50733	7.47426	21.7178	14.0964	12.7545	15.702	5.17738	5.54395	14.4231	18.0679	21.4359	20.1023	18.9413	15.0069	20.2654	17.4394	19.4057	21.8199	21.1364	20.4159	19.4279	17.4619	19.8812	13.1564	16.1927	16.9414	13.8682	0.981847	1.27709	1.59552	2.78962	0.931156	1.9166	5.36406	4.10316	8.70047	2.03723	2.38189	6.4582	5.14687
Pita_unigene23657	2.852	1.63966	8.40075	9.56382	3.71727	1.327	2.28014	1.55961	1.88917	1.8181	2.67669	1.61066	3.05377	3.42683	0.857971	3.25517	0	3.7259	20.1415	7.17249	29.2688	10.2752	28.5118	17.9409	2.21291	2.8711	12.8531	25.7226	2.77225	10.7216	4.51611	10.8405	6.26114	10.0753	2.70227	8.43769	16.6156	17.2973	19.991	25.8079	9.02125	17.8956	6.44778	3.14877	2.47912	5.44717	2.45269	3.66963	3.74572
Pita_unigene35014	6.11817	5.87874	0.937492	2.96668	1.0623	9.0716	1.18338	2.44303	0	0.561024	1.40547	4.05005	2.21168	0.612016	0	0	3.17284	4.04282	57.6048	3.75971	14.4069	4.73602	19.7221	12.9265	11.9871	1.33803	3.63544	7.65653	5.9083	1.5185	13.6696	3.87161	1.12285	10.1386	7.73225	2.41154	75.5941	23.3809	92.416	22.8517	111.847	46.5968	44.6733	104.457	18.2812	23.2581	21.5417	48.3747	77.8461
Pita_unigene10104	37.2231	16.4612	34.017	28.1236	32.8717	26.8829	40.9076	22.7058	44.5706	23.8429	40.6665	30.5101	50.6791	19.4401	44.3176	23.8971	32.8147	33.1956	15.3397	18.5583	29.9294	14.351	22.2461	10.1271	25.2937	20.1554	16.2948	36.812	9.38964	16.1902	21.3583	21.6762	14.8872	33.22	7.72755	12.6826	7.0441	9.19505	12.8943	21.0076	14.6029	20.1376	17.3697	12.3698	22.1237	11.4076	12.2162	14.7633	13.0823
Pita_unigene28926	3.15829	1.5147	2.88321	8.12575	0.697456	8.27602	2.87102	0	7.20077	12.6716	0.8563	7.59344	2.03551	1.51904	2.28439	5.85539	0	3.70922	25.0354	12.814	13.023	14.9156	29.1818	12.1344	12.6424	37.2199	11.7232	6.84337	12.6326	10.5765	16.0926	12.787	7.65293	12.4439	5.64293	8.97583	0	0.488617	1.71149	0.691423	0.782321	0	2.28453	0	1.10379	3.12145	2.30299	1.0868	2.1611
Pita_unigene22522	30.2113	24.3193	31.7166	19.899	32.0973	25.1216	30.7702	21.5645	32.9981	24.1711	29.8911	30.4304	27.8647	26.17	34.0294	30.7796	38.167	26.8007	11.2513	22.8369	15.7468	10.9033	14.7828	30.6316	15.762	23.1243	14.4162	17.9999	32.8186	15.1286	14.5367	22.7236	19.4507	24.2628	39.7059	14.5646	13.5752	16.6823	21.2469	19.9299	21.5805	18.4389	13.7502	16.2974	17.8369	13.278	14.8265	14.7049	16.511
Pita_unigene35310	4.00713	6.11946	6.07081	13.5143	9.78438	12.4498	4.34769	1.48975	7.22839	14.1693	11.0466	6.50644	5.01519	4.00812	4.01687	7.60832	4.18035	2.61818	25.8631	12.8595	18.6509	16.3353	18.0071	13.8929	18.4708	17.5362	14.4582	9.46839	8.40344	12.9892	21.1959	18.5798	5.87335	6.28857	5.05599	13.4602	0.595139	3.03298	1.10324	0.711122	0	8.0028	7.24565	8.87903	2.90679	7.03859	5.17384	4.01922	0.896521
Pita_unigene57183	39.6192	27.5576	20.721	45.1158	40.273	57.6672	34.5207	21.4387	44.3128	60.3601	41.8338	47.8906	33.8401	17.4626	26.8667	40.2152	30.2447	46.6666	13.5354	7.38294	37.7303	13.498	16.0849	17.1302	18.513	15.9934	26.8936	17.2657	19.7701	24.7295	16.6437	7.13132	11.577	18.0711	12.4497	15.2499	0.325156	1.47966	0.109953	0.468805	0.13257	0.123382	0.584723	1.39434	0.531414	2.88926	1.51773	3.71145	0.854186
Pita_unigene7924	34.4603	16.5362	28.4426	25.5004	23.2121	46.0119	52.6194	33.9803	52.8109	53.2728	32.2531	72.6751	36.0566	24.6133	30.3353	50.0678	29.8115	46.3598	9.76376	19.128	25.4643	17.4561	15.9939	15.5021	22.7602	33.7208	37.4355	37.5383	38.3983	37.9687	11.7755	17.605	26.1015	20.2204	21.3794	26.2843	5.99744	14.2721	12.7448	15.5314	6.22285	34.3679	83.068	32.0527	33.9423	46.3937	36.5767	44.4836	45.7242
Pita_unigene49509	6.64141	32.4907	0	0	15.5685	0	2.8212	13.3294	3.39924	0.454056	5.37216	0	3.02345	26.8583	10.4385	0	11.9193	0	8.90273	32.6464	16.7622	14.4445	11.5702	18.5157	7.52319	22.4124	7.97137	12.2289	26.7614	12.1151	16.9722	34.091	10.2449	18.8048	32.4647	29.4064	1.3931	0	0	0	0	0	0.8571	3.33405	0	0	0	0.806766	0
Pita_unigene56051	58.0034	53.5731	13.785	30.7235	61.5943	48.7139	184.352	99.0355	17.333	78.8336	154.523	133.604	64.5944	60.1956	27.6427	64.2033	82.9135	52.7334	31.8871	13.642	14.5354	10.3477	12.0041	18.9497	94.3622	31.0647	25.7967	27.0019	57.3859	20.5178	29.4671	12.3188	11.0323	13.6562	18.5048	10.4843	6.34965	1.22247	3.98817	0.936779	6.06178	5.12756	47.6129	66.3931	7.88006	36.1787	43.3713	34.3464	41.3008
Pita_unigene7557	5.24023	2.64895	12.4742	12.9843	3.87652	7.69395	3.24135	1.86407	6.62308	4.94326	6.35242	4.82462	4.9695	7.95418	10.4587	8.41292	7.73397	6.1782	15.3583	13.8219	16.1483	18.2331	19.6382	17.5343	10.4948	7.15594	7.58988	5.27639	6.35548	6.64501	14.2622	11.0509	9.12179	10.0757	15.5005	11.1856	2.01267	2.28493	1.9619	2.37727	1.43933	0.775694	0.469618	1.01081	1.67916	0.549157	2.06807	0.807377	0.529535
Pita_unigene41347	8.36394	8.36698	17.0351	10.076	10.9826	6.90039	6.1863	4.43803	10.2268	6.67752	8.98257	8.02249	4.7936	4.61816	8.46803	5.99896	6.27761	6.17504	20.8905	15.1321	12.4155	17.5312	12.1534	21.2009	9.74234	10.8161	14.3264	10.2029	9.79198	15.2862	11.4514	11.0359	10.6928	6.08061	11.699	9.92254	8.81516	9.93002	14.8749	13.7996	12.7932	7.46016	9.00955	8.61099	16.3032	10.3936	7.25248	9.47706	13.9916
Pita_unigene8146	5.17518	5.82232	8.48056	12.345	15.6553	12.254	4.71002	3.63798	5.83564	10.2673	11.0478	8.71214	2.68896	4.23468	4.14088	7.45023	7.47589	8.04367	7.26976	14.9727	14.8503	18.4333	21.2876	20.9981	5.64234	12.6395	18.8102	20.0282	14.1163	18.1205	5.82638	9.45467	9.46679	9.28279	11.9919	11.401	1.23797	3.22123	2.51423	2.68005	1.68008	2.73864	2.65027	1.88058	3.85663	5.95483	5.2935	5.23357	3.03046
Pita_unigene48486	14.0398	26.5865	17.0682	38.9206	65.2346	25.3695	12.2681	14.4586	36.9354	48.43	38.9034	12.3025	8.15605	15.6581	39.5394	36.496	43.1251	19.9177	8.97851	6.9387	57.6863	8.48026	9.2633	6.08613	9.71898	31.2683	6.29316	6.22582	5.47962	13.4868	5.92587	11.4237	8.83717	7.13442	4.43712	7.71412	0.996406	2.52533	1.83599	2.97528	2.16379	2.02424	8.95656	12.1725	12.7273	13.1415	19.4561	5.62029	6.5341
Pita_unigene10063	36.9144	0.271277	39.2248	0.233046	31.2876	34.3803	16.8159	0.596295	6.58401	0	10.6818	14.1951	28.7851	0.25553	18.6359	0	23.2757	32.3171	0	0	96.4944	0.11325	0.259766	0	0	0	0	0	0	0	0	0	0	0	0	0.133485	0	0	47.6372	34.2862	41.8631	40.1128	33.6711	0	29.3623	0	32.4465	39.4625	17.1155
Pita_unigene58554	29.7336	24.2076	23.1262	17.3391	29.6696	31.647	33.971	40.1547	29.7632	32.2258	38.6693	40.512	38.1519	32.3455	31.0999	32.1011	41.8241	47.8537	12.1091	26.7367	18.9239	8.68732	14.4402	14.7106	24.9389	30.5509	15.6779	27.6204	24.3445	19.9671	23.3167	33.876	28.6868	33.6905	30.4964	22.1223	2.99211	4.57889	2.92058	5.65732	3.69633	5.06367	4.45678	4.98157	6.96621	5.20868	5.16793	6.19519	3.49673
Pita_unigene33382	10.1819	7.65286	12.9851	3.14149	7.96997	2.07155	1.08052	8.59446	15.2385	0	1.20794	2.76587	5.95528	10.5134	19.323	0	2.83257	0	8.50657	27.5964	8.75676	14.3092	19.9413	16.0564	11.0429	14.2649	9.22843	7.47732	12.7006	9.74291	8.31958	26.7217	16.8106	14.9737	14.4293	11.0356	12.1572	3.92288	9.84417	0.91744	12.3955	7.19382	15.2344	17.9414	11.605	3.19544	1.88341	11.5391	24.3126
Pita_unigene43086	6.27161	8.7769	5.85712	5.52836	4.35894	5.16305	4.24979	8.31567	3.85319	3.90678	3.02655	3.17544	4.68246	7.60799	5.37862	3.94184	3.45441	4.5897	43.1276	16.7982	7.15263	11.8362	4.46307	11.3622	35.283	19.2324	10.2523	3.77671	10.5709	14.2436	38.1073	18.8075	10.7163	2.92237	9.63624	12.4931	1.71231	1.32767	1.04428	1.17452	1.00501	1.28176	2.6367	4.87157	2.77339	2.23435	1.92881	1.35688	2.37684
Pita_unigene11951	65.1702	23.2758	19.9113	23.7562	41.4904	35.0155	87.1684	38.8613	53.7747	52.2677	40.4641	60.4519	86.0147	61.6496	84.938	97.3317	85.6653	83.6152	13.2099	14.1985	19.7192	15.692	13.2147	18.6977	47.8196	34.1458	28.4068	29.0391	51.6546	22.3804	56.0921	28.398	65.3459	53.0803	66.4668	68.8752	2.2361	19.1124	7.08553	17.9003	9.82336	23.0808	52.2986	41.0308	37.9153	40.4028	45.6226	39.0644	44.477
Pita_unigene47017	44.0079	33.2179	17.2286	16.3025	25.5786	24.4445	59.6348	46.9797	41.0265	35.0552	21.2695	54.4204	53.1033	71.4081	61.4102	59.895	53.5094	49.9153	11.6006	24.0116	15.4732	12.1028	13.5249	17.0966	22.0107	37.2148	25.6851	28.798	30.0992	28.7196	35.8277	39.7503	58.1117	47.292	43.1865	54.8009	0.134413	0.226523	0.103369	0.113694	0.0721524	0.0887861	0.449633	0.341878	0.283741	0.48801	0.5188	0.252234	0.311161
Pita_unigene27829	8.99507	5.58916	9.20678	9.6958	10.8364	8.94074	10.1977	8.54557	10.0682	19.2978	11.9372	5.11931	10.4448	9.4423	7.10156	11.3372	8.82346	6.31444	24.5344	19.4783	10.7791	10.1602	12.6865	16.1355	22.8272	19.4437	20.2908	10.8805	8.82751	17.981	26.8398	22.7227	24.5224	21.9465	17.1695	26.969	4.4582	10.3368	19.8359	9.04936	13.8552	12.846	27.2628	11.7658	12.0659	21.2496	19.2994	11.0421	61.5179
Pita_unigene44042	25.2925	25.6294	19.6665	21.4882	24.1061	21.9925	31.8986	28.5833	28.1928	26.8604	27.2693	36.4776	33.5961	35.2039	29.194	34.0621	37.0115	34.5445	15.9139	18.4623	18.5278	11.6675	10.8846	18.2232	25.3748	28.9585	15.3174	13.9947	25.4254	14.6602	24.4629	25.8981	14.6581	14.8201	27.7598	15.0424	30.8493	30.8972	29.3617	25.2477	27.2146	25.1254	12.2121	18.1046	13.2239	15.8719	14.7764	15.8725	18.9248
Pita_unigene2504	6.52066	7.98817	11.3037	15.2507	12.2612	6.05876	3.32825	5.30616	5.23409	6.41792	14.7035	4.55919	4.75149	5.64765	5.15655	7.33623	9.76354	5.81775	13.8152	13.144	12.9516	21.7762	23.5423	8.37773	10.8391	9.47226	14.8943	10.7624	5.91564	14.7875	9.68815	10.9579	8.29832	9.29406	5.88521	10.0924	7.73415	5.96366	4.89039	4.08334	5.38677	5.73559	4.23386	4.68665	4.53457	6.82356	6.56344	5.87757	9.02958
Pita_unigene60278	14.8318	0.165327	0.0757459	38.6561	12.735	0.0720818	13.9806	0	0.390357	32.7886	21.2637	0.137102	12.0952	0.317544	0.216213	35.2386	13.4585	0.130015	17.0329	10.3114	13.6523	13.267	28.0319	10.6505	28.7712	13.8455	14.2599	38.3757	12.9199	17.6198	23.4931	10.719	18.6263	28.7727	14.9751	14.336	0.439203	9.93382	0.0595443	0.169691	0	3.98188	4.37261	0.185472	0.23285	10.4239	3.97265	0.448972	0
Pita_unigene64142	59.0906	61.8355	19.4979	18.1606	48.6484	51.1395	61.4521	64.8787	37.5452	32.4748	31.0817	84.4859	56.1321	99.4328	60.4824	67.4514	88.0963	89.798	15.317	16.3337	25.2133	13.1233	9.68714	12.9656	28.3701	26.4612	15.3944	18.6497	25.2615	17.82	59.4474	36.841	45.958	47.6976	54.8565	40.6968	27.1572	23.0444	15.4541	34.4866	15.5884	29.1061	33.4524	80.1566	37.6224	34.2875	53.2608	71.309	49.9903
Pita_unigene40096	0	0	0	0.149971	0	0	0.163192	0	0	0.562652	0	0	0	0	0	0.179029	0	0	20.8614	0.144258	53.6862	16.9576	0	0.18669	19.0551	0.118061	20.4442	0.256926	0	15.4747	18.1399	0	17.2184	0	0.226589	16.4839	0	0.0946821	0.0858957	0	0.218281	0	0.128279	0	0	0.171229	0	0	0.426216
Pita_unigene61881	38.1512	45.369	25.8859	35.6564	13.7356	41.0214	37.6003	40.6955	21.3719	31.7192	16.2655	40.2515	30.3554	50.5999	26.973	32.2492	19.0749	42.3131	15.5894	20.5423	11.6366	17.9091	8.9607	16.0814	17.5704	19.7941	12.2092	9.95184	15.6497	16.1237	25.3864	22.4204	24.9775	10.3665	21.175	22.7253	56.2868	50.2935	43.3937	49.5294	34.8976	78.4154	62.837	88.7193	49.8753	52.7288	25.9973	87.1894	50.5325
Pita_unigene868	7.46871	0	0	0.503053	0	1.4959	8.81774	1.43601	3.42228	2.96992	1.42179	3.02572	8.61827	0	0	1.17806	0	0.684568	14.9809	16.2518	22.2279	6.73648	15.5665	14.0911	15.7061	24.6526	12.6286	11.7987	19.6545	13.4339	17.2085	21.2454	7.29391	10.0857	5.89683	7.60658	0	0.430792	12.0896	0	3.89181	0.516193	0.482089	1.0193	0	2.96139	0	0	18.6736
Pita_unigene61642	28.9421	26.4034	18.825	26.0788	17.4115	25.244	34.1313	38.9436	27.9423	37.322	25.2599	40.0172	24.08	34.8264	25.6522	33.7192	29.2777	34.4443	14.5301	12.0022	15.5952	19.4136	12.9202	15.2598	20.8935	31.0045	25.2897	17.9983	19.9084	29.5449	21.9407	19.1385	26.7248	24.894	19.249	27.7496	41.593	48.9335	41.2486	36.0386	39.7279	43.8497	26.7843	35.9006	27.3012	32.0391	28.4122	31.5777	41.86
Pita_unigene47867	3.06655	2.31519	0	9.26309	8.98398	0.635903	2.97898	0	0.565979	3.44174	1.02799	0.446952	2.98853	1.22268	2.01761	9.67357	4.65195	0	8.34901	6.00265	24.5813	36.425	11.0157	1.52681	3.38984	1.27225	10.6646	5.86481	1.10748	12.6367	10.8373	9.16301	19.2035	8.50721	1.73537	18.0106	0	0	0.651032	0	0	0.356779	0	0	0	1.00762	2.05147	0.293957	0.533593
Pita_unigene4800	41.5986	38.2925	19.6929	27.2612	21.9258	36.0202	43.8883	46.3533	27.1837	32.0796	17.0577	40.3707	42.8527	44.5219	26.6693	41.6836	20.2305	42.3473	2.60273	35.2728	20.3382	6.22231	2.70205	20.4385	14.5833	37.3338	16.136	18.3297	23.7886	18.0842	5.0977	40.3846	10.0556	7.65222	27.052	12.7173	10.2998	10.6872	7.66528	6.46233	6.19737	9.80661	12.4851	16.889	9.22539	14.5132	8.40786	13.7953	12.135
Pita_unigene8726	0.860583	8.2466	5.88403	1.88189	2.77352	9.9748	2.22705	10.7095	1.17012	0.47495	8.62088	6.12369	0.801137	6.51831	1.05352	0.485275	1.42118	3.80839	7.09359	8.06225	2.38092	14.5133	18.9887	36.2193	4.1902	4.52989	11.7743	11.8242	27.5716	12.198	4.12387	8.21621	7.18199	17.0647	17.887	7.74354	0.770121	2.21095	6.4374	2.7417	5.47272	0.420301	1.33644	0.892989	10.3326	2.92083	8.51701	28.1623	2.63228
Pita_unigene57879	31.7259	29.3814	23.5231	12.3253	34.6557	24.8941	38.0352	37.5631	39.5838	30.1051	27.1929	36.9354	34.8984	34.0616	34.7393	35.3248	46.398	41.9863	9.94315	15.2521	23.6015	12.5768	14.6079	10.6492	22.0064	25.2756	17.6338	30.6302	19.3164	18.5683	19.9903	21.3335	23.3331	35.1018	20.6544	25.695	1.16357	1.86876	1.91258	1.91899	1.6024	3.10717	17.0198	19.8443	13.7131	12.4662	18.0364	11.0488	15.5881
Pita_unigene3972	32.4011	35.3944	27.9881	20.5534	25.9864	16.9112	25.0887	32.3512	18.7124	14.4599	26.3896	15.1366	35.1529	30.9576	27.1898	17.4903	27.0037	16.9538	26.9475	4.34691	26.3167	7.4108	5.14608	16.2246	15.9697	9.51401	10.8829	10.3749	12.9766	10.9155	23.9332	3.40302	8.08968	6.81943	17.2548	5.37216	22.0124	9.83878	6.54028	20.2176	6.28723	21.2533	16.5966	23.6285	19.0934	18.2203	13.5742	13.6209	6.0656
Pita_unigene7755	5.05349	7.70689	8.46426	13.0215	4.1853	7.52752	6.97714	6.91926	5.45776	6.82198	6.03796	9.86727	6.83408	11.7073	5.01119	9.31371	6.9781	12.1056	20.0055	10.6636	8.37155	19.3684	14.9699	12.3679	16.3338	12.084	13.2119	10.1849	10.7744	12.3733	7.95801	16.6702	14.6344	8.81235	13.5815	11.2953	57.342	68.2212	59.7814	29.8596	54.9306	30.3657	30.4265	40.0858	25.1879	60.4892	36.1804	40.7703	43.9971
Pita_unigene56728	0	4.2759	0	0.392671	0	0	0	0	0	0	0	0	0	10.8733	0	0.464083	0	0	0	10.3241	8.10765	27.1707	0	39.8685	0	5.8598	28.4501	0.377689	38.961	27.0335	0	18.1899	50.1862	0	67.2626	53.7845	0.25868	0	0	0	0	0	0	5.4113	0	0	0	0	0
Pita_unigene57266	27.7093	28.2793	26.0937	11.7745	16.6458	32.4413	33.1424	35.4266	47.3146	14.1168	17.2333	31.4934	36.5569	33.9335	32.1655	15.764	24.2029	44.7408	8.92914	12.5573	21.0922	18.9209	12.9837	10.5129	9.43381	16.461	19.0574	13.5642	12.8754	18.3386	15.71	18.2759	23.5511	20.1902	16.9366	23.6913	0.0261791	0	0	0	0	0	0	0.158507	0	0.0333772	0.170118	0	0
Pita_unigene25077	12.6613	0	2.13587	0.756548	15.7048	0	14.8287	0	0	0.396024	16.2664	0	16.075	0	0	0	21.8935	0	14.1814	4.36292	25.9177	6.7172	18.6046	14.6901	24.4571	6.80347	14.5068	17.6848	13.8527	18.4858	16.6733	9.07108	8.67462	17.9408	11.0406	15.03	0	1.11031	12.0314	0	10.2376	24.4114	21.6108	1.49462	3.43668	0.751576	19.5954	0	13.3517
Pita_unigene4410	42.3139	59.383	8.90109	13.638	26.2481	32.3647	53.0733	73.8194	24.2124	20.454	26.1089	55.9175	56.127	79.2793	59.2335	46.0184	66.3282	53.5115	10.2101	13.8008	20.1788	10.9247	9.27212	16.9065	30.1276	27.6707	19.36	18.2849	22.4301	14.4949	50.8476	34.8578	29.4535	48.5403	24.8391	28.2092	0	0.025948	0	0	0	0	7.42662	11.2608	6.50905	5.95067	8.39694	2.26637	0.666548
Pita_unigene62950	0	1.26428	0	0	0.143124	0	0	1.39531	0	0	0	0.119186	0	1.51665	0	0	0	0	0	0	19.4389	20.6396	23.3261	17.741	0	0	18.119	18.2652	13.221	17.9682	0	0.104953	17.0054	18.5602	13.9781	19.9046	0.117311	0	0	0.0678774	0	0	0	0.760225	0	0	0	0.139911	0.0639944
Pita_unigene2028	10.2631	7.36203	14.372	8.25055	12.5887	4.78977	11.4149	6.72786	12.2517	8.5743	13.9205	9.32678	9.33439	8.01045	9.50504	7.80387	9.63587	6.25405	10.8696	12.1317	11.2403	14.8628	13.7205	18.2425	12.4334	12.53	19.852	17.8242	13.7486	20.7145	10.705	10.9912	11.5634	12.5115	13.9449	11.67	1.38267	1.2042	1.59183	1.71284	1.31034	1.38064	2.05716	2.45063	3.53601	1.83988	2.6315	1.87838	3.35743
Pita_unigene58848	1.14699	1.75383	2.84003	16.0289	2.17063	2.11417	4.81976	5.07906	4.77744	26.1812	4.46952	6.48795	2.53218	2.84646	2.884	18.7545	2.81569	2.54752	1.87117	21.6419	2.913	19.2078	18.172	16.9585	3.92975	28.0952	27.4099	30.8974	17.3373	25.8066	2.05301	19.0763	18.8402	19.9006	15.7515	20.5623	3.89127	35.8174	4.20558	6.52991	4.44995	5.24861	7.02701	7.32066	6.27169	52.9044	6.87855	5.66196	10.4719
Pita_unigene8105	7.84558	8.9725	11.1333	5.08517	7.46325	7.70081	6.9323	9.79993	12.1274	7.53619	10.1457	8.8294	6.47615	9.84231	8.7456	5.78014	8.16166	7.45266	9.19671	17.4854	12.7389	14.1751	14.4046	12.5796	13.1703	18.7582	19.8749	10.9949	9.17609	19.6762	10.9758	16.4762	17.0897	9.40687	9.82099	18.3197	2.82609	3.15526	3.29739	4.26921	3.81304	3.09048	3.81721	4.24935	4.05336	3.87186	4.76468	4.5303	5.15501
Pita_unigene5224	2.46423	2.68322	5.05392	2.82118	0.954109	7.53332	7.59965	6.30878	5.69097	10.6063	8.98791	6.37414	4.22927	3.70126	8.86343	3.90647	1.00547	3.21905	25.0643	15.0617	17.7282	4.77022	7.49927	10.0215	3.92532	4.81043	6.27871	2.67	2.10331	4.55742	24.7568	11.2056	9.95654	6.27575	7.21103	21.1504	0.770079	1.27716	1.52207	1.06725	0.65656	1.69213	0.981036	0.309797	1.16378	1.48272	0.839755	1.27003	0.949238
Pita_unigene55817	0	0	0	4.70773	0	0	0	0.708103	0	3.59073	0	0	0	0.30533	0	3.45377	0	0	19.3721	5.49801	0	0	24.352	30.0357	40.18	13.3763	0	54.0053	42.0611	0	27.063	4.35165	0	31.2574	36.0088	0.382208	0	2.60511	0	0	0	0	0	0	0	3.77705	0	0	0
Pita_unigene56310	10.1245	9.18076	2.8077	4.68151	4.7298	3.62882	7.07257	5.26198	6.08571	4.52269	2.11597	5.25904	17.8282	15.2283	6.88859	6.50386	11.8665	11.3708	16.4814	12.816	12.8199	13.224	20.01	3.1652	22.0524	11.6898	15.2393	15.2019	5.56637	16.5079	24.1716	12.2565	28.4097	32.0085	10.9844	24.3566	0.743932	6.57513	10.3629	0.85821	6.1102	7.7029	4.76243	0.389006	0.484858	1.23865	8.14227	0.82189	3.27
Pita_unigene9480	0.123079	1.4609	0	9.57502	2.23704	0	0	2.70656	0	9.48353	9.25883	0	0	0.291259	0	4.03947	0.901326	0	23.9481	10.9628	20.8504	9.37657	9.60761	3.56877	14.7826	10.489	11.6405	2.38304	1.25873	10.7981	12.8065	10.8877	5.60556	2.42436	1.11731	7.99247	0.328953	0.63568	0	0	0	0	0	0.23391	0	1.86024	1.25459	0	0
Pita_unigene38944	46.043	23.4549	17.8229	15.7285	20.8814	26.4536	52.7638	33.1984	37.1843	29.0824	29.6368	39.2144	62.3691	50.2674	34.4453	39.4731	47.1067	48.072	9.77443	16.1645	16.2942	9.45845	12.5906	13.9313	24.6611	27.4102	21.7125	28.0742	29.1082	25.569	26.1786	30.4057	44.9836	31.3472	31.4097	37.3822	0	0	0.0160212	0	0	0	0.224927	0.0971942	0.18012	0	0.0569112	0.0384162	0.036519
Pita_unigene23835	0.266865	1.73155	6.47292	0.253553	5.63339	0.609912	1.41499	2.56616	0.22788	0	11.5363	0.529812	0.149955	2.05356	0.156223	0.151031	5.54077	0.752452	6.83607	21.502	3.94696	15.296	14.0216	16.527	9.98985	21.663	15.4477	3.67195	19.7667	17.6289	9.43746	17.5879	16.6142	10.2355	12.9633	27.4282	4.93698	23.1442	1.73156	0.972376	3.09742	5.19052	1.01898	1.26542	0.709416	0.402825	2.49511	2.86229	0.329852
Pita_unigene1726	19.8679	15.4147	14.633	20.4391	23.4656	24.7163	16.2963	14.6301	15.817	20.2395	10.8407	20.0084	23.5331	21.483	20.7187	39.63	21.6714	24.6907	13.4639	14.6496	17.14	9.23686	10.3833	12.6344	9.41656	10.7649	9.01147	7.94285	11.37	8.17686	18.5752	17.9428	12.5013	15.7109	20.1048	12.3358	1.47212	5.07092	2.09331	2.46555	1.24612	3.06631	6.62751	3.9503	7.46279	8.70192	5.20345	7.15093	3.08246
Pita_unigene62116	2.54154	2.68191	1.49678	3.11059	7.76237	1.73992	6.47441	6.03235	1.78602	10.6325	15.408	3.62628	4.71372	3.85492	1.07495	5.3561	11.5368	1.56146	16.2681	7.85321	6.92697	5.85813	9.92688	30.0495	25.0561	11.3186	7.72969	14.6068	49.2515	8.45975	16.5959	8.39278	5.31571	10.055	22.5947	6.26804	0.566169	0.528162	1.09114	0.573783	0.219479	1.42469	2.98716	3.98813	4.10201	2.89395	3.09216	1.4046	5.98342
Pita_unigene43916	4.85421	4.08752	13.4175	6.72637	5.22411	10.1819	2.70876	1.87125	10.0534	3.10995	3.10734	5.158	3.72892	4.24849	11.3321	7.8573	3.68783	6.68391	10.8695	16.93	9.19941	9.53257	9.41956	20.7635	5.66199	12.1442	6.00758	3.02354	18.0251	6.14395	9.20713	17.7021	6.83598	5.72506	18.508	8.30213	0.72305	1.3143	1.93231	3.7167	2.44746	0.520016	1.25386	1.37785	6.28764	3.50088	1.00308	2.02621	2.74421
Pita_unigene7020	17.7373	15.2709	16.5251	18.436	20.1585	21.6213	74.2193	43.8209	62.3094	58.9586	46.0243	62.8466	36.9603	39.5946	34.5851	47.8153	50.2639	37.1096	9.3911	15.6352	10.9463	15.872	11.9414	12.8231	64.717	71.6172	78.7246	71.2555	63.252	91.2145	15.7757	11.5726	33.1543	27.9597	16.9529	36.8317	17.331	15.6714	16.5206	17.4659	14.7609	13.989	9.52229	12.019	9.89054	13.2735	13.4854	10.4417	22.1712
Pita_unigene26641	61.8575	68.3433	27.8695	38.0059	41.2339	52.1949	46.6765	57.6481	35.6119	38.4274	71.4212	65.3552	70.3082	93.6961	33.443	70.3167	68.1908	84.0202	6.91873	25.7828	9.90325	11.7545	9.22671	12.6471	15.1898	31.9388	18.4234	30.8391	31.3698	36.255	18.9249	29.2779	47.3829	30.1227	24.271	32.8515	0	0	0	0	0	0	0	0	0	0.406661	0.0734506	0.118841	0
Pita_unigene23289	3.08816	5.4263	10.5351	12.7533	5.21802	6.66327	1.43788	1.35058	3.52302	3.8403	0.972821	3.00518	4.09962	4.67907	3.86067	5.47189	3.23322	3.52464	20.64	8.16004	12.5267	12.3741	11.5938	10.9233	5.25386	5.28232	6.41201	4.69134	2.30073	6.55868	11.1872	9.64507	10.6949	8.51771	6.47181	7.46193	3.9268	5.63078	2.82582	4.90823	5.2405	5.04852	5.31795	4.02461	4.20267	4.08483	1.8055	2.675	2.98237
Pita_unigene44582	31.3743	22.773	30.7538	16.8739	29.3152	26.0519	88.6811	71.4088	81.1694	72.8035	40.6799	53.4514	38.7671	52.5256	43.9368	53.2891	51.7184	30.6089	11.5813	22.0031	13.7484	6.76034	11.7092	9.54841	41.6936	66.2231	24.3838	54.767	32.4192	33.3628	15.6513	13.7152	22.1692	27.7047	11.6976	34.0622	1.32324	2.18024	1.56517	3.07706	1.06973	5.0145	6.25426	5.78895	5.64268	5.55299	10.1923	3.56038	3.55118
Pita_unigene10785	4.28772	4.8041	4.21701	3.52648	4.89125	3.33238	5.07783	3.931	1.83054	3.3738	5.12667	3.02712	8.88019	4.09948	3.62976	3.54529	7.12077	4.92099	10.1382	13.9343	6.83708	14.9352	17.1687	11.8398	5.51768	6.30234	7.17935	7.37077	3.05781	7.9638	7.71909	12.7899	5.50458	8.82976	6.56441	7.60036	6.01934	10.4051	11.4486	9.20021	12.3574	14.0755	17.3331	6.28854	10.9053	11.862	10.8028	19.8637	11.0377
Pita_unigene22571	16.7213	21.8201	18.9736	10.5793	23.3718	22.0398	39.4914	51.7889	36.6792	37.8605	31.3154	42.8131	16.3323	45.7951	30.3672	18.8126	36.3547	22.3388	6.99007	6.90656	10.9016	9.08125	19.6719	20.339	16.371	16.7367	14.8898	31.5054	31.643	15.7997	6.86075	7.20651	8.80574	24.5249	24.1517	11.2349	53.5097	35.0314	45.4166	64.3024	37.0801	59.1141	21.903	60.7208	33.4666	33.3865	41.9061	22.6433	48.8105
Pita_unigene63967	25.0108	22.1691	17.7892	14.6884	21.0515	15.9511	37.0862	33.4255	28.5222	27.073	17.6736	34.721	27.3111	28.8484	26.1281	29.8069	26.339	26.3822	9.76701	16.3059	12.5313	11.1058	11.577	12.5267	18.4469	27.7608	18.1445	20.1656	23.3214	18.6298	16.384	25.0189	22.612	24.1064	20.4798	23.1471	7.93382	8.25795	11.6927	9.40478	12.8692	9.60129	7.19787	10.2136	10.1446	10.6181	9.19928	8.00344	15.4072
Pita_unigene5662	27.2758	29.2832	15.8587	29.3251	20.7303	26.5634	35.0424	32.3187	27.0119	33.7126	19.8079	37.7441	30.9151	34.4922	28.5514	45.0474	22.091	37.8124	8.5285	22.3759	3.95777	4.08209	19.379	15.4899	17.918	28.5558	7.86289	28.3694	27.693	9.51798	14.3276	28.7652	7.91628	37.3736	25.6324	10.086	4.40036	9.74239	14.8004	8.25353	11.0747	12.2032	13.2578	16.2469	12.2022	15.7347	7.92555	13.6756	26.8444
Pita_unigene61739	40.0844	46.6361	35.8035	39.4809	41.9613	5.66354	39.7491	42.6997	42.7334	36.5386	41.5842	9.24914	39.4143	45.5137	44.2494	44.0631	42.0651	9.06535	2.48406	3.68985	30.4946	28.0614	4.28714	4.06632	7.55858	7.1846	30.2651	10.7977	8.67247	29.4056	6.18603	4.11343	27.7484	9.77082	7.11907	23.7032	20.8095	18.0346	12.2389	20.83	12.2873	16.8663	16.5211	22.9621	22.162	21.8207	18.3927	7.47143	12.9234
Pita_unigene60493	5.66612	7.33764	3.30644	1.76794	6.29552	1.09828	4.01444	6.66753	4.1482	1.98137	7.39368	1.49973	4.1993	6.90351	3.34197	1.21753	8.22161	1.30198	18.0768	12.8105	7.5014	15.1644	11.612	7.7458	15.5668	13.4356	11.4226	9.61071	9.45161	13.2123	14.1207	9.9466	11.4996	9.93771	8.1229	15.3162	5.07253	1.08039	6.85648	2.12865	6.53986	2.48748	4.64409	6.73711	2.89923	1.00372	5.50978	0.758823	7.07767
Pita_unigene14708	14.1821	22.2684	25.5923	22.61	26.1223	15.8993	9.91936	10.9281	10.7261	12.4961	20.4661	12.5158	12.9754	14.8421	12.4732	12.2856	31.2503	12.7903	1.7327	0.736497	26.9768	0.851133	24.1164	18.1703	2.43911	2.02543	2.69643	12.9467	13.2843	2.45729	0.932447	0.346848	1.58604	12.4506	13.7988	1.02706	46.4389	37.1392	3.16482	52.5942	2.74551	46.1591	63.5809	66.0777	57.5049	52.1542	103.047	68.3389	4.54739
Pita_unigene38570	31.0884	28.1123	11.7023	16.0292	27.1259	25.8213	32.1871	30.7412	27.2437	23.361	21.8645	37.9586	32.0565	37.437	34.2233	36.2904	44.7143	33.7486	13.1167	14.023	12.2829	10.8546	10.6866	11.5385	24.2368	24.7773	13.5453	19.4159	19.9853	15.3818	31.9842	23.3223	28.4162	27.772	27.8293	31.1979	7.19143	10.0168	6.11688	9.84821	8.76052	9.60216	8.49742	10.4699	8.0586	11.2285	8.92397	6.68049	10.8749
Pita_unigene32508	12.7791	0	5.74766	0	0	15.6688	15.5825	0	2.88736	0	0	9.35917	12.0257	0	6.01029	0	0	18.5134	19.9263	10.0371	9.08311	11.1364	11.9285	9.99588	14.2665	12.0544	6.72827	23.0639	21.7781	8.45957	13.8232	9.31019	17.0409	24.3657	9.74032	10.7119	0	0	0	2.7821	0	5.41078	10.4791	0	1.87046	0	0	2.11974	0
Pita_unigene1487	0.760086	9.12318	0.1422	0.524033	0.567414	0.330662	0.155096	13.3183	0	0.107649	0.266686	0.204225	0.324561	13.3515	0.294234	0.306266	0.447366	0.30839	7.68821	10.5081	18.4322	16.8813	0.35153	18.0275	14.3541	15.2309	24.0495	0.158908	30.8822	23.6037	10.7447	12.9591	21.0799	0.411938	19.94	21.9062	3.89912	0	9.23532	0.174395	8.79423	0	0.136533	4.62404	0.0386355	0.0453675	0	0.147869	11.1577
Pita_unigene44003	9.94616	9.35215	0.479224	3.725	0.399501	7.26782	7.3628	11.0264	0.671868	6.51881	0.11978	8.46872	10.4699	9.82359	0.313511	6.27596	0	8.0072	14.9558	10.7964	13.3132	14.8944	9.74266	7.85843	17.3984	10.8136	19.2234	11.0537	8.18928	16.6292	22.0245	12.9407	18.2355	13.5394	5.34654	19.3774	4.97812	3.75727	7.50794	0	6.34115	6.17807	5.47586	5.63943	0.330175	2.35987	0.0884877	3.83727	7.294
Pita_unigene36812	28.4175	24.2957	15.8551	18.0718	24.5854	18.6747	29.0609	27.4066	23.0624	25.8308	19.1568	30.4297	30.0942	38.3182	28.4675	37.0094	35.1808	31.1104	8.84094	14.8069	14.0884	11.9728	9.49005	11.8211	15.8961	22.2789	17.6723	14.1553	15.6047	18.6431	16.4623	23.9582	22.5727	19.1755	20.7811	23.2132	23.047	24.6149	20.7379	19.4106	20.185	17.0662	22.5773	31.8333	21.8689	29.4606	27.9862	22.5811	25.6351
Pita_unigene62008	8.05404	3.44807	4.64247	7.60878	4.60173	4.88727	3.48262	3.69173	3.73884	4.01478	4.45592	4.986	5.86402	6.06574	6.47717	7.52253	9.01532	7.25154	15.464	18.8859	8.80544	10.4133	5.43534	11.5991	5.2705	7.59018	21.1503	9.00157	3.8699	14.5193	10.5866	19.3764	15.1371	16.7357	13.2719	11.1713	57.5108	30.8691	63.9853	63.2286	84.4907	34.0634	14.4095	15.8662	22.1858	21.9963	10.9644	18.7222	15.976
Pita_unigene43946	11.8071	17.3797	24.1142	19.5973	23.156	15.7903	14.1481	17.3238	33.5718	22.5756	27.0166	20.6781	13.4182	19.0614	28.1492	20.4805	18.3144	14.1592	16.6813	9.23258	11.6151	17.5359	8.81672	6.01799	19.211	10.0171	19.7607	9.33303	14.1604	16.6576	14.5312	8.37179	18.1826	9.56397	9.7491	17.5755	5.67992	10.2634	12.3912	10.8633	10.5211	5.97546	5.39059	6.57961	12.0128	10.6003	10.4252	9.30775	11.8264
Pita_unigene12813	15.579	24.1432	24.717	10.1085	23.3955	26.5535	19.2603	36.5818	29.5539	15.4801	25.3016	28.6129	14.9941	25.3232	22.2926	10.71	25.0061	21.5652	9.53761	14.4122	9.60484	6.26171	11.7615	18.2289	9.44166	17.5374	7.82676	11.8899	18.3914	9.84585	8.93446	15.0419	5.9225	11.5637	15.169	6.91571	22.1756	21.9279	24.2076	46.7	24.9251	41.6705	63.0034	49.8017	73.3402	44.195	49.7789	40.6195	74.5099
Pita_unigene46433	1.86198	1.67505	1.59991	2.42959	7.33368	0.936263	3.27562	2.94424	2.05689	5.58115	13.9071	1.59322	2.29453	2.40766	2.27439	3.41524	10.3699	0.750363	11.3693	11.185	15.1996	3.77848	8.41613	19.5039	26.4294	20.8796	6.61944	9.6886	41.1572	6.66594	14.2539	9.12167	3.64903	8.40564	17.0018	5.01481	0.486154	0.261408	0.460684	0.616821	0.291614	1.13366	2.44518	3.42499	4.06554	2.33108	3.94106	1.09521	7.41054
Pita_unigene11037	0.356112	7.71591	9.76261	7.33739	1.81005	8.92464	0.988731	4.925	6.91882	7.30381	5.03037	8.02876	0.632813	4.88599	5.1961	5.28718	2.01798	7.03479	11.4514	10.1887	15.3564	14.8712	9.3787	8.01815	10.8279	11.6716	16.5853	9.42094	9.87336	15.6914	9.56703	8.65037	6.35028	4.03412	9.20995	8.4067	8.75262	10.0553	19.5245	12.3197	21.217	1.98657	0.72117	4.73004	6.91001	5.77644	1.85853	7.98025	10.9538
Pita_unigene17596	0	1.07327	8.59542	0	7.04418	9.60974	0.551393	14.8803	5.02649	3.97341	2.90807	10.6314	0	3.64263	1.03929	0	1.16404	2.48484	20.9626	20.4778	5.75454	13.7543	4.88177	3.0351	16.2712	24.9205	29.8328	7.94908	2.08925	27.5362	22.3884	12.4362	20.4454	3.99753	3.5427	17.6232	5.69275	0.799209	7.31481	6.78529	3.22129	6.69826	2.90922	3.85896	2.04655	2.98643	3.10594	8.45531	17.0498
Pita_unigene11808	2.57423	1.14863	6.43525	4.14862	5.4084	2.14345	2.29182	1.44057	2.9212	2.11217	5.87079	1.19478	2.10457	0.994851	1.92094	1.72754	1.70905	0.696208	24.8181	5.33938	5.56606	7.8794	11.1445	13.9295	5.09424	2.72652	5.01239	6.70685	4.43392	6.10739	2.57681	2.74441	1.47022	1.9236	2.57717	4.29375	1.45769	1.98314	0.876675	2.46598	0.670208	5.34809	1.07568	1.00963	2.10666	3.51806	1.52835	1.06562	2.0954
Pita_unigene29866	0	0	0	0	0	0	0	0	0	0	0	0	0	0	0	0	0	2.50676	0	0	0	16.776	37.4712	14.1183	0	0	15.2775	7.54184	13.7284	17.1721	0	0	26.9335	18.9701	15.0003	18.9245	6.99399	11.6629	14.3237	0	3.60933	8.98988	5.87547	0	0	0	0	1.4247	2.91869
Pita_unigene2843	4.72842	2.61702	7.6966	6.52006	3.44777	9.46045	2.29426	1.07637	7.59181	5.43948	2.94929	6.38263	3.5311	2.56223	6.50248	4.80223	2.01596	6.49642	9.13032	12.8211	11.9538	9.17731	11.0819	14.0532	5.70685	9.33885	9.81922	6.29774	9.39386	8.85253	4.92866	12.5763	6.09422	7.99934	7.24125	7.58182	1.25353	2.91757	0.872557	3.91747	0.309462	2.85405	4.99814	2.64014	5.28721	6.30595	2.0372	5.0392	2.32988
Pita_unigene42043	18.9971	18.4652	21.9545	20.7129	22.4751	22.3916	19.8132	20.7322	21.8971	21.2958	23.4013	24.7071	21.4071	19.4822	21.0264	20.058	22.7879	23.5094	11.0618	12.8303	7.53249	18.9241	9.5587	7.59697	15.0447	13.165	21.041	14.5965	11.6068	20.5687	14.2268	13.1253	16.4478	15.841	9.30607	17.1088	6.28723	10.5524	7.64728	12.3083	6.53067	10.8539	12.0353	13.071	14.4297	12.1683	14.1953	12.1609	8.18597
Pita_unigene62258	1.99081	2.18427	10.5972	4.43985	2.7329	4.45862	2.35847	1.31876	1.08741	1.83352	1.25979	1.95735	1.34188	1.75638	2.8449	2.85739	1.4244	1.31648	8.1489	4.76816	4.51609	25.0865	10.5158	14.0301	1.93116	1.40457	18.0497	5.12321	1.59412	14.8712	3.90007	2.14044	7.95936	3.01399	3.75522	8.59771	0.0860757	1.25752	0.801213	1.86225	0.946244	1.63285	5.53612	6.47744	11.4733	8.53618	5.85064	9.02193	2.28427
Pita_unigene2668	1.24518	9.25025	1.464	5.43757	6.57529	4.70883	1.90538	7.25626	1.72542	6.74412	5.62761	6.39472	2.64126	11.7928	2.05571	7.71769	9.09158	7.80072	9.62958	13.1122	9.89996	7.11295	13.3514	13.0322	15.703	15.6896	9.00675	12.8683	17.7405	8.44657	13.8971	12.0427	11.3204	16.2795	19.9987	9.23421	15.2373	8.31211	30.3921	2.88466	32.001	3.23598	3.591	26.6078	5.01872	10.7622	14.6864	12.9204	46.6978
Pita_unigene16569	6.25162	3.37487	4.78865	4.95496	4.30586	2.18615	5.59468	2.96215	5.73039	5.45257	2.93438	2.76761	5.28021	3.49489	3.86733	3.66946	2.63251	1.20191	10.8952	11.8192	11.2258	7.16715	10.0217	14.3175	9.33685	8.4115	6.59443	11.5893	17.6544	5.0646	9.79497	7.20968	5.85488	10.3906	14.6332	5.47735	1.66537	2.58846	6.04182	2.31358	4.45446	3.2756	4.63077	1.80809	3.4863	3.44679	2.14683	1.07106	6.29524
Pita_unigene46450	32.1908	24.878	17.8377	9.77755	31.3577	37.8464	27.2168	43.9098	23.4065	18.3876	22.4771	40.7981	43.4293	45.8772	36.2201	35.6744	45.3477	60.8321	16.7178	11.0674	14.2212	6.63669	5.63083	10.9173	28.1437	16.1543	12.913	10.3486	18.0626	14.2894	30.473	20.1224	33.8535	16.0022	29.0209	24.9476	0.0218038	0.141319	0	0.44442	0.106607	0.241171	2.21935	2.44864	7.61651	4.85915	3.08057	3.07236	1.54862
Pita_unigene57894	18.3213	13.4593	19.8883	15.1389	20.9921	14.3544	29.4352	21.2749	35.4229	26.0345	24.5536	21.6595	19.1197	14.724	21.6779	18.0229	21.2559	17.7089	10.5722	13.6833	12.7821	7.88233	8.95176	11.3169	20.5905	20.9316	14.044	20.3486	21.94	13.7886	10.4106	10.8794	13.4244	12.3107	16.0051	10.5195	3.33583	5.10553	4.98764	6.06565	5.2398	3.74489	7.31797	6.72618	11.392	7.0022	8.61517	5.9896	11.3013
Pita_unigene24978	6.79592	0.905875	4.7333	6.12684	2.67584	2.67003	2.9911	0.912031	0.864976	2.8205	2.84107	1.52299	5.24227	1.63504	3.092	2.99622	3.14037	2.29867	13.4376	7.2109	5.61054	12.8119	14.3633	11.7155	5.39339	4.91974	10.4114	5.61131	4.83523	9.38627	5.59389	4.96365	6.13311	3.82924	5.95308	7.93892	0.31258	0.822658	2.15079	1.44075	2.53091	2.89086	0.851547	1.40977	2.18233	0.509792	0.425074	0.317283	0.953103
Pita_unigene56057	24.4171	20.7651	16.0815	10.2825	23.7824	24.2678	18.5283	11.8414	16.9421	11.726	15.5795	19.2889	22.9389	27.5877	24.8246	16.9865	25.6707	29.4209	17.1145	12.9505	6.97591	5.49654	12.1572	9.94575	15.4081	9.04839	4.94743	7.85685	9.89414	5.98267	20.6479	16.7914	8.6547	16.4315	16.2293	10.1658	14.3807	7.62687	17.5308	10.2806	14.5612	21.8131	27.3767	27.2228	17.0604	15.8142	25.0028	26.9298	23.7656
Pita_unigene476	5.41933	6.7393	7.80563	0.762991	1.31384	4.19222	5.25542	5.8822	9.00827	2.02936	1.97788	5.41612	4.73159	6.56441	7.71552	1.07762	0.716698	5.03881	19.7225	5.85426	13.0608	4.53832	12.8985	8.41129	21.9527	6.91575	7.08794	11.9163	11.5006	6.27957	26.8454	6.42894	5.09201	10.8182	7.34527	5.94506	1.16662	0.762611	1.72804	0.565692	0.801786	1.67135	2.77015	2.67033	2.92865	1.18839	0.558171	1.82196	5.12937
Pita_unigene63362	24.5343	27.8866	50.4848	60.9745	24.5242	25.4318	23.698	35.3753	40.9158	50.2265	27.8509	23.6571	20.9047	23.7547	40.1936	47.4218	24.6382	21.6321	21.0628	0.0736845	0	0.762903	24.1877	18.1972	23.4358	0.162285	0.318298	23.1611	16.0011	0.18584	23.0863	0	0	19.3112	16.0733	0.353952	3.9317	13.9312	5.29362	13.2907	5.61879	7.49771	8.57567	7.26817	15.9308	19.3984	8.8286	15.1514	8.32582
Pita_unigene44820	7.66942	7.50613	7.45766	5.72509	4.99179	7.21348	7.99692	6.31325	3.38541	6.17744	6.08289	6.51644	7.90011	5.54404	4.10736	4.80473	4.45307	3.26509	13.0171	8.15833	8.25394	8.4581	19.4785	6.54005	10.3156	8.40287	11.1826	22.1175	6.30674	9.58942	11.6284	9.61562	5.66737	16.902	5.04553	5.23682	3.56258	4.07813	5.2784	4.4807	4.44089	4.34223	5.278	6.21751	7.54455	6.48739	4.10559	6.71526	8.29912
Pita_unigene1329	7.59874	11.8846	7.53134	2.86044	6.9236	7.67278	12.3733	16.424	11.7691	6.13404	10.5124	11.105	10.5845	18.0932	8.48663	5.2406	10.83	9.58077	9.95762	13.5941	6.77664	10.732	13.2992	8.50423	16.7927	15.547	17.1429	15.6878	12.4682	16.3252	15.653	13.0968	13.4668	17.4579	9.45645	16.5876	13.804	2.53442	14.8642	8.21814	16.6041	9.02646	5.25411	9.01852	4.05194	3.17772	5.63234	5.18638	6.19252
Pita_unigene60275	19.4916	15.0005	0	0	10.2485	0	13.9155	13.874	0	0	7.35326	0	17.2804	19.7276	0	0	10.9668	0	8.25386	16.2874	7.77282	8.32034	8.02334	13.9681	9.66045	18.3901	11.2362	8.49041	12.5434	8.8498	12.5408	20.0281	8.20646	10.1256	17.1271	8.46761	3.64749	0	2.92526	0	3.35149	3.8656	4.76355	5.7444	0	0	2.99039	0	5.72151
Pita_unigene33043	6.56406	2.12643	2.81035	0.620202	17.7754	0	5.59034	2.09581	12.7199	0.324918	13.0191	0	4.62599	1.0708	11.8234	0	11.7504	0	8.69052	7.35643	16.3959	6.74413	9.12304	14.1705	14.905	12.8676	18.8286	9.93033	11.6351	19.0608	10.4603	6.22347	16.2877	15.6646	12.4191	18.1049	0	0.959912	1.05427	2.7235	1.25687	0.691027	1.66512	2.19157	3.22631	1.7785	1.06109	0	4.65751
Pita_unigene43261	31.7444	36.0108	19.3174	12.9462	10.2081	10.7276	22.0514	35.3994	22.5379	11.4969	10.5995	17.1832	20.6786	37.1822	21.022	15.0366	11.5572	12.8634	6.95525	11.2404	11.3821	15.3676	8.60247	8.9221	8.94197	11.0664	13.8356	12.2339	11.1005	13.8473	6.60422	11.6808	9.27547	14.4302	13.087	11.5914	191.105	80.2877	119.297	125.093	123.266	162.467	152.877	172.581	124.164	63.5504	71.6933	63.6824	102.941
Pita_unigene26573	7.21834	8.21619	2.87983	2.59061	7.08722	12.9683	6.72208	6.2649	5.19287	3.40436	10.0226	12.0235	8.37057	6.90083	4.9701	2.9836	7.33603	14.918	10.8017	11.3675	11.8343	10.9214	7.74032	9.12553	14.8936	11.5756	12.0552	8.15005	11.7795	11.9267	11.6096	11.7683	10.4286	8.25819	8.25386	15.9376	5.52821	2.47863	9.69747	1.46095	8.01537	4.8094	2.56553	4.38175	1.50934	1.80938	2.55325	5.53502	4.60301
Pita_unigene13697	17.6543	20.8107	30.239	12.9212	18.2108	34.5576	9.82282	11.564	12.6406	18.127	10.4426	21.4974	8.83553	9.93656	16.3475	13.6466	7.26102	17.5033	1.31832	1.95779	19.0751	1.08566	37.1687	1.04661	1.5894	3.30979	1.50589	17.2398	1.5949	2.34808	0.693879	1.34131	0.391356	24.7401	0.765818	1.24872	0.0750956	0.252199	0	0.295641	0	0.0513374	0.992811	1.33759	0.986171	0.590736	0.567224	0.910542	0.100453
Pita_unigene56270	2.30067	0.818824	1.47933	3.58368	0.590749	0.736756	4.12703	1.30857	0.92828	5.73017	1.89123	0.508047	1.93468	0.555427	0.522919	1.64205	0.910556	1.20477	17.4471	3.56098	15.2332	19.1006	2.58995	3.22338	10.2613	3.53129	14.141	3.465	8.47659	13.2298	5.61079	3.71672	7.76221	1.26316	1.22965	8.28355	0.546627	0.879175	1.05672	0.920992	0.549085	0.35276	1.68135	0.849125	0.533314	4.09079	0.578294	0.669695	1.85101
Pita_unigene155	11.7661	20.1651	23.7594	34.7182	11.1911	14.3353	8.75204	33.1888	24.5357	19.0609	10.8744	10.7968	8.35329	19.3495	34.6379	23.4696	14.7268	10.8168	6.33643	8.97045	19.2256	4.91122	7.44555	14.17	7.92683	6.67964	5.09588	9.33607	13.1798	5.10397	6.98679	7.44388	8.83865	7.65367	13.2233	8.12895	72.4375	46.5298	49.2308	45.1082	28.742	31.3231	1.67651	5.11218	5.33447	7.45233	4.63386	4.71551	4.77725
Pita_unigene18217	1.73544	4.08375	0.992186	6.17325	6.52106	4.38064	1.5965	3.30712	5.65758	9.86924	1.93004	2.452	3.35518	2.18851	2.6227	8.37951	6.61678	7.19477	6.05455	4.59075	6.90945	16.3495	22.0851	5.03754	3.46197	4.57593	11.8925	14.6878	5.79046	13.657	8.78934	5.74779	15.2299	14.7521	4.48734	12.905	0	2.92847	0	0	0	0	1.49152	0.457911	0.870913	4.65592	0.210871	0.212285	0.401008
Pita_unigene31397	112.517	76.6998	40.2686	11.7708	59.3569	43.6425	95.7664	79.1827	82.6222	24.7369	46.9714	64.4798	92.0552	186.497	150.974	65.0908	57.9476	79.4564	10.1579	5.64103	15.9074	5.21093	20.7417	3.36088	7.59561	9.09928	1.23617	66.9224	1.94355	4.13808	14.5938	15.6207	13.4841	74.66	2.92152	16.4439	0	0	0	0	0	0	0	0	0	0	0.657836	0	0
Pita_unigene45049	20.0946	19.4673	14.7437	13.5353	14.8466	15.3483	28.2209	27.3444	23.2541	25.5292	20.7132	25.0241	24.3833	26.7202	20.0676	24.8413	26.139	27.0058	10.1996	12.8764	10.1617	6.0575	8.6852	12.4827	19.3981	23.4771	16.7979	17.49	18.6529	20.5767	16.9006	13.6182	21.9353	17.6487	15.7736	22.1189	2.4785	2.04243	1.92092	2.46063	2.79541	4.25113	2.68665	3.55745	2.56647	4.75401	2.31851	1.89628	4.56779
Pita_unigene46715	3.25217	10.9658	4.43399	10.1427	2.78398	3.96819	4.59362	11.1566	4.56114	11.7527	4.41264	3.71997	2.92257	10.1006	2.90768	9.72559	2.75797	3.56274	8.7287	11.6123	4.726	9.91619	10.9888	14.3627	10.8306	11.2878	12.6438	13.8437	10.1557	12.8457	8.46435	8.64454	10.2289	11.2472	10.8271	9.37531	11.3328	9.98446	5.95391	6.46327	4.68063	6.25767	4.53028	12.081	4.04817	10.6521	4.84856	5.20081	5.78707
Pita_unigene6529	20.5857	19.1067	10.1153	20.1993	18.9012	12.7823	20.3205	19.494	14.1119	21.5096	16.2905	16.0055	16.8915	19.1798	10.5218	19.5598	14.4706	13.568	5.63733	8.50241	9.30958	11.2799	15.699	9.88196	6.33164	8.05528	11.5392	16.8033	11.9691	9.6353	6.08977	7.73653	9.40628	14.7037	9.81171	9.66543	29.633	37.106	31.4331	17.3816	26.3959	39.514	31.9575	34.6621	17.7715	37.0038	26.6307	24.1916	34.6416
Pita_unigene28968	0	10.1207	3.70062	0	0	0	0	1.88922	2.17955	0.969256	0	0	0	1.31933	4.91161	0	0	0	27.6664	17.4702	0	4.5478	2.68347	7.4722	13.0709	12.888	5.76693	1.33117	6.83564	4.75681	16.7972	11.4056	1.00645	1.43661	4.54992	1.55041	0	0.352115	0	0	0	0	0	0	1.07256	0.455703	0	0	0
Pita_unigene5320	0.561644	0.458588	10.7663	3.52071	2.68175	0.130406	0	0	1.31552	1.09024	1.59583	0	0	0	3.09543	1.09284	1.32253	0	19.7271	8.21134	7.31673	3.23016	9.09682	12.2151	3.36514	1.51855	1.48059	2.67067	1.21541	1.11209	5.54873	3.7917	0.801794	1.57245	2.2195	1.86341	0.132382	4.38371	0.125432	6.60419	0.569518	0.122897	1.29819	1.47763	17.5498	13.0907	10.1491	0.864332	0.842307
Pita_unigene6089	9.19775	4.60589	3.79346	4.05606	4.65566	7.27347	10.464	5.40542	6.38028	5.36045	5.78596	10.6072	8.32881	6.30357	4.95026	5.11731	5.11029	7.97847	10.8314	13.5075	6.06727	8.64792	14.5356	5.8422	11.7853	15.7665	10.7203	21.3025	8.25238	8.53656	9.91894	11.9072	9.75213	13.851	5.42451	9.5833	2.29845	2.71428	7.48127	2.0732	6.39865	5.12749	4.60385	4.19595	3.34779	3.52827	2.58007	4.97365	9.57443
Pita_unigene46041	21.9123	18.6131	7.95436	20.4955	19.4183	11.963	32.7818	26.0082	15.3928	32.0061	19.5889	22.7611	15.3414	21.4152	20.8706	25.3785	27.8654	25.2463	3.50521	11.5276	13.1688	9.37163	10.7251	10.3646	5.109	19.1036	8.52494	12.9081	13.4679	10.3559	10.1621	20.0803	10.9533	17.8902	19.2232	9.7358	19.6649	26.0001	25.0481	42.601	21.742	54.1857	18.9538	23.7457	19.2008	15.4882	34.0071	30.2699	30.997
Pita_unigene2293	1.43383	0.52962	0.666281	1.14998	0	0.883679	0	0.647805	0	3.40869	4.12048	0.161091	0.529741	0	0.562756	0.270686	0.29395	0	5.41824	25.8215	6.69117	4.6738	12.9061	2.9874	0.448748	2.71795	6.64545	8.32488	1.88244	5.02837	6.66524	14.256	3.55748	9.27279	2.75654	9.90597	1.20503	2.01501	0.869525	0.55946	2.04727	2.40287	0.618743	0.66658	0	2.13972	0.204395	0.617234	0.194767
Pita_unigene37549	0.668945	3.57419	2.03104	0.157781	3.795	5.77224	1.10919	3.91129	2.63459	0.908248	3.76055	7.62252	0.662074	4.24443	3.12411	0.756462	2.5311	6.32315	13.5127	11.0591	11.2257	4.80332	3.57054	14.2414	6.96618	6.7754	9.69894	2.80462	10.794	15.1653	10.7959	8.27634	10.6314	6.21075	13.6057	12.9497	3.97246	0.587174	6.95865	5.39503	8.38675	1.14418	1.52974	2.80169	2.00243	0.338464	0.637351	4.40423	3.47366
Pita_unigene37324	1.30422	2.37363	1.36223	4.3387	2.09948	5.1521	0.712264	0	0.253341	1.52014	0	0.593037	1.99771	1.53906	2.50762	3.12299	1.21362	0.767564	8.97273	24.8728	5.48333	1.57918	4.5951	12.7437	0.592072	17.8163	0.832772	1.01245	14.8053	0.340078	5.318	12.5498	1.57123	3.04207	6.39595	2.99893	0.193646	0.160262	0.290686	0.297809	0	0.195385	1.35462	1.3239	0.748613	4.04029	1.10405	0.985127	0.628048
Pita_unigene30908	0	0	3.20759	0	0	3.58011	1.30923	0	5.83297	0.311548	1.58507	1.85623	0	0.701622	3.50156	0	0	4.85874	9.98717	15.0265	7.43858	10.8857	9.69501	4.51259	13.7847	25.7306	4.63645	9.91503	8.0876	4.25896	8.70859	6.83124	6.42585	7.16143	3.68429	10.3419	0.567271	0.46336	2.54202	0.656567	3.01986	2.25329	0	0.527296	1.01976	0	0	0.671848	14.2462
Pita_unigene25115	7.75731	0.15013	0.524144	0.398285	7.13862	5.98162	5.91383	0	0	0.461087	7.20053	6.9887	7.42603	0	0.164438	0	5.64637	6.55325	8.62151	5.60857	6.15291	9.71565	17.7824	9.44975	8.32009	7.22855	8.66865	12.656	5.57166	7.78167	9.56553	7.02478	5.47192	17.4643	5.60212	6.96347	0.251675	0.313734	6.16266	0.144507	7.06394	5.7686	5.76209	0.402087	0.500868	0	6.58487	4.82717	4.10208
Pita_unigene33451	6.82081	0.714516	10.7687	4.79534	2.59293	0	1.37158	0	2.59637	5.5648	1.61763	0	3.33468	0.746201	7.4614	2.11657	0.776761	0	3.5082	11.4188	14.7896	7.3211	9.8759	10.3611	2.49695	6.21936	4.28936	5.79447	2.55069	3.51881	5.93642	7.84605	6.84651	5.85023	5.58089	6.60571	0.575174	22.7159	27.0202	37.0176	31.2667	15.8479	11.7665	0.55261	21.6911	14.3438	2.14298	0.534175	6.86878
Pita_unigene34267	0	0.156919	6.00547	0.075765	0.375029	0	0	0.672399	9.40046	0	0	0.151126	0	0.0954901	7.41713	0.0917843	0.196785	0	9.53154	0.459963	10.774	26.0307	0.157299	9.9743	8.34675	0.135949	22.5291	0.163668	8.23302	22.0343	9.21848	0.0659221	16.8964	0.0814223	10.0793	17.1612	0.0625429	0.262481	0.507164	3.28096	0.41098	0.821853	8.16807	4.112	15.4376	1.31032	11.2192	7.84957	6.09036
Pita_unigene214	23.9127	22.3574	10.8419	8.97622	13.6501	17.3419	24.0392	29.8968	14.9039	19.2738	19.9321	27.3333	34.205	40.344	23.7476	33.0344	34.9426	36.3891	8.17448	16.9853	9.83486	7.11607	6.8971	7.90346	17.222	22.6341	13.5437	10.6009	16.1777	16.6289	20.795	21.81	27.0064	22.0502	22.9222	26.7236	0.756773	0.606543	0.692041	1.38952	0.783248	0.894475	2.86054	2.97145	2.15354	1.51007	2.68119	1.69778	1.35455
Pita_unigene17595	3.22588	8.63799	3.19256	2.70717	6.51035	9.09716	2.38031	3.30463	0	1.77052	1.90134	3.8102	4.49208	6.23099	1.18471	0.91386	1.23701	4.47743	10.1114	6.58756	16.0542	9.79771	5.77207	8.53231	3.06137	4.01608	9.91824	4.46942	3.07113	9.65089	7.25359	4.99599	10.2013	6.29002	7.77879	11.1475	0.788549	0.655339	0	0	0.2091	0.589062	0.51907	3.96532	1.24861	1.40976	1.20485	3.46837	1.49269
Pita_unigene9690	53.763	47.2853	16.702	31.5531	11.1098	52.0126	47.6851	65.1783	27.9801	39.7025	22.0627	54.5743	61.5539	62.4509	50.3998	76.7395	40.4179	109.869	3.92091	15.3152	9.47158	6.47154	7.8807	13.3999	21.0298	17.6665	13.8956	23.1698	32.5137	19.6379	31.5848	38.1997	64.2958	33.1851	41.1809	36.387	0.0585838	0	0	0.080306	0	0	0.117268	0.377223	0.191568	0.288763	0.121968	0.0467804	0.0892549
Pita_unigene63215	23.2453	29.5069	10.8456	11.6884	18.1994	19.9965	25.2665	30.3979	15.5888	19.7614	20.1813	19.799	18.0452	22.674	19.0938	24.896	23.5943	22.4513	6.17438	6.11619	15.6066	8.96737	6.4877	12.8054	13.4288	11.7223	14.8331	16.4892	19.849	15.9853	21.0676	9.94736	15.1849	14.987	18.8837	13.8795	0	0.0252045	0	0	0	0	0.190058	0.366362	0.48816	1.14061	0.632192	0.388961	0.555566
Pita_unigene31120	33.7308	43.982	59.9833	9.83118	34.5145	25.8034	37.588	37.965	48.231	7.9356	37.041	25.5201	28.4703	31.2068	40.0779	7.70551	28.3447	16.8607	8.95297	9.36903	9.13578	8.82015	9.15858	10.2825	7.69894	9.30839	8.84562	12.1612	10.7321	8.88419	6.47502	8.70672	5.14717	7.40421	5.46224	8.702	30.5433	7.36613	6.22286	46.521	5.38655	33.6094	35.0052	46.1244	55.3126	7.64015	36.9279	28.5158	8.39404
Pita_unigene55665	59.4344	59.3329	3.07142	21.3821	21.1391	20.3338	55.9001	48.6751	11.3339	44.734	9.31195	20.774	40.4666	84.6285	22.2814	69.3131	46.6093	28.0214	0.865291	20.1811	11.9818	1.79173	1.25927	19.3351	2.21273	24.2367	1.13949	1.75026	26.8491	2.42375	15.709	42.085	3.7419	24.0529	44.8786	8.38924	11.1696	37.9194	5.4613	35.2275	12.7232	53.5466	4.07651	8.21046	2.41364	2.70683	4.20413	7.84255	6.89501
Pita_unigene60414	99.3568	120.456	4.53951	10.7989	50.9727	28.4116	65.7737	80.5366	13.1491	19.5824	44.157	71.9957	97.5443	101.7	23.6811	61.1792	76.4242	80.7419	20.7308	4.84467	12.3192	5.13322	4.80368	7.43517	44.1384	8.44982	6.89963	10.8554	22.6185	14.8546	51.2266	19.425	50.6005	26.9453	32.9952	41.5887	0	0	0	0	0	0	0.148906	0.3417	0.105075	0.120163	0.150173	0	0
Pita_unigene58395	8.38494	4.16267	6.2653	1.27222	1.4211	3.75042	8.25623	2.51065	4.92254	1.20473	1.16303	1.45578	7.14554	2.69861	4.39016	1.14906	1.26638	3.69087	10.8021	13.5463	10.3437	9.20466	5.99062	5.3422	7.86213	9.22905	8.16697	3.59135	2.66711	5.93564	7.79437	10.6025	5.924	3.94465	4.014	6.02609	0.50665	0.295924	2.09936	0.855245	1.27665	1.27414	2.00705	1.82074	1.26492	0.82124	1.12823	1.0913	2.47276
Pita_unigene32518	136.419	67.0568	20.4152	28.3112	8.18701	69.6336	57.6849	33.5462	21.0823	61.5914	4.84187	29.2661	93.8548	43.37	94.7413	145.642	35.2254	93.145	1.34629	41.319	1.57297	0	10.599	0	0	41.2991	0	11.2078	0	0	0	68.4958	0	34.5861	0	1.83588	0	0	0	0	0	0	0	0	0	0	0	0	0
Pita_unigene9000	4.11807	5.6797	3.06514	13.2638	3.99119	3.55696	2.77539	1.64469	1.80949	3.97486	5.21614	1.34657	1.44522	0.810172	1.05138	2.06634	1.67955	0.924374	8.20082	10.2397	7.29248	11.4905	9.51692	7.95954	2.38684	3.83801	6.61358	4.73407	3.58779	6.43744	1.02963	4.95002	4.46915	3.43459	3.00191	4.57246	3.34992	2.82507	3.86208	1.40185	4.28339	3.85769	6.6098	4.68056	4.41317	4.83799	5.08284	6.98267	3.91788
Pita_unigene62776	5.89216	2.8931	2.82283	11.376	2.4207	3.76786	0.76183	3.29858	2.17496	4.59953	1.40499	1.85417	1.03422	1.74968	1.17227	3.57372	0.349087	1.65505	6.47495	7.43822	10.2332	12.3015	12.2402	5.57789	3.2866	6.2439	6.53565	8.04352	4.67932	7.90275	3.39767	3.84033	3.89795	4.05239	2.56616	3.58572	2.45248	1.32053	2.24681	0.718416	1.86286	0.630379	1.56327	4.38684	3.44384	3.35854	0.687972	1.47427	3.24016
Pita_unigene8818	31.4756	18.3315	4.26666	19.1931	40.1957	23.0387	19	14.1757	5.72934	10.5917	32.3844	19.7467	17.9237	14.8276	6.34397	12.0368	23.3211	14.0268	0.0556631	0.0550236	0.114283	5.22281	13.8505	34.952	0	0	3.1861	5.86612	21.2462	5.15346	0.0678599	0	3.57913	6.6857	26.1136	5.62794	1.29989	6.05521	0	0.944022	0.0522692	13.9202	18.9775	5.12132	2.64749	13.7144	22.6518	5.65406	0
Pita_unigene63522	30.7084	52.448	9.10944	8.24939	20.5738	28.9021	31.4641	65.2183	28.9176	18.7368	15.4494	46.3	25.705	64.296	25.0268	24.4986	34.6506	35.3572	9.25898	18.2582	8.22094	3.45746	4.3745	10.5346	17.885	29.0443	8.93052	15.1944	22.7882	11.3281	18.2169	21.932	27.6708	22.8037	20.3356	28.4705	0.193388	1.57114	0.0387898	0.0495689	0.0937889	1.69985	1.89776	0.760424	0.120281	2.02998	0.182842	1.84822	0.242083
Pita_unigene30772	0	0	0	0	1.17448	0	0	0	0	3.95952	4.95541	0	0	1.35731	1.72157	1.44778	2.95947	0	4.42985	10.995	8.83016	1.98786	15.6129	11.4199	28.4934	27.681	2.6054	16.0784	20.2676	3.7179	7.44172	12.3585	0	25.6767	18.9837	7.20178	0	0	0	4.44364	0.904217	0	3.16465	1.03928	8.96784	0	0	0	10.5988
Pita_unigene3580	7.08915	0.202549	8.29583	0.0844745	7.24402	0	8.91982	0	6.37685	0.0788467	5.70153	0	6.49499	0.086828	5.9618	0.233313	6.0428	0.129805	13.1643	12.3421	6.31662	6.30315	6.9672	8.00541	13.3436	12.1798	5.47817	6.14917	9.28077	6.68682	12.4023	12.1625	6.32251	7.40231	6.58714	4.10151	0	0	2.76023	3.28806	2.26949	1.2629	2.52042	0	5.25065	0.0927578	3.85124	0.244902	6.65411
Pita_unigene2445	0.0814334	0.152762	0	0.612552	0.075741	0.142522	0.249412	0	0	0.960292	0.129987	0.275524	0.394224	0.303163	0.104014	1.12279	0.543864	0.136555	0.0732667	16.5942	0.0659856	11.5459	10.7837	13.9642	0.555315	25.1512	12.1394	15.6839	20.7087	12.9859	0.0931245	39.6175	50.9375	49.4636	44.7234	49.419	0.118742	0.727687	15.064	0.140944	14.8133	0.300585	0.0696522	0	0.155594	1.57048	0.148771	0	42.6209
Pita_unigene36304	32.5425	25.7603	16.0857	18.628	46.8211	11.0832	26.6639	23.0385	24.3329	19.921	30.2399	28.5329	19.1718	12.1634	32.136	18.5294	22.3912	16.0429	12.3403	10.7673	9.88448	5.24132	4.55061	10.1853	23.3652	19.1548	12.7014	20.4811	21.0938	10.7823	10.4485	13.1879	15.8658	6.7902	10.5854	8.66237	5.81671	12.7346	11.2727	27.2542	8.24554	22.3265	10.6641	8.03197	30.0752	8.67016	8.65335	4.42042	15.7993
Pita_unigene4676	23.6168	19.9608	17.4808	5.89168	51.0521	21.0664	26.8524	16.1278	19.6406	7.99932	48.6318	20.9953	22.3851	14.4018	16.4454	3.52472	30.6273	17.3979	30.8214	2.50911	4.85416	2.89137	8.03829	3.38448	45.2867	3.673	4.59804	12.0202	5.52384	5.78464	28.5592	2.62609	3.32548	6.38602	3.74467	3.48245	5.25503	2.95086	1.12813	6.57107	1.34377	8.23246	6.92353	6.77349	7.21082	2.95648	11.1947	8.4457	1.09083
Pita_unigene15519	5.89393	2.61471	8.24002	8.2559	2.70649	6.49019	7.8693	2.47997	5.37352	5.15769	6.35903	6.31267	6.77702	3.14478	6.1238	4.51977	3.43431	6.38796	7.87681	7.67864	6.32373	11.116	8.35546	11.0854	9.54789	7.81594	10.5667	9.18041	9.14684	11.7734	6.41529	5.66271	8.29866	6.06077	7.62029	7.48869	17.229	20.7348	26.329	23.5951	25.9848	20.2678	13.6392	9.89172	15.4586	12.6882	9.40148	16.3858	16.5889
Pita_unigene42332	47.4399	25.3664	21.3051	6.70066	14.0008	30.0263	12.0922	27.3618	10.0614	5.58475	5.32762	11.6091	57.4374	59.9501	44.7583	47.4354	37.1358	67.2158	6.38225	19.6201	16.2613	3.17907	4.40044	2.54743	5.52144	6.85174	4.00689	4.94002	3.67548	3.4686	39.9359	46.6966	38.5715	20.9877	18.282	14.322	0.0480882	0.0795814	0	0	0	0	2.33567	2.33449	1.94032	1.06751	1.2351	0.779012	0.238504
Pita_unigene11460	30.9306	27.8921	12.4686	9.61209	25.7425	22.2929	24.7891	21.8174	20.9195	14.9683	11.6797	36.5429	23.6448	40.2049	31.41	41.1064	45.5084	41.9365	8.87404	9.53174	14.7181	3.69864	5.34243	9.80497	13.6	16.7377	6.3346	14.523	17.0422	7.79311	28.4378	20.758	17.911	32.3243	31.6836	14.0154	0	0	0	0	0.029352	0	0.27398	0.489616	0.443233	0.604848	0.439853	0.0961329	0.150757
Pita_unigene42256	1.05249	3.77596	9.17849	7.54185	3.34765	2.67176	1.91547	1.51548	2.11114	2.35175	5.9208	1.64229	2.08546	2.22086	2.29844	2.30509	2.28463	1.87114	4.32704	7.85299	7.63095	17.9477	7.47566	6.69737	3.15663	3.86878	10.1355	3.54655	2.05185	11.0853	2.32107	4.63738	4.3617	2.51928	4.28097	4.27412	3.50031	4.266	2.74324	6.02412	2.58632	3.72478	5.39166	5.82856	11.3772	6.16556	5.60178	6.01885	6.27534
Pita_unigene57757	0	0.85218	0.300298	1.17916	0.882901	0.743511	0	0	0	2.56426	0.245793	1.1361	0	1.19973	0	0.526276	1.71519	0.297158	7.37738	9.39524	4.80343	1.65333	6.58411	22.0455	1.40259	3.92647	1.11821	7.28864	8.35185	0.29516	5.25737	9.89616	0.622458	3.91475	16.5471	0.512424	0.371336	0.903833	4.69065	0.141424	4.02312	0.220388	0	0.74378	0	1.36476	0.378132	0.818785	3.2709
Pita_unigene63878	42.614	27.1233	78.767	15.5701	30.6027	16.8207	43.8731	24.7568	61.537	21.3043	40.073	12.8503	34.0234	25.5533	57.5894	21.1929	31.42	13.8702	0.314306	0.166654	50.1445	0.665256	0	0.312032	0.782708	2.93067	2.27898	0.79323	1.81307	3.29049	0	0	0.842888	0.0637621	0.313555	0	0	0	0	0.362905	0	0	0	0.0627993	1.34383	0.236636	0	0.0739414	0
Pita_unigene62132	7.99689	7.79875	7.47556	0.950728	3.53258	3.56971	5.82203	6.39835	7.17811	2.42637	1.32416	1.95722	5.1906	9.21665	5.41383	2.26259	1.90792	4.65214	8.12597	6.44083	8.60925	9.5813	8.64939	9.96512	5.54529	4.56107	11.2748	7.06304	7.93084	11.4624	5.85342	4.87073	9.20796	6.20618	6.89942	10.1799	11.2578	7.33894	15.7774	6.78405	14.1592	6.92278	0.614727	1.56355	2.54469	2.54964	2.51158	9.4253	4.58174
Pita_unigene39796	18.9292	21.1158	11.7432	9.98318	15.1603	18.1245	25.2458	27.9024	32.9747	20.2575	18.1426	21.9621	13.7339	18.3067	18.0685	17.7943	16.4529	15.2583	7.52014	10.5687	6.97432	9.42067	8.5127	8.12748	19.239	23.1932	10.5504	15.361	17.0059	12.5486	15.3865	11.9682	12.3301	16.2988	9.83348	10.77	4.48005	5.90198	5.97547	7.41201	5.07374	8.7459	6.99854	11.9594	7.17428	8.44909	12.5481	9.67656	11.2423
Pita_unigene44630	0	0	0.102798	15.0008	0.301906	15.2585	0	0	0	16.6809	0	16.4655	0.195138	0	0.150936	23.4352	0.586112	23.9638	7.44807	14.3453	6.0488	10.7251	9.21424	3.33233	7.37066	12.2148	11.3032	11.7305	3.31015	11.9539	9.73766	21.8072	15.3111	13.6872	6.45199	12.9745	0.131916	66.5701	0.969046	0	0.316506	0.138091	0	0.112027	0	62.4958	0	63.5772	0.717905
Pita_unigene46176	13.9238	14.4427	11.5655	9.47545	10.3228	11.3986	22.0837	27.0766	16.1861	20.4429	14.8856	24.8353	14.0764	17.5103	10.9869	21.2031	17.9204	20.5695	7.47964	6.47561	17.1254	3.57558	7.35741	8.10494	18.9135	11.4473	4.75653	13.5864	13.7811	4.95283	15.0143	9.76535	7.61653	14.2058	13.656	5.94974	1.85588	2.80809	3.72364	1.73668	1.95687	2.66535	1.10174	1.05317	0.558852	1.77084	0.383393	0.604127	1.07302
Pita_unigene23923	1.16788	4.01183	10.352	5.07005	1.91974	3.78028	2.37229	2.22932	4.57505	5.04785	10.4574	2.60292	1.62296	1.00456	1.29849	1.75121	0.801539	1.84481	5.09017	4.35472	7.88891	11.4075	15.7702	5.56913	4.96456	5.75584	8.65375	11.3266	6.30917	11.6292	3.22195	1.05236	2.78471	3.36756	1.69093	2.80684	5.05199	5.08111	4.48248	4.25711	4.7039	5.67682	1.38612	1.89758	3.25934	3.42126	2.08466	3.02995	3.90929
Pita_unigene63654	50.1793	21.7627	8.43882	9.23396	22.2065	10.6921	65.466	30.9761	26.9087	26.9612	28.9151	26.589	35.6841	37.6138	45.0583	30.015	52.5429	25.6901	3.47813	13.2074	4.47226	1.84209	14.8263	12.0664	6.68401	27.5858	1.29485	11.048	22.781	3.21063	10.0067	25.4607	14.9747	29.5508	28.4751	16.425	2.22187	9.07322	9.15406	18.998	5.70033	17.4511	29.6605	20.6378	29.3757	14.8119	38.0384	8.63303	55.2325
Pita_unigene60280	26.6995	11.0053	16.8207	21.591	18.046	12.4616	29.6098	14.1921	22.6504	24.6341	16.1161	21.2158	30.3802	16.1196	22.9314	25.8849	23.9996	20.2175	2.14025	11.6184	15.6844	13.2648	4.54234	2.46611	8.39029	14.4183	15.9567	10.0354	8.19708	17.3879	4.46568	9.68049	16.0165	7.33303	5.33256	15.1279	22.2919	34.5652	31.48	42.0119	29.0638	83.5143	60.4943	32.7142	52.9336	44.0174	34.7103	34.639	55.706
Pita_unigene43803	11.1776	10.0472	12.6291	14.3952	16.8804	11.3465	12.8121	12.5851	16.7826	16.0257	16.7101	14.8951	10.2513	10.7556	14.9441	16.207	15.5017	13.107	10.293	6.86225	8.89663	6.61335	7.36122	9.62541	14.09	8.14708	9.02466	11.1686	9.66216	8.17259	13.5571	7.96382	7.38963	11.3694	11.4341	6.15543	4.2707	7.51514	4.00172	7.15861	3.37513	4.74683	15.7419	10.8051	17.7933	16.0087	19.2561	14.9928	17.7221
Pita_unigene31083	0.503045	0.869302	1.78551	0	0.661116	2.2559	0.996269	0.216519	0	0	0.382339	0.126537	0.516825	1.35937	0.777172	0	0.98256	1.09562	12.4963	2.08914	16.387	1.60762	4.28347	12.3431	3.13985	1.17236	0.754594	0.570167	4.65407	0.396161	15.6813	4.35743	12.0785	6.80088	6.21533	17.6554	1.86941	3.39	1.65967	2.59163	1.66987	0.782901	0.333404	1.46628	0.504483	1.74308	1.83881	2.43527	1.04923
Pita_unigene24690	1.69177	0	0	0	5.25736	0	0.719647	0	0	0	2.38801	0	1.82294	0	0	0	3.98893	0	5.07268	0	3.21542	7.09434	6.89345	26.414	7.79952	0	8.18198	6.84806	27.1984	6.05072	9.23178	0	7.37606	6.29685	27.9842	6.18264	0	0	0	0	0	0	0.39422	0	0	0	0	0	0
Pita_unigene43982	19.1744	13.3189	7.40961	11.2977	21.572	15.9286	17.6202	12.0575	12.1874	16.1217	18.9383	18.8768	12.3725	8.24849	8.61224	11.8256	13.1075	12.5013	9.32676	8.08351	11.1323	3.65277	3.31581	12.9588	11.5247	14.1715	6.51398	4.29742	16.591	6.58784	8.34831	9.47801	4.48775	2.90654	11.172	4.44829	1.21058	0.973718	1.7897	1.59025	1.02506	1.70276	11.185	6.6783	7.62236	7.41759	7.92006	4.38194	11.8441
Pita_unigene8960	8.10084	1.95632	2.90747	2.85823	2.97605	4.17897	9.99214	2.89709	2.76307	3.27043	2.99676	4.6834	8.74592	4.07785	3.14859	1.30776	2.40146	5.6355	9.31017	8.28036	7.63706	8.22571	5.92817	9.05418	11.4443	8.27242	9.59478	6.04101	10.3019	9.04298	12.5289	6.99465	8.22688	8.29091	10.6478	5.96789	0.72147	1.55957	4.11419	3.45005	3.11013	5.27953	10.8159	2.71725	5.67559	2.34831	3.53859	3.46627	11.3356
Pita_unigene58532	14.9979	18.4458	12.0374	12.1594	13.3519	13.7671	13.4561	14.1055	10.6063	11.618	13.8384	13.8858	8.73507	14.5313	8.84666	14.256	17.0749	14.5014	8.89747	9.57495	9.51965	7.75726	7.84879	4.37455	11.9356	8.85392	7.94197	9.13041	8.0288	9.58115	10.0977	11.0983	11.3504	7.61964	4.85128	9.40871	1.44075	4.82599	7.19811	6.19588	4.46797	7.25054	16.6289	19.5447	21.3442	24.4503	19.1412	27.5782	34.4824
Pita_unigene44620	3.51779	4.73192	7.09607	2.92465	2.90322	3.53053	3.32525	4.5516	6.58808	2.75674	3.0277	3.4856	2.14494	3.0174	5.60171	2.06578	2.1714	1.55617	7.10875	11.088	6.26504	5.74313	8.9164	8.06577	8.25635	13.456	4.91089	8.79347	8.09399	4.35553	3.72206	8.47469	2.34715	5.36783	4.77057	3.2573	14.6349	10.2464	10.1967	26.7763	9.56504	14.5079	91.2595	181.435	160.334	52.1034	86.8136	81.9198	101.581
Pita_unigene9006	12.7404	13.2981	19.0342	15.6294	8.47226	12.2692	11.9772	13.4609	19.3577	21.1058	10.8323	11.8479	12.7318	12.4053	15.4186	15.7639	8.73778	7.63343	6.28885	13.3268	13.097	3.49249	5.35119	5.54205	7.65109	13.341	4.71903	7.0957	6.03949	4.39822	6.95305	11.5131	3.71739	4.17673	4.84477	4.00816	1.52895	8.15751	6.65951	3.35072	6.78089	8.91893	14.933	3.02041	3.52102	15.3971	6.72959	5.88452	13.7223
Pita_unigene56632	0	0.243804	0.814666	0.85764	0.214127	0.206245	0.289493	0	1.19175	0.407881	1.39718	0	0	0.77744	0.267363	0	0.802791	0	2.08378	1.66456	0.869072	22.724	17.1051	2.23605	0.831365	0.44951	9.50454	7.86153	1.35341	9.25558	0.732313	0.875848	5.07194	4.23744	1.119	8.80482	3.27118	0.546532	4.89866	1.51195	9.71904	4.78893	4.92174	2.65329	1.16169	0.457295	1.48941	1.91944	2.87614
Pita_unigene25869	2.13248	1.04941	5.81891	3.87448	0.234031	4.89291	0	0	6.30967	2.74505	1.11442	5.41443	0.52523	0	3.44304	4.56159	0.291328	1.95697	5.37323	8.78553	5.76036	6.29102	9.94455	10.3069	4.39272	6.42846	5.66371	6.12644	8.04881	6.55719	4.49501	7.98956	3.71593	6.4104	4.79732	4.91208	0	0.996824	0	2.23948	0	0	0	0	1.83663	1.21669	0.202612	2.51571	1.54545
Pita_unigene12239	0.941236	1.29129	2.92804	4.20191	1.63339	3.79817	2.01206	0.807866	3.49246	5.72944	5.6907	1.70757	1.1716	1.25858	1.71478	2.54829	0.905823	1.59978	6.70947	5.9973	4.86135	6.12348	11.0758	10.8105	5.55652	9.745	10.3879	10.9724	10.1269	7.51524	5.41505	2.94488	2.04346	6.60592	5.05459	5.73708	0.662194	0.925567	1.99624	1.00086	2.41925	0.344832	0.436428	0.399611	0.821496	2.5868	1.25752	0.987651	3.43824
Pita_unigene4437	2.92885	4.96625	5.52449	3.3452	2.46734	3.92818	4.0757	4.70565	5.06867	2.93701	3.79612	3.91993	2.99486	4.65883	3.3563	1.93119	1.30439	4.56656	6.83007	11.254	4.95253	6.12064	7.23924	8.89746	6.21939	7.75348	8.45212	8.1973	8.05318	8.22551	4.14248	9.1949	5.16473	5.34324	5.73955	5.82027	0.158843	0.262846	0.179054	0.961875	0.302277	0.64299	4.53453	3.05802	7.23506	3.76916	2.10327	4.04799	2.14842
Pita_unigene62361	1.54764	0.973531	2.1572	1.38802	3.0071	1.72346	1.70145	1.08888	1.64015	1.20248	3.49293	1.36838	1.26647	1.27941	0.536777	0.818736	1.43849	0.666204	28.5402	2.45009	1.1542	3.99067	5.56585	3.49591	3.72656	2.16757	4.75826	2.5268	3.19798	5.00757	1.99784	1.2462	2.00268	0.919591	1.98217	2.28102	8.93564	16.3171	6.19318	2.30506	9.68947	5.06416	0.192411	0.0955083	0.701678	1.67596	0.861539	1.26599	0.348065
Pita_unigene24421	72.3326	0.983598	99.0741	56.369	66.3178	1.70347	35.6011	0	61.9073	23.2337	36.2471	0.450826	56.2527	0	101.1	54.7372	53.8733	3.61132	0.891651	1.35738	40.6917	0	0.280116	1.66015	0.289893	0.289664	0	0	0.263949	0	0.664508	0.871856	1.79754	0.28448	0.39633	0.68896	0	2.32106	3.22633	5.33741	2.45806	3.81466	12.9211	0	45.6243	18.1851	10.7784	0.24604	14.2719
Pita_unigene60127	24.1328	17.6035	20.974	11.4763	32.6488	23.1468	18.1261	24.4374	21.3737	17.3707	15.358	20.6167	17.1972	20.77	33.7094	24.7348	31.1075	24.8805	12.61	7.13743	0.62869	3.81549	7.35429	13.0658	17.8088	7.36785	5.97152	10.0197	15.6607	5.27994	24.4543	8.32399	8.77851	15.2983	22.2721	9.3643	0.465449	0.54549	0.764574	2.14127	0.707111	0.902368	5.08791	7.9945	10.9499	6.00117	6.67748	5.27552	5.78155
Pita_unigene29502	1.37352	0.506114	0.638609	0.880269	5.13006	0.211434	1.49016	2.48777	1.58942	4.84125	8.62208	1.39065	1.77827	1.08972	2.15475	2.85201	7.31427	0.315683	5.62571	8.10982	6.40005	2.72669	7.35184	14.0715	20.4829	27.7253	4.97053	14.1759	41.3297	3.48338	8.4456	6.53911	2.91486	10.6697	8.80925	1.67825	1.37598	0.574497	0.20651	0	0.729109	0.457209	0.591673	1.91871	3.23697	1.8235	2.34895	1.18233	6.16991
Pita_unigene43993	21.3868	10.2797	13.4152	11.8573	22.4925	8.66129	24.0508	17.3986	31.4652	19.5159	28.3612	10.0189	19.2871	12.409	20.5277	18.9661	29.3512	7.03377	5.36592	8.49677	10.4044	6.55551	5.51604	7.92489	13.1182	10.2633	7.37184	10.8842	6.95478	9.10264	10.2941	7.76386	12.0082	12.5778	7.08319	10.4569	4.55608	7.798	5.8011	7.18277	4.25834	7.24083	9.79897	8.05781	9.05491	9.75709	13.9585	2.5917	8.37516
Pita_unigene870	25.5187	24.7157	19.2006	6.62949	24.046	18.1768	44.6219	72.9258	21.9983	14.2042	27.8415	23.29	42.0397	27.3155	39.2056	25.8585	33.8614	20.07	8.26407	10.6812	6.78729	10.2114	4.51892	3.79009	28.0425	12.2382	13.1236	7.49755	11.0365	11.6616	19.6215	15.7922	12.0582	7.3722	9.63169	6.75222	0.329332	0.463885	0	0.131394	0	0.512266	2.23931	10.6154	7.6328	1.99295	3.93184	1.85321	0.885978
Pita_unigene47331	4.55437	4.14141	5.67773	3.02788	4.63859	3.2992	7.82492	7.59211	8.8749	6.92097	9.35625	6.29452	4.56513	5.36009	4.0103	3.41517	6.20306	3.20499	7.10689	7.72057	5.09909	8.63468	7.96419	7.26613	13.1645	14.0736	14.4462	12.1044	10.3296	16.0904	6.9113	6.05674	7.38976	7.61796	5.16614	9.05482	13.9984	8.79463	18.8943	9.517	16.446	6.9643	4.04268	5.06261	3.13613	4.25073	5.42833	3.58771	7.66088
Pita_unigene59957	0	5.0191	0	0.456941	0.767661	1.5385	0.837655	6.93447	0	2.1344	2.80782	1.32856	0	6.44529	0.942064	0	0.500445	1.68778	9.94083	5.83469	7.34369	7.74875	3.32639	9.08125	9.01528	6.66446	7.22181	3.3286	7.51285	7.78304	8.75136	6.32706	8.56546	4.23934	8.98953	8.54028	2.9793	0.557178	2.81849	0	3.45204	0.27964	0.282563	4.77228	0	0	1.30572	2.4508	8.25308
Pita_unigene616	0.121136	13.3336	0.0342034	0.118412	7.61146	0.217713	0.231941	15.3802	0.0725089	0.0638055	16.846	0.365394	0.305018	24.4977	0.390207	0.144524	13.1022	0	4.86806	10.011	9.85431	8.95253	4.75847	4.81188	22.5296	29.045	17.1274	17.9714	13.1587	18.3783	12.45	14.4292	17.3776	11.1986	11.8979	18.7545	8.73377	0.254993	5.33369	0.709672	5.30795	0.226903	0.0705516	7.03713	0.152147	0.0893039	4.46774	0.181413	5.11349
Pita_unigene45875	0.153657	0.163936	0.0717981	0.579326	0.435007	0.0697232	0.815178	0.218839	0.12686	0.396382	1.03237	0.098986	0.521876	0.453311	0.0896859	0.705094	0.467446	0	36.2341	1.19912	1.65489	0.461247	0.36781	3.32519	39.1321	1.30611	0.750546	0.783897	2.91005	1.15789	36.3905	1.02175	0.323734	0.837747	3.10242	0.775001	0.0646494	0.107008	0	0	0.13991	0.130458	0.516792	0.441918	0.204457	0.31123	0.325186	0.273805	0.503163
Pita_unigene2292	5.23074	3.66263	0.26542	3.1186	2.33792	2.00854	2.52586	0.791531	0.646547	2.78674	5.77779	0.708798	2.57118	1.34305	0.822185	2.62643	1.77919	0.228783	7.84204	8.24522	9.04472	6.99167	3.49891	7.36113	4.77188	9.80387	9.08416	2.84417	5.80015	7.93502	7.45532	11.9241	6.86194	4.44317	6.87205	4.28928	1.18641	1.42582	1.35284	0	0.99467	1.1283	1.28991	1.05724	0.167159	1.53306	3.33089	1.00007	1.21889
Pita_unigene7234	0	0.395477	2.23709	1.05724	2.5164	0.287838	0.592457	1.15835	0.586565	3.39534	5.01394	0.677862	0.133818	1.25327	2.107	3.89916	6.85941	0.298958	4.68217	3.05428	1.24194	6.50885	2.79029	24.5696	4.0413	2.17143	6.14955	2.88256	11.576	6.57723	8.54879	2.84966	9.96668	2.59337	9.91091	7.4889	0	0	0.165098	0	0.0988372	0	0	0	0	0	0	0	0
Pita_unigene45102	14.0839	18.6532	7.46061	9.38721	11.9383	13.0118	22.7078	26.6909	11.9944	25.3552	15.1117	19.4367	14.9386	23.0358	13.635	20.8888	22.7355	19.3015	4.81727	11.4651	7.39496	5.59971	4.94364	8.46584	7.82239	20.5053	7.73132	7.23618	14.76	10.7943	9.97638	14.7437	15.2166	12.545	11.2204	16.2701	2.49683	3.73657	2.49937	3.32501	1.88198	5.70839	5.29041	10.643	4.81986	5.44092	6.31539	5.34429	10.0282
Pita_unigene61119	1.65926	2.70499	3.03419	6.46327	3.2409	7.61499	6.19124	5.31113	5.19521	10.02	6.44917	5.05144	2.85498	1.86287	3.55147	3.1265	2.44524	3.56833	8.96332	7.02042	6.03791	5.01633	6.09955	9.36203	4.79392	4.40721	4.32356	2.52747	3.33694	4.89084	6.56728	5.46842	4.03889	6.41817	4.69513	10.3791	0.590897	2.0047	1.12691	1.35442	1.6342	0.883469	1.2184	1.62177	0.806997	2.10821	1.15928	1.70366	2.21671
Pita_unigene9554	29.1157	27.812	19.749	22.1646	13.3501	10.3342	30.5864	23.9636	21.6814	18.8052	16.3198	12.9478	35.4046	33.2669	38.4231	23.5328	32.2926	12.1175	6.33469	0.630234	8.97733	8.82462	9.22316	8.31169	7.38597	0.142858	8.51618	6.88466	11.8915	7.50072	11.2518	0.629002	14.4342	13.9193	15.3431	14.4742	129.239	74.0206	133.027	151.978	137.351	139.595	137.403	146.476	126.245	65.1903	144.306	66.2975	150.578
Pita_unigene17043	0.267128	0.59545	7.93148	0	0	0.495064	0.34358	4.30803	0	0	0.415824	0.179294	0.295023	11.4571	1.25925	0.605408	2.96218	0.730442	9.82977	11.6708	10.9973	2.26913	3.40316	3.92859	4.46953	1.5139	2.44019	1.31479	1.60242	2.00135	8.0039	7.2421	5.71237	2.5804	6.14838	4.21011	3.02655	1.83795	1.98681	0.319652	2.6251	4.09985	2.3151	2.47088	0.471166	0.529556	0.685376	0.920534	0.646025
Pita_unigene4362	11.5148	10.6551	10.6534	10.6815	9.4985	9.73165	21.9045	21.5139	21.2956	16.6044	10.4776	21.1447	16.8867	17.2164	16.3461	13.4692	10.9492	13.4767	2.25395	10.2044	10.7598	3.21012	6.3255	9.34203	8.52018	19.083	8.82931	17.0407	16.0572	6.28712	3.87154	9.32993	6.54777	8.98644	11.0917	6.80426	3.25669	3.6467	4.97077	3.9337	3.7744	4.10418	4.84799	9.20967	8.02755	6.67418	4.17294	5.41239	10.9199
Pita_unigene59315	21.4211	15.8359	8.4144	6.25905	10.5032	16.0215	18.1364	9.30236	16.0742	7.63209	7.26151	22.4223	17.6709	17.8166	16.2042	15.2941	11.7925	21.2979	8.57949	7.35883	8.59566	3.50154	7.40831	6.32747	8.59679	6.66583	3.60867	8.05241	5.67889	3.67363	14.2118	11.9981	9.67575	14.2072	11.3156	7.51073	5.17864	8.66843	6.19912	8.64336	5.22204	7.44048	7.50413	5.74257	9.23013	8.48637	5.58084	11.0183	5.43312
Pita_unigene9795	9.25291	14.3591	20.0928	14.0292	12.356	9.99848	18.4138	24.5793	31.0922	22.4897	30.6198	15.7536	11.377	19.2156	17.8899	12.462	9.95128	9.53986	6.06082	8.07267	0.770675	4.13171	13.6075	8.99334	16.4241	16.2831	8.70059	21.6469	20.481	7.50572	7.58239	5.90199	2.00846	10.6474	10.6735	3.60379	14.5461	9.31891	17.4512	18.5603	11.7776	11.0823	7.00121	14.8884	16.1929	8.76158	10.2402	7.71477	20.3823
Pita_unigene28624	0	1.29679	0.90053	0.48076	2.04344	3.2003	0	5.10277	1.8507	5.72944	0.820316	1.96377	0	1.3639	0.90062	1.50386	0.770733	0	3.08305	4.5761	4.90038	3.73022	5.52463	19.3721	5.82413	20.747	8.78363	12.8566	28.5349	8.22029	2.18616	1.41355	5.36341	2.6506	8.23082	3.93074	0	0.481077	0	0.468865	0	1.98782	0	0.691423	0.789163	0.745712	0.967838	0.742234	1.65607
Pita_unigene14317	3.03366	2.27196	3.76579	3.47778	1.18607	2.51236	2.74041	1.47535	1.75952	2.26499	0.97706	1.52113	1.52609	1.60303	6.10323	1.78862	1.43804	2.38238	6.38468	11.5812	6.2177	3.12982	5.38109	8.45875	2.30331	7.34134	3.1151	2.42653	3.09031	5.31269	2.55537	10.2235	4.37451	3.5388	5.98695	6.9237	0.0889987	0.610008	0	0.513431	0.263173	0.596476	0.174373	0.708774	0.59436	1.26264	0	0.986993	0.407589
Pita_unigene58652	2.90952	3.27988	6.9981	2.41528	1.9978	4.06245	2.90892	7.78017	4.52673	4.32824	3.09101	3.27729	2.39796	5.99045	5.36239	4.80858	1.77223	4.87116	12.1562	7.08666	4.50952	5.5737	4.92544	6.72066	17.0039	4.47194	9.84594	4.26781	7.35424	10.3234	22.6243	7.03093	19.0732	6.9798	10.9218	11.1367	0	0.0231201	0.300436	0.107965	0.218579	0.273819	0.120894	0.174503	0.234881	0	0	0.219445	0.361491
Pita_unigene61344	4.05945	1.36862	9.41118	3.48382	0.654734	4.07402	1.17489	1.15671	1.80895	1.63285	2.25634	0.643913	5.1968	0.989514	2.1173	1.37353	1.30334	4.01848	5.88471	6.40993	7.69577	4.8411	10.2999	5.79391	2.61536	2.10221	4.24144	2.2656	3.85113	4.14906	3.14762	6.38694	6.11502	6.85683	3.23061	9.71662	3.26071	1.25303	0.443912	0.786089	0.700177	0.498224	0.0390356	0.134969	0.0828287	0.142255	0	0.119661	0.342159
Pita_unigene42199	33.2423	9.40679	21.8721	8.57704	20.6246	19.0522	24.2299	14.2598	29.1884	22.445	14.0533	18.4427	22.827	11.4433	37.185	26.3289	32.7285	20.7389	2.64416	6.97178	19.2829	4.8679	2.10583	5.0213	16.2256	15.3438	11.189	8.42443	14.562	8.89642	8.32217	8.62667	15.391	4.66907	8.72337	12.0969	0	0	0.082877	0.0789986	0	0	0.793493	0.0927198	0.545824	0.393145	0.165218	0.516737	0.361082
Pita_unigene58286	1.78059	1.58767	1.30068	1.89502	1.56556	9.23789	1.54529	1.62824	2.92356	3.20377	1.96378	7.84181	1.08092	2.23564	3.09257	2.01443	1.4835	7.35715	12.6059	4.32463	5.32332	11.2413	4.9638	2.41372	11.5383	7.61805	12.3756	2.82666	2.02228	10.4742	9.14703	6.06524	8.45794	3.23422	1.90638	9.41823	0.595964	0.472061	0.142991	0.292511	0.250608	0.39215	1.44862	0.578349	0.896428	1.87234	1.06454	1.81904	0.904573
Pita_unigene30184	1.80351	3.17263	0.766886	3.93648	1.34779	1.56863	1.75791	2.65732	1.86435	2.87533	1.92233	1.66232	1.41575	3.66308	0.942521	2.25793	1.72735	2.02331	8.99161	7.09123	3.57347	10.439	7.8875	2.77826	9.15018	8.26858	11.2993	8.89154	2.19704	11.2385	9.09943	6.42169	8.94837	6.92978	2.91383	9.04288	2.94341	2.58913	2.54559	1.29294	1.77349	3.48174	8.19767	6.92054	1.86215	6.00537	8.40669	5.72979	4.55477
Pita_unigene41185	0	0	0	0	0	0	0.580917	0	0	0	0	0	0	0	0	0	0	0	0	6.40957	10.6722	8.33209	13.0794	1.16941	0	5.96837	11.9561	10.6371	0	12.2015	0	10.0428	3.57743	8.0499	0	3.62845	0	0	0	0	0	0	0	0	0	0	0	0	0
Pita_unigene1799	6.90843	10.6171	11.5654	12.9542	14.6098	17.6171	15.6722	22.7966	20.6166	17.102	34.895	28.9401	15.9777	21.0219	14.6603	12.5749	24.9615	24.646	4.6587	8.23969	5.56273	1.08203	6.29016	13.2529	15.9127	12.7035	1.96171	9.69877	29.5142	1.85698	8.6603	9.90379	0.907749	5.92331	16.1478	1.31624	12.6679	10.211	7.68037	9.91401	7.59136	8.26822	14.4395	22.4767	12.1542	12.2774	25.4351	19.4754	14.0439
Pita_unigene49937	0	1.88896	0	0	1.71702	2.29557	0	0	0	0	0.984245	1.66499	0	0.983025	0	0.94083	0	0	20.1893	6.79282	6.31004	2.94302	0	2.69395	19.6963	21.8343	9.33612	0.649347	2.21634	8.43062	11.498	10.3253	7.29727	0.777774	1.0451	7.30425	0	0	0	0.790198	0.747407	0	0	0.723604	0	0	0	0	0
Pita_unigene47589	0	0	0	2.43876	0	0	0	0	0	6.29965	0	0	0	0	0	5.03341	0	0	0	3.48511	10.1339	22.9188	0	2.07723	0	6.83807	29.338	0	5.97055	34.3259	0	1.59838	48.7846	0.595712	3.98507	49.3671	0	0.488617	0	0	0.640583	0	0	0	0	3.6479	0	2.17359	0
Pita_unigene33297	0.588186	1.35605	2.15707	3.98292	1.84156	7.14482	0.657556	1.35984	0.837773	3.44974	2.3428	2.43826	0	3.53929	4.94526	0.668957	4.40474	0.773257	11.6317	4.87464	7.51006	4.46825	7.20288	2.5859	9.09629	6.97243	5.5686	3.5346	2.84691	4.65289	4.3919	5.9509	5.18706	5.00472	2.22885	6.95389	0.556845	0.465834	0	0	0	1.6977	2.647	1.04981	2.05901	1.13868	1.01415	0	2.04957
Pita_unigene44930	11.4284	14.2794	11.5326	10.3552	15.0321	10.0799	10.9405	15.6557	19.3489	15.2902	13.459	11.3752	8.97755	14.7447	13.1074	13.0771	12.8206	7.97024	4.15825	4.04996	7.92499	7.30758	4.38629	10.3503	5.11747	4.93929	8.14709	5.83211	11.0668	8.02486	4.73276	4.435	7.69048	6.15362	9.72609	9.35552	6.34027	8.42069	2.64737	7.10449	2.03956	4.17226	4.73885	10.3641	11.8334	8.75872	7.41857	6.24651	3.47695
Pita_unigene18766	73.0505	30.3354	7.66919	5.54484	26.9223	29.4835	19.5061	7.57335	19.2419	6.27474	3.29103	31.9225	39.9527	39.1709	28.1524	45.4915	34.2373	49.1636	5.00942	7.48207	3.84583	3.33878	6.41062	12.0527	5.65615	4.96595	4.08105	4.25103	7.77301	4.14097	22.0329	29.6145	9.80569	25.3526	40.1755	9.3694	0.0685942	0.390675	0.120547	0.0893487	0	0.0654314	0.0872611	0.183969	0.277563	0.355144	0.0986749	0.541828	0
Pita_unigene28089	18.2726	50.6157	20.6853	51.2894	6.00896	21.7168	13.4359	52.6835	16.1619	37.7603	1.74057	9.64653	18.2917	48.8632	14.6893	48.2635	9.0314	16.6781	12.8989	0	6.14776	5.09798	5.72052	8.13842	9.81223	0	2.59453	2.898	4.57002	4.59449	10.8047	0	8.02065	9.6085	8.69539	9.84382	3.26938	3.43692	0	0.29837	0	0.283139	2.24377	2.92536	2.00881	6.49742	0.862827	1.93318	0.204728
Pita_unigene6385	11.3639	11.36	9.02304	11.7759	9.18139	12.8494	16.1032	17.5297	15.0369	24.637	10.6088	16.9927	10.7568	9.84967	10.958	15.8138	7.37317	13.3745	4.73991	4.68716	8.47251	8.36024	4.97369	6.3416	8.23287	7.53727	10.1597	8.47226	11.3424	13.4156	6.3065	4.73697	10.648	6.71484	8.14227	10.0134	3.45773	2.86031	10.315	8.93474	8.64708	12.5458	32.3514	46.5597	37.8286	23.3502	30.6968	46.7246	62.4988
PtCHAT2	0	0.00137961	0	8.08816e-09	2.81259e-09	0	0	0	0	0	0	0	0	0	0	0	2.36211e-09	0	6.33476	1.54933	6.10036	6.24508	1.73892	15.3105	8.94202	0	9.79884	7.88681	18.8623	11.3595	10.7516	5.52254	13.5074	5.35579	10.8201	9.437	0.0577115	0.0954871	0.026036	0	0.220103	0	0.0974226	0.0695811	0.0319668	0.25647	0.0607903	0.0307664	0
Pita_unigene27268	0	0.271909	0	11.9906	0.236584	0	0.193464	0	0	15.7711	0.210813	0	0	0.145395	0.149139	11.8633	0.32907	0	6.45163	6.14965	0	10.8146	6.99406	6.65316	28.3462	14.8586	22.0687	23.8424	19.3422	25.4875	10.7984	4.70933	8.95735	11.1206	10.8722	13.9161	0	5.0938	2.36368	0	2.633	0	0	0.389153	0	4.66818	0	0	8.65956
Pita_unigene4164	1.62032	5.44343	1.79111	1.34075	3.22994	0.280101	0.614012	6.2607	0.784282	2.29364	2.31215	0.397713	2.09337	4.06463	1.9946	1.21736	1.94202	0	7.85826	3.99485	1.66206	6.6844	13.5638	3.23651	8.79199	0.888879	7.8367	8.23423	5.16199	5.49146	6.12098	2.99393	6.68646	4.56155	3.06376	3.39444	0.779437	0.161266	0.409501	0.0749185	0.421678	0.196599	0.583917	0.66568	2.32844	1.71056	0.0653177	0	0
Pita_unigene5571	10.1942	10.6269	10.8345	8.36034	9.12646	8.06462	6.65612	8.81865	8.31599	12.2574	6.21189	9.44413	6.66009	9.1995	6.46055	10.2465	8.60284	7.72493	4.72641	5.94067	12.1728	2.46336	3.83147	7.7493	5.76445	6.41683	3.70284	4.57148	11.4464	3.05024	4.56936	4.25075	1.40996	3.1461	6.39865	1.70127	6.10038	5.84841	7.12246	12.2425	6.76503	12.8066	17.0789	16.1452	9.18655	9.72142	10.3898	10.8387	12.3344
Pita_unigene51810	31.1171	15.5131	18.0023	14.255	2.75224	20.7696	2.70983	25.9544	16.6967	5.33928	15.5427	6.70828	1.52624	0	0	4.9617	3.55492	0	13.6131	5.21623	9.50088	3.67435	2.67381	1.59231	2.93945	0.944663	0	27.6484	0.797744	0	101.156	89.0415	80.8586	79.645	52.5288	40.7611	8.61798	8.22009	47.806	1.04619	12.5225	32.635	6.40086	17.0816	1.2222	5.4073	16.3066	3.6563	12.039
Pita_unigene59937	0.48234	0.996334	2.064	0.799923	1.2475	4.22995	0.214056	0.296493	0.328021	0.92174	1.0847	0.205584	0.253726	1.07856	0.404506	0.30304	0.609598	1.16067	14.0005	5.66478	6.65143	0.970626	1.2433	7.51187	1.21814	1.53425	1.76063	0.762879	1.31394	1.34071	8.55806	5.20005	3.61877	2.27333	6.18575	7.2983	13.1932	8.13842	2.99079	10.0426	3.08344	2.41404	0.135263	0.103664	0.477718	0.113506	0.389367	0.261412	0.131727
Pita_unigene41243	26.5787	14.9104	3.96502	11.6382	8.74909	12.4884	28.3018	31.5141	5.98205	14.7238	5.89926	18.9613	20.2623	24.6656	19.8458	21.7677	21.6781	20.4292	3.09392	7.60179	6.30861	6.36688	3.28865	9.12228	4.62592	15.4743	4.7283	3.18853	12.1627	5.22984	12.1961	13.4851	17.9811	14.6469	19.0696	22.9457	22.7591	40.91	23.1996	50.7741	26.0763	52.066	22.6576	23.5418	22.4904	14.8651	18.8897	22.9766	26.7372
Pita_unigene44097	0.112154	25.9705	0.054457	0.0494293	0.317108	0.203643	0.448493	34.1352	0.0870637	0.219005	0.167225	0.30404	0.192913	33.6481	0	0.267916	0.193221	0.16233	8.2642	11.0431	1.72827	7.54063	1.10184	5.77346	17.9096	12.7933	13.4468	3.16354	12.2423	10.1019	14.927	14.1122	13.1426	2.5553	10.5977	14.8352	61.7509	0.233673	0.237992	0.164169	0.0512324	0.18808	0.469483	93.8023	0.351088	0.274684	0.609102	0.239746	1.0774
Pita_unigene21376	0.173881	0.0882236	2.83282	4.40663	3.40557	6.95542	0	0	1.76484	0.844369	1.36149	1.95899	0	0.289956	1.63036	2.81813	2.1049	5.25184	7.31335	3.80749	3.3521	7.05473	5.80479	8.06614	3.03505	1.13764	2.01488	1.62499	2.73019	3.0195	6.0433	3.13912	5.23797	3.93486	6.50337	5.89412	0	1.68787	0	1.91243	0	0	0	0.157601	3.38569	5.68479	4.17897	9.3487	0.0703913
Pita_unigene10418	0	0	0.281732	0	0	0	0	0	1.54016	0	0	0	0	0	0.359053	0	0	0	6.30289	5.92228	0	20.0936	3.01982	0	3.62489	18.5843	31.4857	2.35967	0	35.5754	7.37414	4.68368	13.0843	4.97437	0	20.1548	0	0	0	0	0	0	0.264858	0	0	0	0	0	0
Pita_unigene46283	13.9527	8.70337	7.54548	6.79443	11.3652	8.68231	16.046	12.5179	18.3713	15.5593	8.40909	15.6377	13.5447	11.0315	16.0826	14.3632	12.3575	10.6046	7.68508	7.95835	7.82528	2.90751	3.93576	4.92773	13.9898	12.5672	7.13143	11.2293	8.73416	5.46284	11.0543	9.76626	6.59189	8.58486	7.02234	7.10526	3.58941	5.87441	3.7001	4.2122	2.52865	2.12495	5.12159	7.18465	7.58667	8.61479	3.72473	3.02287	7.54915
Pita_unigene41426	11.9161	25.7704	6.25469	6.40212	8.50899	10.3951	16.3119	31.2581	11.8275	12.7419	14.6107	17.1632	13.6937	22.3958	14.4208	16.7045	15.1988	17.7716	3.90708	6.28835	7.81154	7.69244	5.54494	3.94052	8.24898	13.6815	10.5369	8.16388	12.6187	12.2574	8.15977	13.5993	14.0903	12.9286	11.8495	12.289	1.08605	0.933758	1.21123	2.08537	1.02939	1.43519	2.67249	6.16339	6.47165	4.56935	3.98252	4.74702	4.25212
Pita_unigene31253	22.6412	38.4105	10.5065	6.86016	32.7231	5.12126	3.72863	4.9583	1.80868	5.97376	15.6047	3.71512	18.6181	24.1564	17.9934	20.588	30.814	18.3757	2.48444	8.32089	5.81158	3.35451	10.5514	4.4697	0.980067	3.73271	0.535485	3.89465	2.26132	0.658615	6.72383	11.9019	7.31208	9.41641	16.1618	9.58198	0	0	0	0	0	0	7.29592	3.41105	3.48377	0.261042	2.02637	7.93718	2.34092
Pita_unigene27223	0.144145	14.7402	2.72056	0.274634	4.70699	1.02976	0	6.98617	3.64853	0.348574	4.31723	0.183228	0.0814816	5.39327	3.55059	0.332927	3.59051	0.914067	9.01616	4.62586	5.4061	7.01621	4.50495	4.4071	8.38194	4.24182	8.34901	5.45392	4.70606	8.54053	7.39574	5.32883	11.4348	5.07862	4.81727	10.7222	0.931042	0.0518413	0.263398	0.806316	0.253503	0	0.059113	3.9225	2.19277	0.162506	1.78462	0.604798	0.117389
Pita_unigene22201	0.213401	0	8.00667	0	0	0	0	0	7.10914	0	0	0	0	0	8.02015	0	0	0	6.49346	0	9.39672	8.03406	6.26674	3.92357	16.1625	0.203385	6.97948	15.3394	6.67115	7.36088	11.6101	0.303901	9.14071	9.80572	8.54747	6.7121	0	0.150079	33.7344	33.3555	28.2013	0.180635	0	0	21.2599	0.206036	0	0.169464	27.4408
PtTCP2	17.2338	14.102	12.6385	3.08384	12.6386	12.5901	16.4631	16.9493	22.39	18.6511	11.3013	20.3121	22.4324	22.7637	20.6985	17.9321	20.0596	23.0767	7.84849	7.89033	5.94113	2.70624	4.32496	5.23475	13.4302	10.481	8.60421	10.5643	7.71417	8.60128	15.7423	12.0104	19.6459	16.0266	12.1636	16.7056	2.11409	3.84196e-05	0	0	0	1.63097	6.03541	4.21269	2.71989	6.27473	0.827618	0.771688	0
Pita_unigene13357	7.85525	8.20785	12.7004	9.15121	8.62278	11.3204	14.7733	16.5297	25.5007	16.6599	13.2155	21.7617	11.3194	13.2905	16.2951	13.2555	12.5444	14.0368	2.32554	6.35075	9.28536	7.77076	4.5444	3.2158	6.97364	12.8874	16.255	14.0433	8.23826	15.1654	2.86802	6.01845	9.19977	9.51754	5.47708	9.49621	6.60738	9.00684	9.54102	15.5104	9.56545	8.92552	5.50165	7.86948	8.82377	7.82319	6.05746	9.73484	8.91537
Pita_unigene40822	23.0989	23.785	10.6648	2.99478	11.6542	13.4782	23.2897	36.5483	18.6345	7.3838	8.42641	21.4317	29.5417	39.3957	25.5762	21.3451	23.0435	20.0013	5.85335	5.91537	8.31905	3.14456	2.30486	7.29024	11.3449	9.89561	4.2845	5.75096	15.131	3.68381	13.6035	19.4276	17.6719	16.1937	17.3106	13.0998	1.55636	0.238509	1.7658	1.19676	0.687164	0.640295	12.8906	19.3185	15.705	11.4948	18.2531	8.63916	6.50198
Pita_unigene2682	9.68787	8.89652	9.65739	17.9336	14.3583	9.3267	8.73608	10.6588	8.47442	17.1441	13.8212	8.73421	9.85331	8.87135	10.6476	20.3176	18.97	9.31669	0.137984	0.141334	11.0691	1.51552	9.57079	10.3717	0.962356	1.34601	1.25324	9.11682	8.73059	2.30231	0.577671	1.08823	0.875606	8.84993	8.66278	0	4.44209	7.91062	5.55946	5.17272	6.00689	4.59612	6.6676	6.85156	11.7007	19.2147	13.7527	6.95375	13.5733
Pita_unigene58990	0.946872	4.34325	0.909618	1.62933	3.3885	3.28312	3.65632	4.01424	6.08517	1.99455	3.4334	5.43573	0.838001	1.89705	4.75755	2.53881	1.49116	2.4881	4.91081	2.47475	3.72903	7.54421	8.76395	5.05854	8.70185	3.70064	7.92372	12.1607	7.878	6.03672	4.46983	2.01263	7.51202	9.92715	6.47461	3.32789	1.27245	1.70695	2.12549	3.00033	0.988986	1.14914	2.36195	5.04761	4.63288	2.31571	5.38322	4.29201	3.26551
Pita_unigene31783	87.5319	75.5606	6.03521	26.9418	76.4841	17.2172	75.8673	35.2422	23.2685	29.585	35.708	11.5815	87.8219	48.7991	34.7876	32.1069	66.7463	21.2929	1.39343	0	0	2.50592	0	28.3043	1.70716	1.17906	3.60723	0.601782	50.204	3.5139	3.12572	0	9.75576	0	26.2076	3.5087	0	1.07557	0	4.50776	0	1.30833	21.4379	5.22968	26.9912	21.1347	12.7	6.35019	4.32534
Pita_unigene24375	19.4032	17.4466	7.20996	14.8087	11.8643	13.2655	11.8487	10.8165	10.2017	14.9936	2.99318	8.16766	10.4475	7.39262	8.23533	11.8126	3.32907	5.49294	0	22.0007	7.93649	0.533441	1.33401	0	0	14.8348	0	1.57085	0	0.177894	0	20.0912	0.440584	2.23218	0	0.767848	0	0	0	0	0	0	0	0.195103	0	0	0	0	0
Pita_unigene32446	0.686257	0.93578	1.11943	1.31079	0.832129	0.945034	1.13218	0.470292	2.38422	3.25278	0.268851	0.690604	0	5.495	3.22123	1.74877	1.47106	0	1.95079	5.29518	6.46179	2.78317	2.87245	12.0315	3.27573	7.78613	2.54374	1.91351	3.59468	2.96544	2.71767	12.5865	3.59204	5.70856	3.76253	2.33312	5.35508	6.59337	3.06254	4.31172	3.45368	1.61974	0.586278	1.29259	1.51898	2.23525	1.60846	1.6219	0.42484
Pita_unigene24284	40.9207	28.4192	2.5843	33.7377	23.2663	17.4154	66.4606	68.3439	10.4119	74.5262	15.9158	34.0134	50.6947	67.4909	43.7153	98.106	97.0477	45.001	0.665726	2.39457	15.2664	3.07161	2.07841	7.77373	5.59565	13.2921	3.75526	6.27255	28.9716	4.90978	24.1082	12.4313	17.9864	89.7311	69.6628	21.9693	32.4886	190.469	99.1465	177.439	148.784	134.615	38.6936	55.616	54.3582	27.2201	58.688	57.2558	158.475
Pita_unigene3769	5.56621	10.4845	12.1366	16.7686	10.9971	8.18607	10.1053	12.5804	11.8707	9.39945	17.1357	8.49896	8.33973	7.08314	7.10738	8.07125	9.51303	9.7671	0.199964	0	6.14385	14.4819	0	10.0815	0	0	13.2166	0	11.6756	14.2475	0.556359	0	8.60347	0.229376	6.93626	6.89179	23.6928	22.3897	23.5172	16.2809	25.2227	27.4506	20.6123	24.2992	15.9141	21.0488	17.3682	20.6266	16.4749
Pita_unigene1371	20.5974	23.1447	18.5494	56.3727	12.2805	0.185655	21.288	19.5649	13.3188	40.0094	20.4694	1.06417	21.7286	19.9882	13.1057	34.5669	12.8499	0.121419	0.398907	0.489686	29.1377	0.378101	0.206877	0.243842	0.353723	0.550852	0.407049	0.17846	0.347014	0.41322	0.516187	0.689945	1.0583	0.0817419	0.190975	0.21482	25.2835	53.0466	35.36	15.5258	29.3496	29.2962	13.6412	19.3617	7.97424	34.1635	6.68425	0.0623721	21.8048
Pita_unigene34866	3.18614	2.21227	0	0.646751	1.7164	2.5553	1.67615	0	0.12686	0.438209	1.54591	1.20792	2.31182	1.48334	0.248199	1.03269	1.29428	1.61333	6.39332	5.09404	6.63964	6.1597	4.53444	1.72883	1.46692	1.42656	5.35459	3.23153	0.669007	3.49687	3.94069	2.40154	2.44787	2.59942	1.65801	3.13682	2.49256	1.26672	1.7114	0.149136	1.69702	1.919	1.01532	1.69998	0	0.710032	1.67403	2.04042	1.23486
Pita_unigene60031	3.16306	4.66755	1.1292	1.27544	3.18799	0.526369	4.8067	8.55235	1.27732	2.21199	4.68149	1.10555	4.02317	4.70613	2.08476	2.0698	3.08232	1.20021	3.94973	5.79863	4.46223	4.11197	8.77215	2.79364	6.46217	9.94003	4.36633	7.61398	4.95688	4.49666	3.63469	7.12545	4.64984	7.79415	4.08103	3.75412	7.74485	0.111102	6.78381	0.193619	5.0933	4.2404	2.92237	6.41456	1.05757	0.733818	2.67108	0.355704	8.68456
Pita_unigene60292	0.145397	0.512225	0.719241	0.786472	1.3638	0.342023	0.154698	0.395226	0.156997	0.535113	0.324135	0.216551	0.251932	0.312331	0.283978	0.382349	0.44888	0.164396	17.4815	0.923494	3.24249	1.26519	1.5308	5.25498	0.49549	0.624921	0.949341	0.375355	4.32018	1.86989	1.12948	1.01093	1.70154	1.00209	7.04241	2.39692	0.479296	4.1437	2.1837	5.7116	2.37844	2.02604	1.3937	0.995672	2.83988	3.27042	2.01868	4.28874	1.95245
Pita_unigene41348	15.4309	10.225	6.72075	10.0938	16.4614	11.4858	18.975	11.5452	10.7479	15.9453	14.0777	17.017	10.6033	7.68968	7.60677	9.14759	8.11157	6.74805	4.70131	4.22398	9.23881	2.69882	2.84983	5.69762	13.1531	10.0443	7.56457	5.8539	13.757	7.5071	5.8006	4.9826	5.06098	2.52535	6.92928	4.53563	1.19482	0.0520431	1.92589	1.37814	0.952974	1.07887	11.4595	5.31604	6.04708	6.44975	6.40371	2.43654	15.4488
Pita_unigene8444	8.15477	16.643	7.45735	14.3799	21.3895	13.0405	8.29785	11.6439	6.93473	18.9963	24.9378	10.134	13.4832	11.4667	5.49159	16.6169	20.2967	12.3515	12.6868	0.247322	0.117248	0.107309	0.120305	15.9756	10.5569	0	0.129659	0	10.7276	0.0521429	13.4017	0.37866	0	0.0606305	12.8997	0	0	0.0376511	0	0	0	0	5.13134	12.9068	4.89468	6.53495	13.4578	2.81169	4.21064
Pita_unigene11171	10.7052	13.5196	9.44779	11.9116	7.36446	7.11598	19.4587	13.6721	15.6103	18.8595	14.4015	10.0146	13.9371	16.1497	16.5264	14.2315	11.2767	8.90185	7.69677	0.262965	7.40558	13.5707	0.266038	0	11.6123	0	16.7255	0	0	17.5356	7.88472	0.198172	11.0404	0	0	14.2125	1.39209	3.78229	0.569455	3.64211	1.01526	3.90471	7.00489	8.96893	7.43832	7.93888	3.94837	3.86461	3.73353
Pita_unigene10820	5.96709	12.5003	23.8597	10.1263	10.9299	5.70539	2.41649	7.61326	14.567	4.80986	4.47489	3.93851	3.73696	7.09717	15.1385	7.53984	6.12182	4.67984	13.9793	1.1492	5.09309	1.49839	0.626928	6.53774	5.54486	0.677044	1.77372	1.099	1.38339	1.27844	9.13415	1.68771	0.691448	0.811649	3.65788	1.80723	0.714529	0.7675	0.762098	3.7722	0.216456	0.431435	1.59964	3.8894	5.1601	3.32431	2.53065	2.03539	1.42064
Pita_unigene7287	10.2374	19.154	9.40058	8.06944	3.82175	7.22363	8.15082	16.1039	12.9771	12.0752	5.10624	5.43567	7.5337	14.8361	10.037	7.57992	3.79449	6.16771	14.0792	0.665263	1.81508	0.520359	5.82014	5.57072	15.8204	1.5126	0.608213	5.01087	4.59621	0.881132	13.1745	1.14989	0.408232	6.47065	3.20329	0.932373	11.6251	7.15183	7.29625	3.03862	6.55704	8.78587	8.91366	14.0612	3.6276	10.1095	3.89264	2.73513	13.1354
Pita_unigene60226	19.8786	5.53286	6.07033	10.9947	7.22713	10.7841	38.4339	13.0254	17.2112	19.1233	13.921	19.4681	31.5442	12.3138	21.0726	18.1247	22.9821	21.0514	2.88069	3.24481	7.63411	7.33651	1.68047	5.38665	11.601	9.40313	12.9343	4.81724	18.0666	13.6153	7.81095	6.37766	19.6902	7.87	12.1654	16.8936	28.671	16.4214	28.7673	24.1696	22.8961	31.4702	5.90787	14.9967	7.25887	11.0419	7.36201	8.69123	18.3084
Pita_unigene45407	1.23831	0.818756	0.686172	1.11668	1.84366	0.543659	1.53434	1.70792	1.5286	4.35558	4.49612	1.11528	1.00698	1.08362	0.851201	1.52393	2.89027	0.24862	4.00272	3.6401	6.46993	1.45483	3.30949	9.07297	11.9192	13.2893	3.23089	4.1334	33.2396	3.98023	4.60661	3.91282	1.87929	4.4994	6.8358	2.03056	0.173625	0.188553	0.219257	0.440581	0.377965	0.0351623	0.431216	1.63741	1.3609	1.2672	1.00581	0.431074	4.11706
Pita_unigene18742	0	0	0	0	0	6.50937	0	0	0	0	0	4.92476	0	0	0	0	0	4.92592	6.81484	6.94811	6.97457	4.89783	2.27321	0	8.95829	10.7481	7.45417	3.80116	0	6.74534	5.01652	7.40954	1.59043	1.77831	0	4.2384	0	0	0	0	0	0	0	0	0	0	0	0.214218	0
Pita_unigene1386	0.0797076	3.67551	0	0	2.87829	5.32833	0.124652	1.86645	0.162618	0.132415	3.35861	8.50551	0	3.10106	0	0	3.66876	7.12286	5.24112	3.1035	8.15378	3.50713	3.27495	4.16468	5.51262	2.92426	3.88965	2.99415	3.2294	3.30606	11.5639	2.41487	6.32291	4.83096	4.07732	3.41139	5.41991	0.176723	0.0691829	0.186205	0	0.14941	0	0.856685	0	0	1.58299	3.07344	0
Pita_unigene23352	7.16631	10.7374	6.23567	8.28104	8.77772	12.2184	6.48025	6.17463	7.51696	14.3591	5.11017	8.25709	6.84019	5.05999	11.7348	11.9212	4.56706	7.00908	0.391589	1.60024	4.5502	3.72691	4.57857	12.0208	0.346785	1.60416	4.11709	0.844038	6.6297	5.96274	0.8922	1.55554	3.57947	1.98396	7.03246	8.14079	0.41739	10.5129	2.43094	5.5793	1.66722	5.82208	24.2304	13.2005	15.0603	39.2035	12.684	30.7168	45.0227
Pita_unigene43184	9.97158	8.01659	6.36641	5.05904	6.89562	5.28103	14.0714	9.90801	10.314	11.8006	8.93916	12.3661	14.2029	11.1271	11.5448	15.8385	12.0881	13.1829	6.04862	5.1918	4.68553	2.46247	3.85549	4.30881	7.24187	10.0792	6.59451	7.79009	7.51476	6.73213	7.34297	8.50603	8.76412	6.25307	7.85178	5.6651	3.15079	2.93113	3.66198	4.01725	2.35623	5.21564	8.07967	10.0462	8.85481	10.028	7.37068	6.91792	8.95574
Pita_unigene60156	4.76455	9.51691	11.111	6.08332	12.9863	6.57325	6.93581	13.5765	12.5397	11.1659	12.1469	5.76049	5.13832	9.24054	7.98042	9.126	10.7452	6.03228	6.36043	3.6806	3.24106	4.1523	2.51152	6.58381	8.44459	2.94168	6.01562	3.53141	6.91593	6.5022	6.11281	2.52252	4.11476	3.05066	5.28092	4.73827	0.156089	0.218312	0.149001	0.180039	0.085089	0.158221	0.510735	0.650583	0.897031	0.331763	0.59159	0.375341	0.384088
Pita_unigene23792	5.81145	0.158185	0.168251	0.627017	0.397592	0.826931	3.15626	0.176557	0	0.116836	0.378337	0.201437	3.88174	0.156128	0	0.226193	0.225917	0.394327	9.66043	2.8388	4.43671	3.52591	0.390723	5.6121	1.54381	1.18853	1.13637	0.305445	1.69387	1.80443	5.60918	4.342	1.79076	0.142866	2.43232	1.58962	0	0.0390381	0	0.0553167	0.101738	5.96239	11.5142	1.01618	0.804466	0.785544	0.848565	0.967121	0.510954
Pita_unigene3348	10.9107	17.3112	16.1612	14.3967	3.3876	11.579	5.1988	13.3323	27.9179	26.7084	2.97411	10.1752	12.4573	24.2681	25.4876	26.616	4.97619	17.9064	3.04647	1.96051	13.2068	3.30518	3.47318	1.24061	2.03538	1.77386	4.36139	3.456	2.76367	3.42868	5.76966	2.75262	4.38056	10.2172	1.98717	5.00866	10.9865	17.1316	17.7865	16.2284	18.4645	8.60197	10.0135	17.1562	13.3148	14.6579	6.28855	12.5455	25.0807
Pita_unigene6511	21.1626	11.5315	15.7735	7.33228	31.8133	5.71112	26.4768	12.1515	36.2269	18.9866	18.7653	8.21478	33.7652	30.4667	57.5376	39.0066	67.1695	11.8644	3.72242	6.01044	10.6962	0.554976	0.432926	4.68404	3.37741	5.57954	0.70233	1.80655	5.0852	0.989972	8.97607	12.71	1.89177	1.08659	10.9154	1.46019	0	0.153296	0	0.447212	0	0.0723105	0.601014	0.899874	2.60287	1.35806	2.72071	0.410696	0.12726
Pita_unigene1362	1.70131	1.70856	1.8188	1.92618	2.03446	1.12215	4.35221	3.65517	6.45127	3.75529	6.36595	5.10993	1.37142	1.6942	2.36311	2.04675	2.44215	1.35495	4.58347	4.76142	3.51457	7.6368	1.26165	4.27628	8.94487	8.65416	16.1775	6.22991	10.4967	12.7056	5.98988	3.61737	11.5686	1.04877	5.46015	13.9063	2.61501	2.3717	3.32562	3.34112	2.0855	4.9423	3.70724	3.2627	2.59712	2.42011	2.93877	2.08245	5.95066
Pita_unigene46569	3.40152	1.83276	1.27917	2.14657	2.41987	2.28707	3.28882	1.7647	1.72229	3.08163	3.7135	2.07211	2.40679	1.17037	1.38099	1.90773	1.99511	1.60929	4.58991	2.26078	7.19824	4.23192	3.84621	3.82981	2.96133	3.21275	4.5726	4.19734	4.46188	4.71658	2.50673	2.58633	2.26836	2.57995	2.87835	3.22683	1.1085	1.46318	1.52254	1.10684	1.684	1.88304	1.89715	0.606847	1.00045	1.81609	2.44351	1.09941	4.20965
Pita_unigene2885	0	0.817762	0.290861	0.92642	2.76178	0.243198	0	0.69272	0	2.30492	2.5531	0	0	1.07302	0.191999	0.757767	2.09722	0.436215	6.34188	4.09208	2.35049	3.14399	4.56024	5.44018	4.70654	3.85835	5.19893	2.52603	3.20794	4.65318	4.97138	3.34012	1.61154	2.96944	2.19875	1.83672	0	0.17618	0	0.127999	0	0	0	0.554348	0	0.979463	0.480059	0.132136	0.110051
Pita_unigene43203	0	0	0	0	5.17049	0	0	0	0	0	5.33234	0.480127	0	0	0	0	5.84891	0	0	3.8881	6.9844	2.87851	4.63185	7.38546	0	7.59555	4.43135	7.63632	9.54836	5.90356	0	3.77277	5.41226	5.45889	7.30719	5.20053	0	0	3.27516	0	4.17074	0	0	0	0	0	2.91757	0	2.98244
Pita_unigene6684	2.3245	1.08379	5.63213	1.18303	1.50204	1.08089	1.66683	1.02295	7.45263	2.87092	0.99878	3.29364	1.72417	2.73814	5.4588	2.78492	2.31237	1.81558	4.18996	4.45318	1.14013	6.16664	4.65607	5.02056	6.44818	8.28923	7.71784	6.8515	7.68582	7.14535	5.63166	5.0368	4.88299	5.23492	6.55318	6.07039	0	0	0.0428929	2.17414	0.0562586	0.0976281	0.0540128	0.399074	3.43338	0.511146	0.327759	0.421159	0.453937
Pita_unigene63415	27.5879	10.7008	5.38818	4.87234	9.32829	9.50705	39.9008	14.8803	16.8295	17.472	5.84825	24.085	21.9746	18.1478	15.2471	28.2337	17.4087	19.8127	4.21091	3.28858	6.47132	3.18775	5.04514	3.34577	9.56857	5.50314	4.49409	7.17518	4.73618	5.51425	13.9573	7.00051	8.92766	27.8774	6.13735	7.8436	0	0	0	0	0	0	2.10754	2.9028	4.88267	1.29139	1.23207	0.0821281	0
Pita_unigene29545	0.263604	0.429325	0.740158	0.751191	1.26902	1.0842	1.60018	1.81066	1.15422	1.53824	2.51413	1.79511	0.888924	0.470505	0.310386	0.745909	0.809118	0.929443	1.51325	0.874672	0.779587	17.663	2.10909	2.28926	2.33461	1.52876	11.8254	3.43369	3.27861	15.3184	1.20329	2.12118	8.96749	1.5558	1.37291	11.1547	0.237407	0	0.107482	0.273847	0.129868	0	0.112795	0.756146	0.700841	0.265318	0.902423	0.565424	1.46654
Pita_unigene11015	9.05	7.89889	8.12957	8.48088	9.44132	7.50228	11.798	7.02318	13.7451	12.1043	7.83448	11.2451	12.6297	9.11414	13.8193	15.391	13.8516	9.19812	0.99044	4.02619	3.64235	4.63926	8.55877	3.11429	3.0088	6.5168	8.76006	10.4417	6.69182	8.26106	2.29052	6.71654	9.71493	11.5497	4.81814	7.81403	6.58825	8.6152	3.83039	8.03807	4.08294	7.42065	8.34495	7.28891	10.5508	8.91466	7.11986	6.60466	6.99172
Pita_unigene57843	8.69877	10.211	17.813	5.55891	2.79751	9.61833	11.7785	13.817	17.2128	6.93332	6.48122	13.2978	9.87512	10.7026	13.2997	3.50619	3.87597	9.23753	3.6679	4.23851	6.27326	3.04648	4.04754	3.39917	4.32389	5.46751	5.82048	4.67649	4.65872	3.58508	3.08005	2.82972	2.89805	2.93096	3.06857	2.65154	25.144	10.226	5.83904	17.4866	6.70169	20.7681	12.1275	12.3906	10.436	5.61185	3.57008	13.4803	7.21582
Pita_unigene42538	2.12625	3.28615	3.76523	1.57099	1.75376	1.76152	1.96064	3.5515	3.61753	4.03292	1.20748	2.38422	1.56589	3.79215	3.39441	2.40089	2.38668	1.46158	7.04923	2.99781	1.91762	5.71964	2.91555	4.06108	10.013	4.16814	6.91699	5.50859	5.75889	6.90807	6.07499	3.29371	6.21135	2.05492	4.68385	4.91629	5.15588	2.13715	4.26737	4.99349	3.59884	3.37402	4.1715	6.28116	5.10394	2.11353	1.96745	1.96378	5.04304
Pita_unigene8249	1.05374	10.2347	0.109328	0.100763	0.241301	0.115346	0.22209	9.0331	0.527329	0.107227	0	0.188716	0.976242	18.3863	0.648742	0.483845	0.810767	0.454433	5.3549	6.36905	8.00207	1.76093	2.68364	0.321423	8.19307	6.13289	1.68225	2.70695	0.356885	1.33059	20.0685	23.2101	8.9359	12.2498	0.594004	8.20672	1.65065	0	1.11415	0	0.526623	0.0912155	0.445945	5.04122	0.349408	0.267301	0.472862	0.119062	1.34122
Pita_unigene41327	0.196145	0.987422	0.321049	0.552413	0.87214	1.99524	0.389929	0.675287	1.2731	0.376637	3.66998	1.74346	0.445687	0.808899	0.971477	0.665135	1.31033	2.68167	7.23445	2.86086	4.35328	3.45321	1.31361	5.13511	8.38641	6.97876	6.4211	0.297643	4.41658	7.47561	5.30113	5.96105	6.08648	1.07347	2.81869	7.83672	0.199509	0.330138	0.395809	0.368191	0.303719	0.646067	0.779736	0.803391	0.696327	0.797093	1.03572	1.55111	2.03835
Pita_unigene28822	0.934974	1.84233	0.871276	1.07385	3.09681	1.7195	1.23031	2.56017	0.325933	3.06096	2.64349	0.755702	1.04344	1.99846	0	2.11809	1.60468	1.56224	6.1972	5.24155	3.15774	2.71215	3.1198	3.85937	6.40579	3.54355	2.954	3.02519	3.54733	2.73165	5.27268	4.39869	3.14256	3.10507	4.81697	3.22609	0.360155	0.746894	0.161801	0	0.191173	0.538218	0.480208	0.526785	0.496567	0.561295	0.47844	0.803882	0.308353
Pita_unigene1629	12.3319	10.6717	10.7584	6.51809	6.51278	11.0406	15.8994	13.1881	14.8885	10.7062	6.02614	16.5809	12.7086	14.747	13.6469	10.84	6.96467	13.7347	7.6513	4.66264	1.01927	5.5655	3.92378	1.44561	14.4907	7.08088	7.13641	6.08768	2.60211	5.79028	10.0453	5.86037	8.11941	7.03918	1.82438	8.93508	8.32341	7.91444	5.87341	9.96883	3.28763	8.36627	6.49774	7.6573	8.4248	6.25659	3.7135	7.81736	5.06441
Pita_unigene13191	1.2698	0.966171	2.99176	1.2596	3.94142	2.62287	0.321773	0.641058	1.15992	0.546698	0.990879	2.85702	0.277917	1.02609	1.43346	0.980097	2.95606	2.63857	6.05632	3.82221	5.69785	2.18131	1.49066	4.94941	4.22298	4.42774	2.85461	2.59342	3.71982	1.89373	7.47584	7.42556	3.58106	2.55342	6.5448	4.9245	0.360193	0.244178	0.25608	0.591449	0.307387	0.286291	1.82072	0	0.416029	0.745731	3.14105	7.27609	1.89234
Pita_unigene17384	0.714488	0.228351	0.600934	0.605531	0.0673073	1.6228	0.852593	0.196646	0.117556	0.411531	1.59474	1.84064	2.02326	1.17985	0	0.888561	2.34623	3.88497	11.0991	3.96658	2.94937	2.45156	1.77396	1.84026	9.78871	1.84794	1.70766	0.869718	1.01009	1.39657	9.51597	5.99046	6.86833	2.69292	1.58309	3.42682	2.50812	3.60762	5.54126	0.413277	3.2993	4.40105	7.44799	7.74663	3.42229	14.9215	13.5526	11.3801	9.48231
Pita_unigene62723	0.255658	0.271891	0.401294	1.2638	0.635437	0.31599	0.384302	0.462589	0.765414	1.14401	0.424569	0.633314	0.515636	0.793795	0.193947	0.573028	0.227634	0.0613174	5.8548	8.64935	3.88703	1.07787	4.32125	0.25806	5.01921	4.93422	0.835625	2.7638	1.08613	0.631794	3.13264	5.05937	1.00312	3.54402	0.762567	0.399114	0	0.203883	0.203619	0	0.0564368	0.17555	0.329212	0.0295094	0.0255839	0.190047	0.15011	0.226681	0.238564
Pita_unigene59129	3.80396	8.99799	8.29042	5.5615	8.31097	12.8394	3.2188	8.73657	19.0801	10.7232	7.83115	11.5556	2.6241	7.85233	15.8928	6.60617	8.31153	12.6885	1.46466	3.28412	3.18682	3.88099	8.0338	4.15908	2.93311	7.53883	2.82119	5.07016	5.46448	4.31133	1.19494	3.24036	1.64088	5.51479	3.20348	3.64162	3.33258	2.63903	6.69163	4.81161	5.83769	2.24388	2.34081	5.68583	4.8745	6.57558	3.45595	4.25887	13.2256
Pita_unigene3674	11.8011	3.34017	12.1703	19.9251	4.58276	16.8982	8.76956	2.82899	9.73174	15.8181	5.15482	18.3537	8.5764	3.14593	12.6908	15.8827	2.93042	15.2237	2.85668	8.877	8.32928	0	0.1262	3.59074	4.64601	11.141	0	0	4.67067	0	2.75565	7.58297	0	0	2.46476	0	1.02716	8.25961	7.01185	7.92412	6.97157	5.73781	6.9044	2.26386	9.82533	11.1128	2.54362	12.9437	10.4898
Pita_unigene53180	0.857905	3.25424	0.400043	3.67257	1.51308	3.40171	0.946972	4.31951	1.71775	8.44526	1.33044	3.70513	0.80237	4.74206	0.502428	2.26584	1.74734	3.82104	5.15186	3.61509	4.23412	2.56756	4.01582	4.1296	9.32106	6.45176	5.04504	2.47579	5.66852	5.61646	8.62487	3.57542	7.43326	3.51075	2.96	6.22195	0	0	0	0	0	0.130748	0.607574	0	0.126648	0.143714	0	0.73642	0
Pita_unigene42318	4.45731	10.6336	9.59432	18.9937	6.58768	8.87378	3.83365	30.679	12.718	14.1564	6.34639	6.40861	4.85146	15.6445	18.8372	13.4362	8.27331	5.80328	2.42551	3.87571	7.88892	2.22789	2.71806	4.47609	3.67722	2.44278	3.89279	7.71548	5.71101	3.70093	2.56757	2.93347	5.92017	4.88236	4.7491	4.00129	48.7853	24.9589	27.6297	20.7518	17.0858	13.1028	0.635186	3.6246	3.46056	3.25624	2.47216	3.67194	3.50783
Pita_unigene21974	3.00074	2.45241	2.60877	3.02216	1.70842	0.948932	4.16354	2.68907	4.81735	3.0337	1.45225	1.47803	1.97658	1.06997	1.70973	1.8935	1.52757	0.399589	2.85356	3.80425	2.38883	4.01107	3.38843	6.78328	4.57887	5.79886	4.47445	6.15736	6.38257	5.01754	2.01834	3.25143	1.99747	2.42313	2.54716	2.90767	1.04776	1.20426	1.78309	0.872818	2.01844	1.82207	0.76177	1.67449	1.48566	2.26303	1.00361	0.417969	3.1381
Pita_unigene18264	0	0.267522	0	2.95215	0.640139	6.77205	1.43125	0	0	8.42038	0.935207	12.6073	0.912943	0.694493	0	4.94711	0	8.78615	2.32772	3.95658	5.43106	2.75902	2.21221	6.16042	4.60053	7.25864	4.49757	6.2657	11.286	4.93822	4.35165	5.5101	8.23461	5.94743	14.2302	9.2903	0	5.25177	6.14336	0	7.8968	1.11666	0	0.275805	0	5.95458	0.784048	8.30474	15.5882
Pita_unigene41298	11.3407	11.9888	7.48578	2.78326	8.77101	10.7691	8.42241	18.5605	19.4504	7.48514	10.088	12.2797	8.93937	12.7285	6.25056	10.4358	12.497	10.4137	9.82934	0	6.85447	0	6.08886	0	9.40462	0	0	2.91297	0	0	10.7258	0	0	8.51453	0	0	2.76407	1.93968	3.3577	3.17576	0	4.80409	6.30656	8.68929	4.59193	5.30204	3.99153	7.0178	7.87505
Pita_unigene30344	1.37691	2.96028	0.785196	0.519147	1.33282	3.02367	1.4825	2.62877	0.67871	0.892896	0.691695	2.625	1.39661	4.06792	0.464774	0.322128	0.397448	2.93463	5.07295	1.4156	5.6252	2.789	2.59532	5.01562	4.33871	1.029	2.76955	2.88115	4.15156	4.40217	6.91862	1.0478	3.40345	3.75872	6.28502	2.33034	1.55238	0.461336	0.248053	0.45629	0.184489	0.381026	0.924704	2.49788	0.781034	0.363405	1.09899	1.58966	0.423937
Pita_unigene15907	10.743	0.322262	0	4.39278	0.436376	0.136197	4.37193	0	0	5.40942	1.1864	0	4.51287	0.891304	0	4.89408	0.181829	0.211238	2.27064	3.35099	4.64461	1.91234	7.0193	3.09599	3.16292	2.40987	2.24413	2.29326	6.32506	3.77453	5.75195	6.07787	3.73651	2.92265	2.71219	2.79511	0	0	0	0	0	0	0.125958	0	0	0	0	0	0
Pita_unigene59859	1.03532	3.63635	2.68088	1.9133	1.38653	1.0503	1.31435	0.916099	2.52895	2.19394	2.60769	2.3683	1.04639	2.34804	0.846772	1.54422	0.763036	0.822125	2.91595	3.36905	4.18075	5.65933	2.88763	3.1537	2.67774	3.27084	5.73931	3.01149	2.92508	6.06702	1.77161	2.29408	2.45398	1.54053	1.40511	2.60729	0.508518	1.31105	1.45154	1.0111	1.57281	0.716289	0.594876	1.29303	0.808404	0.746372	0.853384	0.830733	1.6664
Pita_unigene3897	0.302467	0.641327	0.141443	0.378674	1.2746	2.82657	0.60131	1.24955	1.14617	0.645279	2.96163	2.27406	0.4581	1.24745	1.35131	0.56983	1.34719	3.84374	5.61363	3.65236	3.54153	3.72295	0.916077	4.32615	7.45188	6.71405	7.75425	0.45906	5.9243	6.60471	4.51076	4.78024	6.77218	1.35412	3.09486	11.0583	0.246523	0.0679903	0.703941	0.426521	0.536011	0.997752	0.759579	1.45711	0.805307	0.716895	0.638911	1.2068	1.84936
Pita_unigene5503	5.27751	5.76005	3.51925	5.52563	7.6236	8.63414	7.55346	8.18746	4.4464	8.29583	5.49913	11.0405	6.58878	7.68073	2.93445	8.35251	8.13481	8.43587	1.56834	3.67364	5.51492	1.83747	5.75731	3.12335	3.18962	4.83618	3.9211	9.03663	5.24373	2.72946	2.3596	5.23898	2.50342	7.32774	3.64709	3.94159	2.39791	2.97479	2.69551	1.0824	2.25664	2.17571	1.34919	3.82025	1.26654	2.21515	2.78142	2.52282	2.84946
Pita_unigene5275	0.100856	0	0.101107	8.79593	0	0	0.742908	0	0	6.61439	0.169783	0.219187	0	0.371274	0	4.69712	0	0.142418	1.15508	1.04142	2.15787	7.52674	3.20377	6.32008	0.335637	1.38814	8.73404	1.72903	4.65039	9.47112	1.21921	0.818361	7.0834	2.1404	4.45671	5.67946	0.618033	25.1956	21.5374	0.71199	19.1898	0.533957	0	0.419124	0.3561	10.78	0.560588	0.191913	9.53717
Pita_unigene39340	0.458374	1.60902	2.50383	2.1097	1.62462	0.77079	1.35806	0.596552	1.14603	0.950998	1.91344	1.20667	0.491894	1.56225	0.276155	0.879015	1.18441	0.169459	3.38094	3.066	2.69429	3.39435	5.82078	3.03344	1.902	2.55972	2.06047	4.13272	1.9745	2.1696	1.50912	1.95271	0.714189	1.44314	1.20213	1.54053	9.86856	12.8591	9.67402	11.3522	8.20699	8.28404	7.14542	6.40126	6.22458	4.55097	5.69766	5.84079	8.58662
Pita_unigene1835	9.97935	11.6735	5.87182	7.93248	10.1815	9.85577	22.6713	16.1856	7.61101	10.9864	13.269	23.8442	13.7638	15.457	6.5312	6.70504	13.1243	15.3052	6.18847	0.0389462	4.19573	0.871428	0.0394599	9.82513	18.5694	0.194324	3.83801	0.358743	17.3995	3.18414	9.5948	0.288578	0.976935	0.144685	10.6363	1.69651	10.5987	5.10714	11.5839	5.51018	9.46271	11.0185	8.90841	13.7415	4.37581	6.13417	8.9324	10.7526	16.2059
Pita_unigene52983	2.66651	1.37374	0	0	0	4.54889	2.92355	0.637499	0.196145	0	0	2.89498	3.65679	0.685627	0	0	0	2.2981	1.65123	1.84858	2.96618	6.15555	6.11607	2.0197	1.00357	2.49238	6.61646	4.48774	2.05219	6.52198	0.796722	4.29092	6.23042	5.37246	3.61102	8.84669	0	0	0.368201	0	0.660456	0.92561	3.23794	0.110328	0	0	0	2.78386	2.09991
Pita_unigene46096	10.4942	4.88042	6.75269	4.30398	6.53676	8.45038	19.3946	13.6921	24.3451	17.2959	6.11799	21.0721	12.8875	9.66988	17.8821	9.68888	3.60803	12.9388	3.07373	3.14466	3.11159	3.07704	6.40867	1.78965	7.00607	7.74468	9.37594	16.8842	7.97432	7.98237	3.70042	2.62213	4.40045	13.3086	2.04685	2.53429	19.391	27.126	19.8107	23.9572	18.4523	26.2261	53.1185	61.2376	67.5025	60.2506	18.3427	34.8697	61.6554
Pita_unigene15941	1.86168	2.4193	1.03292	1.82324	2.78039	1.57105	0.973603	1.78851	2.2938	2.50436	2.66507	0.627244	0.719379	1.40896	2.85512	1.11778	0.882446	0.543184	3.51813	2.8494	6.0885	3.92223	2.89144	1.264	4.21324	7.57474	6.71594	1.68856	1.62855	5.91113	2.13902	3.76808	3.31413	2.65813	0.478207	5.94365	0.037622	0	0	0.130509	0	0	0.216353	0.214564	0.478305	0.207451	0.263294	0.222351	0.956163
Pita_unigene4534	8.63796	5.90554	6.85057	3.58971	12.9455	5.49988	8.25845	6.65637	5.3224	3.92849	10.8228	6.50353	7.69382	5.94652	5.50441	3.48538	12.2675	5.42359	9.12135	1.92622	3.8026	1.146	3.44633	1.0839	6.69322	0.902146	1.17897	4.34629	1.04986	0.856454	8.47814	1.64674	0.671626	3.29007	0.724759	1.10663	3.51927	2.46324	0.467766	4.16015	0.56506	5.90578	6.285	4.92016	4.45412	2.13834	9.54375	5.02565	0.943279
Pita_unigene64079	7.02821	6.74842	1.90392	13.2902	5.50414	7.04887	7.42314	7.23111	3.42687	17.9087	10.6547	8.19401	5.80436	4.86625	1.87487	9.48552	4.10286	5.82413	1.28501	1.779	6.88396	1.05156	7.49089	1.65306	4.21237	4.20301	1.68379	6.97814	2.84283	1.84437	1.53766	2.03244	2.36684	5.32943	0.977243	2.09067	9.8728	18.0999	8.56488	0.174584	7.27202	7.49915	9.47993	7.51588	1.31889	15.4265	8.57887	9.47106	8.80878
Pita_unigene6745	56.859	32.2048	3.96482	9.03459	3.18566	6.34028	33.574	26.6141	8.07301	7.44723	10.6898	18.5001	61.6237	60.9761	19.0926	45.7403	29.3982	82.9795	0.611361	2.89623	5.20543	3.7728	3.32235	4.33439	2.55319	5.02283	3.35292	3.41692	10.4885	9.96809	3.8285	12.2108	30.0404	17.4366	25.1828	19.9676	0	0	0	0	0	0	0.214747	0.123922	0.0379993	0.348193	0.0361528	0.0365886	0
Pita_unigene51227	0	0.739003	0.587099	0.621017	1.34612	1.20354	1.40793	1.45049	0	7.05995	2.47977	3.73158	1.38255	2.32064	0.7748	1.46471	1.61007	0	4.85988	4.72925	3.44149	3.79602	1.68163	1.41027	8.71433	14.9114	12.4371	1.08433	7.336	13.1009	2.0471	4.88413	12.7415	2.42496	8.11294	7.62418	0	1.97343	0	0	0	0	0	1.14365	0	1.85651	2.22089	1.10746	1.31154
Pita_unigene42042	0.243817	0.357287	1.38297	0.982618	0.422058	0.744221	1.52479	1.34105	1.867	0.926351	1.07338	0.469752	0.72114	0.596839	0.582173	0.300761	0.845467	1.38408	3.16557	0.727003	5.77014	2.50729	3.52843	4.05317	2.5239	1.24026	3.51906	1.80355	6.52377	2.79707	2.09051	1.12135	1.82824	0.966865	3.35639	3.76683	0.194249	0.195891	0.923534	0.126153	0.313556	0	0.280822	0	0.196333	0.111712	0.187906	0.234582	0.606884
Pita_unigene22247	0	0	3.05333	0	0	0.948046	0	0	4.71808	0.651623	0	0.994731	0	0.145682	3.42837	0.145661	0	0.859486	0.216236	7.37411	2.27117	2.57077	5.78868	1.16766	0.668375	13.042	5.03356	8.61953	4.22598	4.31366	0.417308	7.59656	5.24916	11.2953	3.13731	4.77295	0	0.100458	5.00481	3.33898	4.8879	0	0	0	2.58698	0	0.124868	1.2998	4.5449
Pita_unigene14944	3.4005	5.46309	12.9797	10.4723	6.39026	13.9605	1.47102	4.52605	31.1038	11.5679	7.75501	14.7322	2.18883	11.4338	13.11	6.97778	4.25983	8.88982	0	4.98648	1.46484	4.02076	7.09445	1.48862	0	11.6778	0	2.82319	2.23918	2.35433	0	3.44465	0	3.20399	6.01052	3.2264	0	1.53252	2.22898	0	0.6714	1.87116	1.23272	5.42532	1.77635	13.0186	2.33994	4.09242	9.52902
Pita_unigene24953	10.656	6.39238	4.02956	5.73202	4.32304	11.7151	12.8779	9.15071	4.12782	7.54859	2.87403	20.7857	16.1811	13.6994	13.4633	9.81866	9.35012	18.3887	2.24148	1.70733	5.02861	2.5636	2.96028	4.38739	6.28218	2.22571	4.39726	2.81925	4.96361	2.44982	6.08639	4.75572	6.80133	8.88967	7.77358	10.597	1.34734	1.59054	1.49497	2.20575	1.45822	1.18126	2.63031	5.89952	4.51136	1.72361	2.15321	3.5777	2.78296
Pita_unigene6122	47.9292	33.9833	6.08808	13.0542	18.0627	18.5649	6.01891	9.36308	4.18508	3.64888	3.79622	2.25353	73.7438	52.7682	29.5028	48.4372	55.9747	54.3032	4.71076	4.36172	3.70187	2.0094	3.47372	0.598657	0.475873	0.4159	1.09017	0.232934	0.798721	1.90264	19.5161	14.1356	44.187	14.6558	7.39687	41.0949	0	0	0	0	0	0	0	0	0.185873	0.586365	0	0	0
Pita_unigene47102	14.3285	8.44787	3.32278	3.02711	13.1119	12.9893	20.4135	12.2268	25.7629	13.277	5.94806	39.9212	18.0534	21.2214	18.352	23.4092	23.7495	26.9474	2.37693	5.11707	2.56366	2.18699	2.71163	3.82338	12.9078	14.5797	4.88631	6.61625	12.9752	4.54534	11.699	13.6402	18.4735	21.5333	17.5976	21.1503	3.65047	3.13436	1.87092	2.10753	1.73685	1.7085	1.31352	2.6691	3.06029	3.28429	1.52399	2.36777	2.70773
Pita_unigene57871	10.1477	8.01053	3.11057	3.15419	7.56629	6.27428	19.0345	17.8806	11.8245	11.966	8.0813	15.1078	17.6386	17.3113	14.1433	15.4235	19.388	15.115	2.25473	4.06094	4.28294	2.54546	1.73294	3.71559	8.28703	11.3844	8.45066	4.0563	8.96937	6.7128	10.9738	8.38109	15.7572	12.5123	13.3343	16.013	1.4323	2.22133	1.2727	1.85816	1.62358	3.26901	3.18292	3.59321	2.98728	4.00182	3.1316	2.38529	6.0916
Pita_unigene8612	5.38652	3.1728	5.73711	6.37869	3.23006	8.02325	8.23521	4.69934	8.60155	11.1631	5.40946	9.90314	5.94104	3.55776	6.48116	7.47187	3.7375	7.12993	2.69863	2.91863	2.8706	2.94171	3.88192	3.07009	3.60333	4.30234	4.39559	7.16384	4.11618	4.8651	2.63625	3.02511	4.19251	6.23726	3.01101	3.93863	2.62532	9.66146	6.18576	6.7255	4.89292	6.1378	14.8555	6.49847	12.6829	18.4532	8.80678	18.4862	14.2151
Pita_unigene59673	14.3892	11.5573	7.2592	4.33771	6.04033	10.1905	8.74833	10.5041	8.58027	5.95637	4.61125	9.95564	13.2166	12.8758	10.4104	7.06386	4.43272	12.2578	2.60589	3.21427	2.327	1.84715	2.13789	5.90102	2.63881	2.07242	0.949362	3.50135	4.36198	1.53687	3.34882	2.90893	3.20871	4.12945	7.84369	2.07188	0	0.154614	0.0325498	0.134739	0.0829848	0.0661448	0	0.056845	0	0.277194	0.285051	0.0532831	0.163638
Pita_unigene21875	13.9697	6.98294	16.7628	9.24691	13.6193	28.6587	30.7205	9.3218	52.0524	15.128	11.643	82.0538	31.9261	15.8878	32.2755	7.16934	4.70337	53.9304	5.90269	3.41055	0	0	5.59874	2.74306	6.90282	4.2798	2.75717	16.229	15.9229	3.79162	2.6604	0	0	11.948	6.49928	0	2.4113	16.6024	53.1601	26.6816	43.6457	10.2629	6.75777	3.34565	8.49255	7.12725	6.17989	2.13831	17.1636
Pita_unigene28005	5.83396	8.18925	10.3627	9.43782	4.71027	2.92964	9.27149	13.5328	11.8978	13.1257	9.71572	7.84417	7.79622	10.9621	9.99756	11.957	5.40102	4.86591	2.2131	4.85188	4.77912	0.957938	2.85406	1.94213	4.86108	9.19576	2.99654	5.83797	3.07166	3.25833	2.37304	2.94975	1.16381	3.85197	2.89969	2.65638	2.03824	6.55115	5.47563	1.93753	5.75229	5.61052	13.606	3.19308	3.98277	13.382	3.92866	5.16742	11.046
Pita_unigene1101	7.35111	5.30699	6.00022	2.81234	5.16869	4.4865	9.92824	8.51197	9.25657	4.76575	5.00913	9.47222	7.71567	7.8885	9.657	6.45679	5.45897	7.61875	4.67996	2.1592	2.87697	3.21725	2.73402	1.81771	6.24429	2.44907	3.88481	7.19796	3.73107	3.80041	5.1733	3.69175	4.57082	5.40632	4.16046	4.93163	41.6872	47.7584	41.8461	40.0621	48.984	43.1574	56.9563	46.1829	44.093	39.9689	34.8855	38.6249	90.6459
Pita_unigene4638	4.52189	5.86276	6.18223	4.65222	4.36202	4.15001	5.36005	5.25683	5.50619	5.45455	8.36799	3.95719	6.43758	6.73971	4.36724	5.36648	6.13641	3.63047	1.78945	3.44548	5.26602	2.50617	3.80078	0.56319	2.76488	5.06257	1.70893	5.5365	1.11836	2.48286	3.13549	4.62338	1.69676	4.95269	2.46588	2.20482	8.97315	5.53524	7.09527	5.69219	6.3619	3.59799	1.44447	3.97517	2.60755	3.56594	3.28851	2.25548	4.13048
Pita_unigene1397	8.34466	6.31055	3.39865	3.35306	4.18147	7.64316	15.1036	10.6431	10.9513	8.93268	4.54055	15.968	11.1782	11.2894	9.86468	11.75	10.5606	10.8885	2.1431	2.54691	4.71204	2.38476	2.33035	3.07668	8.49474	6.14887	3.95664	7.95018	7.47227	3.68068	6.53257	3.70693	6.44501	8.27669	8.58694	5.63364	4.31733	6.12432	4.26042	4.26117	3.22247	4.77494	3.27176	5.21141	3.49506	5.81613	4.06642	5.91856	5.54384
Pita_unigene7313	0	1.50461	0.441429	0.77672	0.554009	0.0534295	0.273496	0.649981	0.481777	2.37433	1.48142	0.150661	0.0669605	0.695712	1.44509	0.80059	0.573804	0.0847167	1.90907	0.97809	1.44114	0.962496	1.18295	10.5268	2.90634	3.74451	1.6711	1.8827	6.19351	1.15511	1.50581	2.99085	1.08327	3.49758	3.54292	0.896301	1.11769	0.723788	0.394229	1.06497	0.316527	0.442129	0.0989416	0.397356	1.67569	1.13783	0.848174	0.252375	0.144524
Pita_unigene29944	5.82097	5.84796	6.58635	14.6222	5.29884	4.05106	2.32911	14.2385	15.3783	27.731	22.7634	9.80491	5.43835	5.22733	7.86873	12.4419	22.9346	11.3914	1.36727	0	5.5297	1.84757	5.05293	3.17684	1.68169	1.16394	0.592191	13.053	12.6407	0.995374	2.29864	0	0	9.57744	3.67424	0.860341	4.358	5.30529	1.16516	0.743008	4.26898	1.30117	7.22234	7.69013	1.2619	22.1676	3.74275	1.2473	17.5463
Pita_unigene7989	10.5161	8.69553	1.13764	5.88076	17.853	8.08187	7.18098	8.68493	0.196628	6.90836	7.61445	7.11116	6.39588	7.34813	0.595738	9.67624	12.8038	9.37806	7.47171	1.06045	6.24356	0.538153	0.740356	0.861722	6.44693	0.475071	0.202525	0.552816	0.588675	0.220455	9.19913	1.00698	1.27109	1.15491	0.535553	1.25338	1.00628	2.68604	2.0237	0.112657	2.34545	1.80343	5.48218	4.65245	0.902711	5.38676	8.18652	5.58248	6.6367
Pita_unigene47454	11.7329	11.2797	6.57551	4.90931	10.5586	22.3606	9.24493	11.3179	7.61055	5.74984	11.5552	16.9781	5.59012	5.30955	6.35097	5.5023	8.5292	12.933	2.52043	2.11552	3.30278	3.88875	2.24995	2.79966	3.61239	3.57327	6.92083	3.75765	6.87587	7.32049	2.54622	2.13822	6.5686	2.65652	2.59257	4.90193	0.281573	0.211756	0.1155	0.324776	0.139551	0.421539	3.42791	5.52278	4.468	3.72382	6.65566	9.80645	1.73923
Pita_unigene8890	4.75397	4.94132	3.74991	3.33165	5.44798	8.56994	6.84212	7.73498	11.6843	9.15226	5.20486	7.17439	4.43708	5.62593	10.0965	6.0751	5.47215	7.06452	2.90447	4.45143	3.56401	1.53696	2.33529	2.06011	5.50048	9.87587	2.89	2.43486	3.97168	3.29857	4.15775	4.88054	2.6706	4.15947	3.09694	3.853	0	0.0634748	0	0	0	0	0.437622	0.102488	0.263267	0	0.481116	0.182526	0.172884
Pita_unigene9472	3.7775	3.66132	7.59275	6.1909	2.9777	5.1862	8.74692	5.4899	11.6707	10.0716	5.01299	8.74153	5.42258	3.95289	6.1256	6.13596	3.82818	5.75872	2.05294	2.70538	3.05312	3.57083	2.65407	2.79727	4.10574	4.95683	5.21502	3.59498	5.68736	5.81026	1.5589	1.98924	3.10794	2.35604	2.94945	3.33987	6.91881	14.6822	4.68491	13.6875	3.93455	7.1217	4.10065	3.72991	6.46377	6.82502	3.40564	5.50825	2.70658
Pita_unigene46521	6.42348	19.5621	2.13024	5.13655	8.12778	7.76344	7.0512	18.4409	8.62396	8.12506	6.05481	12.4077	6.33911	18.0841	8.62189	14.4461	13.7747	12.9548	1.70779	4.6094	4.52566	2.72575	2.03888	1.2135	1.86619	7.45985	3.15301	3.71228	3.06148	3.43389	3.83615	10.5751	10.307	8.15509	5.58276	6.97776	0	0	0	0	0.0623837	0	0	0	0	0	0	0.118193	0.112932
Pita_unigene48193	4.47558	0.29321	2.19904	0.762239	0	0	2.71173	0	4.06954	0.968719	0	0	4.36361	0.313719	0.620464	0.298377	0.973074	0	0.745331	5.62884	3.43412	2.68361	0.719416	3.57576	0.980067	8.4608	2.66796	1.03857	2.26132	1.75631	2.63106	3.40054	8.99948	1.78148	4.37716	1.9164	0	0	0	0	0	0	0	0	0.232252	0	0	0	0
Pita_unigene42277	10.5645	6.41501	1.49967	4.21239	26.9577	17.5423	6.93835	7.24459	2.86017	4.0901	25.3355	28.2629	14.131	12.3559	1.41572	5.53848	50.3716	27.2224	11.3317	0.848016	4.18929	0.127917	0	0.155681	22.7646	2.57034	0.690997	0.88473	0.389042	0.450256	23.3336	0.362089	0.145753	0.344529	0.274573	0.329752	3.33737	4.55958	0.161454	2.18497	0.135543	3.01747	4.15328	6.38506	0.643417	5.62079	17.6521	11.7545	0.325972
Pita_unigene29038	0	2.07178	0	0	0	0	0	0	4.83227	0	0	0	0	0	15.102	0	0.747464	0.787365	0.563644	3.86091	5.09788	2.52677	2.61588	1.97312	0.549756	4.0378	1.68242	7.37622	2.16633	0.857641	5.09903	18.1643	29.0448	1.13178	18.1605	27.6188	0	0	0	0	0	0	0	0	0	0	0	0	0
Pita_unigene41329	1.53119	0	0.7525	0	0	0.781598	2.40497	0	6.07228	0	0	1.33372	2.29752	0	1.1451	0	0	1.62204	1.08012	0.810313	0.632645	8.69452	2.65106	2.42717	6.96952	1.37444	10.5236	3.95278	6.3637	11.3672	1.60249	0.3402	5.52745	1.20648	1.4723	4.57081	0	0	1.70969	1.27102	0.694622	0.500718	1.0954	0	1.69279	0	0	0.144099	2.52715
Pita_unigene2664	18.7736	24.8269	2.45927	6.2613	23.5364	3.43904	17.7021	17.0792	4.65621	5.19115	21.7897	2.97324	16.5025	12.9876	5.32351	6.42623	19.5403	3.26593	0.494661	0.831326	0.837653	0.386601	0.633904	13.0653	0.572679	1.177	0.459764	0.363131	22.4526	0.292752	0.845092	2.42223	1.23213	0.874485	11.4891	0.840125	0.0238603	0.276333	0.0430682	0.330256	0.0260247	0.411273	3.31871	2.84971	4.45143	4.65954	4.25597	1.65805	0.786197
Pita_unigene390	0.513502	0.524017	2.21431	0.575514	0.47625	0.284302	0.96088	0	1.48572	0.324136	0.433132	1.02825	0.347431	1.72486	0.930897	0.225654	0.244503	0.571381	4.48027	3.63481	1.98429	1.37919	2.648	1.92734	1.41372	1.5017	1.41285	1.81361	1.42616	1.45579	2.49867	1.76702	1.88265	1.03356	1.4481	0.415126	0.566374	0.140271	0.446159	0.74	0.266994	0.244092	0.674093	1.32071	1.26999	0.306333	0.338725	0.550503	0.567339
Pita_unigene61301	6.07637	10.0667	3.75552	6.38452	6.02912	8.54334	11.1457	20.453	13.3942	20.0023	4.46681	18.4516	5.59677	14.4151	19.1782	14.8998	21.0081	18.2523	1.11417	2.7155	4.2345	4.2395	1.59612	1.92749	3.85395	8.19146	5.39665	3.90596	9.20384	6.02014	7.05071	2.61207	11.3212	9.05738	3.5515	8.59794	0.533462	0.274683	0.261935	1.25953	0.360887	1.75665	0	1.51368	0	0.051687	0.13117	0	0.124463
Pita_unigene63819	0.544761	1.05189	0.516137	1.4093	1.17564	0.644117	0.691509	0.136774	0.55455	0.637713	0.986451	0.510924	0.164313	0.765368	0.449382	1.04772	1.23379	0.599736	1.42231	1.12279	1.60991	5.0605	3.20616	2.89907	0.732951	0.656615	3.58719	1.62228	1.86533	2.92395	1.29361	1.61366	2.67826	0.495538	1.0669	3.67913	0.174494	0.442572	0.176691	0.451979	0.0426156	0.0849641	0.463747	1.85754	1.01637	0.973177	2.25418	0.501474	0.638291
Pita_unigene43088	9.48551	8.2054	5.19697	4.76553	15.7119	13.8501	8.84547	8.04443	4.96062	6.9994	9.805	16.0629	12.1979	7.59346	8.24733	9.69368	15.2127	17.3396	1.50414	2.87146	6.38453	1.52356	2.78086	0.153839	1.82986	1.07328	1.1278	1.76405	0.0626405	1.27188	2.87032	3.24097	3.47177	5.58513	0.0656407	3.53482	0.438883	0.978466	2.36198	1.45017	1.55349	1.45169	2.97147	2.24675	2.32658	2.85853	4.48624	3.84569	2.78314
Pita_unigene25213	8.89998	0	0	0	0	0	6.43285	0	0	0	0	0	6.24528	0	0	0	0	0	0.770819	3.40376	0.420513	5.5433	1.09131	3.63476	0	3.72797	4.0793	0.757616	9.18067	5.43517	1.77499	3.64672	3.57835	1.56151	5.18717	4.39238	0	0	1.93345	0.50299	1.81958	5.54636	6.47159	0	0	0	0.704684	0.705627	1.23776
Pita_unigene35793	0	0	0	0	0	0	0	0	2.7134	0	0	0	0	0	0	0	0	0	3.86821	2.00573	0	3.29262	0	5.64784	4.97894	8.22147	5.59172	0	7.23378	6.80616	5.09509	1.43306	5.15991	0	3.11327	5.29498	0.261092	0	0.151034	0	0.178743	0	0	0	0	0	0.336023	0	0
Pita_unigene62320	0.0766548	0	0.083263	0	0	0.0713319	0	0	0.134079	0	0	0.0478141	0	0	0	0.0806711	0.09756	0	4.45294	3.04744	3.35191	3.85923	0	0.0850634	7.36799	6.73329	5.37598	0	0.090184	5.27281	5.51019	3.9353	3.95036	0.0731322	0.100204	4.15552	0.0628334	0	0	0	0	0.0532555	0.170639	0	0	0	0.0629395	0.0648291	0
Pita_unigene45140	0.396477	1.48284	1.19796	0.410948	1.3856	0.951562	0.277262	0.499551	0.682209	1.02708	0.739638	1.17432	0.475029	0.309384	0.147737	0.640034	0.788056	0.765176	1.47382	4.57211	1.81901	1.918	2.85559	2.15753	0.738006	4.69954	2.64309	3.72423	0.933582	1.68868	0.263684	5.43447	3.07781	2.42004	0.739646	2.94256	0	0	0	0	0	0	0.0718215	0.226078	0	0.390346	0	0.327376	0.132634
Pita_unigene64030	7.23107	6.56525	8.23308	5.97482	7.71708	6.86263	7.11154	4.97755	6.75693	6.04349	5.25016	5.50612	5.88915	6.18673	7.00326	4.41676	4.32304	4.43738	1.99739	4.55219	1.65169	1.40159	3.45155	1.5743	3.82921	2.84487	1.14332	4.13421	1.21334	1.14154	2.63807	5.98904	2.25933	3.47697	1.21775	1.69774	14.3931	19.0553	13.3202	17.8188	11.1472	17.1704	32.2099	18.344	28.1484	19.0555	20.9512	18.4531	18.6579
Pita_unigene63949	0.312593	0.415638	0	0	0.0862944	0.233093	1.01289	0	0.72598	0.260698	0.3634	0.682943	0.90022	0.157488	0.12612	0.469399	0.246401	0.850138	4.61481	0.111482	0.121463	4.14068	5.40246	0.116842	3.55575	0.303741	3.66848	6.27982	0.268962	4.60478	4.05772	0.298851	6.017	8.37671	0.236278	4.9709	0.147653	0.419842	0.114234	0.0767437	0	0.709475	1.04134	0.670936	0.483096	0.364404	0.181037	0.962055	0.45931
Pita_unigene57611	0.616475	0	2.89293	0	0	0.553242	1.38742	0	6.00518	0.227644	0	0.0889002	0.663412	0	1.56868	0	0	0	5.09782	1.46072	0.499339	0.635681	1.97618	4.73557	3.11642	4.36583	0.811943	2.83593	3.95382	0.952201	2.94146	2.39248	0.437152	3.30721	1.62491	0.619796	0.289927	0.618823	2.31476	1.96201	0.909646	2.02743	1.29399	0	1.98023	0	0	0.204212	2.2485
Pita_unigene4966	5.47865	7.15883	2.12552	11.6442	2.94979	5.04992	6.72544	7.09231	2.62884	12.2303	2.8178	8.84436	5.85358	7.47513	1.54384	9.55188	2.82223	5.31932	1.76215	1.0719	5.34	2.55586	1.41937	2.18947	2.5665	0.962853	3.77131	3.55014	2.49765	3.98753	1.70392	1.3736	3.04787	1.38937	1.16853	2.49308	4.29325	9.41229	6.66814	1.1656	5.19268	4.76159	3.34426	6.24574	1.94805	9.83953	2.58176	4.24446	8.11492
Pita_unigene45386	6.29185	4.93836	2.10763	2.17677	6.45601	3.20331	5.06309	4.31683	4.37926	2.12263	2.7196	4.54484	7.85802	8.83465	5.44037	7.11562	7.78594	6.13931	2.49687	2.41196	2.44312	0.978442	3.78116	1.77805	3.13896	2.16179	0.912827	3.51095	2.86666	1.49673	3.89763	3.63293	4.49336	8.38472	4.88791	4.56225	0.554039	0.600301	0.458382	0.163266	0.063006	0.611673	0.504289	1.11052	0.674608	0.650746	0.90221	0.386762	0.114453
Pita_unigene47242	8.57775	7.94162	2.00155	2.28656	6.8404	7.96296	10.0817	5.96338	4.51904	4.30691	4.93368	12.9316	10.9947	10.3056	8.79876	8.34185	13.5535	12.4937	1.64916	1.84672	3.615	2.07917	1.56726	2.85662	4.2368	4.4127	3.23706	4.13395	4.97814	4.28738	4.93844	5.0866	7.10886	5.642	7.00025	6.81504	0	0.0166694	0.0363805	0	0	0	0.254664	0.5422	0.135623	0.233402	0.644171	0.19566	0.20673
Pita_unigene35488	6.10964	6.77631	3.1782	13.4124	3.86991	11.496	3.48222	3.96888	4.2278	8.45745	2.29612	4.94076	7.0349	3.20022	7.7677	8.69147	2.10459	7.05289	3.69245	0	0.977934	5.40107	3.09546	0.277466	1.15459	0	2.51023	1.69964	1.27803	2.05197	1.63401	0	4.68263	0	2.81747	4.76147	3.96153	4.55527	0	1.43716	0	1.97023	2.74414	5.44741	0.863071	8.25821	0.625182	6.52195	0
Pita_unigene15995	2.54618	6.58483	10.6785	2.82522	2.30052	4.07166	14.9919	11.7452	9.48588	4.25944	11.3407	13.9154	4.54796	4.32715	5.55031	2.52962	2.46054	4.65829	1.53848	1.28697	2.14686	3.24637	4.08859	1.10158	3.82026	2.58896	6.47017	5.72221	4.91086	5.12623	2.23679	1.44593	3.30565	1.1435	1.5846	1.90348	0	0	0	0	0	0	0	0.0440942	0	0	0	0	0
Pita_unigene14046	56.926	33.7559	1.8754	8.1779	14.1837	5.34566	40.2315	61.3977	6.66224	16.4064	5.0374	5.53952	43.2683	71.5855	30.1712	46.0805	47.8964	18.3351	0.351425	4.39543	2.90614	1.64731	0.945748	3.09911	2.56243	7.34879	1.60756	1.54344	7.11201	1.14638	17.631	14.4017	23.3113	32.0426	20.9756	20.4434	21.0186	36.5057	8.70638	59.1367	10.7055	46.5179	8.50727	24.6085	12.3038	6.18811	8.80126	4.39911	3.55683
Pita_unigene56986	7.05158	3.62681	3.84044	5.10518	3.01307	5.74038	8.3854	7.58372	3.05173	5.01582	2.92296	4.84843	4.76241	5.37908	7.92348	8.17455	6.67885	10.0951	1.21767	2.796	1.52828	4.00731	2.03254	1.58552	1.24683	4.33139	2.98708	1.92675	1.95125	3.95321	3.80261	4.30631	7.15567	4.16274	3.18823	6.24803	0.45827	4.88388	1.15439	3.06177	0.621667	3.74118	1.04016	0.588628	1.47637	2.65739	0.876795	1.74231	0.951623
Pita_unigene25477	9.63272	9.40985	6.59784	5.32418	8.60167	7.29057	13.5564	5.07841	13.4316	12.2271	7.17543	18.876	12.2547	11.3149	9.33026	8.86245	8.30135	8.86866	5.13693	0	0.0682529	0	0.127267	7.81629	12.8839	0.0639447	0.384781	0	11.6007	0.207678	10.3571	0.0876952	0.187026	0.129282	8.98235	0	2.24326	5.42798	2.09845	5.7442	2.09653	4.41219	5.68835	4.83443	5.66625	4.88299	3.50117	5.03835	3.84416
Pita_unigene46438	7.04147	16.8023	2.06523	16.421	5.64748	1.41925	4.32722	9.00213	4.02246	20.8935	2.90156	1.25556	3.74763	8.95168	2.45104	17.5994	5.11857	1.68405	1.57392	3.78011	4.27805	1.22924	2.02207	0.169432	2.51094	3.92035	0.906919	2.367	0.584407	0.748456	3.02642	3.04278	2.24846	1.78821	0.312176	0.617125	4.12188	3.04161	3.43964	3.64805	2.66767	2.52765	5.16306	11.0783	3.33869	9.01038	4.36962	1.00665	9.12665
Pita_unigene61520	0.129349	1.68858	0.0806728	0.363999	1.4872	1.43959	0	3.76677	0	1.64593	0.709043	3.0706	0.0490243	4.50987	0.0502311	5.57167	1.92663	0.807891	1.17259	2.38349	1.17131	3.09693	2.19693	2.7834	3.09624	10.5378	6.83504	2.53142	3.07067	7.77696	4.02165	20.6655	6.24911	8.08472	12.6451	11.9422	0.707152	0	1.20694	0	0.883776	0	7.13293	8.8545	0.221479	0.580084	50.2106	18.1924	19.8972
Pita_unigene46330	2.94334	8.75125	2.33635	11.4556	3.27789	11.4062	5.78478	10.1633	3.35022	12.9707	4.77284	17.4818	4.75457	9.2326	3.36279	10.484	4.15483	12.8376	1.39337	2.04996	0.790527	2.48634	1.45625	4.57816	2.8606	1.64963	4.64999	2.94594	5.40064	4.08072	2.25261	1.36523	2.69925	1.78162	3.72544	2.2607	2.21721	3.26468	0.414672	0.198981	0.491713	0.773006	0.844792	3.99586	0.480107	3.50607	0.953634	3.79801	0.891494
Pita_unigene59992	5.75091	2.97418	11.2659	11.4546	3.64647	6.09536	6.2961	3.70247	10.6716	10.0015	3.78068	7.07323	3.56888	3.95973	10.3521	11.1764	4.23415	5.04144	0.491323	0.117173	5.83961	1.38329	0	4.83702	0	0.0596807	1.1817	0	4.43886	1.69846	0.26107	0.16694	1.07242	0.11694	2.8805	2.19249	2.25886	5.9198	0.0791969	3.9017	0	2.56913	3.48279	3.69188	6.839	4.59053	2.63638	3.80236	0
Pita_unigene61420	11.891	14.9948	15.3988	5.46422	6.30914	14.8363	16.5048	25.2196	28.4602	13.7417	5.56843	22.3013	14.4794	26.9722	30.3925	19.9471	7.60411	24.7463	1.23147	3.19012	1.77844	0.996572	5.11356	0.329866	3.38643	6.39742	1.63819	15.4123	1.22003	2.47851	4.19697	4.10052	3.13668	14.6099	1.24577	3.26327	1.80417	0.861866	1.085	0.924883	2.14612	3.01147	2.24085	1.98709	0.809041	1.31362	1.08449	0.849749	1.65265
Pita_unigene38717	43.9165	3.8421	6.64428	4.89352	3.37998	31.8902	35.8076	5.69077	6.98708	4.65452	4.85834	25.3865	37.3005	3.4699	5.11094	2.58665	2.49307	25.826	0.263018	0.341219	4.81613	0.686784	5.93524	0.527837	1.70048	0.741943	1.8866	8.37156	0.88997	1.54603	0.0866884	0.194844	0.426646	7.31459	0.374989	0.19266	3.73326	3.51123	0.939154	5.42268	1.25295	27.1522	41.5621	5.98807	7.64017	3.56003	4.10699	30.0036	1.92405
Pita_unigene27706	0.973923	0	1.21052	0	0.314056	0.297692	0.85818	0	0.842612	0	0.253587	1.19414	1.272	0	0.761371	0	0.198647	0.227273	2.46107	2.4297	2.08839	1.52488	2.07734	1.86877	1.109	1.11558	1.24796	1.97875	1.04001	0.605804	1.28787	1.80435	1.35615	2.70339	1.74849	1.60803	0	0	10.4317	7.23576	11.1803	6.05287	2.07623	0	2.04073	0.162801	0.138255	0.975932	7.56867
Pita_unigene44711	0.965559	0.479247	1.56447	2.90674	0.665697	0.874724	0.341345	0	3.58513	1.60543	0.286089	0.411969	0.729822	0	4.50465	1.09157	0.939076	0.738198	1.40824	3.44966	1.00665	1.82284	2.27044	2.49037	0.497076	2.90799	2.03085	1.95722	2.3097	2.57417	1.4167	5.06036	3.15464	1.59778	4.61778	2.92938	0	0	0	0	0	0	0.0540047	0	0	0.130552	0	0	0
Pita_unigene22890	6.87694	4.16371	3.99214	3.88509	7.97151	4.37856	5.81898	5.02166	4.81749	6.26059	6.71675	5.60654	4.94702	4.29403	5.83933	7.39821	10.864	6.33211	2.60336	2.41798	1.04982	2.24229	0.754421	3.36631	2.44299	2.80911	1.85626	1.29801	4.48657	2.10858	4.4382	2.82605	3.19767	2.55864	5.47057	3.89487	4.64407	18.2985	1.71791	10.983	1.3095	11.9782	17.4183	8.71685	15.004	20.3895	20.6052	9.77212	3.0692
Pita_unigene25799	17.5734	23.9984	2.20401	4.04494	17.3047	3.63616	18.7535	14.6971	1.84614	4.40092	21.6897	3.21102	14.7827	16.8593	2.92373	3.22207	19.2513	4.60023	1.00493	0.293318	0.635941	0	0	10.1405	0.967658	0.802371	0.262247	0.248572	20.0367	0.641401	1.37513	0.759597	0.685291	0.693025	8.52966	1.21878	0.108504	0.269607	0	0.125145	0	0.653599	2.81124	1.34522	3.86932	4.34844	2.90355	1.49207	1.07876
Pita_unigene25341	7.06748	6.71638	2.54791	22.433	0.957822	0	8.71508	6.40652	1.35147	21.2649	2.13806	0	9.3195	7.9959	0.706868	14.8721	1.10569	0	0	0.0945913	11.8788	0	0.095264	0	0	0	0	0	0	0	0.115821	0	0	0	0	0	12.1654	32.0927	18.5748	1.81333	13.9312	14.6071	5.01973	6.82916	0.446894	13.235	1.02883	0	7.05026
Pita_unigene638	20.069	28.3471	11.5748	13.372	15.9444	23.9938	9.50808	14.3697	9.99867	13.898	4.25123	18.5881	14.129	26.9464	12.6611	25.7988	16.9797	25.8174	3.62071	1.84654	2.2552	0.328163	1.54242	2.35041	1.34082	0.682448	0.64091	0.51783	0.179298	0.0852374	3.21083	3.88224	2.19241	2.13663	4.37429	1.81948	1.93878	2.21083	0.0607922	1.51492	0	1.63888	2.21315	4.3414	3.64986	4.21612	1.85163	3.20881	0.077978
Pita_unigene35699	38.3248	52.0337	3.25697	1.55279	19.0165	11.8624	24.8583	33.5026	15.5263	5.57624	3.30984	14.145	19.9347	31.3757	27.3639	23.0305	31.2803	18.6362	2.06231	2.78925	3.55964	0.419099	0.436064	2.50213	6.27442	4.71113	1.16942	1.88816	5.68555	1.54712	25.4279	14.3664	15.559	12.2538	12.9684	7.59284	0	0	0	0	0	0	0	0.0789514	0	0.120178	0.207665	0.209701	0
Pita_unigene20709	4.01896	11.0949	7.31254	8.77489	0.455267	7.58577	3.08283	3.36672	7.10587	5.72173	0.14494	6.32265	2.15675	12.5211	6.45773	5.60945	0.233834	4.96415	9.67757	0	0.376709	0.411143	0.544743	0.335539	6.01229	0	0	0	0	0.0847448	7.1913	0.127226	0.394716	0.284625	0.374283	0.361534	9.68761	5.30009	0.669378	6.79669	0	3.17947	3.83798	8.47815	5.99433	5.30665	0.244028	5.66235	1.81189
Pita_unigene8064	14.9773	7.49975	0.887888	0.622513	5.98542	8.68585	9.61635	8.10103	4.32699	3.41802	2.54894	12.0387	15.4675	13.5417	14.2955	24.8202	23.0917	29.2174	0.152843	0.11656	7.61266	0.43671	1.67546	1.28681	0.148713	1.02567	1.32543	2.52903	4.35018	0.939442	1.43326	4.92487	15.517	15.4427	16.8845	9.72075	0.048144	0.717065	2.87856	5.55381	3.82149	1.70352	34.0723	0.450226	11.5618	4.03715	22.9812	22.266	36.6351
Pita_unigene38268	9.62078	8.00633	6.73353	3.16633	14.5433	1.61488	9.21218	10.34	5.05824	4.05133	13.9183	2.79298	17.1152	14.7009	6.72424	6.09546	23.7352	2.8871	1.35617	2.75342	2.37547	1.28805	2.47076	1.02576	1.39419	3.95265	2.72472	2.49674	3.90568	1.90342	1.53889	2.11673	1.96265	0.66491	3.48526	2.82578	6.03342	3.9109	3.84192	3.70766	4.98384	9.78622	14.3931	11.5222	3.82541	6.94409	19.6386	2.51998	3.45408
Pita_unigene3686	0	2.01887	0.217511	1.58133	0.100394	0.911979	0	0.218526	0	1.24775	0.0864813	1.07685	0.0735031	0.905442	0.247269	1.0653	0.0664019	0.847958	4.0578	1.3771	1.9275	0.886153	1.37693	1.63909	2.86028	0.707836	1.04773	0.931872	0.575384	0.707949	3.40759	0.746177	1.26862	0.382113	1.78699	0.981617	0.752112	0.754791	0.0384949	0.0893969	0.0398141	0.0385482	0.397788	1.31257	0.389291	1.66831	0.159343	1.45262	0.687564
Pita_unigene62483	4.56807	4.66683	4.60763	0.860581	4.96507	3.50922	3.832	3.28231	4.23554	1.96056	6.21995	4.29314	4.43838	5.31715	5.59553	2.00997	5.40218	4.38072	2.36285	1.03801	5.65841	0.40187	1.28492	0.490974	3.75759	1.20213	0.184589	2.14322	0.769913	0.38094	3.65289	0.654677	0.541713	2.47181	0.554402	0.336535	0.440227	0.684318	0.673294	1.31445	0.315951	2.9045	8.64923	14.3783	5.00572	3.49898	10.1266	3.89602	2.3845
Pita_unigene22434	9.82063	5.44804	2.24709	4.41629	1.79715	7.70728	11.0063	4.05551	11.1829	9.50291	2.07288	9.64693	8.53178	6.57892	6.699	11.0425	0.370802	11.1161	0	9.91773	0.259592	0.983467	0	0	0.383316	12.9018	0	1.68328	2.76778	0.79631	0.329348	14.5544	0	0.93992	0	0.757591	2.88947	1.84897	0	5.28624	0.689741	3.23553	4.84268	5.27174	7.37015	9.77163	0	4.15194	0.290684
Pita_unigene6521	0.19387	0.208715	1.87857	0.183997	0.276641	0.0876996	0.514733	1.9145	5.04086	1.17975	0.744074	0.453466	0.324558	0.452613	0.895373	0.433378	0.707492	0	1.88197	2.20356	2.82024	1.67283	0.273256	2.25195	4.81135	5.22299	5.13513	0.602345	3.15804	2.64135	4.12798	4.78617	1.773	0.378835	2.29853	1.10761	0.329913	0.140591	0.775363	0.691196	0.816791	0	0.161582	0.0914906	1.65831	0	0	0.0820645	2.11045
Pita_unigene20617	2.04792	4.10627	6.88404	6.10069	1.60573	3.35355	3.52137	3.09618	11.7023	9.87644	2.95288	5.08159	2.38916	2.07186	10.0351	7.84826	1.65259	3.33795	1.43667	4.22124	2.37241	0.651642	0.981845	1.43106	2.65371	5.90836	0.962598	1.33195	4.42263	1.36156	0.775365	3.40235	0.679204	0.530574	2.61281	0.724397	1.444	2.12689	1.34158	5.02965	0.584518	2.39538	5.63411	5.50587	7.38421	7.23009	1.97711	3.9631	2.85554
Pita_unigene30667	57.04	78.7035	19.3863	23.2264	14.8691	206.348	20.5213	73.3015	11.335	5.81791	7.13784	104.29	35.8818	107.945	12.8696	25.2275	1.78593	118.297	2.01415	7.82453	0	0	1.23964	0	2.76613	5.16797	0	0	0	0	3.76342	5.42026	0	0	0	0	43.6929	0	0.571172	25.0706	0	30.039	24.5016	239.936	97.9253	2.72359	19.6215	288.066	1.40465
Pita_unigene25746	3.97158	2.31387	4.47056	5.75804	2.83491	4.74108	1.81411	0.757854	4.35185	6.98645	3.94717	4.81938	5.9406	2.70533	7.36395	7.07945	7.70295	7.34596	1.07038	2.63566	3.71025	0.240749	0.514623	2.8798	0	5.73806	0	0	6.63588	0	1.25598	3.65356	0.608495	0	4.34534	0	10.9038	21.0767	0.267749	22.7531	0	53.0766	116.099	28.9701	53.3831	45.7312	43.4434	19.5772	0.463103
Pita_unigene58509	6.05126	6.94192	3.68312	3.06293	5.06731	6.11977	6.44072	8.78612	6.1585	6.33209	8.14165	7.69568	6.3107	8.69257	5.73759	5.82894	7.55031	6.02425	2.75366	1.38516	1.76209	2.30439	0	2.77221	3.83026	1.31	2.95001	0	4.13628	2.97278	4.08489	2.36156	3.67252	0.293131	4.23213	3.24274	1.18136	0.30878	0.091819	0.614967	0.0369365	0.584127	0.913772	8.25299	0.864706	1.27411	2.70648	1.92124	0.0342302
Pita_unigene43302	2.05263	31.4816	0.0871418	26.0059	33.2629	25.5427	1.60945	20.7881	0.155657	20.196	25.6061	15.3348	2.21366	15.6488	0.218005	15.5129	19.5498	16.4685	0	9.4607	0.0915398	0.319852	0.0883325	0.870445	0	7.63169	0.302854	0	0.524775	0	0	12.3759	0.191777	0	0.728044	0.234484	1.76215	3.64658	1.58591	0.64671	1.0372	2.25865	13.2153	16.9403	5.29557	20.4667	32.5006	14.8663	7.35035
Pita_unigene63363	7.99238	7.5009	6.2889	7.99453	9.30208	15.0685	8.90708	8.35578	7.47832	8.45133	9.6959	13.1903	7.40419	7.67583	7.25714	7.67008	5.42383	10.8513	0.273182	2.12222	7.91974	0.260267	0.157152	0.0482723	0.277369	0.187763	0.337723	0.124271	0	0.944375	0	1.56641	1.04984	0	0	0.827497	0.0330381	0.0273329	0.08941	0.495393	0.0359719	0	0	0.0839417	0.576522	0.0416811	1.05834	0.735607	0.0667329
Pita_unigene45154	5.23381	3.48989	2.51927	1.5845	2.92941	3.80063	5.38821	4.92659	3.4391	3.65175	2.42974	7.16363	6.45602	4.75177	6.17021	5.55713	5.67993	8.5149	1.77402	2.58369	3.09008	0.833222	1.29766	1.14366	3.74437	3.93466	2.39912	1.62359	1.73258	1.87464	3.78278	3.20568	4.11959	1.95947	4.39113	3.47774	0.112175	0.464447	0.305951	0.459486	0.158446	0.399652	0.922006	2.28911	2.15661	1.30022	1.47474	1.69059	0.942133
Pita_unigene7757	1.46275	1.09951	0.972134	0.999998	1.31504	0.572569	3.09009	1.06766	1.53889	1.68961	1.94373	2.30341	1.5337	1.31442	1.36445	1.31546	1.56608	1.3617	1.46563	1.33932	1.3813	2.93271	1.45243	2.03515	2.69374	2.79099	4.3608	2.4168	2.85099	4.25119	1.58959	1.92132	2.54503	1.9126	2.95986	3.25484	0.708956	1.06517	1.75259	0.868268	1.66405	1.30159	1.00785	0.653686	0.303493	0.579334	0.83013	0.772069	1.47265
Pita_unigene24831	25.432	5.87306	3.74827	8.69455	4.78149	2.09111	36.0966	8.60597	6.30748	15.3685	13.7191	6.68365	32.7393	7.88383	8.55424	18.3545	11.3208	6.09965	1.88633	2.27222	1.38282	1.68977	2.95522	0.394956	5.59752	3.22088	3.97376	5.97791	1.58835	4.14224	5.55348	3.42384	4.41013	5.30419	0.660176	2.5889	0	0	0.0646485	0	0	0.788404	2.04888	2.89558	0.149953	1.7107	5.44146	0.145307	3.68521
Pita_unigene61921	4.01349	8.28681	2.29818	7.036	3.43995	4.1265	4.72208	6.25312	2.54472	7.00408	2.32791	8.82796	4.7369	13.2738	7.17809	16.4941	7.84751	17.7678	1.36741	2.86452	2.69454	0.880245	1.55681	0.986568	1.64899	3.66285	0.892404	3.38896	2.08217	1.45647	6.80434	7.15202	2.57808	10.8404	4.54542	4.15028	4.02044	8.22974	8.25601	3.28671	4.14235	0.892887	3.93616	8.96239	5.74879	10.3477	6.91099	7.49473	9.00843
Pita_unigene910	0	0.0451828	0.0809947	0	0	0.0384455	0.117075	0	0.0715767	0.0297942	0	0.0862935	0.143884	0	0.205953	0.145563	0	0.125834	4.52608	0.116244	0.175505	5.33206	0	0.199553	6.60176	0.0814066	7.25103	0.0464276	0	6.29309	5.15577	0.301036	5.74447	0.134812	0.0599967	4.53289	0.0713909	0	0	0	0	0	0	0	0	0	0	0	0
Pita_unigene22397	6.20725	9.06265	3.57907	3.17285	9.47004	6.91948	8.24778	8.68567	4.21852	5.62836	11.0306	10.4999	10.3024	13.5484	4.19411	8.24475	12.1153	12.8859	2.58102	3.05822	1.55448	0	3.10337	0	5.85332	6.87838	0.105868	8.67549	0.332641	0	4.39506	4.93217	0	6.32408	0	0	2.81915	2.50928	3.04485	2.91981	1.83167	3.11289	3.41464	4.92486	3.48923	3.57283	4.35695	5.98596	5.25755
Pita_unigene43592	0	0.084661	0.148442	0	0.642757	0.310149	0	0.32904	0	0	0	0	0	0	0	0	0	0	0.784787	5.45397	0.836729	2.27013	0	0.876866	0	2.65563	1.09191	0.486104	4.7481	0	0.380471	4.31986	1.15364	0	0	1.60585	0.201208	0	14.103	0	23.29	0	0	0.413149	0	0	0	0.234796	26.543
Pita_unigene19430	1.26509	3.00427	1.65965	5.84826	3.52512	7.45392	1.81073	2.67199	2.41322	7.61156	3.7433	7.02749	0.571836	2.26029	1.1435	4.17162	2.84107	6.92887	1.5953	2.90567	1.85979	1.92269	0.899909	0.95395	1.90651	3.3126	2.29633	0.93054	1.93466	1.99257	1.44967	1.85526	1.03803	0.397648	0.580845	1.0065	12.1046	2.99472	2.40881	7.34984	2.58338	9.08875	29.5481	27.0904	28.4611	8.06909	35.0425	5.17754	4.56461
Pita_unigene53717	0	0	0	0	0.971782	0	0	0	0	0	0.195137	0	0	0	0	0	2.16791	0	3.00934	1.30779	4.4987	0.217091	0	1.02908	2.19319	0.356654	1.08965	0	1.88386	1.33419	3.47788	2.17581	6.04487	0	3.12423	2.21562	0	0	0	0	0	0	0	0	0	0	0	0	0
Pita_unigene5727	2.4658	2.10321	3.46465	1.5416	5.06874	3.08532	2.16161	2.06997	5.5593	2.267	2.79642	2.25011	1.93638	1.6494	2.52567	1.80947	3.24417	3.69841	3.66021	0.124263	0.373998	0.115402	4.7712	0.778424	4.38217	0	0	6.5776	0	0.125215	7.30843	0.182462	0	3.11798	0.18359	0.157897	0.585722	0.623922	2.5528	4.60919	0.75292	1.36325	5.02502	3.05536	11.1515	2.36744	11.124	3.79856	6.52085
Pita_unigene46178	1.49477	5.16292	2.08928	2.80728	1.70808	5.31619	1.60733	2.30986	0.758331	1.87273	1.56546	2.83068	1.0725	3.78304	0.994917	1.57521	1.31155	5.07832	0.956776	0.633873	2.14857	1.62383	2.2309	1.59849	0.947161	0.750728	0.764409	0.664441	0.621093	1.37692	0.676494	1.16537	0.639198	1.12745	1.29096	0.620937	13.822	8.59416	8.4758	8.58829	8.23501	9.33502	5.21639	6.40886	4.23067	6.86339	5.19948	6.45784	5.05061
Pita_unigene46072	1.11732	11.1952	5.00051	4.23558	6.65857	0.652923	1.41635	11.1998	8.61775	10.6188	3.02673	2.08373	1.77356	18.8708	11.0919	20.6746	11.5049	1.34094	5.17967	0.790629	0.987797	0.604387	0.583851	0.813589	5.68418	1.88731	0.651975	0.702965	1.25562	0.902027	8.74982	1.26679	1.58329	0.958517	0.789266	1.90606	0.134024	0.077702	0.0292706	0.0664118	0	0	0.0606491	0.195668	0.0262082	0.119765	0.11293	0	0.0543274
Pita_unigene21238	6.48616	11.1201	9.58208	4.3927	6.97621	12.6486	9.3246	19.2117	17.5421	10.2431	10.1534	17.1862	5.18148	16.499	15.5945	7.87616	13.2941	14.5284	3.99313	0	4.85443	0	0	0	9.07166	0	0	0	0	0	3.75693	0	0	0	0	0	11.3648	7.38607	0	14.0274	0	7.43496	9.38474	21.2615	25.9594	10.4449	11.4312	19.0018	0
Pita_unigene15750	11.5861	7.83344	0.606316	2.27155	4.6489	5.01516	3.37577	7.82182	1.50438	2.18058	0.842567	3.76408	5.53969	9.13822	7.56313	9.64519	7.54697	13.136	1.03504	1.56242	2.19205	0.963547	0.890328	1.92842	0.363352	1.25535	1.17268	0.313012	1.59055	0.866412	2.07543	3.59397	5.04582	4.956	5.07203	9.45815	8.36036	13.8404	7.96539	14.5234	8.86495	17.0749	1.49055	6.9166	3.17221	3.92041	1.84361	6.01039	4.86192
Pita_unigene12846	0.543455	0.418953	0.241569	1.03094	0.720479	0.498177	0.506152	0.396829	0.478978	0.877966	0.512926	0.622634	0.355321	0.386442	0.410891	0.88896	0.553593	0.639421	1.71748	0.857856	1.06594	1.46869	1.07645	2.10542	1.66042	0.939612	1.185	1.32378	1.70215	1.58117	0.974154	1.50659	1.95067	0.622002	1.33941	1.45548	0.157736	0.282861	0.358521	0.090842	0.146986	0.221664	0.52853	0.158491	0.4963	0.761972	0.882915	0.384393	0.75706
Pita_unigene18356	1.5271	2.1945	2.00544	2.2063	3.22636	5.44771	2.48638	2.48768	10.2351	5.26426	5.9155	5.81366	1.083	2.38215	7.07868	2.73861	3.34891	6.206	0.585084	1.0327	1.46333	1.2069	2.46334	1.3936	2.33648	3.21494	2.39827	2.64392	3.52427	2.67309	1.07143	1.57085	2.16	1.69644	1.2024	1.67457	0.659336	0.996114	1.18797	1.34769	1.17411	1.01693	0.709564	1.26513	1.3539	1.78536	1.17067	1.87766	4.83656
Pita_unigene39920	1.89665	2.11018	4.7127	3.74572	3.87236	1.47256	3.43	1.76191	8.94563	7.31103	7.03717	2.11228	1.34015	0.95763	5.52374	4.81156	4.78016	0.765975	1.16799	1.77367	2.83245	0.51949	0.704896	0.868937	2.05328	2.04767	0.592921	1.05222	2.6309	1.14058	1.37333	1.0075	1.02315	0.474232	1.82096	0.254107	0.409316	0.975364	0.745161	1.93817	0.476173	1.64038	2.89096	3.8247	3.70669	5.40003	3.45006	2.03227	1.51654
Pita_unigene61795	5.56933	5.82038	2.86148	1.87376	2.11128	4.55933	4.44924	5.2021	6.30717	4.53861	1.00204	4.69843	6.09653	7.42705	8.09917	8.08392	6.46706	5.88292	0.976437	2.0806	1.08703	0.580325	1.26368	1.75381	1.47675	1.98523	0.979134	1.51844	1.92241	1.43772	3.33971	3.2194	4.20269	5.23603	5.35074	3.31362	0.0307144	0.0254099	0.0343739	0.0708539	0.0334567	0	0	0.221518	0.475106	0.388874	0.078226	0.154402	0.0311068
Pita_unigene47283	3.7031	4.11154	1.88877	2.04553	1.72295	2.28914	3.6698	3.88329	1.28179	2.47742	1.93913	2.68126	2.92659	5.5757	2.83187	3.02814	4.06678	3.53722	1.42559	1.21805	1.50276	0.688502	1.25067	1.60803	1.49798	1.56444	0.692033	1.03429	1.26731	0.552297	2.48522	1.9382	0.644525	2.0227	2.26101	1.27345	3.08163	5.57165	2.34821	7.66649	2.43297	12.2885	8.53288	6.62738	4.13085	5.52148	8.00334	4.77922	6.88811
Pita_unigene23381	2.93469	4.04123	1.81173	2.64888	2.0451	2.2008	5.94176	6.26437	5.53193	4.69294	3.2605	5.3541	6.72182	7.50411	5.94398	7.89385	8.10361	6.1076	0.340331	0.304737	1.52975	1.44462	2.19301	1.85573	0.570306	2.25206	2.89759	4.31879	4.63072	2.8051	1.098	2.28479	2.24029	9.2322	3.82348	3.84779	0.617343	0.444948	0.982815	0.920737	0.756703	0.468651	2.32591	3.27202	3.21095	4.41093	3.17166	2.49186	3.39357
Pita_unigene23834	6.78951	2.30123	2.71734	1.16923	6.33605	4.62422	10.4258	2.82196	8.75763	5.45101	7.45107	6.33287	5.91466	2.13138	3.32833	3.71302	4.60927	2.55627	0.36856	1.18349	3.18945	0.748006	1.10098	0.904247	3.06728	4.22192	1.25845	2.66397	1.54391	1.79846	1.33851	2.05724	1.99535	1.9177	1.10291	3.07233	0	0.0692453	0	0	0.090207	0.252626	0.327264	0.0926208	0	0	0.41113	0	0
Pita_unigene37961	0.120065	0	0	0	0.114754	0	0	0	0	0	0	0.158043	0.13518	0	0	0	0	0.169824	0	0.112589	2.83702	1.23347	3.16395	0.139334	0.807809	0	1.80835	1.95718	0	4.00691	0.686952	0	0.745149	3.90388	0.311507	2.7006	0.106563	0	0	0	0	0	0.101684	0	0	0	0	0	0
Pita_unigene13338	0	0	1.36382	0	0.438378	0	0	0	4.61304	0	1.13388	0	0	0	3.92579	0	2.31573	0	1.1355	0.180938	1.17583	1.00485	1.32724	2.40334	1.83941	0.943828	1.23053	1.5965	2.6602	2.21515	1.87061	0.773577	0.74665	0.898862	1.36103	1.46253	0	0	0.364893	1.01091	0.841401	0	0	0	0.471388	0	0.142781	0	0.836598
Pita_unigene37965	0	0	0	0.00106699	0	0.281299	0	0	0	0.673133	0	0.391996	0	0	0	0.0444519	0	1.41894	0	0.735697	2.67296	3.27829	0	0.496168	0	1.31714	6.33067	0.15213	2.30229	6.76013	0	1.17141	12.6771	0.272751	1.822	6.97952	0	0.0744041	0	0	0	0	0	0.0528231	0	0.393683	0	0.385233	0.0447648
Pita_unigene427	2.30331	8.58475	8.3839	7.38516	0	7.13619	15.9602	24.505	29.1677	10.2317	1.57226	26.0647	1.49289	9.03776	11.1207	3.04397	0.416148	10.6431	0	0	0	0.563745	0	6.53562	0.313232	0	0	0	25.836	0	0	0	0	0.632945	5.90958	0.397948	4.5223	5.25647	2.01427	5.42019	3.26522	3.782	2.58484	6.88	5.03059	2.26924	0.288364	6.63089	3.07267
Pita_unigene15298	4.42889	4.88755	2.26589	1.17437	12.5323	12.8548	1.7325	1.2053	2.927	1.24254	5.80585	7.12665	1.96748	2.63428	9.75712	0.344357	5.98461	4.89371	1.25598	1.65224	0	0	3.66376	0.504734	0.209076	1.60824	0	0.886794	0.588096	0.751448	1.73545	0.575623	0	2.74241	0.284214	0	0	0	0	0.510732	0.233809	0	1.14341	0	0.782807	0.22066	2.83861	5.61086	0.362303
Pita_unigene11255	2.60476	3.51615	5.22542	3.19175	1.66631	1.58003	3.62373	5.04147	6.61144	6.19883	2.76953	1.15963	3.83807	5.92628	6.86847	4.69218	2.23342	0.960506	0.916475	1.17717	2.55659	0.330672	0.912667	1.12436	2.35832	3.17734	1.35614	2.06093	1.75905	1.19267	1.22052	1.53478	2.38129	1.23991	0.877967	0.969157	0.498787	2.8908	3.78668	1.82201	2.51085	2.42751	2.67649	1.38199	1.90166	5.26426	1.55386	2.39697	5.80205
Pita_unigene25079	0.247679	6.04716	14.3205	11.6894	4.90693	5.27236	0	11.7671	18.8201	12.8983	12.7986	9.01278	0	7.96312	8.02002	8.9784	8.23054	5.95538	0	5.99501	0	0.210538	0.45267	0.281092	0.463407	9.15149	0	1.22928	0	0.438961	0.827586	4.81097	0	0	0	0	14.0931	17.3063	0.231666	20.809	0.266835	0	0	26.3856	21.3275	24.1905	13.1337	14.4075	0.410285
Pita_unigene39256	9.33673	6.44531	1.36305	1.89783	2.41828	4.60965	11.2344	6.37411	4.02648	4.08031	2.68968	7.60547	11.0923	8.90694	6.61444	6.42145	7.58602	13.0124	1.16968	0.968366	1.08365	0.711867	1.75681	1.14616	1.62995	2.16416	1.15752	3.74583	2.39519	2.47985	5.60251	3.75096	6.70795	6.66813	3.81291	4.9476	0	0	0	0	0	0.0230051	0.35727	0.0276295	0	0.0290805	0	0	0
Pita_unigene6209	0.203559	1.77067	0	0.0638637	0.0638549	0.311517	0.0899589	1.23528	0	0.127445	0.55288	0.184713	0	0.480122	0.109383	0.153421	0	0	2.19404	2.20446	0.352296	0.446993	0.73876	0.770333	1.89895	2.80454	1.10651	1.24541	1.00522	0.997037	1.25654	1.39757	1.33189	2.02005	0.759105	0.685668	0	0.0467272	0.305268	0.0783752	0	0.0570283	0.143782	0.252438	0.0842428	0.0883931	0.0729122	0.0580526	0.610072
Pita_unigene58328	3.80903	2.40919	6.90795	2.74985	4.53006	0.127668	5.5481	11.0394	21.828	5.13166	6.84813	0.517177	6.19594	7.96021	20.4836	3.3253	8.94384	0.454125	3.87198	0	2.0397	0	0.607651	0	6.97414	0	0	6.43506	0	0	3.26925	0	0	2.34835	0	0	0.962449	1.10677	1.42388	3.63953	1.73729	1.51233	3.56759	15.4358	11.1418	6.83973	2.65859	0.441056	10.0847
Pita_unigene42916	2.94831	3.78999	1.44665	1.49721	1.08564	2.18496	1.72949	3.46122	1.48949	1.54688	1.77244	4.2639	2.47127	7.00462	1.80237	3.87893	3.11132	3.68725	0.322042	0.545797	1.65019	1.57738	1.61874	0.738952	0.373629	0.843036	1.37148	1.12451	1.09997	1.2929	0.89909	1.03319	3.53995	2.54927	1.57868	1.7781	100.831	77.0356	69.1	63.8079	67.6776	61.5581	25.7235	34.9403	19.175	23.4222	21.8455	29.3783	27.0153
Pita_unigene9207	0	0	1.08632	0.136995	0	0	0	0	2.22468	0.63729	0	0	0.0972666	0	1.89471	0.749435	0	0	0.872302	1.13073	1.57565	0.715616	0.330544	1.69504	0.51635	0.602893	0.938711	0.570033	0.627502	1.22374	1.42326	1.00729	1.37685	1.3639	1.56382	2.23966	0	0.135735	0	0	0	0.0100781	0	0	0.150363	0	0	0	0.0622408
Pita_unigene6250	5.81646	4.31874	1.11422	1.61433	3.21405	2.83615	3.7429	4.43529	2.21746	2.55732	2.39915	2.94995	3.8313	5.45199	2.97855	3.91555	4.18815	5.83806	1.59224	0.704419	0.840239	1.26018	0.500968	1.37351	3.12991	0.885633	1.43513	1.27002	1.70187	2.29088	3.66667	1.88449	4.14282	1.5781	2.39818	4.09232	0.336738	0.482598	0.410711	1.09314	0.848331	0.533916	0.184671	1.09245	0.813108	0.327507	0.425606	0.713275	0.541408
Pita_unigene35705	1.54545	2.95914	5.68643	3.66423	1.27116	1.48802	1.55332	5.49519	5.81799	7.64826	0.562642	2.77258	1.02228	2.13365	5.1667	4.37014	0.848572	1.4156	1.16296	1.47315	1.22222	0.560787	0.782189	0.970849	0.650752	2.76847	0.424566	0.69941	1.78716	1.14421	0.353171	0.540438	0	0	1.14878	0.329328	0.485511	1.9313	0.50111	1.76139	0.813415	2.1974	2.29582	3.61568	5.91639	6.03205	2.06661	3.01837	1.88772
Pita_unigene33736	1.24442	4.62089	4.1137	5.44334	1.76569	3.81614	2.6255	4.56387	4.70388	2.86357	5.50653	2.00851	2.44688	5.2276	0.962342	1.91463	1.58533	1.90642	0	0	1.93935	4.0226	0.202472	0	0	0	4.67772	0	0	4.98952	0	0	3.12324	0	0	4.30923	2.94438	2.07387	0	3.22461	0	2.65135	1.83676	4.00061	1.71415	3.27236	2.05948	1.40315	0
Pita_unigene53791	5.15829	18.8867	5.3436	11.4975	0	15.8094	4.01746	11.2915	9.67293	9.42592	0	5.20443	6.13704	15.6316	13.0453	10.0332	0	3.7953	6.16376	0	0	0	0	0	5.11863	0	0	0	0	0	10.3058	0	0	0	0	0	5.93516	4.05226	0	4.02778	0	1.94106	1.17636	10.3058	7.38215	10.5286	0	13.2478	0
Pita_unigene44760	2.0462	3.78501	1.5532	2.67082	1.73217	1.5505	3.12427	6.18611	2.71559	5.563	1.43692	2.83116	2.3763	5.36995	2.88824	4.34137	1.8832	1.9845	1.301	0.608579	1.67145	0.520655	1.26416	0.759145	2.17532	1.03814	0.786783	2.7245	1.92787	0.787457	1.64257	0.466042	1.83253	2.76795	0.78652	1.04975	0.0804948	0.16856	0.0832022	0.0198496	0.0544433	0.0294546	1.44761	0.566321	0.335588	0.756839	0.440228	0.335399	0.249118
Pita_unigene23162	2.40848	4.91575	1.97101	1.31915	5.5912	4.26539	1.99504	6.41523	5.28981	3.29362	7.57532	4.66427	1.65294	6.53982	5.78936	4.08368	6.39101	4.40362	0.382057	3.11607	1.51769	0.568689	0.0959859	0.353936	0.775668	5.16158	1.17039	0.203072	0.760917	0.760294	1.10793	4.35609	1.89539	0.0998418	1.04869	1.88321	1.35195	0.202965	0.147469	0.282946	0.0888983	0.0827383	0.168004	6.76088	1.15782	0.61164	3.17965	1.58726	0.458377
Pita_unigene1050	0.234595	2.62174	2.2253	2.47637	2.37139	3.50231	1.41742	5.41919	6.01677	5.996	4.03156	8.8977	0.249218	3.68853	4.08261	3.55775	3.21185	4.96431	0.127896	0.287486	3.40968	0.127765	1.75493	0.099013	1.79429	0.563659	3.17105	4.41047	2.56693	1.76465	0.517329	0.608552	0.236393	2.65459	0.599992	1.10004	1.45097	0.792993	2.26436	1.53663	2.29349	0.155704	0	1.09855	0.61907	0.626946	1.12247	1.20235	1.31165
Pita_unigene43991	1.28696	11.974	13.7616	14.4816	14.672	0.613335	0.551646	16.0085	14.1651	12.3307	20.6377	0.331389	0.810796	14.0204	10.1818	9.29635	11.9623	0.46677	0.719769	0.876558	0.542454	1.19787	0.321532	2.12673	0.551276	0.858515	0.563095	0.420259	0.86523	0.61757	1.47483	0.871015	1.46785	0.794379	1.7005	1.13898	6.20948	8.08908	0.303121	7.72468	0.52776	0.599751	1.2697	9.39269	8.82876	8.93793	6.4139	0.723189	0.630587
Pita_unigene59309	0	0	0	0	0	0	5.62499e-09	4.70572	0	1.76011	0	1.15214	0	0	9.90311e-07	0	0	0	1.55424	0	1.8018	1.14728	1.27235	0	2.912	2.89222	0.984724	1.33932	1.93137	1.95379	1.64845	0.679369	0	0.899603	0.945239	1.40837	2.4e-06	0.546385	0.914808	0.100715	0.177948	0	0	0	0	0	0.438176	0	4.88084
Pita_unigene45823	17.5497	18.769	3.11722	2.35367	0.120898	9.33128	17.6757	20.1379	4.88851	4.3688	0.407631	14.2264	15.2071	21.3027	4.3314	7.97885	0.357535	14.9798	0.634384	0.985073	0.26652	0	3.82016	0.0446976	0.650207	1.46596	0.0943241	9.77576	0	0	0.953985	2.56295	0.106857	8.14465	0	0	0	0.0769398	0	0	0	0	0.0328971	0.0385907	0	0.181123	0	0	0
Pita_unigene7627	0	1.9492	0	0	0	0	0.642804	5.28023	0	0	0	0	0	3.81895	0	0	0.561448	0	1.32731	2.19188	1.34766	0.399405	0.44883	0	2.7932	3.51905	1.59973	3.47879	0	2.58319	1.08625	2.4947	3.74147	2.32102	0	2.96887	0	0	0	0	0	0	0	2.2543	0	0	0	0	0
Pita_unigene63341	1.14055	1.62915	2.70479	2.77763	2.94763	7.12013	0.978969	2.57281	3.42425	2.5134	2.8237	6.79597	1.34227	1.49522	3.22174	1.89598	3.28647	7.67524	0	0	1.54749	0	2.20044	1.84196	0	0	0	4.1519	0.890001	0	0	0	0	2.34571	0.835376	0	2.19273	3.20712	0	2.4078	0	1.95719	0.601785	2.15601	1.04875	1.92699	1.55143	3.82494	0
Pita_unigene10210	0.570424	0	0	0.135654	1.00734	0.130483	0.377787	0.391649	0	0.0905807	0	0.284258	0	0	0	0	0.348536	0	1.21697	0.534163	0.422273	1.21943	1.4687	0.659036	0.957012	0.804259	0.964742	0.871468	0.131491	1.67831	1.13622	0.466219	1.48259	1.26059	0	2.4824	0	0.107895	0	0	0	0	0.138201	0.135005	0.252628	0.14334	0.485101	0.489641	0.235123
Pita_unigene36296	0	2.22605	4.91018	5.31697	4.5214	10.0982	0.102482	4.04028	3.57342	4.00032	4.15429	7.71717	0	3.3738	4.96111	4.10647	3.29097	6.62533	0	0.145204	5.29602	0	0	0	0	0	0	0.0784436	0	0	0.0892572	0	0	0	0	0	0.520439	1.77671	1.46479	1.20058	0.844662	0	0	2.66648	3.29003	2.11273	1.96235	9.5252	5.18733
Pita_unigene62746	1.40653	1.44873	1.72062	1.52401	1.32269	1.8639	2.32818	2.77616	4.34042	1.65419	2.40735	3.26627	2.63364	2.01408	2.02928	1.29285	1.27302	2.7696	1.48806	1.08653	1.44807	0.479712	0.670637	0.220503	2.82999	2.32554	0.799165	1.13841	0.195502	0.820931	1.91431	0.822758	0.897004	0.972293	0.611441	0.670427	11.9573	24.4845	13.4599	14.0182	12.149	12.7661	6.86778	14.8063	11.4132	16.4743	12.0396	19.9226	10.2212
Pita_unigene56092	1.7365	7.59114	1.98206	5.92754	1.19022	1.40447	2.94448	13.5324	2.25757	13.1801	2.478	2.88744	1.5253	9.1573	2.23145	11.2394	1.17548	1.64658	0.36659	0.362207	0	0	2.1904	2.36115	1.20806	0	0	1.4721	3.7944	0	0.99861	0.255797	0	0.926273	1.37966	0	3.24211	8.46591	1.7957	2.1097	4.12496	5.18986	7.97427	9.2133	5.38963	10.5285	2.94415	7.68684	2.61382
Pita_unigene11558	1.4983	1.27103	2.45443	3.24242	6.98923	0.922501	1.18514	1.54032	13.7737	3.67792	8.80036	1.26723	1.81979	2.99792	8.74501	4.40235	5.91672	2.09593	2.66724	0.469973	0.127718	0.323604	0.940456	0.717422	7.76194	0	0	0.292199	0.728513	0	5.24972	2.64112	0.553185	0.45163	0.436198	1.90188	0	1.07697	0.346525	1.05566	0	0	0	1.17759	2.12091	2.02914	4.25935	0.497537	1.17289
Pita_unigene22982	8.63695	10.9163	3.40287	0.902128	24.514	7.92008	3.7849	1.91795	4.56393	0	15.1362	11.8096	7.13327	14.6793	4.67661	0	16.861	13.8662	0	0	0	0	0	5.18858	0	2.82022	0	0	5.04206	0	0	3.69369	0	0	7.29192	0	1.40219	0	8.37614	0	0.802778	0.739294	7.78778	20.1949	3.30032	0	38.7558	26.8479	11.6105
Pita_unigene13729	1.44189	0.128813	0	0	0	1.30051	4.03987	2.29552	0	0	0.381474	2.8368	2.2646	3.14009	0	0	0	2.37554	0.586402	0.48136	1.0415	1.75891	0.226707	1.02354	4.06177	1.7412	3.23298	2.64212	2.73209	3.61049	2.50029	1.09955	5.2232	1.95364	1.56486	4.83746	0.376037	0	0.681702	0	0.83555	0.921393	1.90658	1.79161	0	0	0	1.10838	2.38774
Pita_unigene6705	14.4106	2.68364	1.42401	1.13919	1.20962	3.06809	16.3058	6.86097	5.53749	2.87158	1.28203	4.16839	16.7344	7.74885	8.14584	6.40805	7.68385	6.68434	0.237167	0.338765	2.39531	0.380484	0.212776	1.30647	0.883201	1.89394	0.788088	0.530283	2.08346	0.544947	4.07127	4.30166	5.48865	4.58298	9.70573	6.30943	0	0	0	0.0253222	0.0479076	0	10.4736	0.267698	0.14737	0.197216	0.816786	0.496153	0.516862
Pita_unigene18182	3.89881	4.88665	5.76073	2.27849	0	4.38378	6.17938	10.928	4.41414	9.95928	0.573102	8.27796	1.7034	2.80258	8.79993	3.09576	0	4.70264	0.734724	3.24604	0	0.659941	0	0	3.45043	7.51361	0.742075	0	0.305437	0.615188	1.27233	0	0.850936	0.372135	0	0.931676	0.816844	0.342828	0.742312	0.481518	1.30461	0.408155	0	0.708831	0.342336	1.14815	0	0.673164	0.596318
Pita_unigene51976	145.041	3.22379	1.34771	12.0936	22.6323	17.8359	39.7791	0	1.5864	16.1992	5.84389	20.2267	69.116	1.7237	5.44421	15.667	1.83941	10.4365	2.82733	0	0	0	0	1.67949	3.08648	0	1.13076	2.13184	0	1.78472	1.63959	2.08284	3.11146	0	1.98535	0	0	0.767231	0	0	0	0	8.02001	2.75415	0	1.42013	0	1.26392	0
Pita_unigene13124	37.9393	1.07492	3.17569	2.96393	4.15876	0.283228	12.6299	1.39574	12.1164	1.36543	13.7158	1.2151	36.1728	1.20142	9.09635	1.20862	7.50151	0.546259	0.296617	0.297284	1.67813	0.651819	0	1.55152	1.0225	0	1.82427	4.28399	0.99098	0.488787	1.07582	1.70859	0	0.95624	0.409613	0.492206	1.24065	1.25587	1.54167	1.49388	1.97106	12.4264	21.9075	0.415181	2.09108	1.33998	4.1996	0	6.10424
Pita_unigene27485	0.0698716	0.422422	0.258263	1.04471	0.120108	0.118771	0	0.173805	0.770154	1.4508	0.258846	0.04006	0	0.260935	0.354173	0.632858	0	0.088106	0.15771	0.902725	0.841216	0.641197	0.80142	1.09441	0.41525	1.47403	1.66598	1.66353	0.940576	0.930516	0.086917	1.18429	1.09806	0.462505	0.571434	0.891613	0.206474	1.72261	0.874175	0.494898	0.452099	0.536146	0.367831	0.861865	1.2625	3.05399	0.22329	0.498697	2.15286
Pita_unigene59013	13.653	5.03907	0.82602	3.52124	9.19642	4.66066	9.86632	5.85523	3.57106	5.38234	1.99472	13.4771	13.8459	15.9338	14.3428	15.1842	26.4182	18.8499	0.435914	1.44706	1.08212	0.252874	0.690711	0.462752	2.78254	3.31715	0.393656	1.55122	1.08944	0.58487	9.1161	14.8445	7.88575	13.531	5.81784	3.90155	0.234871	0.323829	0.541645	0.541815	0.312969	0.396794	9.82309	4.17064	1.65437	1.33106	5.87646	4.91535	3.34453
Pita_unigene23770	2.48288	3.23525	2.66619	1.04449	1.61005	1.65789	3.69323	3.80664	2.21376	2.39456	2.03821	2.60678	2.87951	3.24428	3.32359	1.14134	3.46472	1.82087	0.525677	1.81712	0.956972	0.474079	0.528508	0	1.06325	2.67454	0.74173	0.918462	0.674747	0.625584	0.798647	0.945648	1.43933	0.983087	0.181088	0.6898	0	0.208596	0.226174	0.145191	0.2696	0.504338	0.470732	0.262581	0.245534	1.64266	0.235654	0.11893	0.342634
Pita_unigene45091	6.87654	6.52423	0.168193	6.47579	3.42915	1.24252	9.68715	10.7714	0	7.69881	2.16501	1.21209	6.77674	6.44699	0	7.55674	2.59905	1.11753	4.12493	0	0	0	0.054534	0.068849	3.38235	0.0495803	0	0.0503965	0	0.0433062	3.85674	0	0	0.0521303	0	0	3.69981	5.34716	3.52089	0	3.00565	3.7294	3.63279	5.2712	0	5.36778	1.73422	1.28629	4.55523
Pita_unigene11163	4.3506	5.00412	0.492726	0.37614	2.41463	4.41902	2.4851	3.62865	0.810306	0.578041	0.207821	5.65465	2.0585	3.01841	1.74529	0.803963	0.826377	4.65326	0.457969	1.41135	0.50192	0.545885	0.327465	0.886825	0.552649	0.794343	0.148776	0.66848	0.350906	0.103513	1.1066	0.474065	0.870902	1.53602	0.341055	1.02656	0.176359	0.0612991	0	0.111559	0.117891	0.446838	0.65901	0.416794	0	0.195641	0.142428	0.439309	0.307703
Pita_unigene57132	3.47479	0.241871	1.91247	0.12115	1.92251	2.69249	3.51309	0	3.57049	0	2.48785	4.36069	3.95149	0	2.71503	0.180169	3.98355	3.20299	0.229655	0	3.49462	0.14995	0	0	0	0	0	0	0	0	0	0	0	0.260436	0.174982	0.258632	0	0	0.11199	27.7083	0.266277	23.6043	18.1895	0.401564	16.6726	1.38594	19.1639	19.6217	0
Pita_unigene47168	6.54174	3.94163	0.955218	0.594136	2.76309	2.25219	6.73661	3.45878	2.11824	1.3222	1.23102	5.31792	7.45781	8.10251	3.8176	6.34914	8.17244	6.52323	0.646794	0.887205	0.761316	0.496146	0.313495	0.750907	1.52616	1.25545	0.646801	0.530914	0.876969	0.846251	3.99997	2.10742	4.53669	3.8069	3.53903	3.92634	2.51323	1.7169	4.43268	4.63871	2.34179	1.36315	13.589	21.9377	14.6268	11.2152	21.6545	15.6218	19.6965
Pita_unigene42781	2.11945	1.92905	0.823031	0.506394	1.54365	2.43302	4.89135	6.77553	4.29913	3.00997	1.6635	5.45631	2.96035	6.07762	2.69515	3.4005	3.67873	6.9025	0.334615	0.825733	2.27725	0	0.164062	0.202862	1.17893	2.41119	1.30745	1.25169	1.44469	1.82859	0.998098	0.693593	2.59059	2.07274	1.82166	0.436246	1.68094	2.50812	9.21306	2.71934	8.57965	1.00581	17.8009	25.2565	27.9881	44.7358	46.2161	12.7493	264.341
Pita_unigene59393	0.15132	0	1.16801	7.28992e-08	0	0	0.0913955	0	1.94538	0	0.0670024	0	0	0.200206	1.06893	0	0	0.329483	0.112907	0.467094	1.26666	0.325709	0.681871	0.930338	0.132076	1.16472	0.927217	0.305932	0.537587	0.664632	2.86429e-06	1.30735	1.36115	1.3993	1.7982	2.65802	0	1.45212e-09	0	2.01684e-08	0	0	0	0	1.09103e-07	0	0	2.42577e-07	0.0449927
Pita_unigene4354	5.12276	10.7784	5.42875	0.606432	0.822245	3.31956	5.69458	10.7103	6.65585	0.565971	1.45147	6.55043	5.26529	10.8481	5.92945	1.43074	1.75023	4.81207	0.560943	0.360551	2.23497	0.379647	0.0565968	0.139014	0.968467	0.726081	1.22558	0.118855	1.37486	0.527121	2.20025	1.81517	1.61024	0.205654	1.07915	1.12512	0	0	0	0	0	0	0	0	0	0	0.0248428	0	0
Pita_unigene7975	0.323275	1.50725	1.52372	1.89905	1.48789	1.3306	0.673285	3.7492	2.89251	1.82237	1.49807	4.28843	0.447508	1.41926	1.81511	1.67822	1.58695	1.38411	0.423646	0.857361	1.14217	0.455385	0.129545	0.693649	1.01739	1.91716	0.245815	1.12276	1.84112	0.324753	0.190905	0.651656	0.860985	0.548589	0.447114	0.663794	1.66151	61.5039	5.90774	14.0127	7.47435	9.8205	10.3746	12.8646	27.4853	90.0231	42.9917	11.4008	24.3063
Pita_unigene5016	2.27291	1.78506	2.05908	0.549944	2.56091	1.76062	1.66052	1.38804	1.57854	1.12737	3.97078	1.95644	1.5064	0.963934	2.13519	0.703042	2.51596	1.89241	0.25931	0.0993622	2.84035	0.210168	0.197044	0.0615399	0.0791376	0.232436	0.263643	0.150007	0.0606002	0.674554	0.135728	0	0.127357	0.356079	0.0687129	0.129947	0.578241	0.372994	0.430289	0.897767	0.622419	0.620385	0.729961	0.843869	1.37753	0.467893	0.980075	0.740936	1.31541
Pita_unigene48339	0	5.3384	16.5327	0	33.1112	16.3476	0	5.99328	35.4567	0	19.6758	6.16095	6.50599	0	40.594	0	19.4061	6.16376	8.96108e-07	0	0	0.0125787	0	3.54834	3.08617e-07	0	0	0	0	0	0.251049	0	0	0	3.89244	0	0	0	0	1.4305	0	0	1.22016	1.79196	1.76034	0	2.89659	2.89724	1.35263
Pita_unigene2041	16.8566	4.93652	0.307668	1.3712	6.21937	4.37692	20.63	6.51777	1.75816	3.5606	3.57158	9.57501	11.1874	6.94027	5.64239	2.9338	11.1307	7.66619	0.500515	0.762106	0.146524	0.279246	0.479415	1.28495	1.4866	2.22233	1.02958	1.04911	3.8671	0.893659	3.04636	2.68704	1.9806	5.18676	6.51026	2.69942	0.286863	0.224053	1.03028	1.48869	0.87332	5.59655	1.81119	2.80114	1.341	0.599828	1.39906	1.90443	4.19411
Pita_unigene29563	1.75432	0.472634	1.96923	1.46833	2.09458	1.55934	3.98188	1.10396	3.49014	1.80059	1.83734	2.2474	2.31087	1.29574	2.28368	2.10414	2.89074	1.53934	0	0.197875	0	0.0848331	0	3.14728	0	0	0.132239	0.107898	1.84799	0	0.137205	0	0	0	3.0657	0	0.0672929	2.22405	0	2.41717	0.182793	3.48941	1.172	0	1.01534	0.978574	0.755265	1.56195	0
Pita_unigene34536	6.18969	36.8088	2.65837	0	42.2163	10.794	8.42069	8.02269	0	0	17.3703	4.13933	6.33658	25.4651	0	0	28.9974	12.2606	0	0	0	0	0	3.28281	0	0	0	0	4.14463	0	0	0	0	0	9.73271	0	2.64673	0	0	0	0	4.71632	41.1166	46.0872	0	0	105.488	17.4705	0
Pita_unigene29832	0	6.01991	1.92028	5.58165	5.45229	2.93343	0.603375	17.4265	3.87529	6.86323	11.4462	7.30513	0.566301	13.8069	4.99883	14.2477	29.2719	6.89659	0	1.92506	0	1.32356	0	0	0.435779	6.37051	2.94606	0	0	3.09268	0	3.30536	2.30071	0	0	0	3.07927	5.19507	2.36785	1.22232	2.2384	0	0	7.03712	4.57424	9.63201	14.3945	2.25262	8.61196
Pita_unigene61569	1.19787	2.23242	1.39379	1.60718	0.754106	0.970965	1.2496	2.79207	2.08725	2.48602	0.471417	0.840987	0.811015	1.56645	2.11096	1.16882	0.274997	0.518349	1.17185	0.304934	0.693442	0.222622	0.656181	0.152779	1.38297	0.510579	0.141782	0.882532	0.186182	0.231716	0.604465	0.752849	0.196877	0.41981	0.0847374	0.206073	0.23253	0.491589	0.303101	0.208606	0.169018	0.210133	1.45924	1.63108	0.77613	2.06014	0.245911	0.442553	2.07829
Pita_unigene47338	1.47241	3.82631	0.527817	1.10708	0.740225	1.71632	3.88854	6.75547	1.62675	2.04381	2.24251	2.68768	2.06358	5.69354	1.22042	2.32222	1.82838	2.58954	0.141116	0.32697	1.04421	0.416696	0.835006	0.36219	0.265249	0.559475	0.605966	1.60981	0.702348	0.780401	0.283478	0.378298	1.14534	0.883901	0.366907	1.03664	6.84729	13.7263	9.86762	36.5161	10.6654	23.9953	36.6989	50.1417	67.1172	41.6101	45.8166	26.9475	66.4999
Pita_unigene50306	5.18027	5.975	1.90519	1.50916	6.48441	5.3339	1.19908	3.70999	4.62407	3.12302	2.13269	5.68081	5.61842	8.71561	10.5374	2.94516	9.03786	15.0605	0.975877	0.47745	1.08631	0.437577	0	0	0	3.61389	0	0	0.746308	0.768159	0	6.55848	4.56442	0.981099	1.96561	1.22502	0	0	0	0	0	0	0	1.39639	0.453667	0.502952	0.447352	0.446577	0
Pita_unigene18614	0	0.56041	0	0	0.148841	0.0714537	0	1.19182	0	0.404049	0.428291	0.70046	0	0.554567	0.0889558	1.608	0.477872	0.1097	0.32614	0.376982	0.0837854	0.932927	0.586607	0.549451	2.236	3.74997	2.44399	1.26052	0.577944	5.55537	0.430013	1.97548	2.20161	2.65933	2.43766	3.44994	0.357061	1.55422	0.0335969	0.866464	1.19912	0.379065	0.0721202	0.964718	0.150356	0.443627	2.5437	0.797376	0.605674
Pita_unigene23245	0.70739	1.35928	0.78181	0.542644	2.60481	3.01221	0.371167	0	0.444833	0.435177	1.29577	1.95655	0.38473	0.369427	0.545096	0.846817	3.19659	1.08771	0	1.00273	1.74844	0	0	0	0	0.129599	0	0	0	0	0	1.187	0	0	0	0	0.467418	0.479633	0.202834	0.130325	0.240907	0.113594	0.490213	0.536649	0.898017	0.136624	1.51706	1.07875	0.104936
Pita_unigene6453	4.70667	2.33696	0.692875	1.14469	3.58877	2.41179	14.1878	4.74671	9.43318	14.2406	2.30719	8.7863	7.64112	7.62725	5.44047	8.57653	6.71048	4.31971	0.785102	0.339106	0.906562	0.211979	0.216797	0.253934	10.9725	2.34591	0.946136	0.359201	1.23688	0.533012	4.13245	0.878898	1.30453	1.26929	0.971223	2.99751	0.0731301	0.484725	0.284007	0.235851	0.371603	0.531052	0.408052	0.228277	0.589436	0.239998	0.0971268	0.219107	0.912401
Pita_unigene36067	11.5262	1.46441	2.36332	3.32474	7.04222	4.40802	16.4173	4.27298	12.783	9.99402	3.07909	12.7193	11.1547	17.9177	16.2669	18.9112	23.4497	17.1009	0.402669	0	0	1.80575	0	0.473324	2.97374	3.86551	1.59372	0.392445	2.61262	3.3053	4.61668	3.25586	18.6955	6.92132	9.19584	15.7756	0	0	0.401943	0.523152	0	0	0	0	0.374708	0	0	0	0
Pita_unigene23845	1.94686	1.30292	0.241809	0.522623	2.10824	1.69605	3.3961	5.1938	1.39023	2.25972	3.52849	6.10153	1.73155	3.87104	1.31808	2.30337	3.28848	1.93696	0	0.382374	1.20482	0.590084	0.451663	0	0	2.23659	2.28402	2.17739	0	1.79023	0	0	1.64975	2.1135	0	1.44465	10.5805	16.8929	8.4886	8.88075	10.6402	20.6133	22.8307	15.9922	9.16445	18.8442	25.9759	18.6372	23.2121
Pita_unigene52128	0.777015	0.890717	0	6.67537	12.1614	9.39553	8.11284	0	1.00238	7.00916	2.83877	6.83934	7.47213	0	1.87936	9.76383	15.6146	3.04692	0	0	1.69373	0	0	0.847736	0	0	0	0	1.46627	0	0	0	0	0	3.93743	0	0	0	0	0	0	0	0	0	0	0	0	0	0
Pita_unigene61675	0.763995	0.738292	1.06472	2.05158	0.507738	0.786607	0.745027	0.751797	0.642321	1.51186	0.737217	1.32814	0.402478	0.569311	0.922199	1.14394	0.741342	1.22084	0.223296	0.0814139	0.762518	0.528116	0.640308	0.271114	0.494305	0.159852	0.542871	1.0657	0.244335	0.866726	0.281693	0.33894	0.422348	0.581551	0.358843	0.632859	0.0143367	0.213454	0.0647255	0.181901	0.0939934	0.0723553	0.304616	0.402178	0.450721	0.622967	0.123164	0.218259	0.234703
Pita_unigene11210	1.16958	0.874617	1.05486	1.34992	0.78943	0.578047	2.53539	2.27069	2.30722	1.88541	1.21155	1.79077	1.82479	2.23365	1.36618	1.88623	1.53888	0.54595	0.0776664	0.656703	0.514001	0.230074	0.45355	0.392117	0.617092	1.2545	0.3817	0.500279	0.359506	0.469693	0.207929	0.770189	0.489336	0.446014	0.610893	1.44567	1.89978	0.661449	0.294452	1.30151	0.723731	0.78977	0.940954	1.77374	0.704078	0.746317	0.379942	0.568624	2.08816
Pita_unigene9514	1.41979	2.06755	0.348492	1.13217	2.32029	1.30826	2.13319	3.42249	1.49356	2.49484	1.84635	2.08326	1.50767	5.05069	1.42125	4.62298	6.36578	2.21104	0.0964754	0.116995	1.10075	0.114758	0.894939	0	0.553822	0.995016	0	2.33472	0.439297	0	0.308519	0.917187	1.00972	2.66803	1.09764	0.719477	0.184946	0.430096	0	0.324805	0.14946	0.265778	0.281011	0.224372	0.171437	0.99779	0.847264	0.232516	0
Pita_unigene26472	4.69292	0.915908	1.30461	5.61512	1.35428	0.9918	1.24932	0.296747	1.2927	5.40969	1.10159	0.346049	8.95495	0.706285	1.42192	6.05117	0.886878	2.74745	0.285399	0.777484	0.761985	0	0.39436	0	0.579093	0.459672	0	0.746605	0	0.575099	0.964127	0.726403	0.546603	1.79784	0.143923	0	0	0.0706716	0.0768137	0	0.0920334	0	0	0	0.153904	0	0.00678245	0.0846303	0
Pita_unigene9663	2.50736	2.57171	0.935896	0.83285	1.92014	0.91611	1.49686	1.37822	2.55803	2.07537	1.54167	1.90249	3.80844	8.30792	7.04376	5.95925	6.12146	4.42735	0.237963	0.352553	0.370466	0.107292	0.707069	0.436029	0.602203	0.117456	0.53865	0.76649	0.582148	0.219849	6.87718	1.65464	3.89514	2.83895	1.95055	2.34702	0	0.185533	0	0	0.120245	0.112405	1.06257	0	0.555597	0.378867	0.319532	0	0
Pita_unigene4162	0.584983	0.873965	0.966875	0.689574	0.627224	0.976	0.820722	0.223907	0.921175	0.611183	0.508039	1.23097	0.634072	1.39969	1.20542	0.494784	0.696205	1.32352	0.148528	0.259391	1.21983	0.0712089	0.0422787	0.457707	0	0.0385046	0.0493108	0.049984	0.0878735	0	0.147484	0.05496	0	0.0994835	0.117443	0.289004	0.0677427	0.290061	0.434048	0.168055	0.171284	0.275431	0.697841	0.314717	0.582445	0.511404	0.204474	0.638497	0.611737
Pita_unigene61251	10.1784	11.8427	0.649629	0.681946	4.85517	4.65578	10.8571	12.9417	4.30071	2.05557	1.37276	7.51772	9.06082	10.9279	9.89735	7.40397	11.8437	8.21378	0.209925	0.557104	0.413499	0.175425	0.265047	0.409415	1.49186	1.70423	0.330314	0.634509	1.77238	0.490135	9.4265	3.1911	5.26496	6.47302	4.11058	3.64548	0	0.019882	0	0	0	0.0242594	0.180181	0.0863652	0	0	0.0507373	0	0
Pita_unigene60287	0.0349787	1.88451	8.8053	8.42305	5.05517	68.7345	0	1.83128	11.8172	20.7307	8.34615	69.8014	0	0.988509	10.0203	10.2786	2.03766	27.0799	0.0333144	1.91058	0	0	0.0671538	0	0	2.46377	0	0	0.0332868	0	0	1.54566	0	0	0	0.0445037	0.0279989	12.3496	0	0.0645896	0.0915436	0.0283745	0	1.01414	2.20493	9.18414	3.80883	3.31747	0
Pita_unigene33175	4.58305	7.01637	0.606037	0.633839	6.94273	9.74805	5.74885	5.14786	0	0	4.47262	7.11898	10.7671	1.95255	0	0.371022	5.26611	11.9313	0	0	1.98823	0	0	0	0.297619	0.306071	0	0.314378	0	0	0	0	0	1.25695	0.416454	0	0.688208	0	7.18602	0.402299	4.01333	3.76188	7.43715	0.599937	0.576457	0.322512	1.96576	9.5827	4.9012
Pita_unigene10296	2.78858	0.83703	0.0850414	1.7512	0.351938	2.06459	4.79396	0.816166	0.205059	1.73306	0.62469	2.9953	3.82221	1.87383	0.298085	2.59494	4.79083	4.22403	0.0311545	0.0917559	0	0	0.268848	1.53079	0	0.490636	0.117474	0.544616	1.97874	0.121386	0.0738015	0.3361	0	1.62186	4.63782	0.152986	0	0	0	0	0	0.0523647	0.23304	0.0285306	0.0552436	0.482039	0.211898	0.269128	0.075176
Pita_unigene9422	1.47454	1.48523	0.637124	0.144717	1.51775	0.347809	1.36314	2.39728	2.84318	2.5363	1.14692	1.59042	1.74238	3.36186	3.26284	3.11212	1.86907	1.47013	0.130494	1.11654	0.307682	0.0800066	0.0835506	0.0869561	1.65973	2.15841	0.115928	0.370487	1.09247	0.137676	1.6887	2.22204	0.728909	1.62248	1.45459	0.513927	0.159249	0.07019	0.192886	0.264107	0.115744	0.236666	0.398307	0.589882	0.129671	0.129441	0.399519	0.163652	0.185872
Pita_unigene44208	0.554306	0.907005	0.606618	1.34017	0.52752	0.523315	1.23856	2.6308	1.22036	2.52318	1.47609	1.35183	0.647618	0.855064	0.997729	2.29376	1.18547	0.930817	0.302039	0.173427	0.645105	0.143879	0.184764	0.223188	0.838858	0.945547	0.151619	0.662043	0.495683	0.266605	0.112608	0.691577	0.126334	0.377479	0.117526	0	0.27089	0.523984	0.90174	0.365498	0.880441	0.608822	1.72902	1.02939	1.58316	1.05323	2.40636	1.15207	2.22804
Pita_unigene25435	2.1886	3.51734	1.44817	0	4.08918	1.17243	3.64866	10.7267	20.1485	1.54119	0.987536	1.86262	2.74726	7.8855	8.18545	0.714994	8.88698	1.71022	0.294552	0.289872	0	0.264852	0.281857	0.351016	1.43692	1.81321	0.32991	1.2088	1.31526	0.261909	2.06447	1.20275	0	2.44103	1.19405	0.752695	1.6384	0	0	0	0	0	0.272649	2.58345	0.275347	0	1.60852	0	0.768824
Pita_unigene20881	8.44781	7.97144	12.8576	0	13.3365	6.37416	2.46362	3.00171	2.39844	0	7.02355	3.80078	5.21405	7.56385	6.53037	0	10.3153	4.26177	0.41024	0.270388	0	0.217638	0	0.568004	0.180034	0.203367	0	0	0.204195	0	0	0	0	0.156419	0	0	5.311	0	0	4.47691	0	2.61172	3.15203	3.366	5.58993	0	12.2152	4.25732	0.169589
Pita_unigene47262	1.06257	0.72013	0.277547	0.762939	0.52946	0.305162	2.04449	1.08265	0.805987	1.0085	0.838839	1.23719	2.35396	0.903273	1.20124	3.59876	1.81017	2.58611	0.125538	0.117509	0.339375	0.161893	0.262172	0.298345	0.687003	0.952046	0.251161	0.384607	0.867172	0.437403	0.50363	0.370301	1.96574	0.452788	1.92574	1.31179	0.0989615	1.83918	3.11326	1.52398	2.75811	2.64405	7.0071	5.74534	12.3675	9.23686	10.2671	11.9011	52.3545
Pita_unigene7651	0.209305	102.98	10.3939	0.551041	7.04228	78.0857	0.897025	128.845	3.09734	0.276684	4.38073	125.701	0.481112	107.444	10.1257	0.223919	6.89057	104.596	0.208248	0.402129	0	0	0	0.476368	0.679216	0.805544	1.21178	0.848848	0.223479	0.583296	0	0.303164	0	0.405847	0	0	40.1441	0.0975744	45.4304	3.51716	41.589	0.34543	0.336334	60.8902	7.05919	0.412187	4.56015	51.9284	67.3908
Pita_unigene57705	1.95556	1.39286	0.598071	0.944024	0.812368	0.493615	1.65921	1.78109	1.54605	1.50195	0.601734	0.785635	1.5764	1.7348	2.22419	2.13792	1.62389	1.53141	0.237396	0.0463202	0.391326	0.146225	0.141355	0.0452425	0.41256	0.357788	0.307132	0.233668	0.209045	0.408898	1.03937	0.234061	0.582879	0.822932	0.130054	1.25476	2.62477	4.51459	0.769089	9.93963	0.631944	10.9807	6.57389	3.79069	3.69977	5.01935	5.91537	3.0464	3.0222
Pita_unigene61427	1.31405	0.320221	1.00595	0.146278	0.553195	0.402981	0.937987	0.208692	1.70758	0.608481	0.525057	0.986222	1.49727	1.61991	1.41363	1.57801	1.73032	1.10189	0	0	0	0.71613	0	0.154049	0	0	0.719412	0	0.819131	0.844103	0.134597	0	1.62497	0	1.54829	0.696793	0	0.0677489	0.0467472	0.353007	0	0.214884	0	0.128773	0.435011	0.198342	0.17384	0	0
Pita_unigene577	0.305563	0.551231	4.71954	0.128761	1.21187	7.68532	5.62046	1.56452	10.5749	1.72228	4.44306	12.9631	0.393997	0	4.7728	0.190353	0.569946	9.90637	0	0	0.442739	0	0.115459	0.230747	0.389729	0	1.64111	1.86946	2.76994	0.815224	0	0	0	0	0	0	0.17144	0.309284	0.279395	2.69094	0.985208	0.618408	0.550592	0	3.99444	0.205346	0	6.45531	3.69733
Pita_unigene17504	0.469681	1.44625	0.183602	0.137119	0.504964	0.124449	2.29614	2.47685	2.37286	1.2771	0.859841	1.78599	0.567711	4.14319	0.566301	0.722525	0.722466	1.31305	0.136281	0.418611	0	0	0.127349	0	3.317	2.137	0.102423	0.807585	0	0	0.464203	0.19578	0	0.449222	0	0	4.94548	1.17655	0	1.48086	0.0710307	0.716598	1.02623	9.46919	1.33736	0.773299	1.31491	1.08858	0
Pita_unigene557	2.68428	2.05003	3.27376	3.76017	1.18781	0.0345671	5.7501	2.62657	8.1621	5.9489	1.14327	0.143962	4.44273	3.37481	5.49805	6.7042	2.19624	0.11953	0	0.0344053	0.215218	0.035686	0.368486	0	0.0834318	0	0.0539034	1.72362	0.0924132	0	0.119248	0	0	0.83092	0.0504292	0.0551201	1.8423	3.70596	1.95181	4.21828	1.45647	2.3537	0.905598	0.944424	1.97324	2.36405	0.723827	0	1.52319
Pita_unigene59964	0.355568	0.361219	0.0805261	0.0964534	0.328459	0.19926	0.546701	0.474167	0.68429	0.41981	0.19803	0.573155	0.804943	0.579771	1.03727	0.821061	0.542119	0.540896	0.0983575	0.129701	0.20056	0	0.0165789	0.0610523	0.0999175	0	0.0755459	0.0173321	0.101815	0.193892	0.100699	0.20789	0.49642	0.494069	0.0719651	0.500186	1.81885	1.10004	0.450646	0.809013	0.622634	1.54637	7.62176	7.90032	1.80346	4.87115	5.71756	2.00023	2.71252
Pita_unigene25800	5.44995	4.36666	0.601643	0.203364	0.766746	0.801572	3.05665	1.90743	0.949779	1.37852	1.4792	1.07491	1.70549	1.67557	1.63281	0.486101	1.11119	1.52377	0	0	0.105574	0.184009	0	0.140275	0	0.100197	0.115891	0.109389	1.24804	0.104109	0.12325	0.426495	0.664595	0	0.465113	0.134584	0.0938296	0	0	0	0	0.283089	0.464962	0.219366	0.571442	1.08416	0.979551	0.0920725	0.0883204
Pita_unigene51979	0	49.7543	29.4801	48.9458	0	51.1843	0	21.8851	23.086	20.2751	0	25.7091	0	24.8409	34.8416	53.5032	0	36.2803	0	0	0	0	0.415664	0	0	0	0	0	0	0	0	0	0	0	0	0	0	0	0	0	0	0	0	0	0	0	0	0	0
Pita_unigene7825	0	0	0.971901	4.39406	0.143484	5.45368	0	0	2.56088	3.59099	0	2.87527	0	0	2.09361	3.53979	0	1.46393	0	0	0	0	0	0.343666	0	0	0	0	0	0	0	0	0	0	0	0	0	0	0	0	0	0	0.25334	0	0.131875	0	0	0	0.122819
Pita_unigene43704	0.178763	0.0313769	0.496852	0.10733	0.242843	0.303571	0.99584	0.0754661	0.23242	0.037876	0.20949	0.855654	0.405169	0.0713748	0.822647	0.17152	0.253256	0.970211	0.0282016	0.0822468	0.0564253	0	0.117562	0.0342659	0.206436	0	0.0971469	0.0897705	0	0.0530087	0	0.0408907	0.295773	0.0902832	0.192381	0.11537	2.15783	4.40264	2.93585	3.61233	2.33049	5.84137	3.60436	5.24915	2.86985	7.1342	5.36681	2.26273	1.60546
Pita_unigene3328	0.622921	0.244719	0	0.277739	0.550664	0.143561	1.4202	0.425427	0.426856	0.516621	0.50623	0.603422	0.140894	0.528122	0.135055	0.568416	0.459576	0.206591	0	0.0799079	0.120074	0	0	0.0839405	0.38751	0	0.165583	0.25903	0.311427	0	0	0	0	0.09986	0	0.1828	0.482647	0.167691	0.301545	0.419546	0	0.0744193	3.64584	3.17829	1.17988	1.33793	2.096	2.09606	1.56215
Pita_unigene59525	0.214321	0	0.534821	0.13389	0.433058	1.3543	0.189312	0.0984238	0.862367	0.183047	1.61179	0.945969	0.0813099	0.126187	0.540773	0.0807427	0.563586	0.980078	0	0.0672755	0.034791	0.0613952	0.0342825	0.0421133	0.172724	0.196089	0.117245	0.0360782	0.0679711	0.0638695	0	0.1913	0.0724617	0.178062	0.04673	0	0	0.0710223	0.0258208	0.165038	0	0.0289987	0.119324	0.103548	0.412268	0.0363486	0.331683	0.274694	0.0871687
Pita_unigene11297	6.20388	8.25401	0	17.1191	9.5504	8.61745	8.11164	4.61894	0	11.0929	21.0535	6.99429	5.50885	6.3064	0	8.05209	12.0618	5.25913	0	0.218668	0	0	0	0	0	0	0	0	0	0	0	0	0	0.215341	0	0	4.80478	3.45435	3.6139	0.155981	4.10984	3.15455	2.44571	4.13034	0	3.75689	7.53985	3.13348	3.09589
Pita_unigene9259	1.30848	0.26038	0.0256806	0	0.090815	0.443883	3.79443	0.680517	2.48889	0.395794	0.264235	2.49384	5.45967	2.58343	3.49946	2.36433	4.7375	9.1511	0	0	0	0.0580644	0.026382	0.0647948	0.311563	0.454748	0.215931	0.138409	0.0445437	0.310901	1.24388	0.947371	1.95642	2.84799	0.928812	1.51884	0	0	0	0	0	0	0	0	0	0	0.0231465	0	0
Pita_unigene58225	3.67139	2.87832	0.264071	0.0530793	0	0	4.11774	1.71083	0.460368	0.0722744	0.0832697	0.108001	3.6541	4.66032	0.856051	0.830044	0.343177	0.162263	0	0.053128	0.0551531	0	0	0	0	0.0519649	0.0615442	0	0.0534449	0	0.196635	0.226077	0.115128	0	0.0737322	0	0	0.0384886	0.0418006	0.0534825	0.100717	0.0937735	0.0946546	0.10871	0	0	0.525168	0.0966053	0.599152
Pita_unigene54183	0.0442122	2.76149	0	0	3.38908	1.99765	0	1.94864	0	0	1.42316	2.21202	0	2.23956	0	0	1.71796	2.16603	0	0	0.0862136	0	0	0	0	0	0	0	0	0	0	0	0	0	0	0	0.321956	0	0	0	0	0	0	2.2178	0	0	3.39809	3.06103	0
Pita_unigene52549	4.95019	8.6464	1.99068	0	1.11809	7.56455	1.70716	7.04777	18.5563	0.48931	0.990627	14.437	6.83835	20.3858	14.1435	0	7.52459	15.0009	0	0	0	0	0	0	0	6.03115	0	0	0	0	0	0	0	0.981532	2.94542	1.9729	0	0	0	0	0	0	0	0	0	0	0	0	0
Pita_unigene35786	0.45024	0	6.07273	2.16303	43.6683	0	0.586572	0	17.6268	5.04609	16.9693	0	2.49921	0	13.5044	7.64881	24.0674	0	0	0	0	0	0	0	0	0	0	0	0.198799	0	0	1.16978	0	0	0	0	0	0	0	0	0	0	0	0	0.198951	0	0.577344	0	0
Pita_unigene22867	7.70541	0	1.33159	0	8.01018	14.9079	3.39455	0	8.05868	0	8.09861	14.5862	1.04649	0	6.90234	0	3.60366	8.95213	0	0	0	0	0	0	0	0	0	0	0	0	0	0	0	0	0	0	0	0	0	1.15644	0	0	3.00665	0	0.844455	0	3.32174	4.56923	0
Pita_unigene10349	0	18.4673	0	5.71608	0	17.7405	0	9.84599	0	5.08011	0	9.63622	0	10.752	0	12.0088	0	10.517	0	0	0	0	0	0	0	0	0	0	0	0	0	0	0	0	0	0	0	0.268093	0	0	0	0	0	1.61078	0	1.88548	0	0.440923	0
Pita_unigene1626	0	0.496701	0	2.04955	4.26247	0.679873	3.254	6.76154	1.49111	4.77154	5.70485	0.538754	0.517243	2.26174	0	3.72657	2.4183	0	0	0	0	0	0	0	3.01561	1.29097	0	0.970496	0	0	0	0.614567	0	0	0	0	0.150606	0.241656	0	0	0	0	0	0	0	3.94968e-08	0.485455	0.19903	0.565034
Pita_unigene32921	0	0.109848	5.25493	0	2.52926	5.31123	0	0	7.20848	0	2.94855	2.47039	0	0.241845	3.58829	0	2.74409	2.47067	0	0	0	0	0	0	0	0	0	0	0	0	0	0	0	0	0	0.128339	0	0	0.479503	2.04933	0.957154	0	0	0	3.3571	0	3.29771	2.89392	2.35432
Pita_unigene17209	0.556049	0.379888	0	0	0.0609562	0.295158	0.251436	0	0.315288	0.243786	0	1.05816	0.65153	0.669728	0.647445	0.244769	0.674748	1.93746	0	0	0	0	0	0	0	0	0	0	0	0.117044	0	0.219078	0.265229	0.521991	0.428041	0.243486	0	0	0	0	0	0	0	0	0	0	0	0	0
[truncated: 53 more columns]
