# Supplementary material for: Comparative transcriptome analyses reveal two distinct transcriptional modules associated with pollen shedding time in pine
Source: BMC Genomics. 2020 Jul 22;21:504. doi: 10.1186/s12864-020-06880-9 (PMC7374968; doi:10.1186/s12864-020-06880-9)
Supplement: Supplementary file 9 — Additional file 9: Data Set 2. Normalised Z-scores of 640 genes in male cones of EPs and LPs. [file 12864_2020_6880_MOESM9_ESM.xls]

## Sheet: Sheet1
target_id	EMC1	LMC1	EMC2	LMC2	EMC3	LMC3
PtTCP2	-0.213027	-1.48133	0.663012	-0.420726	1.04296	0.409103	EPs up regulated genes
Pita_unigene9795	0.216934	-0.9807	1.10281	0.351204	0.217335	-0.907584	EPs up regulated genes
Pita_unigene9759	0.213431	-1.34872	0.219883	1.2091	0.339633	-0.633331	EPs up regulated genes
Pita_unigene9690	0.0749686	-1.58873	0.450882	-0.453512	1.08425	0.43214	EPs up regulated genes
Pita_unigene9663	-0.10938	-1.11569	0.0696956	-1.00361	1.51849	0.640489	EPs up regulated genes
Pita_unigene9554	0.506271	-0.79596	0.553456	-0.866607	0.922731	-0.319891	EPs up regulated genes
Pita_unigene9514	0.0765503	-1.01441	0.675342	-0.691692	1.16511	-0.2109	EPs up regulated genes
Pita_unigene9472	0.15042	-0.928009	1.35029	0.218739	0.345459	-1.1369	EPs up regulated genes
Pita_unigene9422	-0.324113	-1.18441	0.708149	-0.416686	1.04535	0.171713	EPs up regulated genes
Pita_unigene9259	-0.615868	-0.979305	0.319044	-0.683802	1.55489	0.405046	EPs up regulated genes
Pita_unigene9154	-0.108436	-1.66863	0.905624	0.159684	0.924844	-0.213091	EPs up regulated genes
Pita_unigene9006	0.726802	-0.509258	0.888643	-0.592966	0.487444	-1.00066	EPs up regulated genes
Pita_unigene8890	0.0998147	-1.12592	1.10384	-0.229607	0.626644	-0.474775	EPs up regulated genes
Pita_unigene8818	0.752216	-0.620397	0.55456	-0.627036	0.491098	-0.550442	EPs up regulated genes
Pita_unigene870	0.189814	-1.211	0.927377	-0.33029	0.968812	-0.54471	EPs up regulated genes
Pita_unigene8612	0.153945	-1.05641	1.2139	-0.0686821	0.363735	-0.606487	EPs up regulated genes
Pita_unigene8444	0.692447	-0.6224	0.664845	-0.746147	0.676512	-0.665257	EPs up regulated genes
Pita_unigene8064	-0.0501025	-1.00551	0.172267	-0.885843	1.26558	0.503611	EPs up regulated genes
Pita_unigene7989	0.760146	-0.400825	0.44039	-0.92658	0.641431	-0.514562	EPs up regulated genes
Pita_unigene7975	0.237835	-0.753881	1.19088	-0.159352	0.303891	-0.819376	EPs up regulated genes
Pita_unigene7924	-0.0631506	-1.18248	1.15831	0.405042	0.468844	-0.786564	EPs up regulated genes
Pita_unigene7825	0.638294	-0.488343	0.578936	-0.570162	0.411437	-0.570162	EPs up regulated genes
Pita_unigene7651	0.633033	-0.690639	0.585501	-0.464575	0.658431	-0.721751	EPs up regulated genes
Pita_unigene7287	0.587767	-0.509864	0.647827	-0.533893	0.448589	-0.640426	EPs up regulated genes
Pita_unigene711	0.706368	-1.02152	0.780584	-0.977549	0.737067	-0.224946	EPs up regulated genes
Pita_unigene7020	-0.785689	-1.31844	0.920712	1.29132	0.408992	-0.516898	EPs up regulated genes
Pita_unigene6745	-0.0328913	-1.15807	0.266125	-0.728618	1.3557	0.297752	EPs up regulated genes
Pita_unigene6705	-0.120614	-1.18961	0.487251	-0.925812	1.12142	0.627374	EPs up regulated genes
Pita_unigene6529	0.708627	-0.740152	0.925509	-0.572474	0.525103	-0.846612	EPs up regulated genes
Pita_unigene6511	0.37821	-0.785275	0.650325	-0.953557	1.24677	-0.536476	EPs up regulated genes
Pita_unigene6453	-0.150657	-1.18591	1.13465	-0.383395	0.949622	-0.364306	EPs up regulated genes
Pita_unigene64142	0.112703	-1.3856	0.475593	-0.812237	1.18246	0.427078	EPs up regulated genes
Pita_unigene64079	0.554216	-0.604334	0.988994	-0.316891	0.220673	-0.842658	EPs up regulated genes
Pita_unigene64030	1.09483	-0.850062	0.758842	-0.931259	0.561384	-0.633731	EPs up regulated genes
Pita_unigene63967	-0.276818	-1.62317	0.985916	-0.0188771	0.819213	0.113741	EPs up regulated genes
Pita_unigene63878	0.900133	-0.77147	0.900613	-0.656475	0.851712	-1.22451	EPs up regulated genes
Pita_unigene6385	0.257365	-1.19052	1.33365	-0.0347735	0.310106	-0.675821	EPs up regulated genes
Pita_unigene638	1.03296	-0.809023	0.575156	-1.39464	1.10599	-0.510439	EPs up regulated genes
Pita_unigene63654	-0.0104374	-1.04279	0.77389	-0.818144	0.928139	0.169341	EPs up regulated genes
Pita_unigene63522	0.0481736	-1.36767	0.652526	-0.30897	0.76387	0.212068	EPs up regulated genes
Pita_unigene63520	0.122444	-1.37908	0.888966	-0.213422	0.949863	-0.368768	EPs up regulated genes
Pita_unigene63415	-0.0478879	-1.21651	0.84647	-0.717856	1.05778	0.0780013	EPs up regulated genes
Pita_unigene63363	0.931635	-0.672883	0.982689	-1.08964	0.809073	-0.960875	EPs up regulated genes
Pita_unigene63362	0.696771	-0.627997	0.679628	-0.639963	0.587687	-0.696126	EPs up regulated genes
Pita_unigene63341	0.652197	-0.498243	0.71609	-0.710856	0.664728	-0.823916	EPs up regulated genes
Pita_unigene63215	0.268835	-1.494	0.728522	-0.139506	0.763553	-0.127407	EPs up regulated genes
Pita_unigene62849	0.582645	-0.957675	0.480463	-0.428032	0.624858	-0.302259	EPs up regulated genes
Pita_unigene62746	0.106792	-0.82379	1.18785	-0.335198	0.529095	-0.664753	EPs up regulated genes
Pita_unigene6250	0.281379	-1.37142	0.366622	-0.623374	1.08564	0.261154	EPs up regulated genes
Pita_unigene62483	0.555239	-0.511086	0.648823	-0.749048	0.836114	-0.78004	EPs up regulated genes
Pita_unigene61921	0.1124	-1.09608	0.197814	-0.858484	1.25913	0.385216	EPs up regulated genes
Pita_unigene61881	0.704852	-0.941448	0.599299	-0.906557	0.768061	-0.224207	EPs up regulated genes
Pita_unigene61795	0.169768	-1.22032	0.365578	-0.976913	1.28249	0.379397	EPs up regulated genes
Pita_unigene61739	0.550809	-0.923501	0.632675	-0.355763	0.683619	-0.587838	EPs up regulated genes
Pita_unigene61675	0.689198	-0.75709	0.674215	-0.351084	0.396081	-0.651319	EPs up regulated genes
Pita_unigene61642	-0.0772662	-1.54496	1.07855	-0.0498804	0.725385	-0.131827	EPs up regulated genes
Pita_unigene61569	0.699337	-0.53895	0.92837	-0.534684	0.26092	-0.814993	EPs up regulated genes
Pita_unigene61427	-0.017991	-0.961416	0.306072	-0.468258	1.23932	-0.0977277	EPs up regulated genes
Pita_unigene61420	0.410972	-1.17981	0.866254	-0.585951	0.999072	-0.510538	EPs up regulated genes
Pita_unigene61301	-0.11504	-1.35043	0.882698	-0.274405	1.01369	-0.156518	EPs up regulated genes
Pita_unigene61251	0.192282	-1.34073	0.470855	-0.870278	1.09833	0.449536	EPs up regulated genes
Pita_unigene6122	0.597587	-0.750561	-0.454829	-1.38902	1.37213	0.624693	EPs up regulated genes
Pita_unigene61153	-0.0363294	-1.29952	0.833111	-0.115162	0.915601	-0.297703	EPs up regulated genes
Pita_unigene60414	0.171845	-1.2284	0.433944	-0.619747	0.961899	0.280456	EPs up regulated genes
Pita_unigene60287	0.678739	-0.666406	0.870871	-0.652443	0.459754	-0.690516	EPs up regulated genes
Pita_unigene60280	0.39754	-1.13774	0.730948	-0.192015	0.888048	-0.686779	EPs up regulated genes
Pita_unigene60226	-0.29614	-1.41944	0.826897	-0.0242818	0.951874	-0.0389107	EPs up regulated genes
Pita_unigene60156	0.534328	-0.829989	0.996761	-0.313469	0.470813	-0.858444	EPs up regulated genes
Pita_unigene60130	0.539136	-0.67207	0.820163	-0.52404	0.44367	-0.606859	EPs up regulated genes
Pita_unigene60127	0.583733	-1.26527	0.480381	-0.593439	0.860736	-0.0661452	EPs up regulated genes
Pita_unigene59992	0.765157	-0.57076	0.81065	-0.875947	0.70367	-0.83277	EPs up regulated genes
Pita_unigene59964	-0.257708	-0.917442	0.665034	-0.930095	1.42789	0.012318	EPs up regulated genes
Pita_unigene59947	0.613899	-0.656815	0.563633	-0.383107	0.569344	-0.706955	EPs up regulated genes
Pita_unigene59673	0.787413	-0.848514	0.671993	-1.10686	0.990432	-0.49446	EPs up regulated genes
Pita_unigene59525	0.436435	-0.696208	0.906837	-0.448456	0.353149	-0.551757	EPs up regulated genes
Pita_unigene59413	0.744526	-1.23898	0.728069	-0.978125	0.896488	-0.151976	EPs up regulated genes
Pita_unigene59315	0.36488	-0.848031	0.405957	-1.15435	1.02234	0.209206	EPs up regulated genes
Pita_unigene59129	0.497407	-0.619051	0.819108	-0.317763	0.599421	-0.979122	EPs up regulated genes
Pita_unigene59013	0.0804063	-1.30277	0.22812	-0.909979	1.30986	0.594362	EPs up regulated genes
Pita_unigene58554	-0.0932436	-1.49428	0.81825	-0.327761	0.902515	0.194515	EPs up regulated genes
Pita_unigene58532	0.913782	-1.00827	0.63145	-0.481933	0.568897	-0.623925	EPs up regulated genes
Pita_unigene58509	0.406283	-1.01173	0.940825	-0.708429	0.816404	-0.443356	EPs up regulated genes
Pita_unigene58399	0.0874839	-1.57449	0.572826	-0.387003	1.14269	0.158488	EPs up regulated genes
Pita_unigene58328	0.195996	-0.616313	0.827666	-0.463404	0.757863	-0.701808	EPs up regulated genes
Pita_unigene58263	0.142036	-1.33352	0.662383	-0.268282	0.901713	-0.104325	EPs up regulated genes
Pita_unigene58225	0.381346	-0.641704	0.407297	-0.622755	0.965268	-0.489452	EPs up regulated genes
Pita_unigene57894	0.0681444	-1.23422	1.35714	0.31784	0.367716	-0.876621	EPs up regulated genes
Pita_unigene57879	-0.00104933	-1.45081	0.833396	-0.328311	1.04866	-0.10188	EPs up regulated genes
Pita_unigene57871	-0.585611	-1.53638	0.701361	-0.188515	1.02169	0.587457	EPs up regulated genes
Pita_unigene57843	0.547814	-0.623049	1.10898	-0.36636	0.455119	-1.1225	EPs up regulated genes
Pita_unigene57705	0.313178	-1.22759	0.708899	-0.859711	1.31705	-0.251828	EPs up regulated genes
Pita_unigene577	0.232339	-0.73808	1.25167	-0.0178368	0.146935	-0.875031	EPs up regulated genes
Pita_unigene5727	0.526822	-0.374696	0.485623	-0.521182	0.357294	-0.473862	EPs up regulated genes
Pita_unigene57266	0.234335	-0.931968	0.695355	-0.76909	0.875454	-0.104086	EPs up regulated genes
Pita_unigene57183	0.786274	-0.783589	0.946994	-0.318173	0.484777	-1.11628	EPs up regulated genes
Pita_unigene57137	0.541421	-1.0467	0.643362	-0.904367	0.838948	-0.0726615	EPs up regulated genes
Pita_unigene57132	0.505254	-0.372476	0.678811	-0.846014	0.720982	-0.686557	EPs up regulated genes
Pita_unigene57107	0.735216	-0.348001	0.577079	-0.850962	0.678519	-0.79185	EPs up regulated genes
Pita_unigene57050	0.160432	-1.52478	0.869845	-0.0517306	0.616943	-0.0707093	EPs up regulated genes
Pita_unigene56986	0.23736	-1.17786	0.401334	-0.823728	1.09002	0.272882	EPs up regulated genes
Pita_unigene5662	0.269972	-1.17811	0.645062	-0.254324	0.757605	-0.24021	EPs up regulated genes
Pita_unigene56437	-0.180519	-1.58855	1.11073	-0.326004	0.866297	0.118048	EPs up regulated genes
Pita_unigene56092	0.403363	-0.629208	0.964833	-0.571595	0.579068	-0.746462	EPs up regulated genes
Pita_unigene56057	0.626782	-0.748713	0.147408	-1.15319	1.14797	-0.0202533	EPs up regulated genes
Pita_unigene56051	0.164856	-0.94845	1.16018	0.0633851	0.574425	-1.01439	EPs up regulated genes
Pita_unigene55889	0.668767	-1.22917	0.637649	-0.702495	0.928637	-0.303385	EPs up regulated genes
Pita_unigene5571	0.824074	-0.277757	0.577349	-0.334048	0.48392	-1.27354	EPs up regulated genes
Pita_unigene557	0.442645	-0.810782	0.884541	-0.668128	0.908844	-0.757119	EPs up regulated genes
Pita_unigene55665	0.311655	-0.841385	0.433922	-0.896079	0.895091	0.0967957	EPs up regulated genes
Pita_unigene55377	0.670403	-0.310939	0.582727	-0.830108	0.615791	-0.727872	EPs up regulated genes
Pita_unigene5503	0.306609	-0.890487	0.77178	-0.247997	0.602617	-0.542522	EPs up regulated genes
Pita_unigene54183	0.719598	-0.545522	0.45372	-0.57261	0.517423	-0.57261	EPs up regulated genes
Pita_unigene53791	0.754777	-0.675862	0.563194	-0.698347	0.667042	-0.610804	EPs up regulated genes
Pita_unigene52549	0.318836	-0.913269	0.599835	-0.61452	1.0405	-0.431379	EPs up regulated genes
Pita_unigene52128	0.53248	-0.596726	0.570387	-0.717529	0.809498	-0.59811	EPs up regulated genes
Pita_unigene51979	0.803955	-0.671206	0.550343	-0.705707	0.728322	-0.705707	EPs up regulated genes
Pita_unigene51976	1.00776	-0.925994	0.515594	-0.641749	0.647236	-0.602844	EPs up regulated genes
Pita_unigene50306	0.531148	-1.01619	0.305183	-0.914929	1.24989	-0.155103	EPs up regulated genes
Pita_unigene5016	0.843714	-0.549263	0.90962	-0.855282	0.680301	-1.02909	EPs up regulated genes
Pita_unigene4966	0.572977	-0.652583	0.828216	-0.345949	0.484761	-0.887423	EPs up regulated genes
Pita_unigene48486	0.763392	-0.401612	0.548398	-0.545167	0.55916	-0.924172	EPs up regulated genes
Pita_unigene48339	0.647458	-0.556696	0.577587	-0.748935	0.601483	-0.520897	EPs up regulated genes
Pita_unigene4800	0.460205	-1.05544	0.600238	-0.0689606	0.692882	-0.62892	EPs up regulated genes
Pita_unigene47454	0.961274	-1.13721	0.9185	-0.198638	0.32539	-0.869313	EPs up regulated genes
Pita_unigene47338	0.108563	-0.869572	1.15166	-0.581398	0.85247	-0.661727	EPs up regulated genes
Pita_unigene47283	0.46556	-0.800757	0.481305	-1.05954	1.21799	-0.30455	EPs up regulated genes
Pita_unigene47262	-0.400161	-1.14501	0.426573	-0.41917	1.32236	0.215406	EPs up regulated genes
Pita_unigene47242	-0.0253642	-1.41408	0.370239	-0.409727	1.25657	0.222362	EPs up regulated genes
Pita_unigene47168	0.000520746	-1.19196	0.250641	-0.923926	1.3478	0.51692	EPs up regulated genes
Pita_unigene47102	-0.373643	-1.48835	0.589178	-0.277038	0.940089	0.609764	EPs up regulated genes
Pita_unigene47017	-0.501541	-1.48815	0.449931	-0.272181	1.13714	0.674807	EPs up regulated genes
Pita_unigene4676	0.650419	-0.673065	0.700024	-0.286178	0.346876	-0.738075	EPs up regulated genes
Pita_unigene46521	0.147701	-1.18005	0.630079	-0.785215	0.966432	0.221056	EPs up regulated genes
Pita_unigene46450	0.104656	-1.35402	0.410149	-0.592711	1.22317	0.20875	EPs up regulated genes
Pita_unigene46438	0.717142	-0.510116	0.522611	-0.62426	0.514851	-0.620228	EPs up regulated genes
Pita_unigene4638	0.489246	-0.784979	0.742316	-0.626476	0.667873	-0.487981	EPs up regulated genes
Pita_unigene46330	0.414627	-0.954438	0.904203	-0.264602	0.667965	-0.767756	EPs up regulated genes
Pita_unigene46283	-0.0681793	-1.30416	0.989626	-0.0245638	0.76648	-0.359207	EPs up regulated genes
Pita_unigene46178	1.05443	-0.0838951	0.200538	-0.839304	0.422106	-0.753873	EPs up regulated genes
Pita_unigene46176	-0.0798566	-0.969433	1.09973	-0.397278	0.658289	-0.311453	EPs up regulated genes
Pita_unigene46096	-0.112856	-1.07344	1.16994	0.341531	0.506996	-0.832168	EPs up regulated genes
Pita_unigene46093	0.466376	-1.14583	0.717542	-0.66104	0.900371	-0.277421	EPs up regulated genes
Pita_unigene46072	0.209378	-0.730044	0.49053	-0.560801	0.965666	-0.374729	EPs up regulated genes
Pita_unigene46041	0.0956499	-1.01717	0.96069	-0.692895	0.809751	-0.156025	EPs up regulated genes
Pita_unigene45973	-0.568262	-1.57732	1.0891	0.436753	0.672486	-0.0527588	EPs up regulated genes
Pita_unigene45823	0.465395	-0.740521	0.695634	-0.612913	0.74703	-0.554625	EPs up regulated genes
Pita_unigene45386	0.0726631	-0.926392	0.000466629	-0.922517	1.28634	0.48944	EPs up regulated genes
Pita_unigene4534	0.716572	-0.419166	0.68943	-0.804314	0.619809	-0.802332	EPs up regulated genes
Pita_unigene45206	-0.24647	-1.72851	0.666759	0.025187	0.957512	0.325524	EPs up regulated genes
Pita_unigene45154	-0.111284	-1.19631	0.528878	-0.564675	1.27466	0.0687366	EPs up regulated genes
Pita_unigene45111	0.92778	-0.864428	0.75998	-0.433936	0.427372	-0.816767	EPs up regulated genes
Pita_unigene45102	-0.140643	-1.33562	0.941298	-0.385108	0.852988	0.0670817	EPs up regulated genes
Pita_unigene45091	0.634763	-0.624368	0.708749	-0.649632	0.57759	-0.647102	EPs up regulated genes
Pita_unigene45049	-0.304833	-1.69349	0.929524	0.196584	0.912629	-0.040417	EPs up regulated genes
Pita_unigene44930	0.659375	-0.952639	1.05054	-0.631054	0.565372	-0.691593	EPs up regulated genes
Pita_unigene44869	0.563549	-0.362754	0.54601	-0.737703	0.551998	-0.5611	EPs up regulated genes
Pita_unigene44760	0.181676	-0.938686	0.974908	-0.401854	0.746957	-0.563002	EPs up regulated genes
Pita_unigene44582	-0.234424	-1.40321	1.23494	0.448897	0.613343	-0.659541	EPs up regulated genes
Pita_unigene44339	0.712407	-1.36125	0.824839	-0.188814	0.597228	-0.584407	EPs up regulated genes
Pita_unigene44208	0.0621322	-0.847426	1.38478	-0.28243	0.651942	-0.969001	EPs up regulated genes
Pita_unigene4410	-0.197605	-1.26268	0.44202	-0.4769	1.184	0.311163	EPs up regulated genes
Pita_unigene44042	0.0248181	-1.16424	0.794238	-0.414084	1.18458	-0.425314	EPs up regulated genes
Pita_unigene43993	0.272694	-1.06881	1.11571	-0.527874	0.645031	-0.436744	EPs up regulated genes
Pita_unigene43991	0.713068	-0.654732	0.694931	-0.795914	0.537516	-0.494868	EPs up regulated genes
Pita_unigene43982	0.678622	-0.629777	0.914483	-0.208423	0.177998	-0.932904	EPs up regulated genes
Pita_unigene43946	0.405794	-0.915872	0.883686	-0.225278	0.439022	-0.587351	EPs up regulated genes
Pita_unigene43889	0.0416957	-1.31138	0.332042	-0.580174	0.985104	0.532709	EPs up regulated genes
Pita_unigene43803	0.426811	-1.04912	1.01877	-0.409049	0.617896	-0.605313	EPs up regulated genes
Pita_unigene43797	0.21607	-1.22145	1.07024	0.139558	0.543758	-0.748172	EPs up regulated genes
Pita_unigene4362	-0.0590858	-1.0644	1.06873	0.168712	0.604327	-0.718283	EPs up regulated genes
Pita_unigene4354	0.499777	-0.937163	0.750177	-0.709374	0.782119	-0.385536	EPs up regulated genes
Pita_unigene43502	0.522234	-0.431804	0.666233	-0.659157	0.548508	-0.646014	EPs up regulated genes
Pita_unigene43302	0.764561	-0.608364	0.586303	-0.678634	0.532057	-0.595924	EPs up regulated genes
Pita_unigene43261	0.574565	-0.778977	0.635304	-0.433531	0.625648	-0.62301	EPs up regulated genes
Pita_unigene43184	-0.382169	-1.45523	0.868429	-0.0984384	1.25556	-0.188144	EPs up regulated genes
Pita_unigene43088	0.722516	-0.730138	0.703969	-1.19713	1.00515	-0.504368	EPs up regulated genes
Pita_unigene42916	0.203908	-0.839463	0.364681	-0.853884	1.1485	-0.0237463	EPs up regulated genes
Pita_unigene42781	-0.281413	-1.18976	1.0423	-0.22102	1.04436	-0.394463	EPs up regulated genes
Pita_unigene427	0.335071	-0.680779	1.18338	-0.531403	0.334759	-0.641022	EPs up regulated genes
Pita_unigene42352	-0.241593	-1.79865	0.676118	0.130451	0.965512	0.268159	EPs up regulated genes
Pita_unigene42332	0.3492	-0.805852	-0.371084	-1.1586	1.33974	0.646597	EPs up regulated genes
Pita_unigene42318	0.563085	-0.800035	0.722477	-0.565577	0.726997	-0.646946	EPs up regulated genes
Pita_unigene42277	0.491088	-0.642603	0.565064	-0.468741	0.777314	-0.722121	EPs up regulated genes
Pita_unigene42199	0.413085	-1.33448	0.652326	-0.121831	0.944141	-0.553243	EPs up regulated genes
Pita_unigene42044	-0.10592	-1.73865	0.690055	-0.165467	0.932665	0.38732	EPs up regulated genes
Pita_unigene42043	0.64581	-1.39285	0.814056	-0.237129	0.729449	-0.559337	EPs up regulated genes
Pita_unigene4162	0.738981	-0.301252	0.558448	-1.12857	1.01191	-0.879509	EPs up regulated genes
Pita_unigene41529	0.102139	-1.19478	0.766406	-0.433743	1.05156	-0.291577	EPs up regulated genes
Pita_unigene41426	-0.214081	-1.43636	0.815239	-0.114938	0.823942	0.126198	EPs up regulated genes
Pita_unigene41348	0.667613	-1.11729	1.17974	0.258135	0.0275684	-1.01577	EPs up regulated genes
Pita_unigene41316	0.315128	-1.46772	0.798491	-0.128209	0.730458	-0.248151	EPs up regulated genes
Pita_unigene41298	0.544471	-0.483388	0.853941	-0.885537	0.705643	-0.735131	EPs up regulated genes
Pita_unigene41243	-0.00815655	-1.05643	0.374397	-0.836065	0.97492	0.551339	EPs up regulated genes
Pita_unigene40844	0.795414	-0.473033	0.700534	-0.921681	0.768883	-0.870117	EPs up regulated genes
Pita_unigene40822	-0.0182339	-1.20456	0.451147	-0.696815	1.08146	0.387	EPs up regulated genes
Pita_unigene40088	0.741193	-0.668084	0.731723	-0.770315	0.590874	-0.62539	EPs up regulated genes
Pita_unigene39920	0.42679	-0.592817	1.09716	-0.358839	0.268932	-0.84123	EPs up regulated genes
Pita_unigene39818	-0.0632415	-1.24539	0.651334	-0.194926	0.924458	-0.0722377	EPs up regulated genes
Pita_unigene39796	0.101764	-1.46425	1.30943	0.182199	0.3003	-0.429441	EPs up regulated genes
Pita_unigene3972	0.799415	-0.54484	0.466834	-0.515755	0.743296	-0.948949	EPs up regulated genes
Pita_unigene39256	-0.0476338	-1.39449	0.517246	-0.705824	1.20501	0.425685	EPs up regulated genes
Pita_unigene38944	-0.346636	-1.66032	0.593424	-0.130381	1.13965	0.404269	EPs up regulated genes
Pita_unigene38717	0.774084	-0.672775	0.805832	-0.47218	0.550371	-0.985333	EPs up regulated genes
Pita_unigene38570	-0.103508	-1.57734	0.51513	-0.459608	1.12051	0.504821	EPs up regulated genes
Pita_unigene38268	0.483346	-0.874343	0.598166	-0.502995	1.08899	-0.793166	EPs up regulated genes
Pita_unigene3769	0.582999	-0.574215	0.677014	-0.473546	0.401464	-0.613716	EPs up regulated genes
Pita_unigene37020	0.799987	-1.46995	0.898847	-0.202333	0.385603	-0.412158	EPs up regulated genes
Pita_unigene36812	0.0833006	-1.55602	0.599608	-0.49803	1.33472	0.0364173	EPs up regulated genes
Pita_unigene3674	0.714806	-0.38887	0.60926	-0.643789	0.55707	-0.848477	EPs up regulated genes
Pita_unigene36304	0.685901	-1.27433	0.906034	0.147187	0.358019	-0.822811	EPs up regulated genes
Pita_unigene36296	0.806537	-0.515689	0.757571	-0.878143	0.705964	-0.87624	EPs up regulated genes
Pita_unigene36067	-0.105342	-1.5112	0.532652	-0.60546	1.19125	0.498097	EPs up regulated genes
Pita_unigene35786	0.436981	-0.619861	0.552481	-0.593534	0.731322	-0.507389	EPs up regulated genes
Pita_unigene35705	0.567449	-0.415573	0.917635	-0.319545	0.377304	-1.12727	EPs up regulated genes
Pita_unigene35699	0.341643	-1.27569	0.355268	-0.862718	0.998215	0.44328	EPs up regulated genes
Pita_unigene35488	0.907328	-0.597305	0.387119	-0.779291	0.666108	-0.583959	EPs up regulated genes
Pita_unigene34536	0.843026	-0.635268	0.318382	-0.612065	0.604932	-0.519007	EPs up regulated genes
Pita_unigene33736	0.673931	-0.637371	0.777167	-0.488937	0.264726	-0.589517	EPs up regulated genes
Pita_unigene3348	0.551297	-0.744028	0.550017	-0.911315	1.01619	-0.462157	EPs up regulated genes
Pita_unigene3328	0.210278	-0.842255	1.3645	-0.243397	0.359702	-0.848827	EPs up regulated genes
Pita_unigene33175	0.836575	-0.659957	0.524398	-0.71411	0.660609	-0.647516	EPs up regulated genes
Pita_unigene32921	0.656728	-0.580338	0.578635	-0.580338	0.47602	-0.550707	EPs up regulated genes
Pita_unigene32518	0.651988	-0.685032	0.45811	-0.851102	1.02918	-0.603145	EPs up regulated genes
Pita_unigene31783	0.741917	-1.02279	0.666461	-0.609552	0.901918	-0.67795	EPs up regulated genes
Pita_unigene31397	0.502177	-0.854615	0.701686	-1.03686	1.08657	-0.398957	EPs up regulated genes
Pita_unigene31253	0.758812	-0.369521	-0.437893	-1.38182	1.15187	0.278554	EPs up regulated genes
Pita_unigene31120	0.970485	-0.678604	0.875695	-0.64552	0.551586	-1.07364	EPs up regulated genes
Pita_unigene30667	1.05471	-0.775819	0.644696	-0.868236	0.785897	-0.841249	EPs up regulated genes
Pita_unigene29944	0.288921	-0.615973	0.923177	-0.409498	0.66156	-0.848188	EPs up regulated genes
Pita_unigene29832	0.170116	-0.85843	0.753945	-0.325383	0.996258	-0.736507	EPs up regulated genes
Pita_unigene29563	0.444893	-0.665985	0.927413	-0.78691	0.791652	-0.711063	EPs up regulated genes
Pita_unigene28089	0.768429	-0.573662	0.376036	-0.900321	0.719526	-0.390008	EPs up regulated genes
Pita_unigene28005	0.327425	-0.955141	1.15534	-0.209848	0.694954	-1.01273	EPs up regulated genes
Pita_unigene2682	0.658705	-0.53025	0.625353	-0.591856	0.745892	-0.907843	EPs up regulated genes
Pita_unigene26641	0.490974	-1.59945	0.640536	-0.388933	1.06839	-0.211518	EPs up regulated genes
Pita_unigene2664	0.702411	-0.755628	0.659855	-0.714879	0.649843	-0.541602	EPs up regulated genes
Pita_unigene26472	0.7068	-0.73837	0.161673	-0.702662	0.990099	-0.41754	EPs up regulated genes
Pita_unigene26195	0.481838	-0.968322	1.02192	0.0234305	0.30433	-0.8632	EPs up regulated genes
Pita_unigene25800	0.82848	-1.06329	0.935876	-0.751343	0.698143	-0.647866	EPs up regulated genes
Pita_unigene25799	0.688243	-0.824033	0.634898	-0.600257	0.658894	-0.557746	EPs up regulated genes
Pita_unigene25746	0.482758	-0.392997	0.307595	-0.751009	0.98	-0.626347	EPs up regulated genes
Pita_unigene25477	0.528395	-0.816792	0.814788	-0.577156	0.724905	-0.674139	EPs up regulated genes
Pita_unigene25435	0.0257523	-1.01498	0.862862	-0.395768	0.824844	-0.302709	EPs up regulated genes
Pita_unigene25341	0.657494	-0.353192	0.681516	-0.779644	0.556395	-0.762569	EPs up regulated genes
Pita_unigene25079	0.570408	-0.700503	0.882458	-0.531032	0.539607	-0.760939	EPs up regulated genes
Pita_unigene24953	0.0876155	-1.09302	0.381897	-0.818035	1.20737	0.234171	EPs up regulated genes
Pita_unigene24855	0.00585428	-1.39196	0.647961	-0.486537	0.977197	0.247486	EPs up regulated genes
Pita_unigene24831	0.181832	-1.19498	0.965403	-0.371397	0.966696	-0.54755	EPs up regulated genes
Pita_unigene24421	0.813565	-0.381988	0.43526	-0.932779	0.754535	-0.688593	EPs up regulated genes
Pita_unigene24375	0.949354	-0.463483	0.619345	-0.873547	0.448656	-0.680326	EPs up regulated genes
Pita_unigene24284	0.012176	-1.29924	0.539822	-0.698026	1.04358	0.401691	EPs up regulated genes
Pita_unigene23845	-0.103641	-0.912195	1.12698	-0.14278	0.631547	-0.59991	EPs up regulated genes
Pita_unigene23834	0.339645	-1.153	1.31406	-0.286617	0.349231	-0.563318	EPs up regulated genes
Pita_unigene23770	0.468957	-1.00653	0.970262	-0.491485	0.834792	-0.776	EPs up regulated genes
Pita_unigene23381	-0.324212	-1.25825	0.684792	-0.282479	1.196	-0.0158546	EPs up regulated genes
Pita_unigene23352	0.75316	-0.470066	0.564406	-0.818857	0.531149	-0.559791	EPs up regulated genes
Pita_unigene23245	0.991549	-0.26552	0.202355	-0.856171	0.537554	-0.609768	EPs up regulated genes
Pita_unigene23162	0.376278	-0.936939	0.851161	-0.679033	0.836633	-0.4481	EPs up regulated genes
Pita_unigene22982	0.770518	-0.791037	0.381028	-0.594777	0.75115	-0.516882	EPs up regulated genes
Pita_unigene22890	0.503144	-1.21944	0.747015	-0.881385	0.975929	-0.125266	EPs up regulated genes
Pita_unigene22867	0.711161	-0.670463	0.826001	-0.670463	0.474227	-0.670463	EPs up regulated genes
Pita_unigene22571	-0.0996004	-0.941382	1.25601	0.0556123	0.549682	-0.820318	EPs up regulated genes
Pita_unigene22522	0.436483	-0.974196	0.559919	-0.56843	0.797382	-0.251159	EPs up regulated genes
Pita_unigene22434	0.404383	-0.804863	0.774167	-0.364343	0.631456	-0.6408	EPs up regulated genes
Pita_unigene22397	0.428333	-0.789469	0.670308	-0.491682	0.892764	-0.710254	EPs up regulated genes
Pita_unigene21875	0.433271	-0.90496	0.921115	-0.100303	0.662106	-1.01123	EPs up regulated genes
Pita_unigene214	-0.384022	-1.44424	0.377595	-0.319983	1.25989	0.510759	EPs up regulated genes
Pita_unigene21238	0.642048	-0.720581	1.02193	-0.867732	0.895659	-0.971324	EPs up regulated genes
Pita_unigene20881	1.14139	-0.695165	0.402206	-0.816438	0.852863	-0.884856	EPs up regulated genes
Pita_unigene20818	0.206221	-1.34073	0.49339	-0.554613	1.00616	0.189577	EPs up regulated genes
Pita_unigene20709	0.808522	-0.485006	0.448551	-0.792258	0.562809	-0.542617	EPs up regulated genes
Pita_unigene20617	0.365611	-0.601074	0.890753	-0.179929	0.413992	-0.889353	EPs up regulated genes
Pita_unigene2041	0.230444	-1.34583	0.699543	-0.623302	0.92608	0.113061	EPs up regulated genes
Pita_unigene19430	0.603545	-0.431478	0.811594	-0.155237	0.15665	-0.985073	EPs up regulated genes
Pita_unigene19051	-0.0263991	-1.59886	0.880061	-0.0317528	0.884147	-0.107194	EPs up regulated genes
Pita_unigene18866	0.704496	-0.315415	0.528247	-0.797365	0.618246	-0.738209	EPs up regulated genes
Pita_unigene18766	0.506608	-0.920816	-0.1927	-1.07906	1.23409	0.451882	EPs up regulated genes
Pita_unigene18356	0.0219499	-0.989946	1.13372	0.13943	0.454489	-0.759643	EPs up regulated genes
Pita_unigene1835	0.413642	-0.785611	0.860773	-0.337106	0.605237	-0.756934	EPs up regulated genes
Pita_unigene18182	0.401228	-0.740708	1.0229	-0.248272	0.324261	-0.75941	EPs up regulated genes
Pita_unigene1799	0.163819	-0.726645	0.931652	-0.263677	0.684921	-0.790069	EPs up regulated genes
Pita_unigene17504	-0.286822	-0.816091	1.12648	0.132469	0.542686	-0.698725	EPs up regulated genes
Pita_unigene1726	0.593855	-0.576649	0.0578867	-1.38276	1.25948	0.0481885	EPs up regulated genes
Pita_unigene17209	-0.0991729	-0.82047	0.138401	-0.74668	1.39667	0.131248	EPs up regulated genes
Pita_unigene1629	0.327361	-1.2407	0.787535	-0.276607	0.717557	-0.315147	EPs up regulated genes
Pita_unigene1626	0.0921282	-0.823046	1.2799	-0.105908	0.261403	-0.704473	EPs up regulated genes
Pita_unigene15995	0.105158	-0.844872	1.48586	0.238435	-0.0163122	-0.968267	EPs up regulated genes
Pita_unigene15750	0.366561	-0.81429	-0.13499	-1.17892	1.27268	0.488955	EPs up regulated genes
Pita_unigene155	0.742496	-0.468673	0.537294	-0.829363	0.620789	-0.602544	EPs up regulated genes
Pita_unigene15298	0.989782	-0.534425	0.400886	-0.739463	0.573258	-0.690037	EPs up regulated genes
Pita_unigene14944	0.616581	-0.467604	0.692663	-0.661547	0.472145	-0.652239	EPs up regulated genes
Pita_unigene14708	0.869227	-0.300414	0.378729	-0.559534	0.565856	-0.953865	EPs up regulated genes
Pita_unigene14046	0.13775	-1.20779	0.282458	-0.948714	1.14431	0.591984	EPs up regulated genes
Pita_unigene1397	-0.363426	-1.42534	0.90368	-0.111054	1.01309	-0.0169549	EPs up regulated genes
Pita_unigene1371	0.782975	-0.532468	0.813435	-0.88296	0.676115	-0.857098	EPs up regulated genes
Pita_unigene13697	0.988458	-0.387712	0.574781	-0.64743	0.449511	-0.977607	EPs up regulated genes
Pita_unigene13357	-0.0768036	-1.22745	1.13642	0.332791	0.587678	-0.752632	EPs up regulated genes
Pita_unigene13124	0.464182	-0.726483	0.719274	-0.426116	0.657327	-0.688183	EPs up regulated genes
Pita_unigene12813	0.544045	-0.669004	1.03375	-0.515922	0.480021	-0.872889	EPs up regulated genes
Pita_unigene12616	0.491511	-0.717438	0.689023	-0.616575	0.743814	-0.590336	EPs up regulated genes
Pita_unigene11951	-0.382147	-1.5622	0.485857	-0.272221	1.22101	0.509696	EPs up regulated genes
Pita_unigene11558	0.214311	-0.667613	0.64765	-0.739512	0.738826	-0.193663	EPs up regulated genes
Pita_unigene11460	0.162478	-1.31106	0.214138	-0.673628	1.18873	0.419344	EPs up regulated genes
Pita_unigene11297	0.887677	-0.810799	0.870591	-0.839959	0.703691	-0.811202	EPs up regulated genes
Pita_unigene11265	0.612617	-0.613364	-0.0368013	-1.58391	1.24108	0.380378	EPs up regulated genes
Pita_unigene11255	0.320914	-0.949773	0.833449	-0.23162	0.738102	-0.711071	EPs up regulated genes
Pita_unigene11210	0.0451595	-1.02397	1.31636	-0.61422	0.797856	-0.521189	EPs up regulated genes
Pita_unigene11171	0.380209	-0.631409	0.733191	-0.499475	0.628816	-0.611333	EPs up regulated genes
Pita_unigene11163	0.793088	-0.558615	0.39881	-0.870366	0.57354	-0.336457	EPs up regulated genes
Pita_unigene11015	0.207392	-1.29311	0.614217	-0.168844	0.92139	-0.281047	EPs up regulated genes
Pita_unigene1101	-0.0147309	-1.29646	0.96738	-0.360961	0.910617	-0.205846	EPs up regulated genes
Pita_unigene10820	1.02917	-0.272467	0.280195	-0.907298	0.522633	-0.652234	EPs up regulated genes
Pita_unigene1050	0.0419913	-0.931774	1.11432	0.109228	0.453296	-0.787061	EPs up regulated genes
Pita_unigene10349	0.644838	-0.563241	0.451203	-0.563241	0.593683	-0.563241	EPs up regulated genes
Pita_unigene10296	0.124438	-0.769227	0.395255	-0.525099	1.00498	-0.230348	EPs up regulated genes
Pita_unigene10104	0.412891	-0.658397	0.731531	-0.465289	0.70508	-0.725816	EPs up regulated genes
Pita_unigene10063	0.817111	-0.256694	0.354354	-0.790011	0.651663	-0.776423	EPs up regulated genes
PtCHAT2	-0.892847	0.664034	-0.893049	0.911533	-0.893049	1.10338	EPs down regulated genes
Pita_unigene9829	-0.36297	1.03643	-0.584169	0.439851	-0.750022	0.220877	EPs down regulated genes
Pita_unigene9480	-0.633454	1.01084	-0.407214	0.576001	-0.953442	0.407265	EPs down regulated genes
Pita_unigene9222	-0.644432	1.5559	-0.407302	0.265869	-1.11742	0.347385	EPs down regulated genes
Pita_unigene9207	-0.841087	0.548837	-0.502325	0.185116	-0.480679	1.09014	EPs down regulated genes
Pita_unigene910	-0.587255	0.249282	-0.558527	0.736254	-0.49677	0.657017	EPs down regulated genes
Pita_unigene9000	0.412456	1.34099	-0.512909	0.229143	-1.30504	-0.164648	EPs down regulated genes
Pita_unigene8960	-0.839923	0.624519	-0.618764	0.839508	-0.752771	0.747432	EPs down regulated genes
Pita_unigene8823	-0.475661	0.735258	-0.579339	0.64963	-0.710666	0.380779	EPs down regulated genes
Pita_unigene8795	-0.846926	0.217906	-0.0937826	1.00983	-0.697808	0.410775	EPs down regulated genes
Pita_unigene8726	-0.358444	0.716102	-0.466426	0.619213	-1.04253	0.53208	EPs down regulated genes
Pita_unigene868	-1.06165	0.870181	-0.332552	0.958319	-1.04588	0.611578	EPs down regulated genes
Pita_unigene8249	-0.562458	0.258333	-0.638142	0.091681	-0.258268	1.10885	EPs down regulated genes
Pita_unigene8146	-0.0356792	0.964675	-0.599502	0.751344	-1.063	-0.0178404	EPs down regulated genes
Pita_unigene8105	-0.834701	0.624703	-0.431402	0.924961	-0.909282	0.625721	EPs down regulated genes
Pita_unigene7873	-0.465094	0.912696	-0.707191	0.754048	-0.837891	0.343431	EPs down regulated genes
Pita_unigene7757	-1.15873	-0.163241	0.0336573	1.34377	-0.591002	0.535544	EPs down regulated genes
Pita_unigene7755	-0.777237	0.923405	-0.893152	0.647052	-0.417233	0.517164	EPs down regulated genes
Pita_unigene7698	-0.526903	0.373619	-0.863311	0.712691	-0.71123	1.01513	EPs down regulated genes
Pita_unigene7627	-0.673354	-0.0132875	-0.340591	0.785745	-0.424466	0.665953	EPs down regulated genes
Pita_unigene7557	-0.425217	1.35598	-1.13546	-0.270106	-0.186566	0.661375	EPs down regulated genes
Pita_unigene7502	-0.0650812	0.762948	-0.555141	0.744597	-1.10586	0.218534	EPs down regulated genes
Pita_unigene7313	-0.791163	0.518305	-0.46315	0.880728	-0.710387	0.565668	EPs down regulated genes
Pita_unigene7234	-0.959451	0.55855	-0.568784	0.584902	-0.458055	0.842838	EPs down regulated genes
Pita_unigene6684	-0.947194	0.146234	-0.59885	1.16699	-0.459203	0.69202	EPs down regulated genes
Pita_unigene6521	-0.92586	0.269365	-0.0184238	1.04454	-0.846782	0.477156	EPs down regulated genes
Pita_unigene64245	0.651154	1.08669	-1.54544	-0.346355	-0.1955	0.349449	EPs down regulated genes
Pita_unigene64137	-0.842134	0.667317	-0.756076	0.253348	-0.140576	0.81812	EPs down regulated genes
Pita_unigene64127	-0.277663	1.10016	-1.16604	-0.229799	-0.252767	0.82611	EPs down regulated genes
Pita_unigene64010	-0.359227	0.611207	-0.280838	0.751228	-0.922849	0.200479	EPs down regulated genes
Pita_unigene63949	-0.788264	0.268274	-0.470344	0.659908	-0.511388	0.841815	EPs down regulated genes
Pita_unigene63929	-0.997164	0.558912	0.228886	1.09913	-0.818644	-0.0711174	EPs down regulated genes
Pita_unigene63819	-0.41529	1.00923	-0.840442	0.502899	-0.678584	0.422188	EPs down regulated genes
Pita_unigene63674	-1.11214	0.489302	-0.0679868	0.708124	-0.662852	0.645552	EPs down regulated genes
Pita_unigene63003	-0.708338	0.518464	-0.570576	0.694309	-0.609125	0.675265	EPs down regulated genes
Pita_unigene62950	-0.665762	0.71498	-0.66146	0.628216	-0.669206	0.653232	EPs down regulated genes
Pita_unigene62776	0.160999	1.23558	-0.746891	0.640608	-1.19523	-0.0950649	EPs down regulated genes
Pita_unigene62723	-0.654153	0.99792	-0.51922	0.537697	-0.789697	0.427454	EPs down regulated genes
Pita_unigene62654	-0.691298	0.421692	-0.494472	0.973002	-0.755493	0.546569	EPs down regulated genes
Pita_unigene62617	0.259543	1.42936	-0.334724	0.391027	-1.29421	-0.450993	EPs down regulated genes
Pita_unigene62361	-0.265036	1.10208	-0.318216	0.650655	-0.877613	-0.291869	EPs down regulated genes
Pita_unigene62320	-0.693077	0.53835	-0.703375	0.890612	-0.703755	0.671245	EPs down regulated genes
Pita_unigene62258	0.0158913	1.1557	-0.881863	0.263781	-0.745921	0.192413	EPs down regulated genes
Pita_unigene62195	-0.421738	1.1727	-0.788927	0.159724	-0.703099	0.581341	EPs down regulated genes
Pita_unigene62176	-0.389814	0.561297	-0.665068	0.660582	-0.703218	0.536221	EPs down regulated genes
Pita_unigene62132	-0.410346	0.746841	-0.770662	0.536078	-0.487676	0.385766	EPs down regulated genes
Pita_unigene62116	-1.00826	0.512099	-0.179347	0.960259	-0.71741	0.432659	EPs down regulated genes
Pita_unigene6209	-0.582286	0.46019	-0.573726	0.964634	-0.979379	0.710567	EPs down regulated genes
Pita_unigene62067	-0.573211	1.37564	-1.00337	0.0501695	-0.511134	0.661913	EPs down regulated genes
Pita_unigene62008	-0.673545	0.652368	-1.14937	0.239636	-0.197153	1.12806	EPs down regulated genes
Pita_unigene616	-0.767139	0.214239	-0.620783	0.997036	-0.581212	0.757859	EPs down regulated genes
Pita_unigene61520	-0.862634	-0.158822	-0.617819	0.69261	-0.434584	1.38125	EPs down regulated genes
Pita_unigene61442	-0.496753	0.702958	-0.617462	0.440368	-0.922953	0.893842	EPs down regulated genes
Pita_unigene61344	-0.0944408	1.05452	-1.08531	-0.0880988	-0.552655	0.765985	EPs down regulated genes
Pita_unigene61262	0.4063	1.40201	-0.289355	0.405248	-1.32648	-0.597724	EPs down regulated genes
Pita_unigene61261	-1.3908	-0.384335	0.0239625	0.892847	-0.0453	0.903621	EPs down regulated genes
Pita_unigene61119	-0.583439	0.938392	0.657823	-0.424643	-1.16642	0.578289	EPs down regulated genes
Pita_unigene6109	0.781933	1.43735	-1.37715	-0.327581	-0.534035	0.0194835	EPs down regulated genes
Pita_unigene60937	-1.20853	0.0537683	-0.942905	-0.0531812	0.695459	1.45539	EPs down regulated genes
Pita_unigene6089	-0.936545	0.378579	-0.298997	0.992809	-0.606558	0.470712	EPs down regulated genes
Pita_unigene60888	-0.610598	0.551115	-0.636617	0.634905	-0.610655	0.671849	EPs down regulated genes
Pita_unigene60845	-0.352761	0.921396	0.200994	1.05647	-1.13232	-0.69378	EPs down regulated genes
Pita_unigene60493	-0.775753	0.775751	-0.723931	0.817079	-0.824704	0.731558	EPs down regulated genes
Pita_unigene60292	-0.39136	1.17719	-0.744179	0.0909149	-0.726474	0.593906	EPs down regulated genes
Pita_unigene60278	-0.536304	0.40011	-0.479796	0.605469	-0.527164	0.537685	EPs down regulated genes
Pita_unigene60275	-0.480879	0.42443	-0.581828	0.511668	-0.450579	0.577188	EPs down regulated genes
Pita_unigene60048	-0.431086	0.881135	-0.607348	0.574797	-0.642614	0.225115	EPs down regulated genes
Pita_unigene60031	-0.928679	0.399011	-0.278137	0.834025	-0.514715	0.488496	EPs down regulated genes
Pita_unigene59957	-0.997911	0.796505	-0.517369	0.764936	-0.916863	0.870702	EPs down regulated genes
Pita_unigene59937	-0.201679	1.01357	-0.91577	-0.264307	-0.795373	1.16356	EPs down regulated genes
Pita_unigene59859	-0.390349	0.966753	-0.2966	1.06389	-1.10897	-0.23472	EPs down regulated genes
Pita_unigene59713	-0.445437	0.763446	-0.585008	0.845813	-0.780453	0.20164	EPs down regulated genes
Pita_unigene59478	-0.00321032	0.931619	0.297562	0.965044	-1.51957	-0.671446	EPs down regulated genes
Pita_unigene59393	-0.594787	0.204339	-0.457749	0.200476	-0.474234	1.12196	EPs down regulated genes
Pita_unigene59309	-0.915611	0.221106	0.211562	1.13735	-0.91561	0.261206	EPs down regulated genes
Pita_unigene59204	-0.973701	1.40363	-0.7118	0.309925	-0.82106	0.793011	EPs down regulated genes
Pita_unigene58990	-0.927437	0.408771	-0.0165066	1.0643	-0.941297	0.412165	EPs down regulated genes
Pita_unigene58848	-0.927098	0.248642	-0.144223	0.935482	-0.676719	0.563915	EPs down regulated genes
Pita_unigene58816	-0.529909	1.01332	0.0926244	0.825768	-1.25818	-0.143618	EPs down regulated genes
Pita_unigene58682	0.179379	1.53097	-1.11775	-0.224879	-0.824667	0.456946	EPs down regulated genes
Pita_unigene58652	-0.844887	0.200639	-0.542421	0.55788	-0.611358	1.24015	EPs down regulated genes
Pita_unigene58553	-0.554804	0.546612	-0.533192	0.612738	-0.575114	0.50376	EPs down regulated genes
Pita_unigene58395	-0.357486	1.00211	-0.776644	0.344656	-0.628106	0.415472	EPs down regulated genes
Pita_unigene58286	-0.682271	0.554886	-0.454024	0.69727	-0.595947	0.480086	EPs down regulated genes
Pita_unigene57757	-0.633082	1.15149	-0.744997	0.301428	-0.703656	0.628814	EPs down regulated genes
Pita_unigene57611	-0.560054	0.535435	-0.342334	0.761785	-0.777805	0.382973	EPs down regulated genes
Pita_unigene56780	-0.248019	0.58314	-0.707265	0.421056	-0.592043	0.54313	EPs down regulated genes
Pita_unigene56728	-0.570368	0.455215	-0.781444	0.557389	-0.479228	0.818437	EPs down regulated genes
Pita_unigene56632	-0.673072	0.901228	-0.588039	0.655022	-0.752903	0.457765	EPs down regulated genes
Pita_unigene56410	0.348078	1.191	-0.826509	0.198824	-0.993752	0.0823647	EPs down regulated genes
Pita_unigene56340	-0.521206	0.605569	-0.55035	0.426526	-0.653383	0.692844	EPs down regulated genes
Pita_unigene56310	-0.890641	0.239272	-1.03233	0.44471	0.139579	1.09941	EPs down regulated genes
Pita_unigene56270	-0.704972	0.914876	-0.438255	0.938267	-0.892303	0.182386	EPs down regulated genes
Pita_unigene56263	-0.216071	1.58598	-0.611692	0.299933	-1.04609	-0.012057	EPs down regulated genes
Pita_unigene56189	-0.133677	1.07756	-0.462979	0.665931	-1.1005	-0.0463424	EPs down regulated genes
Pita_unigene55817	-0.616348	0.475319	-0.581012	0.764587	-0.614303	0.571757	EPs down regulated genes
Pita_unigene55789	0.140895	0.948077	-0.602611	0.531398	-1.17841	0.160655	EPs down regulated genes
Pita_unigene55734	0.321534	1.48918	-1.36592	-0.385312	-0.375302	0.315813	EPs down regulated genes
Pita_unigene55633	0.136173	0.918966	-1.2376	-0.179332	-0.376145	0.737941	EPs down regulated genes
Pita_unigene55620	-0.536601	0.969294	-0.380043	0.775275	-1.0313	0.203372	EPs down regulated genes
Pita_unigene55600	-0.245297	1.52847	-0.959119	-0.252288	-0.323684	0.251922	EPs down regulated genes
Pita_unigene5547	-0.718492	0.499209	-1.07222	1.03743	-0.536061	0.790135	EPs down regulated genes
Pita_unigene55438	-0.690466	0.726961	-0.69053	0.514879	-0.563686	0.702841	EPs down regulated genes
Pita_unigene55437	-0.553025	0.736997	-0.53008	0.384603	-0.686063	0.647568	EPs down regulated genes
Pita_unigene54308	-0.514254	0.655735	-0.947491	0.577117	-0.626905	0.855798	EPs down regulated genes
Pita_unigene53717	-0.639465	0.493298	-0.775978	0.295992	-0.510189	1.13634	EPs down regulated genes
Pita_unigene53638	-0.643067	0.889701	-0.505088	0.418635	-0.704899	0.544719	EPs down regulated genes
Pita_unigene5320	-0.0504449	1.49786	-0.814422	-0.0657072	-0.719194	0.151907	EPs down regulated genes
Pita_unigene53180	-0.782244	0.264913	-0.244552	0.810944	-0.728738	0.679678	EPs down regulated genes
Pita_unigene52983	-0.539951	0.484655	-0.647486	0.569403	-0.680116	0.813495	EPs down regulated genes
Pita_unigene52902	-0.58102	0.966923	-0.993971	0.524636	-0.760655	0.844086	EPs down regulated genes
Pita_unigene5275	-0.587785	0.553035	-0.494909	0.616515	-0.644663	0.557807	EPs down regulated genes
Pita_unigene5224	-0.869976	0.931593	0.273913	-0.607307	-0.679233	0.95101	EPs down regulated genes
Pita_unigene51810	0.418629	-0.259959	0.159529	-0.817986	-1.02665	1.52643	EPs down regulated genes
Pita_unigene51227	-1.04237	0.134949	-0.259628	1.17976	-0.739602	0.726899	EPs down regulated genes
Pita_unigene50524	-0.393414	0.837366	-0.664845	0.237056	-0.707885	0.691722	EPs down regulated genes
Pita_unigene49937	-0.52549	0.534127	-0.783436	0.961747	-0.835056	0.648108	EPs down regulated genes
Pita_unigene49830	0.730333	1.56214	-1.20768	-0.674877	-0.459958	0.0500448	EPs down regulated genes
Pita_unigene49509	-0.635854	0.560616	-0.725416	0.427242	-0.445688	0.819101	EPs down regulated genes
Pita_unigene48193	-0.499339	0.415613	-0.518241	0.373588	-0.577984	0.806363	EPs down regulated genes
Pita_unigene47867	-0.334168	0.82335	-0.905711	0.0642072	-0.392022	0.744344	EPs down regulated genes
Pita_unigene47819	-0.702455	0.719991	-0.702455	0.477967	-0.702455	0.909406	EPs down regulated genes
Pita_unigene476	-0.663054	0.618969	-0.411745	0.663932	-0.695978	0.487876	EPs down regulated genes
Pita_unigene47589	-0.588205	0.301917	-0.492137	0.655224	-0.516452	0.639652	EPs down regulated genes
Pita_unigene47354	-0.743075	0.782027	-0.32987	0.696767	-0.816529	0.41068	EPs down regulated genes
Pita_unigene47331	-1.11002	0.141063	0.308451	1.61393	-1.00215	0.0487249	EPs down regulated genes
Pita_unigene47292	0.272492	1.20787	-1.1396	-0.0888874	-0.482769	0.23089	EPs down regulated genes
Pita_unigene46825	-0.593682	0.362323	-0.616531	0.946777	-0.648061	0.549175	EPs down regulated genes
Pita_unigene46715	-0.670129	0.49982	-0.393658	0.928054	-0.895627	0.531541	EPs down regulated genes
Pita_unigene46569	-0.576343	1.04065	-0.219262	0.93323	-1.08975	-0.088528	EPs down regulated genes
Pita_unigene46433	-0.95092	0.645506	-0.432174	1.05339	-0.725624	0.409827	EPs down regulated genes
Pita_unigene46051	-0.218736	0.732344	-0.228838	1.12205	-1.08623	-0.320584	EPs down regulated genes
Pita_unigene45875	-0.590367	0.515893	-0.449407	0.561717	-0.494117	0.456281	EPs down regulated genes
Pita_unigene45646	-0.580513	0.552472	-0.587948	0.653539	-0.640386	0.602836	EPs down regulated genes
Pita_unigene45407	-0.92304	0.426391	-0.249452	1.28594	-0.828425	0.288587	EPs down regulated genes
Pita_unigene45140	-0.406979	0.792123	-0.662295	0.631955	-0.939524	0.58472	EPs down regulated genes
Pita_unigene44820	-0.240636	0.675229	-0.510432	0.799986	-0.944942	0.220795	EPs down regulated genes
Pita_unigene44711	-0.354704	0.347523	-0.748909	0.309256	-0.459804	0.906639	EPs down regulated genes
Pita_unigene44630	-0.606372	0.401824	-0.633208	0.502424	-0.427111	0.762444	EPs down regulated genes
Pita_unigene44625	-0.574617	1.40666	-1.16008	-0.182839	-0.133107	0.643984	EPs down regulated genes
Pita_unigene44620	-0.324751	0.993621	-0.387991	0.941208	-1.08255	-0.139533	EPs down regulated genes
Pita_unigene44410	-0.661214	0.416763	-0.954658	1.09216	0.511366	-0.404422	EPs down regulated genes
Pita_unigene4437	-0.641199	0.898397	-0.475518	1.04652	-1.15249	0.324294	EPs down regulated genes
Pita_unigene44103	-0.623307	0.781002	-0.721236	0.668918	-0.733294	0.627917	EPs down regulated genes
Pita_unigene44097	-0.651261	0.235578	-0.560867	0.794564	-0.607569	0.789555	EPs down regulated genes
Pita_unigene44003	-0.639016	0.494838	-0.568292	0.633371	-0.610434	0.689532	EPs down regulated genes
Pita_unigene43916	-0.0935754	0.902036	-1.03358	0.0260417	-0.368949	0.56803	EPs down regulated genes
Pita_unigene43894	-1.10402	0.679384	-0.565821	0.574743	-0.419628	0.835341	EPs down regulated genes
Pita_unigene43863	-0.362017	0.845218	-0.436607	0.723452	-0.898846	0.1288	EPs down regulated genes
Pita_unigene43704	0.0903464	-0.663211	0.636408	-0.567431	0.854039	-0.350152	EPs down regulated genes
Pita_unigene43681	-0.304118	1.2502	-1.35439	-0.203879	-0.0741187	0.686313	EPs down regulated genes
Pita_unigene43596	-0.640662	0.216408	-0.562917	0.874858	-0.49798	0.610294	EPs down regulated genes
Pita_unigene43592	-0.40929	0.764488	-0.621567	0.556656	-0.707616	0.417329	EPs down regulated genes
Pita_unigene43556	-0.413469	0.449745	-0.781208	0.431067	-0.670099	0.983964	EPs down regulated genes
Pita_unigene43463	-0.554649	1.02792	-0.736196	0.454478	-0.701038	0.509487	EPs down regulated genes
Pita_unigene43203	-0.685538	0.55174	-0.612226	0.799503	-0.667244	0.613766	EPs down regulated genes
Pita_unigene43154	-0.498395	1.41928	-0.837589	-0.0612833	-0.548236	0.526219	EPs down regulated genes
Pita_unigene43086	-0.398456	0.615199	-0.827899	0.672994	-0.655838	0.594	EPs down regulated genes
Pita_unigene42952	-0.267652	1.06526	-0.300314	0.561088	-1.13727	0.078887	EPs down regulated genes
Pita_unigene42538	-0.752941	0.205384	-0.4917	1.25719	-0.6678	0.449869	EPs down regulated genes
Pita_unigene42256	0.0309644	1.23727	-0.729171	0.372291	-0.834056	-0.0773037	EPs down regulated genes
Pita_unigene42042	-0.950922	0.964207	-0.365794	0.850683	-0.867792	0.369618	EPs down regulated genes
Pita_unigene41970	0.586273	1.32972	-1.26673	-0.22612	-0.613796	0.19065	EPs down regulated genes
Pita_unigene41735	-0.566356	0.837638	-0.734772	0.60953	-0.626704	0.480664	EPs down regulated genes
Pita_unigene4164	-0.494866	0.681838	-0.657644	0.702048	-0.668244	0.436868	EPs down regulated genes
Pita_unigene41626	0.0337455	1.27481	-0.888496	0.255786	-0.795975	0.12013	EPs down regulated genes
Pita_unigene41573	-0.201931	0.595379	-1.36163	-0.330635	0.179951	1.11886	EPs down regulated genes
Pita_unigene41557	-0.16916	1.26562	-0.932899	0.58238	-0.805737	0.0597925	EPs down regulated genes
Pita_unigene41476	-1.07068	0.0431836	0.232829	1.38943	-0.895724	0.300968	EPs down regulated genes
Pita_unigene41347	0.0593345	1.31459	-0.719474	0.443062	-1.17376	0.0762455	EPs down regulated genes
Pita_unigene41329	-0.756967	0.214313	-0.337961	1.25709	-0.574752	0.198282	EPs down regulated genes
Pita_unigene41327	-0.926662	0.585878	-0.615777	0.870456	-0.677961	0.764065	EPs down regulated genes
Pita_unigene41185	-0.729643	0.86481	-0.657429	0.774129	-0.729643	0.477776	EPs down regulated genes
Pita_unigene41126	-0.308346	1.22386	-0.560696	0.656221	-1.2849	0.273866	EPs down regulated genes
Pita_unigene40854	-0.0402772	1.09471	-0.370314	0.979497	-1.18807	-0.475551	EPs down regulated genes
Pita_unigene40476	-0.549572	0.60146	-0.199879	0.989293	-0.968668	0.127366	EPs down regulated genes
Pita_unigene40426	-0.643037	0.607776	-0.642514	0.621173	-0.58445	0.641052	EPs down regulated genes
Pita_unigene40096	-0.597502	0.679438	-0.539852	0.544164	-0.59436	0.508112	EPs down regulated genes
Pita_unigene39352	-0.00402815	1.60201	-0.65986	0.198135	-1.04183	-0.0944186	EPs down regulated genes
Pita_unigene39340	-0.21326	1.40716	-0.493121	0.689124	-1.13119	-0.258714	EPs down regulated genes
Pita_unigene39252	-0.396202	0.761652	-0.732487	0.507843	-0.831232	0.690427	EPs down regulated genes
Pita_unigene39006	-0.600603	0.847157	-0.676553	0.56305	-0.661775	0.528724	EPs down regulated genes
Pita_unigene390	-0.604201	1.27409	-0.674	0.405509	-0.715635	0.314236	EPs down regulated genes
Pita_unigene3897	-0.985739	0.417814	-0.539527	0.90134	-0.586514	0.792626	EPs down regulated genes
Pita_unigene38826	0.00444951	1.2436	-1.14818	0.040299	-0.765198	0.62503	EPs down regulated genes
Pita_unigene38460	-0.13423	1.38008	-0.480665	0.403586	-0.947993	-0.220777	EPs down regulated genes
Pita_unigene37965	-0.65339	0.13519	-0.517438	0.706981	-0.498888	0.827544	EPs down regulated genes
Pita_unigene37961	-0.610959	0.513649	-0.634545	0.672767	-0.591654	0.650742	EPs down regulated genes
Pita_unigene37878	-0.729393	0.522272	-0.579247	0.79171	-0.683741	0.678399	EPs down regulated genes
Pita_unigene37855	-0.540124	0.677579	-0.510847	0.677445	-0.754895	0.450841	EPs down regulated genes
Pita_unigene37549	-0.898499	0.737776	-0.609076	0.598503	-0.74924	0.920536	EPs down regulated genes
Pita_unigene37324	-0.0396503	0.986767	-1.10588	0.00487733	-0.330589	0.484477	EPs down regulated genes
Pita_unigene3686	-0.294631	0.934935	-0.769158	0.214195	-0.55915	0.473808	EPs down regulated genes
Pita_unigene36794	-0.424907	0.616307	-0.5994	0.547273	-0.670588	0.531316	EPs down regulated genes
Pita_unigene36792	-0.589051	0.692818	-0.670266	0.503226	-0.63402	0.697293	EPs down regulated genes
Pita_unigene36657	-0.432289	0.723358	-0.499947	0.685516	-0.748912	0.272273	EPs down regulated genes
Pita_unigene36454	0.37683	1.23066	-0.878043	0.425114	-1.09855	-0.0560108	EPs down regulated genes
Pita_unigene3580	-0.560495	0.64239	-0.63552	0.634241	-0.62657	0.545954	EPs down regulated genes
Pita_unigene35793	-0.80905	0.354579	-0.556065	1.13059	-0.80905	0.688993	EPs down regulated genes
Pita_unigene35537	-0.705434	0.494297	-0.362009	0.935168	-0.819371	0.457348	EPs down regulated genes
Pita_unigene35310	-0.188892	1.06009	-0.562784	0.603169	-1.10172	0.190136	EPs down regulated genes
Pita_unigene3523	-0.988202	0.609172	0.132162	-0.619161	-0.320325	1.18635	EPs down regulated genes
Pita_unigene35014	-0.0420242	1.18809	-0.764939	0.138106	-0.81348	0.294247	EPs down regulated genes
Pita_unigene34866	-0.332334	1.23696	-0.992855	0.194333	-0.495399	0.389297	EPs down regulated genes
Pita_unigene34636	0.276204	1.32681	-0.196999	0.55193	-1.36119	-0.596754	EPs down regulated genes
Pita_unigene34610	-0.0854408	0.92832	-0.392075	0.591067	-1.09527	0.0533949	EPs down regulated genes
Pita_unigene34543	0.284069	1.17739	-1.33818	-0.547704	-0.122981	0.547403	EPs down regulated genes
Pita_unigene34345	0.544812	1.25487	-0.330177	0.519133	-1.3471	-0.641538	EPs down regulated genes
Pita_unigene34267	-0.581805	0.575911	-0.512384	0.575206	-0.581133	0.524204	EPs down regulated genes
Pita_unigene34142	-0.413203	1.05469	-0.423189	0.595104	-1.02474	0.211338	EPs down regulated genes
Pita_unigene33984	-0.222871	1.02648	-0.611924	0.287232	-0.872829	0.393916	EPs down regulated genes
Pita_unigene33967	-0.66196	0.361998	-0.669242	0.763518	-0.559198	0.764885	EPs down regulated genes
Pita_unigene33668	0.350362	1.20494	-1.16317	-0.148459	-0.727218	0.483543	EPs down regulated genes
Pita_unigene33451	-0.204526	1.00773	-0.875037	0.116394	-0.684517	0.639952	EPs down regulated genes
Pita_unigene33382	-0.137724	0.698593	-0.88299	0.36322	-0.728513	0.687414	EPs down regulated genes
Pita_unigene33297	-0.420694	0.821016	-0.797927	0.628945	-0.751691	0.520351	EPs down regulated genes
Pita_unigene33043	-0.635493	0.437594	-0.528416	0.768547	-0.696371	0.65414	EPs down regulated genes
Pita_unigene32508	-0.580514	0.543886	-0.70095	0.642147	-0.560557	0.655989	EPs down regulated genes
Pita_unigene32446	-0.824701	0.796087	-0.684822	0.447623	-0.512089	0.777902	EPs down regulated genes
Pita_unigene319	-0.932057	0.996209	-0.244155	1.26033	-0.983181	-0.0971463	EPs down regulated genes
Pita_unigene31083	-0.515048	0.951409	-0.954779	-0.23639	-0.600832	1.35564	EPs down regulated genes
Pita_unigene30908	-0.990298	0.899107	-0.631306	0.918128	-0.843733	0.648102	EPs down regulated genes
Pita_unigene30772	-1.0547	0.644567	-0.688603	1.00708	-0.58414	0.675791	EPs down regulated genes
Pita_unigene30344	-0.490326	0.651594	-0.591747	0.458959	-0.69131	0.662831	EPs down regulated genes
Pita_unigene30184	-0.841707	0.662663	-0.745605	0.980152	-0.854338	0.798836	EPs down regulated genes
Pita_unigene29945	-1.09323	0.0960051	-0.356587	1.12037	-0.292984	0.526424	EPs down regulated genes
Pita_unigene29866	-0.680439	0.459304	-0.680439	0.617222	-0.525735	0.810087	EPs down regulated genes
Pita_unigene29545	-0.774085	0.227451	-0.114284	0.966851	-0.812966	0.507033	EPs down regulated genes
Pita_unigene29502	-1.03592	0.468427	-0.344081	1.22072	-0.605702	0.296554	EPs down regulated genes
Pita_unigene29337	-0.443424	0.753708	-0.748008	0.0995275	-0.823123	1.16132	EPs down regulated genes
Pita_unigene29038	-0.778642	0.219827	-0.677817	0.136095	-0.339014	1.43955	EPs down regulated genes
Pita_unigene28968	-0.496995	0.698338	-0.666806	0.76502	-0.711164	0.411607	EPs down regulated genes
Pita_unigene28926	-0.612461	0.985048	-0.580699	0.733552	-0.978897	0.453457	EPs down regulated genes
Pita_unigene2885	-0.802263	1.02072	-0.818825	0.952366	-0.826454	0.474454	EPs down regulated genes
Pita_unigene28827	-0.655706	0.757199	-0.776882	0.34764	-0.651343	0.979093	EPs down regulated genes
Pita_unigene28822	-0.695084	0.8041	-0.643514	0.647962	-0.92484	0.811376	EPs down regulated genes
Pita_unigene28694	-0.684984	0.987321	-0.604087	0.589289	-0.681615	0.394076	EPs down regulated genes
Pita_unigene28624	-0.759306	0.599618	-0.360452	1.41781	-1.03828	0.140612	EPs down regulated genes
Pita_unigene2843	-0.28094	1.11768	-0.894183	0.487962	-0.76595	0.335426	EPs down regulated genes
Pita_unigene27829	-0.817839	0.337182	-0.500539	0.476167	-0.812173	1.3172	EPs down regulated genes
Pita_unigene27706	-0.75326	1.13199	-0.658725	0.280542	-0.84723	0.84668	EPs down regulated genes
Pita_unigene27485	-0.54284	0.360555	-0.373179	1.08571	-0.808804	0.278557	EPs down regulated genes
Pita_unigene27268	-0.75529	0.228548	-0.73302	1.3015	-0.742698	0.700963	EPs down regulated genes
Pita_unigene27223	-0.483133	0.508781	-0.737297	0.648428	-0.702448	0.765669	EPs down regulated genes
Pita_unigene26936	-0.582464	0.830494	-0.482876	0.542121	-1.22652	0.919244	EPs down regulated genes
Pita_unigene2668	-0.993105	0.540801	-0.857933	0.822244	-0.412212	0.900205	EPs down regulated genes
Pita_unigene26573	-0.739226	0.42475	-0.485846	0.711149	-0.460275	0.549447	EPs down regulated genes
Pita_unigene25869	-0.374838	0.8925	-0.704271	0.645338	-0.922585	0.463857	EPs down regulated genes
Pita_unigene25450	-0.536194	0.693623	-0.819547	0.408916	-0.697966	0.951167	EPs down regulated genes
Pita_unigene25410	-0.522259	0.293209	-0.565023	0.526291	-0.498611	0.766392	EPs down regulated genes
Pita_unigene25213	-0.529997	0.34278	-0.58869	0.623349	-0.593923	0.746481	EPs down regulated genes
Pita_unigene25133	-0.438972	0.578318	0.0322353	1.03822	-1.10856	-0.101248	EPs down regulated genes
Pita_unigene25129	-0.782173	0.854966	-0.705309	1.209	-0.880812	0.304326	EPs down regulated genes
Pita_unigene25115	-0.527291	0.68467	-0.638475	0.595055	-0.692177	0.578218	EPs down regulated genes
Pita_unigene25077	-0.529449	0.573869	-0.687408	0.728052	-0.684194	0.599131	EPs down regulated genes
Pita_unigene2504	0.117597	1.1352	-0.878164	0.400445	-0.768996	-0.0060782	EPs down regulated genes
Pita_unigene24978	-0.365937	1.28429	-1.18119	0.54055	-0.604173	0.326462	EPs down regulated genes
Pita_unigene24690	-0.601448	0.559298	-0.757688	0.711447	-0.627786	0.716177	EPs down regulated genes
Pita_unigene24577	0.211749	1.52998	-0.725855	-0.137755	-0.774724	-0.103395	EPs down regulated genes
Pita_unigene2445	-0.81415	0.281941	-0.77424	0.741369	-0.690375	1.25546	EPs down regulated genes
Pita_unigene23923	-0.0786132	0.945576	0.0261719	0.976776	-1.23823	-0.631681	EPs down regulated genes
Pita_unigene23835	-0.703715	0.71977	-0.785666	0.824332	-0.9897	0.934979	EPs down regulated genes
Pita_unigene23792	-0.309598	1.09584	-0.67912	-0.0228873	-0.610365	0.526129	EPs down regulated genes
Pita_unigene23657	-0.26924	1.32916	-0.834225	0.312468	-0.829904	0.291737	EPs down regulated genes
Pita_unigene23289	0.228738	1.24064	-1.39644	-0.252443	-0.516985	0.696493	EPs down regulated genes
Pita_unigene2293	-0.690601	1.05359	-0.593327	0.31147	-1.0236	0.942468	EPs down regulated genes
Pita_unigene2292	-0.478664	0.823823	-0.786768	0.690969	-1.01248	0.763119	EPs down regulated genes
Pita_unigene22525	-1.00761	0.898427	-0.666416	0.200009	-0.584744	1.16034	EPs down regulated genes
Pita_unigene22247	-0.749326	0.306235	-0.579398	0.906427	-0.687973	0.804035	EPs down regulated genes
Pita_unigene22201	-0.653855	0.500013	-0.698326	0.78697	-0.682459	0.747657	EPs down regulated genes
Pita_unigene21974	-0.428473	0.545734	-0.0321766	1.30931	-1.19504	-0.199346	EPs down regulated genes
Pita_unigene21376	-0.172386	1.00592	-1.01942	-0.146877	-0.511629	0.844396	EPs down regulated genes
Pita_unigene2108	-0.899095	0.59343	-0.574189	0.75984	-0.628688	0.748701	EPs down regulated genes
Pita_unigene2028	-0.644322	0.557582	-0.313718	1.11963	-0.908689	0.189516	EPs down regulated genes
Pita_unigene20032	-0.498761	0.561509	-0.636811	0.710757	-0.588544	0.451851	EPs down regulated genes
Pita_unigene2001	-0.0905951	1.16351	-1.13754	0.295374	-1.02688	0.796134	EPs down regulated genes
Pita_unigene19943	-0.539656	0.972285	-0.827175	0.120214	-0.607984	0.882316	EPs down regulated genes
Pita_unigene19664	-0.652274	0.810732	-0.73251	0.502174	-0.728525	0.800403	EPs down regulated genes
Pita_unigene19461	-0.413076	0.561048	-0.559239	0.608908	-0.829355	0.631714	EPs down regulated genes
Pita_unigene18808	-0.771531	0.755375	-0.802265	0.956262	-0.836371	0.69853	EPs down regulated genes
Pita_unigene18742	-0.601211	0.644101	-0.642495	0.87875	-0.642461	0.363315	EPs down regulated genes
Pita_unigene18683	-0.917906	0.308377	0.0424244	1.27141	-0.913707	0.209402	EPs down regulated genes
Pita_unigene18614	-0.8989	-0.386714	-0.460777	1.1868	-0.471023	1.03061	EPs down regulated genes
Pita_unigene18264	-0.813759	0.173697	-0.367371	0.707987	-0.598412	0.897858	EPs down regulated genes
Pita_unigene18217	-0.714822	0.578018	-0.709797	0.461414	-0.345268	0.730455	EPs down regulated genes
Pita_unigene18029	-1.09745	0.257418	-0.120971	0.923546	-0.612111	0.64957	EPs down regulated genes
Pita_unigene17622	0.16234	1.29792	-1.45487	-0.7907	0.162123	0.623187	EPs down regulated genes
Pita_unigene17596	-0.61943	0.452494	-0.126394	0.828916	-1.14299	0.607401	EPs down regulated genes
Pita_unigene17595	0.10275	0.924446	-1.09964	0.128246	-0.752029	0.696224	EPs down regulated genes
Pita_unigene17384	-0.875232	0.678012	-0.738941	0.125588	-0.208905	1.01948	EPs down regulated genes
Pita_unigene17170	0.335612	1.47686	-1.0124	0.099088	-0.945246	0.0460805	EPs down regulated genes
Pita_unigene17043	-0.733948	0.979605	-0.90146	-0.026687	-0.181613	0.864102	EPs down regulated genes
Pita_unigene16569	-0.623185	1.01912	-0.654633	0.721874	-1.04973	0.586554	EPs down regulated genes
Pita_unigene16279	-0.310449	1.14818	-0.845824	0.942673	-1.05099	0.116417	EPs down regulated genes
Pita_unigene16109	-0.0273066	1.2217	-1.02231	0.084347	-0.765824	0.509396	EPs down regulated genes
Pita_unigene15941	-0.302896	0.506704	-0.432467	0.91392	-0.911384	0.226123	EPs down regulated genes
Pita_unigene15907	-0.447564	0.521311	-0.590934	0.432178	-0.553474	0.638483	EPs down regulated genes
Pita_unigene15519	-0.566828	0.703625	-0.518936	1.00406	-0.741896	0.119974	EPs down regulated genes
Pita_unigene14955	0.0445209	1.3462	-0.540834	0.167886	-1.21137	0.193595	EPs down regulated genes
Pita_unigene1487	-0.646817	0.563938	-0.753425	0.798736	-0.654569	0.692136	EPs down regulated genes
Pita_unigene14848	0.134218	1.17532	-0.866932	0.515658	-1.09619	0.137927	EPs down regulated genes
Pita_unigene14317	-0.386289	1.10674	-0.952523	0.140678	-0.62662	0.718011	EPs down regulated genes
Pita_unigene1387	-0.708038	0.922405	-0.826236	0.424833	-0.746873	0.93391	EPs down regulated genes
Pita_unigene1386	-0.604329	0.589161	-0.524548	0.374412	-0.552523	0.717827	EPs down regulated genes
Pita_unigene13729	-0.844467	-0.390922	-0.119191	0.910042	-0.300415	0.744953	EPs down regulated genes
Pita_unigene1362	-1.03562	-0.0228718	0.247929	1.31759	-0.949204	0.44217	EPs down regulated genes
Pita_unigene13338	-0.776194	0.292022	-0.361493	0.773702	-0.259359	0.331322	EPs down regulated genes
Pita_unigene1329	-1.15468	-0.17742	0.0116308	0.933388	-0.267404	0.654484	EPs down regulated genes
Pita_unigene13191	-0.267121	0.592673	-1.08211	0.371582	-0.70927	1.09424	EPs down regulated genes
Pita_unigene12846	-0.786703	0.831806	-0.78161	0.894966	-0.858999	0.70054	EPs down regulated genes
Pita_unigene12724	-0.749428	0.918112	-1.04809	0.513316	-0.225696	0.591784	EPs down regulated genes
Pita_unigene12697	-0.294133	0.942422	-1.06821	0.152103	-0.411358	0.679171	EPs down regulated genes
Pita_unigene12649	-0.518473	0.819377	-0.472426	1.08296	-0.935762	0.0243272	EPs down regulated genes
Pita_unigene12416	0.0478959	1.17703	-0.930487	0.610838	-0.840963	-0.0643157	EPs down regulated genes
Pita_unigene12239	-0.704678	0.914837	-0.430347	1.21418	-1.16186	0.167862	EPs down regulated genes
Pita_unigene1219	-0.683301	0.800633	-0.500681	1.18031	-1.02569	0.228737	EPs down regulated genes
Pita_unigene11808	-0.0827286	1.501	-0.469848	0.45457	-0.992901	-0.410093	EPs down regulated genes
Pita_unigene11453	-0.458233	1.3716	-1.22771	-0.456344	-0.133639	0.904325	EPs down regulated genes
Pita_unigene11220	-0.717237	1.10194	-0.947172	0.306872	-0.552159	0.807758	EPs down regulated genes
Pita_unigene11037	-0.584632	0.855352	-0.476775	0.972937	-0.943453	0.176572	EPs down regulated genes
Pita_unigene10785	-0.707949	1.43576	-0.978754	0.007163	-0.317655	0.561435	EPs down regulated genes
Pita_unigene10418	-0.742889	0.369851	-0.649096	0.977981	-0.734857	0.779011	EPs down regulated genes
Pita_unigene10210	-0.45457	0.654387	-0.645235	0.6027	-0.965451	0.80817	EPs down regulated genes
