# Supplementary material for: Comparative transcriptome analyses reveal two distinct transcriptional modules associated with pollen shedding time in pine
Source: BMC Genomics. 2020 Jul 22;21:504. doi: 10.1186/s12864-020-06880-9 (PMC7374968; doi:10.1186/s12864-020-06880-9)
Supplement: Supplementary file 10 — Additional file 10: Data Set 3. Functional annotations of the two modules. [file 12864_2020_6880_MOESM10_ESM.xls]

## Sheet: Sheet2
target_id	EPs/LPs	Arabidopsis ID	p value	short_description	Curator_summary	Computational_description
Pita_unigene58554	1	AT5G66280	0	GDP-D-mannose 4,6-dehydratase 1	GDP-D-mannose 4,6-dehydratase	GDP-D-mannose 4,6-dehydratase 1 (GMD1); FUNCTIONS IN: protein binding, GDP-mannose 4,6-dehydratase activity; INVOLVED IN: cellular metabolic process, GDP-mannose metabolic process, nucleotide-sugar metabolic process, metabolic process; LOCATED IN: intracellular; EXPRESSED IN: inflorescence meristem, root, flower; EXPRESSED DURING: 4 anthesis, petal differentiation and expansion stage; CONTAINS In…
Pita_unigene11015	1	AT5G66090	7.6e-65			unknown protein; FUNCTIONS IN: molecular_function unknown; LOCATED IN: chloroplast, chloroplast stroma; EXPRESSED IN: 21 plant structures; EXPRESSED DURING: 13 growth stages; Has 30201 Blast hits to 17322 proteins in 780 species: Archae - 12; Bacteria - 1396; Metazoa - 17338; Fungi - 3422; Plants - 5037; Viruses - 0; Other Eukaryotes - 2996 (source: NCBI BLink).
Pita_unigene59013	1	AT5G65980	2.33e-131	Auxin efflux carrier family protein		Auxin efflux carrier family protein; FUNCTIONS IN: auxin:hydrogen symporter activity; INVOLVED IN: auxin polar transport, transmembrane transport; LOCATED IN: endomembrane system, integral to membrane; CONTAINS InterPro DOMAIN/s: Auxin efflux carrier (InterPro:IPR004776); BEST Arabidopsis thaliana protein match is: Auxin efflux carrier family protein (TAIR:AT2G17500.4); Has 1807 Blast hits to 180…
Pita_unigene214	1	AT5G64740	0	cellulose synthase 6	Encodes a cellulose synthase isomer. CESA6 mutants have cellulose defect in the primary cell wall. Multiple lines of evidence suggest that CESA6, along with CESA1 and CESA3 are present in the same plasma membrane complex for cellulose biosynthesis. CESA2 and CESA5 are related to CESA6, having partially redundant roles. As inferred from the null role of secondary wall-type CesAs, included in a set…	cellulose synthase 6 (CESA6); FUNCTIONS IN: cellulose synthase activity, transferase activity, transferring glycosyl groups; INVOLVED IN: in 6 processes; LOCATED IN: cortical microtubule, transverse to long axis, Golgi apparatus, cellulose synthase complex, plasma membrane, membrane; EXPRESSED IN: 25 plant structures; EXPRESSED DURING: 15 growth stages; CONTAINS InterPro DOMAIN/s: Cellulose synth…
Pita_unigene25435	1	AT5G64630	3.75e-52	Transducin/WD40 repeat-like superfamily protein	Chromatin Assembly Factor-1 (CAF-1) p60 subunit. Involved in organization of the shoot and root apical meristems. In Arabidopsis, the three CAF-1 subunits are encoded by FAS1, FAS2 and, most likely, MSI1, respectively. Mutations in FAS1 or FAS2 lead to increased frequency of homologous recombination and T-DNA integration in Arabidopsis.	FASCIATA 2 (FAS2); CONTAINS InterPro DOMAIN/s: WD40 repeat 2 (InterPro:IPR019782), WD40 repeat-like-containing domain (InterPro:IPR011046), WD40 repeat, conserved site (InterPro:IPR019775), WD40-repeat-containing domain (InterPro:IPR017986), WD40/YVTN repeat-like-containing domain (InterPro:IPR015943), WD40 repeat (InterPro:IPR001680), WD40 repeat, subgroup (InterPro:IPR019781); BEST Arabidopsis …
Pita_unigene42352	1	AT5G64030	0	S-adenosyl-L-methionine-dependent methyltransferases superfamily protein		S-adenosyl-L-methionine-dependent methyltransferases superfamily protein; CONTAINS InterPro DOMAIN/s: Protein of unknown function DUF248, methyltransferase putative (InterPro:IPR004159); BEST Arabidopsis thaliana protein match is: S-adenosyl-L-methionine-dependent methyltransferases superfamily protein (TAIR:AT1G29470.2); Has 79879 Blast hits to 39720 proteins in 2025 species: Archae - 377; Bacte…
Pita_unigene7989	1	AT5G63000	7.05e-65	Mitochondrial import inner membrane translocase subunit Tim17/Tim22/Tim23 family protein		Mitochondrial import inner membrane translocase subunit Tim17/Tim22/Tim23 family protein; FUNCTIONS IN: protein transporter activity; INVOLVED IN: protein transport; LOCATED IN: mitochondrial inner membrane; EXPRESSED IN: 22 plant structures; EXPRESSED DURING: 13 growth stages; CONTAINS InterPro DOMAIN/s: Mitochondrial inner membrane translocase complex, subunit Tim17/22 (InterPro:IPR003397); Has…
Pita_unigene50306	1	AT5G62230	1.34e-44	ERECTA-like 1	Encodes a receptor-like kinase that, together with ER and ERL2 governs the initial decision of protodermal cells to either divide proliferatively to produce pavement cells or divide asymmetrically to generate stomatal complexes. It is important for maintaining stomatal stem cell activity and preventing terminal differentiation of the meristemoid into the guard mother cell. Along with erl2 functio…	ERECTA-like 1 (ERL1); FUNCTIONS IN: kinase activity; INVOLVED IN: stomatal complex morphogenesis, embryo sac development, ovule development; LOCATED IN: endomembrane system; EXPRESSED IN: 24 plant structures; EXPRESSED DURING: 13 growth stages; CONTAINS InterPro DOMAIN/s: Protein kinase, ATP binding site (InterPro:IPR017441), Serine/threonine-protein kinase domain (InterPro:IPR002290), Leucine-ri…	RLK-Pelle_LRR-XIIIb	PK	Protein Kinase
Pita_unigene38944	1	AT5G58860	0	cytochrome P450, family 86, subfamily A, polypeptide 1	Encodes a member of the CYP86A subfamily of cytochrome p450 genes. Expressed significantly only in root tissue.	cytochrome P450, family 86, subfamily A, polypeptide 1 (CYP86A1); FUNCTIONS IN: alkane 1-monooxygenase activity, oxygen binding; INVOLVED IN: fatty acid metabolic process, suberin biosynthetic process; LOCATED IN: vacuole; EXPRESSED IN: hypocotyl, root; CONTAINS InterPro DOMAIN/s: Cytochrome P450 (InterPro:IPR001128), Cytochrome P450, E-class, group I (InterPro:IPR002401), Cytochrome P450, conser…
Pita_unigene46330	1	AT5G58130	1.47e-48	RNA-binding (RRM/RBD/RNP motifs) family protein	Encodes ROS3 (repressor of silencing 3), a RNA-binding protein required for DNA demethylation.	REPRESSOR OF SILENCING 3 (ROS3); CONTAINS InterPro DOMAIN/s: RNA recognition motif, RNP-1 (InterPro:IPR000504), Nucleotide-binding, alpha-beta plait (InterPro:IPR012677); Has 14321 Blast hits to 7664 proteins in 903 species: Archae - 313; Bacteria - 6242; Metazoa - 2615; Fungi - 1429; Plants - 503; Viruses - 131; Other Eukaryotes - 3088 (source: NCBI BLink).
Pita_unigene22522	1	AT5G58030	1.41e-119	Transport protein particle (TRAPP) component		Transport protein particle (TRAPP) component; CONTAINS InterPro DOMAIN/s: Transport protein particle (TRAPP) component (InterPro:IPR007194), TRAPP I complex, Trs31 (InterPro:IPR016696); Has 560 Blast hits to 545 proteins in 219 species: Archae - 0; Bacteria - 0; Metazoa - 199; Fungi - 199; Plants - 63; Viruses - 0; Other Eukaryotes - 99 (source: NCBI BLink).
Pita_unigene63522	1	AT5G57800	0	Fatty acid hydroxylase superfamily	encodes a transmembrane protein with similarity to the sterol desaturase family at the N-terminus and to the short-chain dehydrogenase/reductase family at the C-terminus. Mutant analyses indicate this protein is involved in cuticle membrane and wax biosynthesis.	ECERIFERUM 3 (CER3); FUNCTIONS IN: oxidoreductase activity, binding, iron ion binding, catalytic activity; INVOLVED IN: cuticle hydrocarbon biosynthetic process, response to salt stress, pollen sperm cell differentiation, wax biosynthetic process, cuticle development; LOCATED IN: plasma membrane, membrane; EXPRESSED IN: 27 plant structures; EXPRESSED DURING: 13 growth stages; CONTAINS InterPro DO…
Pita_unigene1626	1	AT5G57330	1.07e-161	Galactose mutarotase-like superfamily protein		Galactose mutarotase-like superfamily protein; FUNCTIONS IN: isomerase activity, carbohydrate binding, aldose 1-epimerase activity, catalytic activity; INVOLVED IN: galactose metabolic process, carbohydrate metabolic process; LOCATED IN: cellular_component unknown; EXPRESSED IN: 26 plant structures; EXPRESSED DURING: 15 growth stages; CONTAINS InterPro DOMAIN/s: Glycoside hydrolase-type carbohydr…
Pita_unigene59992	1	AT5G57240	4.5e-95	OSBP(oxysterol binding protein)-related protein 4C		OSBP(oxysterol binding protein)-related protein 4C (ORP4C); FUNCTIONS IN: oxysterol binding; INVOLVED IN: steroid metabolic process; LOCATED IN: cellular_component unknown; EXPRESSED IN: 9 plant structures; EXPRESSED DURING: L mature pollen stage, M germinated pollen stage, 4 anthesis, petal differentiation and expansion stage; CONTAINS InterPro DOMAIN/s: Oxysterol-binding protein, conserved site…
Pita_unigene9422	1	AT5G56780	2.97e-64	effector of transcription2	Encodes a transcriptional regulator that is required for the induction of dormancy during late seed development.	effector of transcription2 (ET2); BEST Arabidopsis thaliana protein match is: unknown protein (TAIR:AT4G26170.1); Has 86 Blast hits to 52 proteins in 16 species: Archae - 0; Bacteria - 0; Metazoa - 0; Fungi - 0; Plants - 86; Viruses - 0; Other Eukaryotes - 0 (source: NCBI BLink).	HRT	TF	Transcription Factor
Pita_unigene61739	1	AT5G56130	0	Transducin/WD40 repeat-like superfamily protein	Encodes a component of the putative Arabidopsis THO/TREX complex: THO1 or HPR1 (At5g09860), THO2 (At1g24706), THO3 or TEX1 (At5g56130), THO5 (At5g42920, At1g45233), THO6 (At2g19430), and THO7 (At5g16790, At3g02950). THO/TREX complexes in animals have been implicated in the transport of mRNA precursors. Mutants of THO3/TEX1, THO1, THO6 accumulate reduced amount of small interfering (si)RNA, sugges…	TEX1; CONTAINS InterPro DOMAIN/s: WD40 repeat 2 (InterPro:IPR019782), WD40 repeat, conserved site (InterPro:IPR019775), WD40 repeat (InterPro:IPR001680), G-protein beta WD-40 repeat, region (InterPro:IPR020472), WD40 repeat-like-containing domain (InterPro:IPR011046), WD40-repeat-containing domain (InterPro:IPR017986), WD40/YVTN repeat-like-containing domain (InterPro:IPR015943), WD40 repeat, sub…
Pita_unigene9259	1	AT5G54510	0	Auxin-responsive GH3 family protein	Encodes an IAA-amido synthase that conjugates Ala, Asp, Phe, and Trp to auxin. Lines overexpressing this gene accumulate IAA-ASP and are hypersensitive to several auxins. Identified as a dominant mutation that displays shorter hypocotyls in light grown plants when compared to wild type siblings. Protein is similar to auxin inducible gene from pea (GH3).	DWARF IN LIGHT 1 (DFL1); FUNCTIONS IN: indole-3-acetic acid amido synthetase activity; INVOLVED IN: auxin homeostasis, response to auxin stimulus, auxin mediated signaling pathway, unidimensional cell growth; LOCATED IN: chloroplast, cytoplasm; EXPRESSED IN: 19 plant structures; EXPRESSED DURING: 12 growth stages; CONTAINS InterPro DOMAIN/s: GH3 auxin-responsive promoter (InterPro:IPR004993); BES…
Pita_unigene60226	1	AT5G54160	4.02e-137	O-methyltransferase 1	A caffeic acid/5-hydroxyferulic acid O-methyltransferase. Interacts with 14-4-3 proteins in yeast 2 hybrid assay. AtOMT1 (At5g54160) encodes a flavonol 3?-O-methyltransferase that is highly active towards quercetin and myricetin. The substrate specificity identifies the enzyme as flavonol 3?-methyltransferase which replaces the former annotation of the gene to encode a caffeic acid/5-hydroxyferul…	O-methyltransferase 1 (OMT1); FUNCTIONS IN: myricetin 3'-O-methyltransferase activity, quercetin 3-O-methyltransferase activity, caffeate O-methyltransferase activity; INVOLVED IN: lignin biosynthetic process, flavonol biosynthetic process; LOCATED IN: cytosol, nucleus, plasma membrane, cytoplasm; EXPRESSED IN: 23 plant structures; EXPRESSED DURING: 14 growth stages; CONTAINS InterPro DOMAIN/s: W…
Pita_unigene35699	1	AT5G53390	1.34e-28	O-acyltransferase (WSD1-like) family protein	Encodes a member of the bifunctional wax ester synthase/diacylglycerol acyltransferase gene family, WSD11, which is expressed in elongating petals and localized to the plasma membrane.	O-acyltransferase (WSD1-like) family protein; CONTAINS InterPro DOMAIN/s: O-acyltransferase, WSD1, C-terminal (InterPro:IPR009721), O-acyltransferase, WSD1, N-terminal (InterPro:IPR004255); BEST Arabidopsis thaliana protein match is: O-acyltransferase (WSD1-like) family protein (TAIR:AT2G38995.2); Has 1220 Blast hits to 1207 proteins in 180 species: Archae - 4; Bacteria - 957; Metazoa - 16; Fungi…
Pita_unigene61251	1	AT5G53390	8.94e-22	O-acyltransferase (WSD1-like) family protein	Encodes a member of the bifunctional wax ester synthase/diacylglycerol acyltransferase gene family, WSD11, which is expressed in elongating petals and localized to the plasma membrane.	O-acyltransferase (WSD1-like) family protein; CONTAINS InterPro DOMAIN/s: O-acyltransferase, WSD1, C-terminal (InterPro:IPR009721), O-acyltransferase, WSD1, N-terminal (InterPro:IPR004255); BEST Arabidopsis thaliana protein match is: O-acyltransferase (WSD1-like) family protein (TAIR:AT2G38995.2); Has 1220 Blast hits to 1207 proteins in 180 species: Archae - 4; Bacteria - 957; Metazoa - 16; Fungi…
Pita_unigene3769	1	AT5G53080	1.23e-24	Tetratricopeptide repeat (TPR)-like superfamily protein		Tetratricopeptide repeat (TPR)-like superfamily protein; FUNCTIONS IN: binding; LOCATED IN: chloroplast; EXPRESSED IN: 12 plant structures; EXPRESSED DURING: 7 growth stages; CONTAINS InterPro DOMAIN/s: Tetratricopeptide-like helical (InterPro:IPR011990), Tetratricopeptide repeat-containing (InterPro:IPR013026), Tetratricopeptide repeat (InterPro:IPR019734); Has 30201 Blast hits to 17322 proteins…
Pita_unigene15995	1	AT5G50915	3.24e-29	basic helix-loop-helix (bHLH) DNA-binding superfamily protein		basic helix-loop-helix (bHLH) DNA-binding superfamily protein; FUNCTIONS IN: DNA binding, sequence-specific DNA binding transcription factor activity; INVOLVED IN: response to gibberellin stimulus; LOCATED IN: nucleus; EXPRESSED IN: 23 plant structures; EXPRESSED DURING: 13 growth stages; CONTAINS InterPro DOMAIN/s: Helix-loop-helix DNA-binding domain (InterPro:IPR001092), Helix-loop-helix DNA-bi…	bHLH	TF	Transcription Factor
Pita_unigene46072	1	AT5G48720	1.01e-28	x-ray induced transcript 1	Encodes XRI1 (X-ray induced 1). Required for post-meiotic stages of pollen development and male and female meiosis. Maybe required for meiotic DNA repair. Inducible by X-ray. Homozygous xri1 mutants are sterile due to extensive chromosome fragmentation.	X-RAY INDUCED TRANSCRIPT 1 (XRI1); FUNCTIONS IN: molecular_function unknown; INVOLVED IN: DNA repair, female meiosis, response to X-ray, pollen development, male meiosis; LOCATED IN: nucleus; EXPRESSED IN: 21 plant structures; EXPRESSED DURING: 11 growth stages; BEST Arabidopsis thaliana protein match is: unknown protein (TAIR:AT2G01990.1); Has 123 Blast hits to 123 proteins in 15 species: Archae…
Pita_unigene25341	1	AT5G48660	1.08e-23	B-cell receptor-associated protein 31-like		B-cell receptor-associated protein 31-like ; FUNCTIONS IN: molecular_function unknown; INVOLVED IN: intracellular protein transport; LOCATED IN: endomembrane system, integral to membrane, endoplasmic reticulum; CONTAINS InterPro DOMAIN/s: B-cell receptor-associated 31-like (InterPro:IPR008417); BEST Arabidopsis thaliana protein match is: B-cell receptor-associated protein 31-like (TAIR:AT3G07190.…
Pita_unigene61881	1	AT5G47470	1.62e-54	Nodulin MtN21 /EamA-like transporter family protein	nodulin MtN21-like transporter family protein	Nodulin MtN21 /EamA-like transporter family protein; LOCATED IN: membrane; EXPRESSED IN: 8 plant structures; EXPRESSED DURING: L mature pollen stage, M germinated pollen stage, 4 anthesis, C globular stage, petal differentiation and expansion stage; CONTAINS InterPro DOMAIN/s: Protein of unknown function DUF6, transmembrane (InterPro:IPR000620); BEST Arabidopsis thaliana protein match is: nodulin…
Pita_unigene11558	1	AT5G47280	5.24e-65	ADR1-like 3		ADR1-like 3 (ADR1-L3); FUNCTIONS IN: nucleoside-triphosphatase activity, nucleotide binding, ATP binding; INVOLVED IN: defense response, apoptosis; CONTAINS InterPro DOMAIN/s: ATPase, AAA+ type, core (InterPro:IPR003593), NB-ARC (InterPro:IPR002182), Disease resistance protein (InterPro:IPR000767); BEST Arabidopsis thaliana protein match is: ADR1-like 2 (TAIR:AT5G04720.1); Has 1807 Blast hits to …
Pita_unigene45823	1	AT5G46290	0	3-ketoacyl-acyl carrier protein synthase I	Encodes beta-ketoacyl-[acyl carrier protein] synthase I (KASI). Crucial for fatty acid synthesis. Plays a role in chloroplast division and embryo development.	3-ketoacyl-acyl carrier protein synthase I (KAS I); FUNCTIONS IN: transferase activity, transferring acyl groups other than amino-acyl groups, fatty acid synthase activity, catalytic activity; INVOLVED IN: biosynthetic process, metabolic process, fatty acid biosynthetic process; EXPRESSED IN: 23 plant structures; EXPRESSED DURING: 13 growth stages; CONTAINS InterPro DOMAIN/s: Beta-ketoacyl syntha…
Pita_unigene61420	1	AT5G46290	0	3-ketoacyl-acyl carrier protein synthase I	Encodes beta-ketoacyl-[acyl carrier protein] synthase I (KASI). Crucial for fatty acid synthesis. Plays a role in chloroplast division and embryo development.	3-ketoacyl-acyl carrier protein synthase I (KAS I); FUNCTIONS IN: transferase activity, transferring acyl groups other than amino-acyl groups, fatty acid synthase activity, catalytic activity; INVOLVED IN: biosynthetic process, metabolic process, fatty acid biosynthetic process; EXPRESSED IN: 23 plant structures; EXPRESSED DURING: 13 growth stages; CONTAINS InterPro DOMAIN/s: Beta-ketoacyl syntha…
Pita_unigene1835	1	AT5G46210	0	cullin4	Arabidopsis CULLIN4 (CUL4) forms an E3 ubiquitin ligase with the CDD complex and a common catalytic subunit RBX1 in mediating light control of development. This CUL4-based E3 ligase is essential for the repression of photomorphogenesis. The partial loss of CUL4 function resulted in a constitutive photomorphogenic phenotype with respect to morphogenesis and light-regulated gene expression. CUL4 ex…	cullin4 (CUL4); CONTAINS InterPro DOMAIN/s: Winged helix-turn-helix transcription repressor DNA-binding (InterPro:IPR011991), Cullin homology (InterPro:IPR016158), Cullin protein, neddylation domain (InterPro:IPR019559), Cullin, N-terminal (InterPro:IPR001373), Cullin, conserved site (InterPro:IPR016157), Cullin repeat-like-containing domain (InterPro:IPR016159); BEST Arabidopsis thaliana protein…
Pita_unigene6453	1	AT5G44635	0	minichromosome maintenance (MCM2/3/5) family protein		MINICHROMOSOME MAINTENANCE 6 (MCM6); FUNCTIONS IN: DNA-dependent ATPase activity, DNA binding, ATP binding; INVOLVED IN: cell proliferation, DNA-dependent DNA replication initiation, DNA unwinding involved in replication; LOCATED IN: nuclear chromatin; EXPRESSED IN: shoot apex; EXPRESSED DURING: IL.00 inflorescence just visible; CONTAINS InterPro DOMAIN/s: Nucleic acid-binding, OB-fold-like (Inte…
Pita_unigene1629	1	AT5G44240	0	aminophospholipid ATPase 2	Expression is upregulated in the shoot of cax1/cax3 mutant.	aminophospholipid ATPase 2 (ALA2); FUNCTIONS IN: ATPase activity, coupled to transmembrane movement of ions, phosphorylative mechanism; INVOLVED IN: metabolic process, phospholipid transport, ATP biosynthetic process; LOCATED IN: integral to membrane, membrane; EXPRESSED IN: 23 plant structures; EXPRESSED DURING: 15 growth stages; CONTAINS InterPro DOMAIN/s: Haloacid dehalogenase-like hydrolase (…
Pita_unigene61921	1	AT5G43940	2.18e-147	GroES-like zinc-binding dehydrogenase family protein	Encodes a glutathione-dependent formaldehyde dehydrogenase (also known as class III type alcohol dehydrogenase) reduces S-nitrosoglutathione (GSNO), the condensation product of glutathione and NO, that is a naturally occurring NO reservoir and also a reactive nitrogen intermediate. Gene expression is reduced by wounding and induced by salicylic acid. Is required for the acclimation of plants to h…	sensitive to hot temperatures 5 (HOT5); CONTAINS InterPro DOMAIN/s: GroES-like (InterPro:IPR011032), Alcohol dehydrogenase, zinc-containing, conserved site (InterPro:IPR002328), Alcohol dehydrogenase GroES-like (InterPro:IPR013154), Alcohol dehydrogenase, C-terminal (InterPro:IPR013149), Alcohol dehydrogenase class III/S-(hydroxymethyl)glutathione dehydrogenase (InterPro:IPR014183), Alcohol dehyd…
Pita_unigene46283	1	AT5G42810	5.68e-118	inositol-pentakisphosphate 2-kinase 1	Encodes an inositol tetra-/pentaphosphate 2-kinase, involved in the biosynthesis of phytic acid, a regulator of intracellular signaling, a highly abundant animal antinutrient, and a phosphate and mineral storage compound in plant seeds.	inositol-pentakisphosphate 2-kinase 1 (IPK1); CONTAINS InterPro DOMAIN/s: Inositol-pentakisphosphate 2-kinase, metazoa (InterPro:IPR018009), Inositol-pentakisphosphate 2-kinase (InterPro:IPR009286); BEST Arabidopsis thaliana protein match is: Inositol-pentakisphosphate 2-kinase family protein (TAIR:AT1G22100.1); Has 30201 Blast hits to 17322 proteins in 780 species: Archae - 12; Bacteria - 1396; …
Pita_unigene1371	1	AT5G42570	7.42e-41	B-cell receptor-associated 31-like		B-cell receptor-associated 31-like; FUNCTIONS IN: molecular_function unknown; INVOLVED IN: intracellular protein transport; LOCATED IN: endoplasmic reticulum, plasma membrane; EXPRESSED IN: 26 plant structures; EXPRESSED DURING: 13 growth stages; CONTAINS InterPro DOMAIN/s: B-cell receptor-associated 31-like (InterPro:IPR008417); BEST Arabidopsis thaliana protein match is: B-cell receptor-associa…
Pita_unigene44930	1	AT5G41960	1.45e-47			unknown protein; FUNCTIONS IN: molecular_function unknown; INVOLVED IN: biological_process unknown; LOCATED IN: chloroplast; EXPRESSED IN: 22 plant structures; EXPRESSED DURING: 13 growth stages; Has 1807 Blast hits to 1807 proteins in 277 species: Archae - 0; Bacteria - 0; Metazoa - 736; Fungi - 347; Plants - 385; Viruses - 0; Other Eukaryotes - 339 (source: NCBI BLink).
Pita_unigene4162	1	AT5G41760	3.21e-125	Nucleotide-sugar transporter family protein		Nucleotide-sugar transporter family protein; FUNCTIONS IN: nucleotide-sugar transmembrane transporter activity, CMP-sialic acid transmembrane transporter activity; INVOLVED IN: carbohydrate transport, nucleotide-sugar transport; LOCATED IN: endomembrane system, integral to membrane, Golgi membrane; EXPRESSED IN: 22 plant structures; EXPRESSED DURING: 13 growth stages; CONTAINS InterPro DOMAIN/s: …
Pita_unigene41298	1	AT5G41650	6.47e-35	Lactoylglutathione lyase / glyoxalase I family protein		Lactoylglutathione lyase / glyoxalase I family protein; CONTAINS InterPro DOMAIN/s: Glyoxalase/bleomycin resistance protein/dioxygenase (InterPro:IPR004360); BEST Arabidopsis thaliana protein match is: Lactoylglutathione lyase / glyoxalase I family protein (TAIR:AT1G64185.1); Has 1807 Blast hits to 1807 proteins in 277 species: Archae - 0; Bacteria - 0; Metazoa - 736; Fungi - 347; Plants - 385; V…
Pita_unigene19430	1	AT5G36110	8.93e-63	cytochrome P450, family 716, subfamily A, polypeptide 1	member of CYP716A	cytochrome P450, family 716, subfamily A, polypeptide 1 (CYP716A1); FUNCTIONS IN: electron carrier activity, monooxygenase activity, iron ion binding, oxygen binding, heme binding; INVOLVED IN: oxidation reduction; LOCATED IN: endomembrane system; CONTAINS InterPro DOMAIN/s: Cytochrome P450 (InterPro:IPR001128), Cytochrome P450, conserved site (InterPro:IPR017972), Cytochrome P450, E-class, group…
Pita_unigene4800	1	AT5G27540	0	MIRO-related GTP-ase 1	Encodes a protein with similarity to GTPases that is localized to the mitochondrion. Involved in embryogenesis, pollen tube growth and required for mitochondrial development.	MIRO-related GTP-ase 1 (MIRO1); FUNCTIONS IN: GTP binding; INVOLVED IN: pollen tube growth, mitochondrion organization, embryo development, embryo development ending in seed dormancy; LOCATED IN: mitochondrion; EXPRESSED IN: 31 plant structures; EXPRESSED DURING: 16 growth stages; CONTAINS InterPro DOMAIN/s: EF-Hand 1, calcium-binding site (InterPro:IPR018247), EF hand associated, type-1 (InterPr…
Pita_unigene54183	1	AT5G27110	9.59e-35	Tetratricopeptide repeat (TPR)-like superfamily protein		Tetratricopeptide repeat (TPR)-like superfamily protein; CONTAINS InterPro DOMAIN/s: Pentatricopeptide repeat (InterPro:IPR002885); BEST Arabidopsis thaliana protein match is: Pentatricopeptide repeat (PPR) superfamily protein (TAIR:AT4G18750.1); Has 1807 Blast hits to 1807 proteins in 277 species: Archae - 0; Bacteria - 0; Metazoa - 736; Fungi - 347; Plants - 385; Viruses - 0; Other Eukaryotes -…
Pita_unigene36304	1	AT5G26667	2.95e-98	P-loop containing nucleoside triphosphate hydrolases superfamily protein	encodes a uridine 5'-monophosphate (UMP)/cytidine 5'-monophosphate (CMP) kinase.	PYR6; FUNCTIONS IN: uridylate kinase activity, cytidylate kinase activity; INVOLVED IN: pyrimidine ribonucleoside monophosphate metabolic process; LOCATED IN: cellular_component unknown; EXPRESSED IN: male gametophyte, cultured cell; EXPRESSED DURING: seed development stages; CONTAINS InterPro DOMAIN/s: UMP-CMP kinase (InterPro:IPR006266), Adenylate kinase (InterPro:IPR000850); BEST Arabidopsis t…
Pita_unigene43991	1	AT5G26110	8.04e-100	Protein kinase superfamily protein		Protein kinase superfamily protein; FUNCTIONS IN: protein kinase activity, ATP binding; INVOLVED IN: protein amino acid phosphorylation; LOCATED IN: endomembrane system; EXPRESSED IN: 20 plant structures; EXPRESSED DURING: 11 growth stages; CONTAINS InterPro DOMAIN/s: Protein kinase, catalytic domain (InterPro:IPR000719), Kinase-associated endopeptidase 1, Bud32 (InterPro:IPR022495), Serine/threo…	STE_STE11	PK	Protein Kinase
Pita_unigene43803	1	AT5G25752	1.63e-80	rhomboid-like protein 11	Chloroplast-localized rhomboid-like protein.	rhomboid-like protein 11 (RBL11); FUNCTIONS IN: serine-type endopeptidase activity; INVOLVED IN: biological_process unknown; LOCATED IN: chloroplast; CONTAINS InterPro DOMAIN/s: Peptidase S54, rhomboid (InterPro:IPR002610); BEST Arabidopsis thaliana protein match is: Rhomboid-related intramembrane serine protease family protein (TAIR:AT5G25640.1); Has 30201 Blast hits to 17322 proteins in 780 spe…
Pita_unigene9154	1	AT5G23940	1.7e-107	HXXXD-type acyl-transferase family protein	Encodes PERMEABLE LEAVES3 (PEL3), a putative acyl-transferase. Mutation in this locus results in altered trichome phenotype (trcichomes become tangled during leaf expansion). Additional phenotype includes altered cuticle layer.	PERMEABLE LEAVES3 (PEL3); FUNCTIONS IN: transferase activity, transferring acyl groups other than amino-acyl groups, transferase activity; INVOLVED IN: epidermis morphogenesis, localization, trichome morphogenesis, cutin biosynthetic process, embryo development ending in seed dormancy; LOCATED IN: cytoplasm; EXPRESSED IN: 21 plant structures; EXPRESSED DURING: 7 growth stages; CONTAINS InterPro D…
Pita_unigene1397	1	AT5G20660	0	Zn-dependent exopeptidases superfamily protein		Zn-dependent exopeptidases superfamily protein; EXPRESSED IN: 23 plant structures; EXPRESSED DURING: 13 growth stages; Has 36 Blast hits to 36 proteins in 12 species: Archae - 0; Bacteria - 0; Metazoa - 0; Fungi - 0; Plants - 36; Viruses - 0; Other Eukaryotes - 0 (source: NCBI BLink).
Pita_unigene59315	1	AT5G20660	3.21e-132	Zn-dependent exopeptidases superfamily protein		Zn-dependent exopeptidases superfamily protein; EXPRESSED IN: 23 plant structures; EXPRESSED DURING: 13 growth stages; Has 36 Blast hits to 36 proteins in 12 species: Archae - 0; Bacteria - 0; Metazoa - 0; Fungi - 0; Plants - 36; Viruses - 0; Other Eukaryotes - 0 (source: NCBI BLink).
Pita_unigene8064	1	AT5G20630	1.14e-76	germin 3	Encodes a germin-like protein. Its transcripts are more abundant in RNA from leaves collected in the evening, suggesting some kind of circadian regulation.	germin 3 (GER3); INVOLVED IN: response to cold, peptidyl-cysteine S-nitrosylation; LOCATED IN: extracellular matrix, apoplast, cell wall, nucleus, plant-type cell wall; EXPRESSED IN: 22 plant structures; EXPRESSED DURING: 14 growth stages; CONTAINS InterPro DOMAIN/s: Cupin, RmlC-type (InterPro:IPR011051), Cupin 1 (InterPro:IPR006045), RmlC-like jelly roll fold (InterPro:IPR014710), Germin (InterP…
Pita_unigene5571	1	AT5G17600	1.99e-31	RING/U-box superfamily protein		RING/U-box superfamily protein; FUNCTIONS IN: zinc ion binding; EXPRESSED IN: 19 plant structures; EXPRESSED DURING: 11 growth stages; CONTAINS InterPro DOMAIN/s: Zinc finger, RING-type (InterPro:IPR001841), Zinc finger, C3HC4 RING-type (InterPro:IPR018957); BEST Arabidopsis thaliana protein match is: RING/U-box superfamily protein (TAIR:AT3G03550.1); Has 1807 Blast hits to 1807 proteins in 277 s…
Pita_unigene42781	1	AT5G17330	8.99e-47	glutamate decarboxylase	Encodes one of two isoforms of glutamate decarboxylase.	glutamate decarboxylase (GAD); FUNCTIONS IN: calmodulin binding, glutamate decarboxylase activity; INVOLVED IN: response to cadmium ion; EXPRESSED IN: 13 plant structures; EXPRESSED DURING: 6 growth stages; CONTAINS InterPro DOMAIN/s: Pyridoxal phosphate-dependent transferase, major domain (InterPro:IPR015424), Pyridoxal phosphate-dependent decarboxylase (InterPro:IPR002129), Glutamate decarboxyl…
Pita_unigene4354	1	AT5G16350	1.65e-31	O-acyltransferase (WSD1-like) family protein		O-acyltransferase (WSD1-like) family protein; CONTAINS InterPro DOMAIN/s: O-acyltransferase, WSD1, C-terminal (InterPro:IPR009721), O-acyltransferase, WSD1, N-terminal (InterPro:IPR004255); BEST Arabidopsis thaliana protein match is: O-acyltransferase (WSD1-like) family protein (TAIR:AT5G12420.1); Has 1807 Blast hits to 1807 proteins in 277 species: Archae - 0; Bacteria - 0; Metazoa - 736; Fungi …
Pita_unigene7975	1	AT5G16340	0	AMP-dependent synthetase and ligase family protein		AMP-dependent synthetase and ligase family protein; FUNCTIONS IN: catalytic activity; INVOLVED IN: metabolic process; CONTAINS InterPro DOMAIN/s: AMP-binding, conserved site (InterPro:IPR020845), AMP-dependent synthetase/ligase (InterPro:IPR000873); BEST Arabidopsis thaliana protein match is: acyl activating enzyme 5 (TAIR:AT5G16370.1); Has 1807 Blast hits to 1807 proteins in 277 species: Archae …
Pita_unigene20818	1	AT5G15490	0	UDP-glucose 6-dehydrogenase family protein	Encodes one of four UDP-glucose dehydrogenase UGD) genes. Mutation of this gene in combination with UGD2 leads to swollen plant cell walls and severe developmental defects associated with changes in pectic polysaccharides.	UDP-glucose 6-dehydrogenase family protein; FUNCTIONS IN: in 7 functions; INVOLVED IN: oxidation reduction, metabolic process; LOCATED IN: cytosol, cell wall, nucleus; EXPRESSED IN: 24 plant structures; EXPRESSED DURING: 13 growth stages; CONTAINS InterPro DOMAIN/s: UDP-glucose/GDP-mannose dehydrogenase, N-terminal (InterPro:IPR001732), 6-phosphogluconate dehydrogenase, C-terminal-like (InterPro:…
Pita_unigene5016	1	AT5G15050	2.41e-152	Core-2/I-branching beta-1,6-N-acetylglucosaminyltransferase family protein		Core-2/I-branching beta-1,6-N-acetylglucosaminyltransferase family protein; FUNCTIONS IN: transferase activity, transferring glycosyl groups, acetylglucosaminyltransferase activity; INVOLVED IN: carbohydrate biosynthetic process; LOCATED IN: membrane; EXPRESSED IN: 23 plant structures; EXPRESSED DURING: 13 growth stages; CONTAINS InterPro DOMAIN/s: Glycosyl transferase, family 14 (InterPro:IPR003…
Pita_unigene19051	1	AT5G13930	5.98e-64	Chalcone and stilbene synthase family protein	Encodes chalcone synthase (CHS), a key enzyme involved in the biosynthesis of flavonoids. Required for the accumulation of purple anthocyanins in leaves and stems. Also involved in the regulation of auxin transport and the modulation of root gravitropism.	TRANSPARENT TESTA 4 (TT4); FUNCTIONS IN: naringenin-chalcone synthase activity; INVOLVED IN: in 11 processes; LOCATED IN: plant-type vacuole membrane, endoplasmic reticulum, nucleus; EXPRESSED IN: 22 plant structures; EXPRESSED DURING: 14 growth stages; CONTAINS InterPro DOMAIN/s: Chalcone/stilbene synthase, N-terminal (InterPro:IPR001099), Thiolase-like (InterPro:IPR016039), Polyketide synthase,…
Pita_unigene55665	1	AT5G13930	1.12e-69	Chalcone and stilbene synthase family protein	Encodes chalcone synthase (CHS), a key enzyme involved in the biosynthesis of flavonoids. Required for the accumulation of purple anthocyanins in leaves and stems. Also involved in the regulation of auxin transport and the modulation of root gravitropism.	TRANSPARENT TESTA 4 (TT4); FUNCTIONS IN: naringenin-chalcone synthase activity; INVOLVED IN: in 11 processes; LOCATED IN: plant-type vacuole membrane, endoplasmic reticulum, nucleus; EXPRESSED IN: 22 plant structures; EXPRESSED DURING: 14 growth stages; CONTAINS InterPro DOMAIN/s: Chalcone/stilbene synthase, N-terminal (InterPro:IPR001099), Thiolase-like (InterPro:IPR016039), Polyketide synthase,…
Pita_unigene47168	1	AT5G12960	0	Putative glycosyl hydrolase of unknown function (DUF1680)		FUNCTIONS IN: catalytic activity; LOCATED IN: endomembrane system; CONTAINS InterPro DOMAIN/s: Protein of unknown function DUF1680 (InterPro:IPR012878), Six-hairpin glycosidase-like (InterPro:IPR008928); BEST Arabidopsis thaliana protein match is: Putative glycosyl hydrolase of unknown function (DUF1680) (TAIR:AT5G12950.1); Has 1236 Blast hits to 1216 proteins in 340 species: Archae - 6; Bacteria…
Pita_unigene61795	1	AT5G12900	1.7e-96			unknown protein; FUNCTIONS IN: molecular_function unknown; INVOLVED IN: biological_process unknown; LOCATED IN: chloroplast; EXPRESSED IN: 21 plant structures; EXPRESSED DURING: 13 growth stages; BEST Arabidopsis thaliana protein match is: unknown protein (TAIR:AT1G12330.1); Has 1807 Blast hits to 1807 proteins in 277 species: Archae - 0; Bacteria - 0; Metazoa - 736; Fungi - 347; Plants - 385; Vi…
Pita_unigene46093	1	AT5G12860	0	dicarboxylate transporter 1	AtpOMT1 encodes dicarboxylate transporter functions both as as an oxaloacetate/malate transporter and as a 2-oxoglutarate/malate transporter.	dicarboxylate transporter 1 (DiT1); FUNCTIONS IN: oxoglutarate:malate antiporter activity; INVOLVED IN: N-terminal protein myristoylation, malate transport, response to nematode; LOCATED IN: mitochondrion, chloroplast, plastid, membrane; EXPRESSED IN: 23 plant structures; EXPRESSED DURING: 13 growth stages; CONTAINS InterPro DOMAIN/s: Sodium/sulphate symporter (InterPro:IPR001898); BEST Arabidops…
Pita_unigene58399	1	AT5G12250	0	beta-6 tubulin	Encodes a beta-tubulin. Expression of TUB6 has been shown to decrease in response to cold treatment.	beta-6 tubulin (TUB6); FUNCTIONS IN: structural constituent of cytoskeleton; INVOLVED IN: microtubule-based process, response to salt stress, response to cold; LOCATED IN: microtubule cytoskeleton, plasma membrane; EXPRESSED IN: 23 plant structures; EXPRESSED DURING: 13 growth stages; CONTAINS InterPro DOMAIN/s: Beta tubulin (InterPro:IPR002453), Tubulin (InterPro:IPR000217), Tubulin/FtsZ, GTPase…
Pita_unigene6705	1	AT5G07990	1.62e-76	Cytochrome P450 superfamily protein	Required for flavonoid 3' hydroxylase activity. Enzyme abundance relative to CHS determines Quercetin/Kaempferol metabolite ratio.	TRANSPARENT TESTA 7 (TT7); CONTAINS InterPro DOMAIN/s: Cytochrome P450 (InterPro:IPR001128), Cytochrome P450, E-class, group I (InterPro:IPR002401), Cytochrome P450, conserved site (InterPro:IPR017972); BEST Arabidopsis thaliana protein match is: cytochrome P450, family 706, subfamily A, polypeptide 6 (TAIR:AT4G12320.1); Has 35179 Blast hits to 34934 proteins in 1774 species: Archae - 51; Bacteri…
Pita_unigene11265	1	AT5G05170	1.29e-178	Cellulose synthase family protein	Encodes a cellulose synthase isomer. CESA3 mutants have cellulose defect in the primary cell wall. Multiple lines of evidence suggest that CESA3, along with CESA1 and CESA6 are present in the same plasma membrane complex for cellulose biosynthesis. As inferred from the null role of secondary wall-type CesAs, included in a set of five primary wall-type CesAs that may support trichome cell wall thi…	CONSTITUTIVE EXPRESSION OF VSP 1 (CEV1); FUNCTIONS IN: cellulose synthase activity, transferase activity, transferring glycosyl groups; INVOLVED IN: primary cell wall biogenesis, cellulose biosynthetic process, defense response; LOCATED IN: Golgi apparatus, plasma membrane; EXPRESSED IN: 27 plant structures; EXPRESSED DURING: 14 growth stages; CONTAINS InterPro DOMAIN/s: Cellulose synthase (Inter…
Pita_unigene63520	1	AT5G04885	0	Glycosyl hydrolase family protein		Glycosyl hydrolase family protein; FUNCTIONS IN: hydrolase activity, hydrolyzing O-glycosyl compounds; INVOLVED IN: carbohydrate metabolic process; LOCATED IN: plasma membrane, anchored to membrane; EXPRESSED IN: 7 plant structures; CONTAINS InterPro DOMAIN/s: Glycoside hydrolase, family 3, N-terminal (InterPro:IPR001764), Glycoside hydrolase, family 3, C-terminal (InterPro:IPR002772), Glycoside …
Pita_unigene57050	1	AT5G02540	8.73e-163	NAD(P)-binding Rossmann-fold superfamily protein		NAD(P)-binding Rossmann-fold superfamily protein; FUNCTIONS IN: oxidoreductase activity, binding, catalytic activity; INVOLVED IN: oxidation reduction, metabolic process; EXPRESSED IN: 22 plant structures; EXPRESSED DURING: 13 growth stages; CONTAINS InterPro DOMAIN/s: NAD(P)-binding domain (InterPro:IPR016040), Glucose/ribitol dehydrogenase (InterPro:IPR002347), Short-chain dehydrogenase/reducta…
Pita_unigene4676	1	AT4G37660	1.72e-33	Ribosomal protein L12/ ATP-dependent Clp protease adaptor protein ClpS family protein		Ribosomal protein L12/ ATP-dependent Clp protease adaptor protein ClpS family protein; FUNCTIONS IN: structural constituent of ribosome; INVOLVED IN: translation; LOCATED IN: ribosome, intracellular, large ribosomal subunit; EXPRESSED IN: 20 plant structures; EXPRESSED DURING: 13 growth stages; CONTAINS InterPro DOMAIN/s: Ribosomal protein L12, chloroplast (InterPro:IPR015608), Ribosomal protein …
Pita_unigene60287	1	AT4G37070	4.28e-25	Acyl transferase/acyl hydrolase/lysophospholipase superfamily protein	Patatin-related phospholipase A. Expressed strongly and exclusively in roots. AtplaIVA-null mutants have reduced lateral root development. Phosphorylation by calcium-dependent protein kinases in vitro enhances its activity.	PLP1; CONTAINS InterPro DOMAIN/s: Acyl transferase/acyl hydrolase/lysophospholipase (InterPro:IPR016035), Patatin (InterPro:IPR002641); BEST Arabidopsis thaliana protein match is: PATATIN-like protein 5 (TAIR:AT4G37060.1); Has 1996 Blast hits to 1989 proteins in 369 species: Archae - 0; Bacteria - 491; Metazoa - 206; Fungi - 135; Plants - 869; Viruses - 0; Other Eukaryotes - 295 (source: NCBI BLi…
Pita_unigene3348	1	AT4G36760	0	aminopeptidase P1	Arabidopsis aminopeptidase P1	aminopeptidase P1 (APP1); FUNCTIONS IN: aminopeptidase activity, N-1-naphthylphthalamic acid binding; INVOLVED IN: auxin polar transport; LOCATED IN: plasma membrane; EXPRESSED IN: 25 plant structures; EXPRESSED DURING: 15 growth stages; CONTAINS InterPro DOMAIN/s: Peptidase M24B, X-Pro dipeptidase/aminopeptidase P, conserved site (InterPro:IPR001131), Peptidase M24, structural domain (InterPro:I…
Pita_unigene638	1	AT4G34650	3.06e-59	squalene synthase 2	Encodes a protein with similarity to squalene synthase which catalyzes the first committed step in sterol biosynthesis. To date no experimental evidence exists that SQS2 functions as a squalene synthase and some experiments indicate it does not have this function.	squalene synthase 2 (SQS2); FUNCTIONS IN: farnesyl-diphosphate farnesyltransferase activity; INVOLVED IN: N-terminal protein myristoylation, sterol biosynthetic process; LOCATED IN: integral to membrane; EXPRESSED IN: 9 plant structures; EXPRESSED DURING: 4 anthesis, petal differentiation and expansion stage; CONTAINS InterPro DOMAIN/s: Terpenoid synthase (InterPro:IPR008949), Farnesyl-diphosphat…
Pita_unigene57132	1	AT4G34000	4.15e-27	abscisic acid responsive elements-binding factor 3	Encodes an ABA-responsive element-binding protein with similarity to transcription factors that is expressed in response to stress and abscisic acid.	abscisic acid responsive elements-binding factor 3 (ABF3); FUNCTIONS IN: protein binding, DNA binding, transcription activator activity, sequence-specific DNA binding transcription factor activity; INVOLVED IN: in 6 processes; EXPRESSED IN: 23 plant structures; EXPRESSED DURING: 12 growth stages; CONTAINS InterPro DOMAIN/s: Basic-leucine zipper (bZIP) transcription factor (InterPro:IPR004827), bZ…	bZIP	TF	Transcription Factor
Pita_unigene44582	1	AT4G33300	2.43e-23	ADR1-like 1	Encodes a member of the ADR1 family nucleotide-binding leucine-rich repeat (NB-LRR) immune receptors.	ADR1-like 1 (ADR1-L1); FUNCTIONS IN: ATP binding; INVOLVED IN: apoptosis, defense response; LOCATED IN: apoplast; EXPRESSED IN: 22 plant structures; EXPRESSED DURING: 13 growth stages; CONTAINS InterPro DOMAIN/s: NB-ARC (InterPro:IPR002182), Leucine-rich repeat (InterPro:IPR001611), Powdery mildew resistance protein, RPW8 domain (InterPro:IPR008808), Disease resistance protein (InterPro:IPR000767…
Pita_unigene7924	1	AT4G33300	4.3e-123	ADR1-like 1	Encodes a member of the ADR1 family nucleotide-binding leucine-rich repeat (NB-LRR) immune receptors.	ADR1-like 1 (ADR1-L1); FUNCTIONS IN: ATP binding; INVOLVED IN: apoptosis, defense response; LOCATED IN: apoplast; EXPRESSED IN: 22 plant structures; EXPRESSED DURING: 13 growth stages; CONTAINS InterPro DOMAIN/s: NB-ARC (InterPro:IPR002182), Leucine-rich repeat (InterPro:IPR001611), Powdery mildew resistance protein, RPW8 domain (InterPro:IPR008808), Disease resistance protein (InterPro:IPR000767…
Pita_unigene1799	1	AT4G32520	6.11e-179	serine hydroxymethyltransferase 3	Encodes a serine hydroxymethyltransferase SHMT3 located in the plastid.	serine hydroxymethyltransferase 3 (SHM3); FUNCTIONS IN: glycine hydroxymethyltransferase activity; INVOLVED IN: glycine metabolic process, L-serine metabolic process; LOCATED IN: chloroplast, plastid; EXPRESSED IN: 24 plant structures; EXPRESSED DURING: 14 growth stages; CONTAINS InterPro DOMAIN/s: Pyridoxal phosphate-dependent transferase, major domain (InterPro:IPR015424), Serine hydroxymethylt…
Pita_unigene36812	1	AT4G32180	0	pantothenate kinase 2	Encodes a protein with pantothenate kinase activity.	pantothenate kinase 2 (PANK2); FUNCTIONS IN: protein binding, pantothenate kinase activity; INVOLVED IN: coenzyme A biosynthetic process; EXPRESSED IN: 23 plant structures; EXPRESSED DURING: 14 growth stages; CONTAINS InterPro DOMAIN/s: Fumble (InterPro:IPR011602), Domain of unknown function DUF89 (InterPro:IPR002791), Pantothenate kinase, acetyl-CoA regulated, two-domain type (InterPro:IPR015844…
Pita_unigene63967	1	AT4G29130	0	hexokinase 1	Encodes a hexokinase (HXK1) in the plant glucose-signaling network. Functions as a glucose sensor to interrelate nutrient, light, and hormone signaling networks for controlling growth and development in response to the changing environment.	hexokinase 1 (HXK1); FUNCTIONS IN: fructokinase activity, hexokinase activity, glucokinase activity, zinc ion binding, ATP binding; INVOLVED IN: sugar mediated signaling pathway, hexose catabolic process, glucose mediated signaling pathway, programmed cell death; LOCATED IN: in 6 components; EXPRESSED IN: 27 plant structures; EXPRESSED DURING: 16 growth stages; CONTAINS InterPro DOMAIN/s: Hexokin…
Pita_unigene2664	1	AT4G27220	1.48e-43	NB-ARC domain-containing disease resistance protein		NB-ARC domain-containing disease resistance protein; FUNCTIONS IN: ATP binding; INVOLVED IN: defense response, apoptosis; CONTAINS InterPro DOMAIN/s: NB-ARC (InterPro:IPR002182), Leucine-rich repeat (InterPro:IPR001611), Disease resistance protein (InterPro:IPR000767); BEST Arabidopsis thaliana protein match is: NB-ARC domain-containing disease resistance protein (TAIR:AT4G27190.1); Has 1807 Blas…
Pita_unigene44208	1	AT4G27220	6.32e-36	NB-ARC domain-containing disease resistance protein		NB-ARC domain-containing disease resistance protein; FUNCTIONS IN: ATP binding; INVOLVED IN: defense response, apoptosis; CONTAINS InterPro DOMAIN/s: NB-ARC (InterPro:IPR002182), Leucine-rich repeat (InterPro:IPR001611), Disease resistance protein (InterPro:IPR000767); BEST Arabidopsis thaliana protein match is: NB-ARC domain-containing disease resistance protein (TAIR:AT4G27190.1); Has 1807 Blas…
Pita_unigene9006	1	AT4G27220	3.91e-42	NB-ARC domain-containing disease resistance protein		NB-ARC domain-containing disease resistance protein; FUNCTIONS IN: ATP binding; INVOLVED IN: defense response, apoptosis; CONTAINS InterPro DOMAIN/s: NB-ARC (InterPro:IPR002182), Leucine-rich repeat (InterPro:IPR001611), Disease resistance protein (InterPro:IPR000767); BEST Arabidopsis thaliana protein match is: NB-ARC domain-containing disease resistance protein (TAIR:AT4G27190.1); Has 1807 Blas…
Pita_unigene6385	1	AT4G25640	0	detoxifying efflux carrier 35	Encodes a multidrug and toxin efflux family transporter. Involved in flavonoid metabolism, affecting Root growth, seed development and germination, and pollen development, release and viability.	detoxifying efflux carrier 35 (DTX35); FUNCTIONS IN: antiporter activity, drug transmembrane transporter activity; INVOLVED IN: anther dehiscence, flavonoid metabolic process, pollen development; LOCATED IN: membrane; EXPRESSED IN: 24 plant structures; EXPRESSED DURING: 13 growth stages; CONTAINS InterPro DOMAIN/s: Multi antimicrobial extrusion protein MatE (InterPro:IPR002528); BEST Arabidopsis …
Pita_unigene56437	1	AT4G25050	4.15e-33	acyl carrier protein 4	encodes an acyl carrier protein predominantly expressed in leaves. Gene expression is upregulated by light.	acyl carrier protein 4 (ACP4); CONTAINS InterPro DOMAIN/s: Acyl carrier protein-like (InterPro:IPR009081); BEST Arabidopsis thaliana protein match is: acyl carrier protein 1 (TAIR:AT3G05020.1).
Pita_unigene33736	1	AT4G24900	1.21e-36		Encodes a nuclear C2H2 domain-containing protein involved in embryo and endosperm development.	unknown protein; Has 119 Blast hits to 96 proteins in 40 species: Archae - 0; Bacteria - 0; Metazoa - 81; Fungi - 0; Plants - 34; Viruses - 0; Other Eukaryotes - 4 (source: NCBI BLink).
Pita_unigene41529	1	AT4G24820	0	26S proteasome, regulatory subunit Rpn7;Proteasome component (PCI) domain		26S proteasome, regulatory subunit Rpn7;Proteasome component (PCI) domain; FUNCTIONS IN: molecular_function unknown; INVOLVED IN: protein catabolic process, ubiquitin-dependent protein catabolic process; LOCATED IN: proteasome complex, nucleus, plasma membrane, proteasome regulatory particle, lid subcomplex, membrane; EXPRESSED IN: 23 plant structures; EXPRESSED DURING: 13 growth stages; CONTAINS…
Pita_unigene3328	1	AT4G24810	0	Protein kinase superfamily protein	similar to ABC1 family protein, contains InterPro domain ABC1 protein (InterPro:IPR004147)	Protein kinase superfamily protein; FUNCTIONS IN: protein kinase activity, ATP binding; INVOLVED IN: protein amino acid phosphorylation; EXPRESSED IN: 22 plant structures; EXPRESSED DURING: 13 growth stages; CONTAINS InterPro DOMAIN/s: ABC-1 (InterPro:IPR004147), Protein kinase, catalytic domain (InterPro:IPR000719), Protein kinase-like domain (InterPro:IPR011009); BEST Arabidopsis thaliana prote…
Pita_unigene40088	1	AT4G24160	0	alpha/beta-Hydrolases superfamily protein	Encodes a soluble lysophosphatidic acid acyltransferase with additional triacylglycerol lipase and phosphatidylcholine hydrolyzing enzymatic activities. Plays a pivotal role in maintaining the lipid homeostasis by regulating both phospholipid and neutral lipid levels.	alpha/beta-Hydrolases superfamily protein; CONTAINS InterPro DOMAIN/s: Alpha/beta hydrolase fold-1 (InterPro:IPR000073); BEST Arabidopsis thaliana protein match is: alpha/beta-Hydrolases superfamily protein (TAIR:AT1G64670.1); Has 35333 Blast hits to 34131 proteins in 2444 species: Archae - 798; Bacteria - 22429; Metazoa - 974; Fungi - 991; Plants - 531; Viruses - 0; Other Eukaryotes - 9610 (sour…
Pita_unigene47338	1	AT4G23990	0	cellulose synthase like G3	encodes a protein similar to cellulose synthase	cellulose synthase like G3 (CSLG3); FUNCTIONS IN: cellulose synthase activity, transferase activity, transferring glycosyl groups, transferase activity; INVOLVED IN: cellulose biosynthetic process, polysaccharide biosynthetic process; LOCATED IN: membrane; EXPRESSED IN: 13 plant structures; EXPRESSED DURING: 8 growth stages; CONTAINS InterPro DOMAIN/s: Cellulose synthase (InterPro:IPR005150); BES…
Pita_unigene5727	1	AT4G18975	3.94e-33	Pentatricopeptide repeat (PPR) superfamily protein		Pentatricopeptide repeat (PPR) superfamily protein; FUNCTIONS IN: molecular_function unknown; INVOLVED IN: biological_process unknown; EXPRESSED IN: 23 plant structures; EXPRESSED DURING: 13 growth stages; BEST Arabidopsis thaliana protein match is: Pentatricopeptide repeat (PPR) superfamily protein (TAIR:AT4G21190.1).
Pita_unigene20881	1	AT4G18530	1.19e-35	Protein of unknown function (DUF707)		Protein of unknown function (DUF707); FUNCTIONS IN: molecular_function unknown; INVOLVED IN: biological_process unknown; LOCATED IN: endomembrane system; EXPRESSED IN: 18 plant structures; EXPRESSED DURING: 10 growth stages; CONTAINS InterPro DOMAIN/s: Protein of unknown function DUF707 (InterPro:IPR007877); BEST Arabidopsis thaliana protein match is: Protein of unknown function (DUF707) (TAIR:AT…
Pita_unigene45091	1	AT4G17070	3.44e-120	peptidyl-prolyl cis-trans isomerases		peptidyl-prolyl cis-trans isomerases; FUNCTIONS IN: peptidyl-prolyl cis-trans isomerase activity; INVOLVED IN: response to oxidative stress; EXPRESSED IN: 24 plant structures; EXPRESSED DURING: 15 growth stages; CONTAINS InterPro DOMAIN/s: Cyclophilin-like (InterPro:IPR015891), Peptidyl-prolyl cis-trans isomerase, cyclophilin-type (InterPro:IPR002130); Has 214 Blast hits to 208 proteins in 48 spe…
Pita_unigene60414	1	AT4G15630	4.66e-25	Uncharacterised protein family (UPF0497)		Uncharacterised protein family (UPF0497); FUNCTIONS IN: molecular_function unknown; INVOLVED IN: biological_process unknown; LOCATED IN: plasma membrane; EXPRESSED IN: 23 plant structures; EXPRESSED DURING: 13 growth stages; CONTAINS InterPro DOMAIN/s: Uncharacterised protein family UPF0497, trans-membrane plant (InterPro:IPR006702), Uncharacterised protein family UPF0497, trans-membrane plant su…
Pita_unigene57879	1	AT4G14740	1.65e-88	Plant protein of unknown function (DUF828) with plant pleckstrin homology-like region		FUNCTIONS IN: phosphoinositide binding; INVOLVED IN: signal transduction; EXPRESSED IN: cultured cell; CONTAINS InterPro DOMAIN/s: Pleckstrin-like, plant (InterPro:IPR013666), Protein of unknown function DUF828 (InterPro:IPR008546); BEST Arabidopsis thaliana protein match is: Plant protein of unknown function (DUF828) with plant pleckstrin homology-like region (TAIR:AT3G22810.1); Has 35333 Blast …
Pita_unigene61675	1	AT4G14590	5.19e-35	embryo defective 2739		embryo defective 2739 (emb2739); CONTAINS InterPro DOMAIN/s: Integrator complex, subunit 3 (InterPro:IPR019333); Has 179 Blast hits to 170 proteins in 63 species: Archae - 0; Bacteria - 0; Metazoa - 131; Fungi - 0; Plants - 37; Viruses - 0; Other Eukaryotes - 11 (source: NCBI BLink).
Pita_unigene25079	1	AT4G13010	5.34e-23	Oxidoreductase, zinc-binding dehydrogenase family protein		Oxidoreductase, zinc-binding dehydrogenase family protein; FUNCTIONS IN: oxidoreductase activity, zinc ion binding; INVOLVED IN: oxidation reduction; LOCATED IN: chloroplast thylakoid membrane, chloroplast, plasma membrane, vacuole; EXPRESSED IN: 25 plant structures; EXPRESSED DURING: 15 growth stages; CONTAINS InterPro DOMAIN/s: GroES-like (InterPro:IPR011032), Alcohol dehydrogenase GroES-like (…
Pita_unigene62483	1	AT4G12910	0	serine carboxypeptidase-like 20		serine carboxypeptidase-like 20 (scpl20); FUNCTIONS IN: serine-type carboxypeptidase activity; INVOLVED IN: proteolysis; LOCATED IN: vacuole; EXPRESSED IN: 23 plant structures; EXPRESSED DURING: 13 growth stages; CONTAINS InterPro DOMAIN/s: Peptidase S10, serine carboxypeptidase (InterPro:IPR001563), Peptidase S10, serine carboxypeptidase, active site (InterPro:IPR018202); BEST Arabidopsis thalia…
Pita_unigene31120	1	AT4G10430	1.97e-163	TMPIT-like protein		TMPIT-like protein; FUNCTIONS IN: molecular_function unknown; INVOLVED IN: biological_process unknown; LOCATED IN: integral to membrane; CONTAINS InterPro DOMAIN/s: TMPIT-like (InterPro:IPR012926); BEST Arabidopsis thaliana protein match is: TMPIT-like protein (TAIR:AT1G33230.1); Has 35333 Blast hits to 34131 proteins in 2444 species: Archae - 798; Bacteria - 22429; Metazoa - 974; Fungi - 991; Pl…
Pita_unigene58328	1	AT4G09670	1.95e-136	Oxidoreductase family protein		Oxidoreductase family protein; FUNCTIONS IN: oxidoreductase activity, binding, catalytic activity; INVOLVED IN: oxidation reduction, metabolic process; LOCATED IN: cellular_component unknown; EXPRESSED IN: 23 plant structures; EXPRESSED DURING: 13 growth stages; CONTAINS InterPro DOMAIN/s: Oxidoreductase, N-terminal (InterPro:IPR000683), Oxidoreductase, C-terminal (InterPro:IPR004104), NAD(P)-bin…
Pita_unigene45154	1	AT4G07960	0	Cellulose-synthase-like C12	encodes a gene similar to cellulose synthase	Cellulose-synthase-like C12 (CSLC12); FUNCTIONS IN: cellulose synthase activity, transferase activity, transferring glycosyl groups; INVOLVED IN: biological_process unknown; LOCATED IN: cellular_component unknown; EXPRESSED IN: 24 plant structures; EXPRESSED DURING: 15 growth stages; CONTAINS InterPro DOMAIN/s: Glycosyl transferase, family 2 (InterPro:IPR001173); BEST Arabidopsis thaliana protein…
Pita_unigene60130	1	AT4G05330	2.76e-137	ARF-GAP domain 13	A member of ARF GAP domain (AGD), A thaliana has 15 members, grouped into four classes.	ARF-GAP domain 13 (AGD13); FUNCTIONS IN: ARF GTPase activator activity, zinc ion binding; INVOLVED IN: regulation of ARF GTPase activity; EXPRESSED IN: 24 plant structures; EXPRESSED DURING: 15 growth stages; CONTAINS InterPro DOMAIN/s: Arf GTPase activating protein (InterPro:IPR001164), C2 membrane targeting protein (InterPro:IPR018029), C2 calcium/lipid-binding domain, CaLB (InterPro:IPR008973)…
Pita_unigene25477	1	AT4G02580	1.25e-122	NADH-ubiquinone oxidoreductase 24 kDa subunit, putative		NADH-ubiquinone oxidoreductase 24 kDa subunit, putative; FUNCTIONS IN: NADH dehydrogenase (ubiquinone) activity, zinc ion binding; INVOLVED IN: response to oxidative stress, mitochondrial electron transport, NADH to ubiquinone; LOCATED IN: mitochondrion, mitochondrial respiratory chain complex I, respiratory chain complex I; EXPRESSED IN: 24 plant structures; EXPRESSED DURING: 15 growth stages; C…
Pita_unigene56986	1	AT4G02050	0	sugar transporter protein 7		sugar transporter protein 7 (STP7); FUNCTIONS IN: carbohydrate transmembrane transporter activity, sugar:hydrogen symporter activity; INVOLVED IN: transport, transmembrane transport; LOCATED IN: plasma membrane, membrane; EXPRESSED IN: 22 plant structures; EXPRESSED DURING: 13 growth stages; CONTAINS InterPro DOMAIN/s: Sugar transporter, conserved site (InterPro:IPR005829), Major facilitator supe…
Pita_unigene62849	1	AT4G00090	0	Transducin/WD40 repeat-like superfamily protein		Transducin/WD40 repeat-like superfamily protein; FUNCTIONS IN: nucleotide binding; LOCATED IN: endomembrane system; EXPRESSED IN: 23 plant structures; EXPRESSED DURING: 15 growth stages; CONTAINS InterPro DOMAIN/s: WD40 repeat 2 (InterPro:IPR019782), WD40 repeat-like-containing domain (InterPro:IPR011046), WD40 repeat, conserved site (InterPro:IPR019775), WD40-repeat-containing domain (InterPro:I…
Pita_unigene9795	1	AT3G62940	2.35e-63	Cysteine proteinases superfamily protein		Cysteine proteinases superfamily protein; FUNCTIONS IN: cysteine-type peptidase activity; INVOLVED IN: biological_process unknown; LOCATED IN: cellular_component unknown; EXPRESSED IN: 23 plant structures; EXPRESSED DURING: 13 growth stages; CONTAINS InterPro DOMAIN/s: Ovarian tumour, otubain (InterPro:IPR003323); BEST Arabidopsis thaliana protein match is: SEC-C motif-containing protein / OTU-li…
Pita_unigene56057	1	AT3G62190	7.18e-36	Chaperone DnaJ-domain superfamily protein		Chaperone DnaJ-domain superfamily protein; FUNCTIONS IN: heat shock protein binding; INVOLVED IN: protein folding; LOCATED IN: cellular_component unknown; EXPRESSED IN: 23 plant structures; EXPRESSED DURING: 15 growth stages; CONTAINS InterPro DOMAIN/s: Molecular chaperone, heat shock protein, Hsp40, DnaJ (InterPro:IPR015609), Heat shock protein DnaJ, N-terminal (InterPro:IPR001623); Has 805 Blas…
Pita_unigene4534	1	AT3G58970	7.06e-110	magnesium transporter 6	Transmembrane magnesium transporter. One of nine family members.	magnesium transporter 6 (MGT6); FUNCTIONS IN: magnesium ion transmembrane transporter activity, metal ion transmembrane transporter activity; INVOLVED IN: transmembrane transport, metal ion transport; LOCATED IN: plasma membrane, membrane; EXPRESSED IN: 28 plant structures; EXPRESSED DURING: 13 growth stages; CONTAINS InterPro DOMAIN/s: Mg2+ transporter protein, CorA-like (InterPro:IPR002523); BE…
Pita_unigene43502	1	AT3G58610	0	ketol-acid reductoisomerase		ketol-acid reductoisomerase; CONTAINS InterPro DOMAIN/s: Acetohydroxy acid isomeroreductase, catalytic (InterPro:IPR013116), 6-phosphogluconate dehydrogenase, C-terminal-like (InterPro:IPR008927), Dehydrogenase, multihelical (InterPro:IPR013328), Acetohydroxy acid isomeroreductase C-terminal (InterPro:IPR000506), Ketol-acid reductoisomerase (InterPro:IPR016206), Acetohydroxy acid isomeroreductase…
Pita_unigene43184	1	AT3G57410	0	villin 3	Encodes a protein with high homology to animal villin. VLN3 is a Ca2+-regulated villin involved in actin filament bundling.	villin 3 (VLN3); FUNCTIONS IN: actin binding; INVOLVED IN: cytoskeleton organization; LOCATED IN: cellular_component unknown; EXPRESSED IN: 23 plant structures; EXPRESSED DURING: 13 growth stages; CONTAINS InterPro DOMAIN/s: Gelsolin (InterPro:IPR007122), Villin headpiece (InterPro:IPR003128), Gelsolin domain (InterPro:IPR007123); BEST Arabidopsis thaliana protein match is: villin 2 (TAIR:AT2G417…
Pita_unigene59413	1	AT3G56130	1.84e-47	biotin/lipoyl attachment domain-containing protein		biotin/lipoyl attachment domain-containing protein; CONTAINS InterPro DOMAIN/s: Single hybrid motif (InterPro:IPR011053), Biotin/lipoyl attachment (InterPro:IPR000089), Galactose-binding domain-like (InterPro:IPR008979); BEST Arabidopsis thaliana protein match is: Single hybrid motif superfamily protein (TAIR:AT3G15690.2).
Pita_unigene37020	1	AT3G55360	1.71e-162	3-oxo-5-alpha-steroid 4-dehydrogenase family protein	Enoyl-CoA reductase is involved in all very long chain fatty acids (VLCFA) elongation reactions that are required for cuticular wax, storage lipid and sphingolipid metabolism. The protein is located in the ER, but in contrast to its yeast homolog TSC13 is not particularly enriched in the nuclear envelope-vacuole junction. Mutants in this gene show abnormal organ morphology and stem glossiness. Ce…	ECERIFERUM 10 (CER10); FUNCTIONS IN: fatty acid elongase activity, trans-2-enoyl-CoA reductase (NADPH) activity, 3-oxo-5-alpha-steroid 4-dehydrogenase activity; INVOLVED IN: sphingolipid metabolic process, wax biosynthetic process; LOCATED IN: endoplasmic reticulum, fatty acid elongase complex, plasma membrane, endoplasmic reticulum membrane; EXPRESSED IN: 24 plant structures; EXPRESSED DURING: 1…
Pita_unigene43704	1	AT3G53960	0	Major facilitator superfamily protein		Major facilitator superfamily protein; FUNCTIONS IN: transporter activity; INVOLVED IN: oligopeptide transport; LOCATED IN: plasma membrane, membrane; EXPRESSED IN: 22 plant structures; EXPRESSED DURING: 13 growth stages; CONTAINS InterPro DOMAIN/s: PTR2 family proton/oligopeptide symporter, conserved site (InterPro:IPR018456), Oligopeptide transporter (InterPro:IPR000109), Major facilitator supe…
Pita_unigene26195	1	AT3G52580	1.94e-75	Ribosomal protein S11 family protein		Ribosomal protein S11 family protein; CONTAINS InterPro DOMAIN/s: Ribosomal protein S11 (InterPro:IPR001971), Ribosomal S11, conserved site (InterPro:IPR018102); BEST Arabidopsis thaliana protein match is: Ribosomal protein S11 family protein (TAIR:AT3G11510.1); Has 8774 Blast hits to 8774 proteins in 2899 species: Archae - 250; Bacteria - 4863; Metazoa - 589; Fungi - 162; Plants - 729; Viruses -…
Pita_unigene44339	1	AT3G52300	3.91e-67	ATP synthase D chain, mitochondrial		ATP synthase D chain, mitochondrial (ATPQ); FUNCTIONS IN: copper ion binding, zinc ion binding; INVOLVED IN: response to salt stress; LOCATED IN: mitochondrion, cytosolic ribosome, nucleolus, chloroplast, plasma membrane; EXPRESSED IN: 27 plant structures; EXPRESSED DURING: 16 growth stages; Has 35333 Blast hits to 34131 proteins in 2444 species: Archae - 798; Bacteria - 22429; Metazoa - 974; Fun…
Pita_unigene14708	1	AT3G52180	3.45e-132	dual specificity protein phosphatase (DsPTP1) family protein	Encodes a plant-specific glucan phosphatase that contains a noncatalytic carbohydrate-binding module as well as a dual specificity protein phosphatase domain. SEX4 can dephosphorylate C6- and C3-glucosyl residues on native starch grains and related maltodextrin compounds in vitro. This protein interacts with the plant SnRK AKIN11, binds starch, and is localized in the chloroplast. sex4 mutants ha…	STARCH-EXCESS 4 (SEX4); FUNCTIONS IN: protein tyrosine/serine/threonine phosphatase activity, polysaccharide binding; INVOLVED IN: protein amino acid dephosphorylation, starch metabolic process, starch catabolic process; LOCATED IN: chloroplast; EXPRESSED IN: 24 plant structures; EXPRESSED DURING: 15 growth stages; CONTAINS InterPro DOMAIN/s: Dual-specific/protein-tyrosine phosphatase, conserved …
Pita_unigene24284	1	AT3G51240	3.14e-42	flavanone 3-hydroxylase	Encodes flavanone 3-hydroxylase that is coordinately expressed with chalcone synthase and chalcone isomerases. Regulates flavonoid biosynthesis. Not responsive to auxin or ethylene stimulus (qRT-PCR).	flavanone 3-hydroxylase (F3H); CONTAINS InterPro DOMAIN/s: Oxoglutarate/iron-dependent oxygenase (InterPro:IPR005123); BEST Arabidopsis thaliana protein match is: 2-oxoglutarate (2OG) and Fe(II)-dependent oxygenase superfamily protein (TAIR:AT4G10490.1).
Pita_unigene155	1	AT3G48990	2.9e-144	AMP-dependent synthetase and ligase family protein	Encodes an oxalyl-CoA synthetase and is required for oxalate degradation, for normal seed development, and for defense against an oxalate-producing fungal pathogen.	AMP-dependent synthetase and ligase family protein; FUNCTIONS IN: catalytic activity, AMP binding; INVOLVED IN: response to cadmium ion; LOCATED IN: apoplast, chloroplast; EXPRESSED IN: 26 plant structures; EXPRESSED DURING: 15 growth stages; CONTAINS InterPro DOMAIN/s: AMP-binding, conserved site (InterPro:IPR020845), AMP-dependent synthetase/ligase (InterPro:IPR000873); BEST Arabidopsis thalian…
Pita_unigene42318	1	AT3G48990	3.16e-103	AMP-dependent synthetase and ligase family protein	Encodes an oxalyl-CoA synthetase and is required for oxalate degradation, for normal seed development, and for defense against an oxalate-producing fungal pathogen.	AMP-dependent synthetase and ligase family protein; FUNCTIONS IN: catalytic activity, AMP binding; INVOLVED IN: response to cadmium ion; LOCATED IN: apoplast, chloroplast; EXPRESSED IN: 26 plant structures; EXPRESSED DURING: 15 growth stages; CONTAINS InterPro DOMAIN/s: AMP-binding, conserved site (InterPro:IPR020845), AMP-dependent synthetase/ligase (InterPro:IPR000873); BEST Arabidopsis thalian…
Pita_unigene38717	1	AT3G47810	8.58e-115	Calcineurin-like metallo-phosphoesterase superfamily protein	Homolog of yeast retromer subunit VPS29. Part of a retromer-like protein complex involved in endosome to lysosome protein transport.	MAIGO 1 (MAG1); FUNCTIONS IN: hydrolase activity, acting on ester bonds, protein serine/threonine phosphatase activity; INVOLVED IN: endosome to lysosome transport, protein targeting to vacuole; LOCATED IN: microsome, retromer complex, membrane, multivesicular body; EXPRESSED IN: 25 plant structures; EXPRESSED DURING: 15 growth stages; CONTAINS InterPro DOMAIN/s: Phosphodiesterase MJ0936 (InterPr…
Pita_unigene18766	1	AT3G45980	1.68e-36	Histone superfamily protein	Encodes a histone 2B (H2B) protein. This protein can be ubiquitinated in planta, and this modification depends on the HUB1 and HUB2 E3 ubiquitin ligases as well as the UBC1 and UBC2 E2 ubiquitin conjugating enzymes. Lysine 146 appears to be the site of the ubiquitin addition.	HTB9; FUNCTIONS IN: DNA binding; INVOLVED IN: nucleosome assembly; LOCATED IN: nucleolus; EXPRESSED IN: 23 plant structures; EXPRESSED DURING: 13 growth stages; CONTAINS InterPro DOMAIN/s: Histone H2B (InterPro:IPR000558), Histone-fold (InterPro:IPR009072), Histone core (InterPro:IPR007125); BEST Arabidopsis thaliana protein match is: Histone superfamily protein (TAIR:AT1G07790.1); Has 3616 Blast…
Pita_unigene20617	1	AT3G44670	7e-30	Disease resistance protein (TIR-NBS-LRR class) family		Disease resistance protein (TIR-NBS-LRR class) family; FUNCTIONS IN: transmembrane receptor activity, nucleoside-triphosphatase activity, nucleotide binding, ATP binding; INVOLVED IN: defense response to bacterium, defense response; LOCATED IN: intrinsic to membrane; CONTAINS InterPro DOMAIN/s: ATPase, AAA+ type, core (InterPro:IPR003593), NB-ARC (InterPro:IPR002182), Leucine-rich repeat (InterPr…
Pita_unigene39920	1	AT3G44670	7.9e-23	Disease resistance protein (TIR-NBS-LRR class) family		Disease resistance protein (TIR-NBS-LRR class) family; FUNCTIONS IN: transmembrane receptor activity, nucleoside-triphosphatase activity, nucleotide binding, ATP binding; INVOLVED IN: defense response to bacterium, defense response; LOCATED IN: intrinsic to membrane; CONTAINS InterPro DOMAIN/s: ATPase, AAA+ type, core (InterPro:IPR003593), NB-ARC (InterPro:IPR002182), Leucine-rich repeat (InterPr…
Pita_unigene47017	1	AT3G28860	0	ATP binding cassette subfamily B19	Encodes a member of the ATP-binding cassette (ABC) transporter family that is involved in auxin transport and is involved in postembryonic organ separation. Also known as AtMDR11 and PGP19. Possibly regulates auxin-dependent responses by influencing basipetal auxin transport in the root. Acts upstream of phyA in regulating hypocotyl elongation and gravitropic response. Exerts nonredundant, partia…	ATP binding cassette subfamily B19 (ABCB19); FUNCTIONS IN: ATPase activity, coupled to transmembrane movement of substances, auxin efflux transmembrane transporter activity; INVOLVED IN: in 14 processes; LOCATED IN: plasma membrane; EXPRESSED IN: 28 plant structures; EXPRESSED DURING: 13 growth stages; CONTAINS InterPro DOMAIN/s: ATPase, AAA+ type, core (InterPro:IPR003593), ABC transporter-like …
Pita_unigene5662	1	AT3G27090	4.53e-104	DCD (Development and Cell Death) domain protein		DCD (Development and Cell Death) domain protein; CONTAINS InterPro DOMAIN/s: Development/cell death domain (InterPro:IPR013989), Kelch related (InterPro:IPR013089); BEST Arabidopsis thaliana protein match is: DCD (Development and Cell Death) domain protein (TAIR:AT5G42050.1); Has 746 Blast hits to 671 proteins in 44 species: Archae - 0; Bacteria - 2; Metazoa - 6; Fungi - 0; Plants - 297; Viruses …
Pita_unigene47102	1	AT3G24495	0	MUTS homolog 7	encodes a DNA mismatch repair homolog of human MutS gene, MSH6. There are four MutS genes in Arabidopsis, MSH2, MSH3, MSH6, and MSH7, which all act as heterodimers and bind to 51-mer duplexes. MSH2*MSH7 exhibit moderate affinity for a (T/G) substrate and weak binding of (+T), suggesting MSH2*MSH7 may be specialized for lesions/base mispairs not tested or for (T/G) mispairs in special contexts.	MUTS homolog 7 (MSH7); FUNCTIONS IN: damaged DNA binding, mismatched DNA binding, ATP binding; INVOLVED IN: mismatch repair; EXPRESSED IN: 22 plant structures; EXPRESSED DURING: 13 growth stages; CONTAINS InterPro DOMAIN/s: DNA mismatch repair protein MutS, connector (InterPro:IPR007860), DNA mismatch repair protein MutS, N-terminal (InterPro:IPR016151), DNA mismatch repair protein MutS, core (In…
Pita_unigene59964	1	AT3G23470	0	Cyclopropane-fatty-acyl-phospholipid synthase		Cyclopropane-fatty-acyl-phospholipid synthase; FUNCTIONS IN: cyclopropane-fatty-acyl-phospholipid synthase activity; INVOLVED IN: lipid biosynthetic process; LOCATED IN: endomembrane system; CONTAINS InterPro DOMAIN/s: Cyclopropane-fatty-acyl-phospholipid/mycolic acid synthase (InterPro:IPR003333); BEST Arabidopsis thaliana protein match is: Cyclopropane-fatty-acyl-phospholipid synthase (TAIR:AT3…
Pita_unigene47262	1	AT3G21250	0	multidrug resistance-associated protein 6	member of MRP subfamily	multidrug resistance-associated protein 6 (MRP6); CONTAINS InterPro DOMAIN/s: ATPase, AAA+ type, core (InterPro:IPR003593), ABC transporter-like (InterPro:IPR003439), ABC transporter integral membrane type 1 (InterPro:IPR017940), ABC transporter, transmembrane domain, type 1 (InterPro:IPR011527), ABC transporter, transmembrane domain (InterPro:IPR001140), ABC transporter, conserved site (InterPro…
Pita_unigene3972	1	AT3G20560	0	PDI-like 5-3	Encodes a protein disulfide isomerase-like (PDIL) protein, a member of a multigene family within the thioredoxin (TRX) superfamily. Unlike several other PDI family members, transcript levels for this gene are not up-regulated in response to three different chemical inducers of ER stress (dithiothreitol, beta-mercaptoethanol, and tunicamycin).	PDI-like 5-3 (PDIL5-3); FUNCTIONS IN: protein disulfide isomerase activity; INVOLVED IN: cell redox homeostasis; EXPRESSED IN: 25 plant structures; EXPRESSED DURING: 15 growth stages; CONTAINS InterPro DOMAIN/s: Thioredoxin fold (InterPro:IPR012335), Thioredoxin-like (InterPro:IPR017936), Thioredoxin domain (InterPro:IPR013766), Thioredoxin-like fold (InterPro:IPR012336), Protein of unknown funct…
Pita_unigene8890	1	AT3G19430	1.12e-27	late embryogenesis abundant protein-related / LEA protein-related		late embryogenesis abundant protein-related / LEA protein-related; CONTAINS InterPro DOMAIN/s: Root cap (InterPro:IPR009646); BEST Arabidopsis thaliana protein match is: Late embryogenesis abundant (LEA) protein-related (TAIR:AT5G60520.1); Has 407828 Blast hits to 124211 proteins in 3571 species: Archae - 1492; Bacteria - 100012; Metazoa - 145570; Fungi - 58500; Plants - 39690; Viruses - 10531; O…
Pita_unigene46450	1	AT3G14310	0	pectin methylesterase 3	encodes a pectin methylesterase, targeted by a cellulose binding protein (CBP) from the parasitic nematode Heterodera schachtii during parasitism.	pectin methylesterase 3 (PME3); FUNCTIONS IN: pectinesterase activity; INVOLVED IN: response to nematode; LOCATED IN: cell wall, apoplast, plasma membrane, cytoplasm; EXPRESSED IN: 23 plant structures; EXPRESSED DURING: 14 growth stages; CONTAINS InterPro DOMAIN/s: Pectinesterase, active site (InterPro:IPR018040), Pectin lyase fold/virulence factor (InterPro:IPR011050), Pectinesterase, catalytic …
Pita_unigene60280	1	AT3G11670	0	UDP-Glycosyltransferase superfamily protein	Responsible for the final assembly of galactolipids in photosynthetic membranes. Provides stability to the PS I core complex (e.g. subunits PsaD, PsaE).	DIGALACTOSYL DIACYLGLYCEROL DEFICIENT 1 (DGD1); BEST Arabidopsis thaliana protein match is: digalactosyl diacylglycerol deficient 2 (TAIR:AT4G00550.1); Has 183 Blast hits to 183 proteins in 35 species: Archae - 0; Bacteria - 6; Metazoa - 0; Fungi - 0; Plants - 152; Viruses - 0; Other Eukaryotes - 25 (source: NCBI BLink).
Pita_unigene7651	1	AT3G11270	0	Mov34/MPN/PAD-1 family protein		maternal effect embryo arrest 34 (MEE34); FUNCTIONS IN: molecular_function unknown; INVOLVED IN: protein catabolic process, ubiquitin-dependent protein catabolic process, embryo development ending in seed dormancy; LOCATED IN: proteasome complex, nucleus, proteasome regulatory particle, lid subcomplex; EXPRESSED IN: 22 plant structures; EXPRESSED DURING: 13 growth stages; CONTAINS InterPro DOMAIN…
Pita_unigene21238	1	AT3G10670	5.74e-63	non-intrinsic ABC protein 7	Plastidic SufC-like ATP-binding cassette/ATPase essential for Arabidopsis embryogenesis. Involved in the biogenesis and/or repair of oxidatively damaged Fe?S clusters. Expressed in embryos and meristems.	non-intrinsic ABC protein 7 (NAP7); FUNCTIONS IN: protein binding, ATPase activity, coupled to transmembrane movement of substances, transporter activity; INVOLVED IN: iron-sulfur cluster assembly, thylakoid membrane organization, embryo development ending in seed dormancy; LOCATED IN: chloroplast stroma, chloroplast; EXPRESSED IN: 26 plant structures; EXPRESSED DURING: 13 growth stages; CONTAINS…
Pita_unigene43088	1	AT3G08640	9.29e-103	Protein of unknown function (DUF3411)		Protein of unknown function (DUF3411); FUNCTIONS IN: molecular_function unknown; INVOLVED IN: biological_process unknown; LOCATED IN: chloroplast, chloroplast envelope; EXPRESSED IN: 23 plant structures; EXPRESSED DURING: 13 growth stages; CONTAINS InterPro DOMAIN/s: Protein of unknown function DUF3411 (InterPro:IPR021825); BEST Arabidopsis thaliana protein match is: Protein of unknown function (…
Pita_unigene39818	1	AT3G07810	5.83e-78	RNA-binding (RRM/RBD/RNP motifs) family protein		RNA-binding (RRM/RBD/RNP motifs) family protein; FUNCTIONS IN: RNA binding, nucleotide binding, nucleic acid binding; EXPRESSED IN: 24 plant structures; EXPRESSED DURING: 15 growth stages; CONTAINS InterPro DOMAIN/s: RNA recognition motif, RNP-1 (InterPro:IPR000504), Nucleotide-binding, alpha-beta plait (InterPro:IPR012677); BEST Arabidopsis thaliana protein match is: RNA-binding (RRM/RBD/RNP mot…
Pita_unigene45386	1	AT3G05480	9.88e-142	cell cycle checkpoint control protein family	Involved in the regulation of DNA damage repair and homologous recombination.	RAD9; CONTAINS InterPro DOMAIN/s: Rad9 (InterPro:IPR007268), Cell cycle checkpoint, RAD9 (InterPro:IPR016552).
Pita_unigene9514	1	AT3G05480	3.98e-135	cell cycle checkpoint control protein family	Involved in the regulation of DNA damage repair and homologous recombination.	RAD9; CONTAINS InterPro DOMAIN/s: Rad9 (InterPro:IPR007268), Cell cycle checkpoint, RAD9 (InterPro:IPR016552).
Pita_unigene44042	1	AT3G05420	0	acyl-CoA binding protein 4	Acyl-CoA binding protein with high affinity for oleoyl-CoA. Expressed in all plant organs. Involved in fatty acid transport.	acyl-CoA binding protein 4 (ACBP4); FUNCTIONS IN: acyl-CoA binding; INVOLVED IN: lipid transport; LOCATED IN: cytosol, nucleus; EXPRESSED IN: 27 plant structures; EXPRESSED DURING: 15 growth stages; CONTAINS InterPro DOMAIN/s: Galactose oxidase/kelch, beta-propeller (InterPro:IPR011043), Kelch repeat type 2 (InterPro:IPR011498), Acyl-CoA-binding protein, ACBP (InterPro:IPR000582), Kelch-type beta…
Pita_unigene3674	1	AT3G05070	4.91e-34			CONTAINS InterPro DOMAIN/s: mRNA splicing factor, Cwf18 (InterPro:IPR013169); Has 292 Blast hits to 292 proteins in 153 species: Archae - 0; Bacteria - 0; Metazoa - 118; Fungi - 83; Plants - 38; Viruses - 11; Other Eukaryotes - 42 (source: NCBI BLink).
Pita_unigene6745	1	AT3G04290	4.55e-138	Li-tolerant lipase 1		Li-tolerant lipase 1 (LTL1); FUNCTIONS IN: hydrolase activity, acting on ester bonds, carboxylesterase activity; INVOLVED IN: lipid metabolic process; LOCATED IN: endomembrane system; EXPRESSED IN: 19 plant structures; EXPRESSED DURING: 12 growth stages; CONTAINS InterPro DOMAIN/s: Lipase, GDSL (InterPro:IPR001087), Esterase, SGNH hydrolase-type (InterPro:IPR013830); BEST Arabidopsis thaliana pro…
Pita_unigene47242	1	AT3G01750	6.18e-86	Ankyrin repeat family protein		Ankyrin repeat family protein; CONTAINS InterPro DOMAIN/s: Ankyrin repeat-containing domain (InterPro:IPR020683), Ankyrin repeat (InterPro:IPR002110); BEST Arabidopsis thaliana protein match is: Ankyrin repeat family protein (TAIR:AT3G04140.1); Has 30372 Blast hits to 15038 proteins in 745 species: Archae - 53; Bacteria - 2422; Metazoa - 15116; Fungi - 2165; Plants - 2906; Viruses - 97; Other Euk…
Pita_unigene61569	1	AT3G01750	9.12e-71	Ankyrin repeat family protein		Ankyrin repeat family protein; CONTAINS InterPro DOMAIN/s: Ankyrin repeat-containing domain (InterPro:IPR020683), Ankyrin repeat (InterPro:IPR002110); BEST Arabidopsis thaliana protein match is: Ankyrin repeat family protein (TAIR:AT3G04140.1); Has 30372 Blast hits to 15038 proteins in 745 species: Archae - 53; Bacteria - 2422; Metazoa - 15116; Fungi - 2165; Plants - 2906; Viruses - 97; Other Euk…
Pita_unigene7287	1	AT3G01750	2.01e-49	Ankyrin repeat family protein		Ankyrin repeat family protein; CONTAINS InterPro DOMAIN/s: Ankyrin repeat-containing domain (InterPro:IPR020683), Ankyrin repeat (InterPro:IPR002110); BEST Arabidopsis thaliana protein match is: Ankyrin repeat family protein (TAIR:AT3G04140.1); Has 30372 Blast hits to 15038 proteins in 745 species: Archae - 53; Bacteria - 2422; Metazoa - 15116; Fungi - 2165; Plants - 2906; Viruses - 97; Other Euk…
Pita_unigene39256	1	AT2G46750	1.99e-146	D-arabinono-1,4-lactone oxidase family protein	Encodes a homolog of rat L-gulono-1,4-lactone (L-GulL) oxidase that is involved in the biosynthesis of L-ascorbic acid.	D-arabinono-1,4-lactone oxidase family protein; FUNCTIONS IN: oxidoreductase activity, D-arabinono-1,4-lactone oxidase activity, FAD binding, catalytic activity; INVOLVED IN: oxidation reduction; LOCATED IN: membrane; EXPRESSED IN: hypocotyl, root; CONTAINS InterPro DOMAIN/s: D-arabinono-1,4-lactone oxidase (InterPro:IPR007173), FAD-binding, type 2 (InterPro:IPR016166), Plant-specific FAD-depende…
Pita_unigene46178	1	AT2G46080	6.04e-67		Encodes a protein related to BYPASS1 (BPS1). Regulates production of mobile compound: bps signal.	CONTAINS InterPro DOMAIN/s: Protein BYPASS related (InterPro:IPR008511); BEST Arabidopsis thaliana protein match is: Protein of unknown function (DUF793) (TAIR:AT1G01550.2); Has 153 Blast hits to 139 proteins in 20 species: Archae - 0; Bacteria - 2; Metazoa - 1; Fungi - 0; Plants - 150; Viruses - 0; Other Eukaryotes - 0 (source: NCBI BLink).
Pita_unigene40844	1	AT2G45640	2.58e-56	SIN3 associated polypeptide P18	Involved in the regulation of salt stress. Expression of AtSAP18 is induced by NaCl, cold, drought, ABA, and ethylene treatment. AtSAP18 and HDA19 associate with ERF3 and ERF4 both in vitro and in vivo.	SIN3 associated polypeptide P18 (SAP18); FUNCTIONS IN: protein binding, transcription regulator activity; INVOLVED IN: response to salt stress, response to abscisic acid stimulus; EXPRESSED IN: 22 plant structures; EXPRESSED DURING: 13 growth stages; CONTAINS InterPro DOMAIN/s: Sin3 associated polypeptide p18 (InterPro:IPR010516), Histone deacetylase complex, SAP18 subunit (InterPro:IPR017250).
Pita_unigene23845	1	AT2G45030	4.51e-24	Translation elongation factor EFG/EF2 protein		Translation elongation factor EFG/EF2 protein; FUNCTIONS IN: translation factor activity, nucleic acid binding, GTP binding, translation elongation factor activity, GTPase activity; INVOLVED IN: response to cadmium ion; LOCATED IN: mitochondrion; EXPRESSED IN: cultured cell; CONTAINS InterPro DOMAIN/s: Protein synthesis factor, GTP-binding (InterPro:IPR000795), Translation elongation factor EFG/E…
Pita_unigene5503	1	AT2G44510	2.21e-58	CDK inhibitor P21 binding protein		CDK inhibitor P21 binding protein; FUNCTIONS IN: molecular_function unknown; INVOLVED IN: biological_process unknown; LOCATED IN: nucleolus; EXPRESSED IN: 22 plant structures; EXPRESSED DURING: 12 growth stages; BEST Arabidopsis thaliana protein match is: CDK inhibitor P21 binding protein (TAIR:AT5G03830.1); Has 392 Blast hits to 392 proteins in 191 species: Archae - 0; Bacteria - 0; Metazoa - 15…
Pita_unigene18866	1	AT2G44100	2e-63	guanosine nucleotide diphosphate dissociation inhibitor 1	GDP dissociation inhibitor involved in vesicular membrane traffic	guanosine nucleotide diphosphate dissociation inhibitor 1 (GDI1); CONTAINS InterPro DOMAIN/s: Rab GTPase activator (InterPro:IPR002005), GDP dissociation inhibitor (InterPro:IPR018203), Rab GDI protein (InterPro:IPR000806); BEST Arabidopsis thaliana protein match is: RAB GDP dissociation inhibitor 2 (TAIR:AT3G59920.1); Has 1320 Blast hits to 1214 proteins in 252 species: Archae - 2; Bacteria - 0;…
Pita_unigene60127	1	AT2G42690	1.44e-126	alpha/beta-Hydrolases superfamily protein		alpha/beta-Hydrolases superfamily protein; FUNCTIONS IN: triglyceride lipase activity; INVOLVED IN: lipid metabolic process; LOCATED IN: chloroplast; EXPRESSED IN: 22 plant structures; EXPRESSED DURING: 13 growth stages; CONTAINS InterPro DOMAIN/s: Lipase, class 3 (InterPro:IPR002921); BEST Arabidopsis thaliana protein match is: alpha/beta-Hydrolases superfamily protein (TAIR:AT4G18550.1); Has 77…
Pita_unigene58263	1	AT2G38630	0	Transducin/WD40 repeat-like superfamily protein		Transducin/WD40 repeat-like superfamily protein; FUNCTIONS IN: molecular_function unknown; INVOLVED IN: biological_process unknown; LOCATED IN: chloroplast; CONTAINS InterPro DOMAIN/s: WD40 repeat-like-containing domain (InterPro:IPR011046); BEST Arabidopsis thaliana protein match is: Transducin/WD40 repeat-like superfamily protein (TAIR:AT3G54190.1); Has 139 Blast hits to 135 proteins in 32 spec…
Pita_unigene577	1	AT2G37160	0	Transducin/WD40 repeat-like superfamily protein		Transducin/WD40 repeat-like superfamily protein; CONTAINS InterPro DOMAIN/s: WD40 repeat 2 (InterPro:IPR019782), WD40 repeat-like-containing domain (InterPro:IPR011046), WD40-repeat-containing domain (InterPro:IPR017986), WD40/YVTN repeat-like-containing domain (InterPro:IPR015943), WD40 repeat (InterPro:IPR001680), WD40 repeat, subgroup (InterPro:IPR019781); BEST Arabidopsis thaliana protein mat…
Pita_unigene4410	1	AT2G36870	1.72e-109	xyloglucan endotransglucosylase/hydrolase 32	Encodes a xyloglucan endotransglycosylase/hydrolase.	xyloglucan endotransglucosylase/hydrolase 32 (XTH32); FUNCTIONS IN: hydrolase activity, acting on glycosyl bonds, hydrolase activity, hydrolyzing O-glycosyl compounds; INVOLVED IN: carbohydrate metabolic process; LOCATED IN: endomembrane system; EXPRESSED IN: 19 plant structures; EXPRESSED DURING: 13 growth stages; CONTAINS InterPro DOMAIN/s: Concanavalin A-like lectin/glucanase, subgroup (InterP…
Pita_unigene18356	1	AT2G32560	2.84e-36	F-box family protein		F-box family protein; FUNCTIONS IN: molecular_function unknown; INVOLVED IN: biological_process unknown; LOCATED IN: endomembrane system; EXPRESSED IN: 22 plant structures; EXPRESSED DURING: 13 growth stages; CONTAINS InterPro DOMAIN/s: F-box domain, cyclin-like (InterPro:IPR001810), F-box domain, Skp2-like (InterPro:IPR022364); BEST Arabidopsis thaliana protein match is: F-box family protein (TA…
Pita_unigene12813	1	AT2G31750	8.4e-95	UDP-glucosyl transferase 74D1	Encodes an auxin glycosyltransferase that is likely to be involved in regulation of auxin by glycosylation.	UDP-glucosyl transferase 74D1 (UGT74D1); FUNCTIONS IN: transferase activity, transferring hexosyl groups, UDP-glycosyltransferase activity, transferase activity, transferring glycosyl groups; INVOLVED IN: metabolic process; EXPRESSED IN: 22 plant structures; EXPRESSED DURING: 13 growth stages; CONTAINS InterPro DOMAIN/s: UDP-glucuronosyl/UDP-glucosyltransferase (InterPro:IPR002213); BEST Arabidop…
Pita_unigene22571	1	AT2G31750	5.19e-37	UDP-glucosyl transferase 74D1	Encodes an auxin glycosyltransferase that is likely to be involved in regulation of auxin by glycosylation.	UDP-glucosyl transferase 74D1 (UGT74D1); FUNCTIONS IN: transferase activity, transferring hexosyl groups, UDP-glycosyltransferase activity, transferase activity, transferring glycosyl groups; INVOLVED IN: metabolic process; EXPRESSED IN: 22 plant structures; EXPRESSED DURING: 13 growth stages; CONTAINS InterPro DOMAIN/s: UDP-glucuronosyl/UDP-glucosyltransferase (InterPro:IPR002213); BEST Arabidop…
Pita_unigene45049	1	AT2G26910	0	pleiotropic drug resistance 4	Encodes a member of the PLEIOTROPIC DRUG RESISTANCE family of ATP binding cassette transporters. Required for the formation of a functional cuticle.	pleiotropic drug resistance 4 (PDR4); FUNCTIONS IN: ATPase activity, coupled to transmembrane movement of substances; INVOLVED IN: drug transmembrane transport; LOCATED IN: membrane; EXPRESSED IN: 23 plant structures; EXPRESSED DURING: 13 growth stages; CONTAINS InterPro DOMAIN/s: ATPase, AAA+ type, core (InterPro:IPR003593), ABC transporter-like (InterPro:IPR003439), Plant PDR ABC transporter as…
Pita_unigene52549	1	AT2G26330	3.24e-22	Leucine-rich receptor-like protein kinase family protein	Homologous to receptor protein kinases. Involved in specification of organs originating from the shoot apical meristem. Contains a cytoplasmic protein kinase catalytic domain, a transmembrane region, and an extracellular leucine-rich repeat. ER has been identified as a quantitative trait locus for transpiration efficiency by influencing epidermal and mesophyll development, stomatal density and po…	ERECTA (ER); CONTAINS InterPro DOMAIN/s: Protein kinase, ATP binding site (InterPro:IPR017441), Protein kinase, catalytic domain (InterPro:IPR000719), Leucine-rich repeat-containing N-terminal domain, type 2 (InterPro:IPR013210), Leucine-rich repeat (InterPro:IPR001611), Serine/threonine-protein kinase-like domain (InterPro:IPR017442), Protein kinase-like domain (InterPro:IPR011009), Serine/threo…
Pita_unigene63415	1	AT2G25810	1.8e-107	tonoplast intrinsic protein 4;1		tonoplast intrinsic protein 4;1 (TIP4;1); FUNCTIONS IN: water channel activity; INVOLVED IN: transport, transmembrane transport; LOCATED IN: plant-type vacuole membrane, membrane, central vacuole; EXPRESSED IN: 14 plant structures; EXPRESSED DURING: 4 anthesis, F mature embryo stage, petal differentiation and expansion stage, E expanded cotyledon stage, D bilateral stage; CONTAINS InterPro DOMAIN…
Pita_unigene4638	1	AT2G25050	2.29e-142	Actin-binding FH2 (Formin Homology) protein		Actin-binding FH2 (Formin Homology) protein; FUNCTIONS IN: actin binding; INVOLVED IN: cellular component organization, actin cytoskeleton organization; CONTAINS InterPro DOMAIN/s: Actin-binding FH2/DRF autoregulatory (InterPro:IPR003104), C2 calcium/lipid-binding domain, CaLB (InterPro:IPR008973), Actin-binding FH2 (InterPro:IPR015425), Tensin phosphatase, C2 domain (InterPro:IPR014020); BEST Ar…
Pita_unigene9554	1	AT2G24790	1.89e-35	CONSTANS-like 3	Positive regulator of photomorphogenesis that acts downstream of COP1 but can promote lateral root development independently of COP1 and also function as a daylength-sensitive regulator of shoot branching.	CONSTANS-like 3 (COL3); CONTAINS InterPro DOMAIN/s: Zinc finger, B-box (InterPro:IPR000315); BEST Arabidopsis thaliana protein match is: CONSTANS-like 4 (TAIR:AT5G24930.1); Has 35333 Blast hits to 34131 proteins in 2444 species: Archae - 798; Bacteria - 22429; Metazoa - 974; Fungi - 991; Plants - 531; Viruses - 0; Other Eukaryotes - 9610 (source: NCBI BLink).	C2C2-CO-like	TF	Transcription Factor
Pita_unigene42277	1	AT2G20420	0	ATP citrate lyase (ACL) family protein		ATP citrate lyase (ACL) family protein; FUNCTIONS IN: succinate-CoA ligase (GDP-forming) activity, copper ion binding, ATP binding; INVOLVED IN: response to cadmium ion, metabolic process; LOCATED IN: mitochondrion; EXPRESSED IN: 26 plant structures; EXPRESSED DURING: 16 growth stages; CONTAINS InterPro DOMAIN/s: Succinyl-CoA synthetase, beta subunit (InterPro:IPR005809), Succinyl-CoA synthetase,…
Pita_unigene58225	1	AT2G18360	4.86e-57	alpha/beta-Hydrolases superfamily protein		alpha/beta-Hydrolases superfamily protein; FUNCTIONS IN: hydrolase activity; LOCATED IN: endomembrane system; EXPRESSED IN: shoot apex, hypocotyl, root, leaf; CONTAINS InterPro DOMAIN/s: Alpha/beta hydrolase fold-1 (InterPro:IPR000073); BEST Arabidopsis thaliana protein match is: alpha/beta-Hydrolases superfamily protein (TAIR:AT4G36610.1); Has 8797 Blast hits to 8792 proteins in 1517 species: Ar…
Pita_unigene43993	1	AT2G16460	1.65e-90	Protein of unknown function (DUF1640)		Protein of unknown function (DUF1640); FUNCTIONS IN: metal ion binding; INVOLVED IN: biological_process unknown; LOCATED IN: mitochondrion, plasma membrane; EXPRESSED IN: 25 plant structures; EXPRESSED DURING: 15 growth stages; CONTAINS InterPro DOMAIN/s: Protein of unknown function DUF1640 (InterPro:IPR012439); BEST Arabidopsis thaliana protein match is: Protein of unknown function (DUF1640) (TA…
Pita_unigene10104	1	AT2G15430	7.46e-161	DNA-directed RNA polymerase family protein	Non-catalytic subunit of nuclear DNA-dependent RNA polymerases II, IV and V; homologous to budding yeast RPB3 and the E. coli RNA polymerase alpha subunit. A closely related paralog, encoded by At2g15400, can substitute for At2g15430 in the context of Pol V.	NRPB3; FUNCTIONS IN: DNA-directed RNA polymerase activity, protein dimerization activity, DNA binding; INVOLVED IN: transcription; LOCATED IN: in 6 components; CONTAINS InterPro DOMAIN/s: DNA-directed RNA polymerase, insert domain (InterPro:IPR011262), DNA-directed RNA polymerase, dimerisation (InterPro:IPR011261), DNA-directed RNA polymerase, RpoA/D/Rpb3-type (InterPro:IPR011263), DNA-directed R…
Pita_unigene63878	1	AT2G04570	4.04e-101	GDSL-like Lipase/Acylhydrolase superfamily protein		GDSL-like Lipase/Acylhydrolase superfamily protein; FUNCTIONS IN: hydrolase activity, acting on ester bonds, carboxylesterase activity; INVOLVED IN: lipid metabolic process; LOCATED IN: endomembrane system; EXPRESSED IN: 21 plant structures; EXPRESSED DURING: 12 growth stages; CONTAINS InterPro DOMAIN/s: Lipase, GDSL (InterPro:IPR001087); BEST Arabidopsis thaliana protein match is: GDSL-like Lipa…
Pita_unigene57894	1	AT2G03690	1.33e-122	coenzyme Q biosynthesis Coq4 family protein / ubiquinone biosynthesis Coq4 family protein	Ubiquinone biosynthesis protein COQ4 homolog.	coenzyme Q biosynthesis Coq4 family protein / ubiquinone biosynthesis Coq4 family protein; FUNCTIONS IN: molecular_function unknown; INVOLVED IN: ubiquinone biosynthetic process; EXPRESSED IN: 24 plant structures; EXPRESSED DURING: 14 growth stages; CONTAINS InterPro DOMAIN/s: Coenzyme Q biosynthesis Coq4 (InterPro:IPR007715); Has 675 Blast hits to 675 proteins in 251 species: Archae - 0; Bacteri…
Pita_unigene42043	1	AT2G03430	6.77e-101	Ankyrin repeat family protein		Ankyrin repeat family protein; INVOLVED IN: biological_process unknown; LOCATED IN: cell wall; EXPRESSED IN: 25 plant structures; EXPRESSED DURING: 13 growth stages; CONTAINS InterPro DOMAIN/s: Ankyrin repeat-containing domain (InterPro:IPR020683), Ankyrin repeat (InterPro:IPR002110); BEST Arabidopsis thaliana protein match is: ankyrin repeat protein (TAIR:AT5G66055.1); Has 130068 Blast hits to 3…
Pita_unigene6511	1	AT2G01910	0	Microtubule associated protein (MAP65/ASE1) family protein	Binds microtubules. Induces a crisscross mesh of microtubules, not bundles. Not involved in microtubule polymerization nor nucleation. Localizes to mitochondria.	ATMAP65-6; CONTAINS InterPro DOMAIN/s: Microtubule-associated protein, MAP65/ASE1-type (InterPro:IPR007145); BEST Arabidopsis thaliana protein match is: microtubule-associated protein 65-7 (TAIR:AT1G14690.2); Has 35333 Blast hits to 34131 proteins in 2444 species: Archae - 798; Bacteria - 22429; Metazoa - 974; Fungi - 991; Plants - 531; Viruses - 0; Other Eukaryotes - 9610 (source: NCBI BLink).
Pita_unigene17504	1	AT2G01320	9.63e-128	ABC-2 type transporter family protein		ABC-2 type transporter family protein; FUNCTIONS IN: ATPase activity, coupled to transmembrane movement of substances; LOCATED IN: chloroplast; EXPRESSED IN: 22 plant structures; EXPRESSED DURING: 14 growth stages; CONTAINS InterPro DOMAIN/s: ATPase, AAA+ type, core (InterPro:IPR003593), ABC transporter-like (InterPro:IPR003439), ABC-2 type transporter (InterPro:IPR013525), ABC transporter, conse…
Pita_unigene44760	1	AT1G80530	2.51e-175	Major facilitator superfamily protein		Major facilitator superfamily protein; FUNCTIONS IN: molecular_function unknown; INVOLVED IN: response to karrikin; LOCATED IN: nucleus; EXPRESSED IN: 23 plant structures; EXPRESSED DURING: 13 growth stages; CONTAINS InterPro DOMAIN/s: Nodulin-like (InterPro:IPR010658), Major facilitator superfamily, general substrate transporter (InterPro:IPR016196); BEST Arabidopsis thaliana protein match is: M…
Pita_unigene11297	1	AT1G79900	2.05e-122	Mitochondrial substrate carrier family protein	encodes a mitochondrial ornithine transporter that exports ornithine from the mitochondria to the cytosol	BAC2; CONTAINS InterPro DOMAIN/s: Mitochondrial carrier protein (InterPro:IPR002067), Mitochondrial substrate carrier (InterPro:IPR001993), Mitochondrial substrate/solute carrier (InterPro:IPR018108); BEST Arabidopsis thaliana protein match is: Mitochondrial substrate carrier family protein (TAIR:AT5G46800.1); Has 25782 Blast hits to 14100 proteins in 457 species: Archae - 0; Bacteria - 6; Metazo…
Pita_unigene9759	1	AT1G77840	1.72e-97	Translation initiation factor IF2/IF5		Translation initiation factor IF2/IF5; FUNCTIONS IN: binding, translation initiation factor activity; INVOLVED IN: translational initiation, regulation of translational initiation; LOCATED IN: nucleus, cytoplasm; EXPRESSED IN: 24 plant structures; EXPRESSED DURING: 15 growth stages; CONTAINS InterPro DOMAIN/s: Translation initiation factor IF2/IF5, N-terminal (InterPro:IPR016189), Translation ini…
Pita_unigene13357	1	AT1G77590	3e-89	long chain acyl-CoA synthetase 9	Encodes major plastidic long chain acyl-CoA synthetase with a slight substrate preference of oleic acid over any of the other fatty acids.	long chain acyl-CoA synthetase 9 (LACS9); FUNCTIONS IN: long-chain fatty acid-CoA ligase activity; INVOLVED IN: fatty acid metabolic process, fatty acid biosynthetic process; LOCATED IN: chloroplast, membrane, chloroplast envelope; EXPRESSED IN: 25 plant structures; EXPRESSED DURING: 14 growth stages; CONTAINS InterPro DOMAIN/s: AMP-binding, conserved site (InterPro:IPR020845), AMP-dependent synt…
Pita_unigene59129	1	AT1G77120	9.3e-48	alcohol dehydrogenase 1	Catalyzes the reduction of acetaldehyde using NADH as reductant. Requires zinc for activity. Dimer. Anaerobic response polypeptide (ANP). Fermentation. The protein undergoes thiolation following treatment with the oxidant tert-butylhydroperoxide.	alcohol dehydrogenase 1 (ADH1); FUNCTIONS IN: alcohol dehydrogenase (NAD) activity; INVOLVED IN: response to cadmium ion, cellular respiration, response to salt stress, response to hypoxia, response to osmotic stress; LOCATED IN: cytosol, plasma membrane; EXPRESSED IN: 24 plant structures; EXPRESSED DURING: 12 growth stages; CONTAINS InterPro DOMAIN/s: GroES-like (InterPro:IPR011032), Alcohol deh…
Pita_unigene57843	1	AT1G75220	0	Major facilitator superfamily protein	Encodes a vacuolar glucose exporter that is induced in response to factors that activate vacuolar glucose pools like darkness, heat stress and wounding and repressed during conditions that trigger glucose accumulation in the vacuole like cold stress and external sugar supply.	Major facilitator superfamily protein; FUNCTIONS IN: carbohydrate transmembrane transporter activity, sugar:hydrogen symporter activity; INVOLVED IN: transport, transmembrane transport; LOCATED IN: plasma membrane, membrane; EXPRESSED IN: 25 plant structures; EXPRESSED DURING: 15 growth stages; CONTAINS InterPro DOMAIN/s: Sugar transporter, conserved site (InterPro:IPR005829), Major facilitator s…
Pita_unigene57137	1	AT1G72970	0	Glucose-methanol-choline (GMC) oxidoreductase family protein	Originally identified as a mutation that causes floral organs to fuse together. About 10-20% of mutants also have defects in ovules. Mutants have reduced fertility most likely as because of fusions that pistil emergence. The protein has similarity to the mandelonitrile lyase family of FAD containing oxidoreductases and is predicted to be secreted (SignalP).It is expressed in all tissue layers of …	HOTHEAD (HTH); CONTAINS InterPro DOMAIN/s: Glucose-methanol-choline oxidoreductase, N-terminal (InterPro:IPR000172), Glucose-methanol-choline oxidoreductase (InterPro:IPR012132), Glucose-methanol-choline oxidoreductase, C-terminal (InterPro:IPR007867); BEST Arabidopsis thaliana protein match is: Glucose-methanol-choline (GMC) oxidoreductase family protein (TAIR:AT1G12570.1); Has 1244 Blast hits t…
Pita_unigene59673	1	AT1G72210	5.85e-59	basic helix-loop-helix (bHLH) DNA-binding superfamily protein		basic helix-loop-helix (bHLH) DNA-binding superfamily protein; FUNCTIONS IN: DNA binding, sequence-specific DNA binding transcription factor activity; INVOLVED IN: regulation of transcription; LOCATED IN: nucleus; CONTAINS InterPro DOMAIN/s: Helix-loop-helix DNA-binding domain (InterPro:IPR001092), Helix-loop-helix DNA-binding (InterPro:IPR011598); BEST Arabidopsis thaliana protein match is: basi…	bHLH	TF	Transcription Factor
Pita_unigene43261	1	AT1G71480	2.35e-69	Nuclear transport factor 2 (NTF2) family protein		Nuclear transport factor 2 (NTF2) family protein; FUNCTIONS IN: protein transporter activity; INVOLVED IN: transport, protein import into nucleus; LOCATED IN: chloroplast thylakoid membrane, intracellular, nucleus, chloroplast; EXPRESSED IN: 22 plant structures; EXPRESSED DURING: 13 growth stages; CONTAINS InterPro DOMAIN/s: Nuclear transport factor 2 (InterPro:IPR002075); BEST Arabidopsis thalia…
Pita_unigene41243	1	AT1G69370	3.93e-104	chorismate mutase 3	Encodes chorismate mutase 3 (CM3).	chorismate mutase 3 (CM3); CONTAINS InterPro DOMAIN/s: Chorismate mutase, type II (InterPro:IPR020822), Chorismate mutase, AroQ class, eukaryotic type (InterPro:IPR008238); BEST Arabidopsis thaliana protein match is: chorismate mutase 1 (TAIR:AT3G29200.1); Has 280 Blast hits to 280 proteins in 116 species: Archae - 0; Bacteria - 2; Metazoa - 0; Fungi - 142; Plants - 120; Viruses - 0; Other Eukary…
Pita_unigene6250	1	AT1G68130	1.96e-115	indeterminate(ID)-domain 14	Encodes the shorter of two splice variants of a transcription factor, the variant that lacks a functional DNA binding domain and acts as a competitive inhibitor in regulating starch metabolism. The two proteins form both homo- and heterodimers. Heterodimers have reduced binding ability to the promoter of QQS, a gene that regulates starch accumulation.	indeterminate(ID)-domain 14 (IDD14); BEST Arabidopsis thaliana protein match is: indeterminate(ID)-domain 16 (TAIR:AT1G25250.1); Has 5936 Blast hits to 4695 proteins in 166 species: Archae - 1; Bacteria - 0; Metazoa - 4962; Fungi - 104; Plants - 720; Viruses - 0; Other Eukaryotes - 149 (source: NCBI BLink).	C2H2	TF	Transcription Factor
Pita_unigene39796	1	AT1G67340	3.4e-101	HCP-like superfamily protein with MYND-type zinc finger		HCP-like superfamily protein with MYND-type zinc finger; FUNCTIONS IN: binding, zinc ion binding; INVOLVED IN: biological_process unknown; LOCATED IN: nucleus; EXPRESSED IN: 23 plant structures; EXPRESSED DURING: 13 growth stages; CONTAINS InterPro DOMAIN/s: Zinc finger, MYND-type (InterPro:IPR002893), Tetratricopeptide-like helical (InterPro:IPR011990), Sel1-like (InterPro:IPR006597); BEST Arabi…
Pita_unigene38570	1	AT1G65930	0	cytosolic NADP+-dependent isocitrate dehydrogenase	Encodes a NADP+-isocitrate dehydrogenase that is believed to function in the cytosol. It appears to contribute to NADPH production under oxidative stress, and thereby to participate in redox signalling linked to defense responses.	cytosolic NADP+-dependent isocitrate dehydrogenase (cICDH); FUNCTIONS IN: isocitrate dehydrogenase (NADP+) activity, copper ion binding; INVOLVED IN: in 7 processes; LOCATED IN: cytosol, apoplast, plasma membrane; EXPRESSED IN: 27 plant structures; EXPRESSED DURING: 17 growth stages; CONTAINS InterPro DOMAIN/s: Isocitrate/isopropylmalate dehydrogenase (InterPro:IPR001804), Isocitrate dehydrogenas…
Pita_unigene64142	1	AT1G65560	2.67e-156	Zinc-binding dehydrogenase family protein		Zinc-binding dehydrogenase family protein; FUNCTIONS IN: oxidoreductase activity, binding, zinc ion binding, catalytic activity; INVOLVED IN: oxidation reduction, metabolic process; LOCATED IN: cellular_component unknown; EXPRESSED IN: 23 plant structures; EXPRESSED DURING: 13 growth stages; CONTAINS InterPro DOMAIN/s: GroES-like (InterPro:IPR011032), NAD(P)-binding domain (InterPro:IPR016040), A…
Pita_unigene47283	1	AT1G63850	6.92e-28	BTB/POZ domain-containing protein		BTB/POZ domain-containing protein; CONTAINS InterPro DOMAIN/s: BTB/POZ-like (InterPro:IPR000210); BEST Arabidopsis thaliana protein match is: BTB/POZ domain-containing protein (TAIR:AT5G60050.1); Has 277 Blast hits to 277 proteins in 16 species: Archae - 0; Bacteria - 0; Metazoa - 0; Fungi - 0; Plants - 277; Viruses - 0; Other Eukaryotes - 0 (source: NCBI BLink).
Pita_unigene57705	1	AT1G63850	4.95e-28	BTB/POZ domain-containing protein		BTB/POZ domain-containing protein; CONTAINS InterPro DOMAIN/s: BTB/POZ-like (InterPro:IPR000210); BEST Arabidopsis thaliana protein match is: BTB/POZ domain-containing protein (TAIR:AT5G60050.1); Has 277 Blast hits to 277 proteins in 16 species: Archae - 0; Bacteria - 0; Metazoa - 0; Fungi - 0; Plants - 277; Viruses - 0; Other Eukaryotes - 0 (source: NCBI BLink).
Pita_unigene61642	1	AT1G63650	4.15e-91	basic helix-loop-helix (bHLH) DNA-binding superfamily protein	Mutant has reduced trichomes, anthocyanin, and seed coat mucilage and abnormally patterned stomates. Encodes a bHLH Transcription Factor 1. The protein is functionally redundant with GL3 and TT8 and interacts with TTG1, the myb proteins GL1, PAP1 and 2, CPC and TRY, and it will form heterodimers with GL3. Expression in N (non-hair cell forming) cell layers is negatively regulated by WER. Expressi…	ENHANCER OF GLABRA 3 (EGL3); FUNCTIONS IN: DNA binding, sequence-specific DNA binding transcription factor activity; INVOLVED IN: epidermal cell fate specification, regulation of transcription; LOCATED IN: nucleus; EXPRESSED IN: 14 plant structures; EXPRESSED DURING: 7 growth stages; CONTAINS InterPro DOMAIN/s: Helix-loop-helix DNA-binding domain (InterPro:IPR001092), Helix-loop-helix DNA-binding…	bHLH	TF	Transcription Factor
Pita_unigene28005	1	AT1G61300	2.35e-28	LRR and NB-ARC domains-containing disease resistance protein		LRR and NB-ARC domains-containing disease resistance protein; FUNCTIONS IN: ATP binding; INVOLVED IN: N-terminal protein myristoylation, apoptosis, defense response; LOCATED IN: endomembrane system; CONTAINS InterPro DOMAIN/s: NB-ARC (InterPro:IPR002182), Leucine-rich repeat (InterPro:IPR001611), Disease resistance protein (InterPro:IPR000767); BEST Arabidopsis thaliana protein match is: LRR and …
Pita_unigene11210	1	AT1G61290	3e-75	syntaxin of plants 124	member of SYP12 Gene Family	syntaxin of plants 124 (SYP124); CONTAINS InterPro DOMAIN/s: Target SNARE coiled-coil domain (InterPro:IPR000727), t-SNARE (InterPro:IPR010989), Syntaxin/epimorphin, conserved site (InterPro:IPR006012), Syntaxin, N-terminal (InterPro:IPR006011); BEST Arabidopsis thaliana protein match is: syntaxin of plants 125 (TAIR:AT1G11250.1); Has 2975 Blast hits to 2948 proteins in 317 species: Archae - 21; …
Pita_unigene58532	1	AT1G60420	4.34e-122	DC1 domain-containing protein	Reduce transmission through pollen.	DC1 domain-containing protein; FUNCTIONS IN: oxidoreductase activity, antioxidant activity; INVOLVED IN: response to cadmium ion, pollen tube growth, pollen tube guidance; LOCATED IN: cellular_component unknown; EXPRESSED IN: 25 plant structures; EXPRESSED DURING: 15 growth stages; CONTAINS InterPro DOMAIN/s: Thioredoxin fold (InterPro:IPR012335), Alkyl hydroperoxide reductase/ Thiol specific ant…
Pita_unigene41426	1	AT1G60060	1.03e-93	Serine/threonine-protein kinase WNK (With No Lysine)-related		Serine/threonine-protein kinase WNK (With No Lysine)-related; BEST Arabidopsis thaliana protein match is: Serine/threonine-protein kinase WNK (With No Lysine)-related (TAIR:AT5G53900.2); Has 3565 Blast hits to 2565 proteins in 80 species: Archae - 0; Bacteria - 3; Metazoa - 15; Fungi - 88; Plants - 227; Viruses - 0; Other Eukaryotes - 3232 (source: NCBI BLink).
Pita_unigene22434	1	AT1G56590	1.65e-24	Clathrin adaptor complexes medium subunit family protein	Involved in vesicle trafficking between the trans -Golgi network and vacuoles.	ZIG SUPPRESSOR 4 (ZIP4); INVOLVED IN: intracellular protein transport, gravitropism, protein targeting to vacuole; LOCATED IN: clathrin vesicle coat, clathrin adaptor complex; EXPRESSED IN: 23 plant structures; EXPRESSED DURING: 15 growth stages; CONTAINS InterPro DOMAIN/s: Clathrin adaptor, mu subunit, conserved site (InterPro:IPR018240), Clathrin adaptor, mu subunit (InterPro:IPR001392), Clathr…
Pita_unigene62746	1	AT1G56140	0	Leucine-rich repeat transmembrane protein kinase		Leucine-rich repeat transmembrane protein kinase; FUNCTIONS IN: protein serine/threonine kinase activity, protein kinase activity, ATP binding; INVOLVED IN: protein amino acid phosphorylation; LOCATED IN: plasma membrane; EXPRESSED IN: callus; CONTAINS InterPro DOMAIN/s: Serine/threonine-protein kinase domain (InterPro:IPR002290), Leucine-rich repeat (InterPro:IPR001611), Serine-threonine/tyrosin…
Pita_unigene61153	1	AT1G53240	0	Lactate/malate dehydrogenase family protein	mMDH1 encodes a mitochrondrial malate dehydrogenase. It is expressed at higher levels than the other mitochrondrial isoform mMDH2 (At3G15020) according to transcript and proteomic analyses.	Lactate/malate dehydrogenase family protein; FUNCTIONS IN: malate dehydrogenase activity, copper ion binding; INVOLVED IN: response to cadmium ion, response to salt stress, response to cold, defense response to bacterium, peptidyl-cysteine S-nitrosylation; LOCATED IN: mitochondrion, cell wall, chloroplast; EXPRESSED IN: 26 plant structures; EXPRESSED DURING: 15 growth stages; CONTAINS InterPro DO…
Pita_unigene9663	1	AT1G51060	1.22e-43	histone H2A 10	Encodes HTA10, a histone H2A protein.	histone H2A 10 (HTA10); FUNCTIONS IN: DNA binding; INVOLVED IN: nucleosome assembly; LOCATED IN: nucleolus, cell wall; EXPRESSED IN: 24 plant structures; EXPRESSED DURING: 15 growth stages; CONTAINS InterPro DOMAIN/s: Histone H2A (InterPro:IPR002119), Histone-fold (InterPro:IPR009072), Histone core (InterPro:IPR007125); BEST Arabidopsis thaliana protein match is: histone H2A 13 (TAIR:AT3G20670.1)…
Pita_unigene1726	1	AT1G50380	0	Prolyl oligopeptidase family protein		Prolyl oligopeptidase family protein; FUNCTIONS IN: serine-type peptidase activity, serine-type endopeptidase activity; INVOLVED IN: proteolysis; LOCATED IN: cellular_component unknown; EXPRESSED IN: 23 plant structures; EXPRESSED DURING: 13 growth stages; CONTAINS InterPro DOMAIN/s: Peptidase S9, prolyl oligopeptidase, catalytic domain (InterPro:IPR001375), Peptidase S9A, oligopeptidase, N-termi…
Pita_unigene43797	1	AT1G48110	1.21e-112	evolutionarily conserved C-terminal region 7		evolutionarily conserved C-terminal region 7 (ECT7); FUNCTIONS IN: molecular_function unknown; INVOLVED IN: biological_process unknown; LOCATED IN: cellular_component unknown; EXPRESSED IN: 24 plant structures; EXPRESSED DURING: 15 growth stages; CONTAINS InterPro DOMAIN/s: YTH domain (InterPro:IPR007275); BEST Arabidopsis thaliana protein match is: evolutionarily conserved C-terminal region 6 (T…
Pita_unigene4362	1	AT1G45332	0	Translation elongation factor EFG/EF2 protein		Translation elongation factor EFG/EF2 protein; FUNCTIONS IN: translation factor activity, nucleic acid binding, translation elongation factor activity, ATP binding; INVOLVED IN: translational elongation; LOCATED IN: mitochondrion; CONTAINS InterPro DOMAIN/s: Protein synthesis factor, GTP-binding (InterPro:IPR000795), Translation elongation factor EFG/EF2, domain IV (InterPro:IPR005517), Small GTP…
Pita_unigene57871	1	AT1G32790	8.07e-129	CTC-interacting domain 11	RNA-binding protein, putative, similar to RNA-binding protein GB:CAB40027 GI:4539439 from (Arabidopsis thaliana).Member of a family of PAB2 binding domain proteins.	CTC-interacting domain 11 (CID11); FUNCTIONS IN: RNA binding, nucleotide binding, nucleic acid binding; INVOLVED IN: biological_process unknown; EXPRESSED IN: 22 plant structures; EXPRESSED DURING: 13 growth stages; CONTAINS InterPro DOMAIN/s: RNA recognition motif, RNP-1 (InterPro:IPR000504), Nucleotide-binding, alpha-beta plait (InterPro:IPR012677), Ataxin-2, C-terminal (InterPro:IPR009818); BE…
Pita_unigene22397	1	AT1G31780	0			CONTAINS InterPro DOMAIN/s: Conserved oligomeric complex COG6 (InterPro:IPR010490); Has 384 Blast hits to 379 proteins in 190 species: Archae - 0; Bacteria - 4; Metazoa - 151; Fungi - 156; Plants - 42; Viruses - 0; Other Eukaryotes - 31 (source: NCBI BLink).
Pita_unigene46176	1	AT1G30270	0	CBL-interacting protein kinase 23	Arabidopsis thaliana CBL-interacting protein kinase 23. CIPK23 serves as a positive regulator of the potassium transporter AKT1 by directly phosphorylating AKT1. CIPK23 is activated by the binding of two calcineurin B-like proteins, CBL1 and CBL9.	CBL-interacting protein kinase 23 (CIPK23); CONTAINS InterPro DOMAIN/s: Protein kinase, ATP binding site (InterPro:IPR017441), Serine/threonine-protein kinase domain (InterPro:IPR002290), NAF/FISL domain (InterPro:IPR018451), Serine/threonine-protein kinase-like domain (InterPro:IPR017442), Protein kinase-like domain (InterPro:IPR011009), Serine/threonine-protein kinase, active site (InterPro:IPR…	CAMK_CAMKL-CHK1	PK	Protein Kinase
PtTCP2	1	AT1G30210	5.07e-31	TEOSINTE BRANCHED 1, cycloidea, and PCF family 24	TCP family protein involved in heterochronic regulation of leaf differentiation.	TEOSINTE BRANCHED 1, cycloidea, and PCF family 24 (TCP24); CONTAINS InterPro DOMAIN/s: Transcription factor, TCP (InterPro:IPR005333), CYC/TB1, R domain (InterPro:IPR017888), Transcription factor TCP subgroup (InterPro:IPR017887); BEST Arabidopsis thaliana protein match is: TEOSINTE BRANCHED 1, cycloidea and PCF transcription factor 2 (TAIR:AT4G18390.2); Has 2035 Blast hits to 1535 proteins in 32…
Pita_unigene8612	1	AT1G28530	2.96e-73			unknown protein; INVOLVED IN: biological_process unknown; LOCATED IN: chloroplast; EXPRESSED IN: 19 plant structures; EXPRESSED DURING: 10 growth stages; Has 20 Blast hits to 20 proteins in 6 species: Archae - 0; Bacteria - 0; Metazoa - 0; Fungi - 0; Plants - 20; Viruses - 0; Other Eukaryotes - 0 (source: NCBI BLink).
Pita_unigene43889	1	AT1G24260	4.84e-29	K-box region and MADS-box transcription factor family protein	Member of the MADs box transcription factor family. SEP3 is redundant with SEP1 and 2. Flowers of SEP1/2/3 triple mutants show a conversion of petals and stamens to sepals.SEP3 forms heterotetrameric complexes with other MADS box family members and binds to the CArG box motif.	SEPALLATA3 (SEP3); CONTAINS InterPro DOMAIN/s: Transcription factor, MADS-box (InterPro:IPR002100), Transcription factor, K-box (InterPro:IPR002487); BEST Arabidopsis thaliana protein match is: K-box region and MADS-box transcription factor family protein (TAIR:AT3G02310.1).
Pita_unigene63362	1	AT1G23890	7.5e-49	NHL domain-containing protein		NHL domain-containing protein; FUNCTIONS IN: molecular_function unknown; INVOLVED IN: biological_process unknown; LOCATED IN: endomembrane system; EXPRESSED IN: 24 plant structures; EXPRESSED DURING: 13 growth stages; CONTAINS InterPro DOMAIN/s: NHL repeat. subgroup (InterPro:IPR013017), NHL repeat (InterPro:IPR001258), Six-bladed beta-propeller, TolB-like (InterPro:IPR011042); BEST Arabidopsis t…
Pita_unigene41316	1	AT1G23860	7.23e-40	RS-containing zinc finger protein 21	Encodes a 9G8-like serine-arginine rich (SR) protein that interacts in vivo with U1-70K, a U1 small nuclear ribonucleoprotein 70-kDa protein that is involved in nuclear precursor mRNA processing. Barta et al (2010) have proposed a nomenclature for Serine/Arginine-Rich Protein Splicing Factors (SR proteins): Plant Cell. 2010, 22:2926.	RS-containing zinc finger protein 21 (RSZP21); CONTAINS InterPro DOMAIN/s: RNA recognition motif, RNP-1 (InterPro:IPR000504), Nucleotide-binding, alpha-beta plait (InterPro:IPR012677), Zinc finger, CCHC-type (InterPro:IPR001878); BEST Arabidopsis thaliana protein match is: serine/arginine-rich 22 (TAIR:AT4G31580.2).
Pita_unigene61301	1	AT1G22640	1.34e-50	myb domain protein 3	MYB-type transcription factor (MYB3) that represses phenylpropanoid biosynthesis gene expression	myb domain protein 3 (MYB3); CONTAINS InterPro DOMAIN/s: SANT, DNA-binding (InterPro:IPR001005), Homeodomain-like (InterPro:IPR009057), Myb, DNA-binding (InterPro:IPR014778), HTH transcriptional regulator, Myb-type, DNA-binding (InterPro:IPR017930), Homeodomain-related (InterPro:IPR012287), Myb transcription factor (InterPro:IPR015495); BEST Arabidopsis thaliana protein match is: myb domain prote…	MYB	TF	Transcription Factor
Pita_unigene2041	1	AT1G21890	6.18e-63	nodulin MtN21 /EamA-like transporter family protein	nodulin MtN21-like transporter family protein	nodulin MtN21 /EamA-like transporter family protein; LOCATED IN: membrane; EXPRESSED IN: inflorescence meristem, flower; EXPRESSED DURING: petal differentiation and expansion stage; CONTAINS InterPro DOMAIN/s: Protein of unknown function DUF6, transmembrane (InterPro:IPR000620); BEST Arabidopsis thaliana protein match is: nodulin MtN21 /EamA-like transporter family protein (TAIR:AT4G08300.1); Has…
Pita_unigene63654	1	AT1G21890	3.82e-84	nodulin MtN21 /EamA-like transporter family protein	nodulin MtN21-like transporter family protein	nodulin MtN21 /EamA-like transporter family protein; LOCATED IN: membrane; EXPRESSED IN: inflorescence meristem, flower; EXPRESSED DURING: petal differentiation and expansion stage; CONTAINS InterPro DOMAIN/s: Protein of unknown function DUF6, transmembrane (InterPro:IPR000620); BEST Arabidopsis thaliana protein match is: nodulin MtN21 /EamA-like transporter family protein (TAIR:AT4G08300.1); Has…
Pita_unigene12616	1	AT1G20950	0	Phosphofructokinase family protein		Phosphofructokinase family protein; FUNCTIONS IN: diphosphate-fructose-6-phosphate 1-phosphotransferase activity; INVOLVED IN: response to fructose stimulus, response to sucrose stimulus, photosynthesis, response to glucose stimulus; LOCATED IN: pyrophosphate-dependent phosphofructokinase complex, alpha-subunit complex; EXPRESSED IN: 23 plant structures; EXPRESSED DURING: 13 growth stages; CONTAI…
Pita_unigene45206	1	AT1G18840	3.5e-51	IQ-domain 30		IQ-domain 30 (IQD30); FUNCTIONS IN: calmodulin binding; INVOLVED IN: biological_process unknown; LOCATED IN: vacuole; EXPRESSED IN: 22 plant structures; EXPRESSED DURING: 13 growth stages; CONTAINS InterPro DOMAIN/s: IQ calmodulin-binding region (InterPro:IPR000048); BEST Arabidopsis thaliana protein match is: IQ-domain 31 (TAIR:AT1G74690.1); Has 35333 Blast hits to 34131 proteins in 2444 species…
Pita_unigene6529	1	AT1G18490	1.14e-83	Protein of unknown function (DUF1637)		Protein of unknown function (DUF1637); FUNCTIONS IN: cysteamine dioxygenase activity; INVOLVED IN: oxidation reduction; LOCATED IN: cellular_component unknown; EXPRESSED IN: 22 plant structures; EXPRESSED DURING: 13 growth stages; CONTAINS InterPro DOMAIN/s: Protein of unknown function DUF1637 (InterPro:IPR012864); BEST Arabidopsis thaliana protein match is: Protein of unknown function (DUF1637) …
Pita_unigene42044	1	AT1G17260	0	autoinhibited H(+)-ATPase isoform 10	belongs to H+-APTase gene family, involved in proanthocyanidin biosynthesis, disturbs the vacuolar biogenesis and acidification process	autoinhibited H(+)-ATPase isoform 10 (AHA10); FUNCTIONS IN: ATPase activity, cation-transporting ATPase activity, ATPase activity, coupled to transmembrane movement of ions, phosphorylative mechanism; INVOLVED IN: vacuole organization, vacuolar acidification, proanthocyanidin biosynthetic process; LOCATED IN: chloroplast; EXPRESSED IN: 18 plant structures; EXPRESSED DURING: 10 growth stages; CONT…
Pita_unigene10063	1	AT1G16180	1.67e-80	Serinc-domain containing serine and sphingolipid biosynthesis protein		Serinc-domain containing serine and sphingolipid biosynthesis protein; FUNCTIONS IN: molecular_function unknown; LOCATED IN: endomembrane system, membrane; EXPRESSED IN: 23 plant structures; EXPRESSED DURING: 15 growth stages; CONTAINS InterPro DOMAIN/s: TMS membrane protein/tumour differentially expressed protein (InterPro:IPR005016); BEST Arabidopsis thaliana protein match is: Serinc-domain con…	MADS-M-type	TF	Transcription Factor
Pita_unigene45973	1	AT1G15520	0	pleiotropic drug resistance 12	ABC transporter family involved in ABA transport and resistance to lead. Localizes to plasma membrane. Upregulated by lead. Expressed in leaves, flowers, stomata and roots.	pleiotropic drug resistance 12 (PDR12); CONTAINS InterPro DOMAIN/s: ATPase, AAA+ type, core (InterPro:IPR003593), ABC transporter-like (InterPro:IPR003439), Plant PDR ABC transporter associated (InterPro:IPR013581), ABC-2 type transporter (InterPro:IPR013525); BEST Arabidopsis thaliana protein match is: pleiotropic drug resistance 11 (TAIR:AT1G66950.1); Has 377983 Blast hits to 279992 proteins in…
Pita_unigene45111	1	AT1G14700	5.6e-123	purple acid phosphatase 3		purple acid phosphatase 3 (PAP3); CONTAINS InterPro DOMAIN/s: Metallophosphoesterase (InterPro:IPR004843); BEST Arabidopsis thaliana protein match is: purple acid phosphatase 8 (TAIR:AT2G01890.1); Has 1092 Blast hits to 1082 proteins in 272 species: Archae - 0; Bacteria - 250; Metazoa - 335; Fungi - 8; Plants - 191; Viruses - 0; Other Eukaryotes - 308 (source: NCBI BLink).
Pita_unigene29563	1	AT1G13130	4.14e-118	Cellulase (glycosyl hydrolase family 5) protein		Cellulase (glycosyl hydrolase family 5) protein; FUNCTIONS IN: cation binding, hydrolase activity, hydrolyzing O-glycosyl compounds, catalytic activity; INVOLVED IN: carbohydrate metabolic process; LOCATED IN: endomembrane system; EXPRESSED IN: 8 plant structures; EXPRESSED DURING: 4 anthesis, C globular stage, F mature embryo stage, petal differentiation and expansion stage, E expanded cotyledon…
Pita_unigene10820	1	AT1G12820	0	auxin signaling F-box 3	Auxin receptor involved in primary and lateral root growth inhibition in response to nitrate. Target of miR393. Induced by nitrate in primary roots.	auxin signaling F-box 3 (AFB3); CONTAINS InterPro DOMAIN/s: F-box domain, cyclin-like (InterPro:IPR001810); BEST Arabidopsis thaliana protein match is: auxin signaling F-box 2 (TAIR:AT3G26810.1); Has 2450 Blast hits to 1661 proteins in 170 species: Archae - 0; Bacteria - 4; Metazoa - 823; Fungi - 153; Plants - 1347; Viruses - 0; Other Eukaryotes - 123 (source: NCBI BLink).
Pita_unigene47454	1	AT1G12220	1.94e-68	Disease resistance protein (CC-NBS-LRR class) family	Resistance gene, mediates resistance against the bacterial pathogen Pseudomonas syringae. Contains a putative nucleotide binding site composed of kinase-1a (or P-loop), kinase-2a, and putative kinase-3a domains, 13 imperfect leucine-rich repeats, a potential leucine zipper, and two uncharacterized motifs that are well conserved in products of previously isolated R genes. Confers resistance to Pse…	RESISTANT TO P. SYRINGAE 5 (RPS5); CONTAINS InterPro DOMAIN/s: Leucine-rich repeat-containing protein (InterPro:IPR015766), NB-ARC (InterPro:IPR002182), Disease resistance protein (InterPro:IPR000767); BEST Arabidopsis thaliana protein match is: LRR and NB-ARC domains-containing disease resistance protein (TAIR:AT1G12280.1).
Pita_unigene11951	1	AT1G12050	1.06e-54	fumarylacetoacetase, putative	Encodes a fumarylacetoacetase that converts fumarylacetoacetate to acetoacetate and fumarate and is likely to be involved in tyrosine catabolism.	fumarylacetoacetase, putative; FUNCTIONS IN: fumarylacetoacetase activity, catalytic activity; INVOLVED IN: aromatic amino acid family metabolic process, metabolic process; LOCATED IN: cellular_component unknown; EXPRESSED IN: 23 plant structures; EXPRESSED DURING: 13 growth stages; CONTAINS InterPro DOMAIN/s: Fumarylacetoacetase, C-terminal-like (InterPro:IPR002529), Fumarylacetoacetase, C-termi…
Pita_unigene9690	1	AT1G11600	2.25e-92	cytochrome P450, family 77, subfamily B, polypeptide 1	member of CYP77B	cytochrome P450, family 77, subfamily B, polypeptide 1 (CYP77B1); FUNCTIONS IN: electron carrier activity, monooxygenase activity, iron ion binding, oxygen binding, heme binding; INVOLVED IN: oxidation reduction; LOCATED IN: endomembrane system; EXPRESSED IN: 17 plant structures; EXPRESSED DURING: 8 growth stages; CONTAINS InterPro DOMAIN/s: Cytochrome P450 (InterPro:IPR001128), Cytochrome P450, …
Pita_unigene14046	1	AT1G08250	0	arogenate dehydratase 6	Encodes a plastid-localized arogenate dehydratase involved in phenylalanine biosynthesis. Although this enzyme has sequence similarity to prephenate dehydratases, it is 98 times more active with arogenate than prephenate in enzymatic assays.	arogenate dehydratase 6 (ADT6); FUNCTIONS IN: arogenate dehydratase activity, prephenate dehydratase activity; INVOLVED IN: L-phenylalanine biosynthetic process; LOCATED IN: chloroplast; EXPRESSED IN: 21 plant structures; EXPRESSED DURING: 13 growth stages; CONTAINS InterPro DOMAIN/s: Prephenate dehydratase (InterPro:IPR001086), Prephenate dehydratase, conserved site (InterPro:IPR018528); BEST Ar…
Pita_unigene15750	1	AT1G08250	3.77e-74	arogenate dehydratase 6	Encodes a plastid-localized arogenate dehydratase involved in phenylalanine biosynthesis. Although this enzyme has sequence similarity to prephenate dehydratases, it is 98 times more active with arogenate than prephenate in enzymatic assays.	arogenate dehydratase 6 (ADT6); FUNCTIONS IN: arogenate dehydratase activity, prephenate dehydratase activity; INVOLVED IN: L-phenylalanine biosynthetic process; LOCATED IN: chloroplast; EXPRESSED IN: 21 plant structures; EXPRESSED DURING: 13 growth stages; CONTAINS InterPro DOMAIN/s: Prephenate dehydratase (InterPro:IPR001086), Prephenate dehydratase, conserved site (InterPro:IPR018528); BEST Ar…
Pita_unigene59947	1	AT1G04960	7.48e-91	Protein of unknown function (DUF1664)		Protein of unknown function (DUF1664); FUNCTIONS IN: molecular_function unknown; INVOLVED IN: biological_process unknown; LOCATED IN: endomembrane system; EXPRESSED IN: 22 plant structures; EXPRESSED DURING: 13 growth stages; CONTAINS InterPro DOMAIN/s: Protein of unknown function DUF1664 (InterPro:IPR012458); BEST Arabidopsis thaliana protein match is: Protein of unknown function (DUF1664) (TAIR…
Pita_unigene4966	1	AT1G04950	0	TATA BOX ASSOCIATED FACTOR II 59	Encodes one of two Arabidopsis proteins with significant similarity to the histone fold TBP-associated factor TAF6. Mutants are embryo lethal and transmission of the mutant allele through the male gametophyte is significantly reduced. This is due to reduced pollen tube growth of the mutant.	TATA BOX ASSOCIATED FACTOR II 59 (TAFII59); FUNCTIONS IN: RNA polymerase II transcription factor activity, DNA binding, transcription initiation factor activity; INVOLVED IN: pollen tube growth, transcription initiation; LOCATED IN: nucleus; EXPRESSED IN: 25 plant structures; EXPRESSED DURING: 13 growth stages; CONTAINS InterPro DOMAIN/s: Protein of unknown function DUF1546 (InterPro:IPR011442), …
Pita_unigene45102	1	AT1G01140	7.34e-160	CBL-interacting protein kinase 9	Encodes a CBL-interacting protein kinase with similarity to SOS2	CBL-interacting protein kinase 9 (CIPK9); FUNCTIONS IN: protein serine/threonine kinase activity, protein kinase activity, kinase activity, ATP binding; INVOLVED IN: in 6 processes; EXPRESSED IN: 23 plant structures; EXPRESSED DURING: 15 growth stages; CONTAINS InterPro DOMAIN/s: Protein kinase, ATP binding site (InterPro:IPR017441), Serine/threonine-protein kinase domain (InterPro:IPR002290), NA…	CAMK_CAMKL-CHK1	PK	Protein Kinase
Pita_unigene10296	1
Pita_unigene10349	1
Pita_unigene1050	1
Pita_unigene1101	1
Pita_unigene11163	1
Pita_unigene11171	1
Pita_unigene11255	1
Pita_unigene11460	1
Pita_unigene13124	1
Pita_unigene13697	1						C2C2-YABBY	TF	Transcription Factor
Pita_unigene14944	1
Pita_unigene15298	1
Pita_unigene17209	1
Pita_unigene18182	1
Pita_unigene20709	1
Pita_unigene21875	1
Pita_unigene22867	1
Pita_unigene22890	1
Pita_unigene22982	1
Pita_unigene23162	1
Pita_unigene23245	1
Pita_unigene23352	1
Pita_unigene23381	1
Pita_unigene23770	1
Pita_unigene23834	1
Pita_unigene24375	1
Pita_unigene24421	1
Pita_unigene24831	1
Pita_unigene24855	1
Pita_unigene24953	1
Pita_unigene25746	1
Pita_unigene25799	1
Pita_unigene25800	1
Pita_unigene26472	1
Pita_unigene26641	1
Pita_unigene2682	1
Pita_unigene28089	1
Pita_unigene29832	1
Pita_unigene29944	1
Pita_unigene30667	1
Pita_unigene31253	1
Pita_unigene31397	1
Pita_unigene31783	1
Pita_unigene32518	1
Pita_unigene32921	1
Pita_unigene33175	1
Pita_unigene34536	1
Pita_unigene35488	1
Pita_unigene35705	1
Pita_unigene35786	1
Pita_unigene36067	1
Pita_unigene36296	1
Pita_unigene38268	1
Pita_unigene40822	1
Pita_unigene41348	1
Pita_unigene42199	1
Pita_unigene42332	1
Pita_unigene427	1
Pita_unigene42916	1
Pita_unigene43302	1
Pita_unigene43946	1
Pita_unigene43982	1
Pita_unigene44869	1
Pita_unigene46041	1						MYB-related	TF	Transcription Factor
Pita_unigene46096	1
Pita_unigene46438	1
Pita_unigene46521	1
Pita_unigene48339	1
Pita_unigene48486	1
Pita_unigene51976	1
Pita_unigene51979	1
Pita_unigene52128	1
Pita_unigene53791	1
Pita_unigene55377	1
Pita_unigene557	1						C2H2	TF	Transcription Factor
Pita_unigene55889	1
Pita_unigene56051	1
Pita_unigene56092	1
Pita_unigene57107	1
Pita_unigene57183	1
Pita_unigene57266	1
Pita_unigene58509	1
Pita_unigene59525	1
Pita_unigene60156	1
Pita_unigene6122	1
Pita_unigene61427	1
Pita_unigene63215	1
Pita_unigene63341	1
Pita_unigene63363	1
Pita_unigene64030	1
Pita_unigene64079	1
Pita_unigene7020	1
Pita_unigene711	1
Pita_unigene7825	1
Pita_unigene8444	1
Pita_unigene870	1
Pita_unigene8818	1
Pita_unigene9472	1
Pita_unigene30344	-1	AT5G61670	3.11e-132		Encodes a close homolog of the Cauliflower OR (Orange) protein. The function of OR is to induce the differentiation of proplastids or other noncolored plastids into chromoplasts for carotenoid accumulation. Both proteins contain a Cysteine-rich zinc finger domain that is highly specific to DnaJ-like molecular chaperons.	BEST Arabidopsis thaliana protein match is: chaperone protein dnaJ-related (TAIR:AT5G06130.2); Has 35333 Blast hits to 34131 proteins in 2444 species: Archae - 798; Bacteria - 22429; Metazoa - 974; Fungi - 991; Plants - 531; Viruses - 0; Other Eukaryotes - 9610 (source: NCBI BLink).
Pita_unigene55734	-1	AT5G60460	3.44e-22	Preprotein translocase Sec, Sec61-beta subunit protein		Preprotein translocase Sec, Sec61-beta subunit protein; FUNCTIONS IN: protein transporter activity; INVOLVED IN: protein transport; LOCATED IN: plasma membrane; EXPRESSED IN: 22 plant structures; EXPRESSED DURING: 13 growth stages; CONTAINS InterPro DOMAIN/s: Preprotein translocase Sec, Sec61-beta subunit, eukarya (InterPro:IPR016482), Preprotein translocase Sec, Sec61-beta subunit (InterPro:IPR0…
Pita_unigene2028	-1	AT5G58130	1.59e-46	RNA-binding (RRM/RBD/RNP motifs) family protein	Encodes ROS3 (repressor of silencing 3), a RNA-binding protein required for DNA demethylation.	REPRESSOR OF SILENCING 3 (ROS3); CONTAINS InterPro DOMAIN/s: RNA recognition motif, RNP-1 (InterPro:IPR000504), Nucleotide-binding, alpha-beta plait (InterPro:IPR012677); Has 14321 Blast hits to 7664 proteins in 903 species: Archae - 313; Bacteria - 6242; Metazoa - 2615; Fungi - 1429; Plants - 503; Viruses - 131; Other Eukaryotes - 3088 (source: NCBI BLink).
Pita_unigene44003	-1	AT5G58030	6.88e-120	Transport protein particle (TRAPP) component		Transport protein particle (TRAPP) component; CONTAINS InterPro DOMAIN/s: Transport protein particle (TRAPP) component (InterPro:IPR007194), TRAPP I complex, Trs31 (InterPro:IPR016696); Has 560 Blast hits to 545 proteins in 219 species: Archae - 0; Bacteria - 0; Metazoa - 199; Fungi - 199; Plants - 63; Viruses - 0; Other Eukaryotes - 99 (source: NCBI BLink).
Pita_unigene23923	-1	AT5G58003	1.37e-101	C-terminal domain phosphatase-like 4	Encodes a polypeptide that contains FCPH and BRCT domains. RNAi suppression mutant lines were generated, which displayed a range of phenotypic abnormalities, including: incomplete to no cotyledon expansion, slow growth, epinastic leaves or small inflorescences.	C-terminal domain phosphatase-like 4 (CPL4); FUNCTIONS IN: phosphoprotein phosphatase activity; LOCATED IN: nucleus; EXPRESSED IN: 23 plant structures; EXPRESSED DURING: 13 growth stages; CONTAINS InterPro DOMAIN/s: FCP1-like phosphatase, phosphatase domain (InterPro:IPR011947), NLI interacting factor (InterPro:IPR004274), BRCT (InterPro:IPR001357); BEST Arabidopsis thaliana protein match is: C-t…
Pita_unigene60493	-1	AT5G57240	6.59e-108	OSBP(oxysterol binding protein)-related protein 4C		OSBP(oxysterol binding protein)-related protein 4C (ORP4C); FUNCTIONS IN: oxysterol binding; INVOLVED IN: steroid metabolic process; LOCATED IN: cellular_component unknown; EXPRESSED IN: 9 plant structures; EXPRESSED DURING: L mature pollen stage, M germinated pollen stage, 4 anthesis, petal differentiation and expansion stage; CONTAINS InterPro DOMAIN/s: Oxysterol-binding protein, conserved site…
Pita_unigene63003	-1	AT5G54900	1.19e-92	RNA-binding protein 45A		RNA-binding protein 45A (RBP45A); FUNCTIONS IN: RNA binding; EXPRESSED IN: 24 plant structures; EXPRESSED DURING: 15 growth stages; CONTAINS InterPro DOMAIN/s: RNA recognition motif, RNP-1 (InterPro:IPR000504), Nucleotide-binding, alpha-beta plait (InterPro:IPR012677); BEST Arabidopsis thaliana protein match is: RNA-binding (RRM/RBD/RNP motifs) family protein (TAIR:AT4G27000.1); Has 30201 Blast h…
Pita_unigene58652	-1	AT5G53370	3.44e-175	pectin methylesterase PCR fragment F		pectin methylesterase PCR fragment F (PMEPCRF); FUNCTIONS IN: pectinesterase activity; INVOLVED IN: cell wall modification; LOCATED IN: cell wall; EXPRESSED IN: 22 plant structures; EXPRESSED DURING: 13 growth stages; CONTAINS InterPro DOMAIN/s: Pectinesterase, active site (InterPro:IPR018040), Pectin lyase fold/virulence factor (InterPro:IPR011050), Pectinesterase, catalytic (InterPro:IPR000070)…
Pita_unigene30184	-1	AT5G52010	3.81e-90	C2H2-like zinc finger protein		C2H2-like zinc finger protein; FUNCTIONS IN: sequence-specific DNA binding transcription factor activity, zinc ion binding, nucleic acid binding; INVOLVED IN: regulation of transcription; LOCATED IN: intracellular, chloroplast; EXPRESSED IN: 21 plant structures; EXPRESSED DURING: 13 growth stages; CONTAINS InterPro DOMAIN/s: Zinc finger, C2H2-like (InterPro:IPR015880), Zinc finger, C2H2-type (Int…	C2H2	TF	Transcription Factor
Pita_unigene37878	-1	AT5G51550	2.17e-137	EXORDIUM like 3		EXORDIUM like 3 (EXL3); CONTAINS InterPro DOMAIN/s: Phosphate-induced protein 1 (InterPro:IPR006766); BEST Arabidopsis thaliana protein match is: EXORDIUM like 5 (TAIR:AT2G17230.1); Has 398 Blast hits to 397 proteins in 23 species: Archae - 0; Bacteria - 2; Metazoa - 0; Fungi - 0; Plants - 396; Viruses - 0; Other Eukaryotes - 0 (source: NCBI BLink).
Pita_unigene55437	-1	AT5G50460	2.61e-24	secE/sec61-gamma protein transport protein		secE/sec61-gamma protein transport protein; FUNCTIONS IN: P-P-bond-hydrolysis-driven protein transmembrane transporter activity; INVOLVED IN: intracellular protein transport, protein transport, protein targeting; LOCATED IN: membrane; EXPRESSED IN: 24 plant structures; EXPRESSED DURING: 15 growth stages; CONTAINS InterPro DOMAIN/s: Protein translocase SEC61 complex gamma subunit (InterPro:IPR0081…
Pita_unigene55438	-1	AT5G50460	1.73e-24	secE/sec61-gamma protein transport protein		secE/sec61-gamma protein transport protein; FUNCTIONS IN: P-P-bond-hydrolysis-driven protein transmembrane transporter activity; INVOLVED IN: intracellular protein transport, protein transport, protein targeting; LOCATED IN: membrane; EXPRESSED IN: 24 plant structures; EXPRESSED DURING: 15 growth stages; CONTAINS InterPro DOMAIN/s: Protein translocase SEC61 complex gamma subunit (InterPro:IPR0081…
Pita_unigene1329	-1	AT5G48380	1.22e-84	BAK1-interacting receptor-like kinase 1	Encodes a BAK1-interacting receptor-like kinase named BIR1. Negatively regulates multiple plant resistance signaling pathways, one of which is the SOBIR1(AT2G31880)-dependent pathway.	BAK1-interacting receptor-like kinase 1 (BIR1); FUNCTIONS IN: protein kinase activity; INVOLVED IN: negative regulation of defense response; LOCATED IN: plasma membrane; EXPRESSED IN: 23 plant structures; EXPRESSED DURING: 13 growth stages; CONTAINS InterPro DOMAIN/s: Protein kinase, catalytic domain (InterPro:IPR000719), Leucine-rich repeat-containing N-terminal domain, type 2 (InterPro:IPR01321…
Pita_unigene62361	-1	AT5G47810	5.11e-106	phosphofructokinase 2		phosphofructokinase 2 (PFK2); CONTAINS InterPro DOMAIN/s: Pyrophosphate-dependent phosphofructokinase TP0108 (InterPro:IPR012004), Phosphofructokinase (InterPro:IPR000023); BEST Arabidopsis thaliana protein match is: phosphofructokinase 3 (TAIR:AT4G26270.1); Has 1807 Blast hits to 1807 proteins in 277 species: Archae - 0; Bacteria - 0; Metazoa - 736; Fungi - 347; Plants - 385; Viruses - 0; Other …
Pita_unigene390	-1	AT5G45550	1.61e-38	Mob1/phocein family protein	Encodes a gene product involved in both sporogenesis and gametogenesis and is required for the normal progression of megasporogenesis and microsporogenesis.	Mob1/phocein family protein; CONTAINS InterPro DOMAIN/s: Mob1/phocein (InterPro:IPR005301); BEST Arabidopsis thaliana protein match is: Mob1/phocein family protein (TAIR:AT4G19045.1); Has 1269 Blast hits to 1261 proteins in 207 species: Archae - 0; Bacteria - 0; Metazoa - 709; Fungi - 290; Plants - 115; Viruses - 0; Other Eukaryotes - 155 (source: NCBI BLink).
Pita_unigene43203	-1	AT5G44240	0	aminophospholipid ATPase 2	Expression is upregulated in the shoot of cax1/cax3 mutant.	aminophospholipid ATPase 2 (ALA2); FUNCTIONS IN: ATPase activity, coupled to transmembrane movement of ions, phosphorylative mechanism; INVOLVED IN: metabolic process, phospholipid transport, ATP biosynthetic process; LOCATED IN: integral to membrane, membrane; EXPRESSED IN: 23 plant structures; EXPRESSED DURING: 15 growth stages; CONTAINS InterPro DOMAIN/s: Haloacid dehalogenase-like hydrolase (…
Pita_unigene60845	-1	AT5G43830	5.68e-96	Aluminium induced protein with YGL and LRDR motifs		Aluminium induced protein with YGL and LRDR motifs; FUNCTIONS IN: molecular_function unknown; INVOLVED IN: biological_process unknown; LOCATED IN: cytosol, nucleus; EXPRESSED IN: 26 plant structures; EXPRESSED DURING: 15 growth stages; BEST Arabidopsis thaliana protein match is: Aluminium induced protein with YGL and LRDR motifs (TAIR:AT3G22850.1); Has 1807 Blast hits to 1807 proteins in 277 spec…
Pita_unigene42538	-1	AT5G43420	2.84e-34	RING/U-box superfamily protein		RING/U-box superfamily protein; FUNCTIONS IN: zinc ion binding; CONTAINS InterPro DOMAIN/s: Zinc finger, RING-type (InterPro:IPR001841), Zinc finger, C3HC4 RING-type (InterPro:IPR018957); BEST Arabidopsis thaliana protein match is: RING/U-box superfamily protein (TAIR:AT1G04360.1); Has 1807 Blast hits to 1807 proteins in 277 species: Archae - 0; Bacteria - 0; Metazoa - 736; Fungi - 347; Plants - …
Pita_unigene62176	-1	AT5G42570	5.09e-41	B-cell receptor-associated 31-like		B-cell receptor-associated 31-like; FUNCTIONS IN: molecular_function unknown; INVOLVED IN: intracellular protein transport; LOCATED IN: endoplasmic reticulum, plasma membrane; EXPRESSED IN: 26 plant structures; EXPRESSED DURING: 13 growth stages; CONTAINS InterPro DOMAIN/s: B-cell receptor-associated 31-like (InterPro:IPR008417); BEST Arabidopsis thaliana protein match is: B-cell receptor-associa…
Pita_unigene6089	-1	AT5G41960	2.9e-48			unknown protein; FUNCTIONS IN: molecular_function unknown; INVOLVED IN: biological_process unknown; LOCATED IN: chloroplast; EXPRESSED IN: 22 plant structures; EXPRESSED DURING: 13 growth stages; Has 1807 Blast hits to 1807 proteins in 277 species: Archae - 0; Bacteria - 0; Metazoa - 736; Fungi - 347; Plants - 385; Viruses - 0; Other Eukaryotes - 339 (source: NCBI BLink).
Pita_unigene60031	-1	AT5G41470	6.05e-33	Nuclear transport factor 2 (NTF2) family protein		Nuclear transport factor 2 (NTF2) family protein; FUNCTIONS IN: molecular_function unknown; INVOLVED IN: biological_process unknown; EXPRESSED IN: cultured cell; BEST Arabidopsis thaliana protein match is: Nuclear transport factor 2 (NTF2) family protein (TAIR:AT1G71480.1); Has 94 Blast hits to 92 proteins in 28 species: Archae - 0; Bacteria - 14; Metazoa - 0; Fungi - 0; Plants - 72; Viruses - 0;…
Pita_unigene8960	-1	AT5G26110	4.57e-115	Protein kinase superfamily protein		Protein kinase superfamily protein; FUNCTIONS IN: protein kinase activity, ATP binding; INVOLVED IN: protein amino acid phosphorylation; LOCATED IN: endomembrane system; EXPRESSED IN: 20 plant structures; EXPRESSED DURING: 11 growth stages; CONTAINS InterPro DOMAIN/s: Protein kinase, catalytic domain (InterPro:IPR000719), Kinase-associated endopeptidase 1, Bud32 (InterPro:IPR022495), Serine/threo…	STE_STE11	PK	Protein Kinase
Pita_unigene2843	-1	AT5G25560	1.32e-75	CHY-type/CTCHY-type/RING-type Zinc finger protein		CHY-type/CTCHY-type/RING-type Zinc finger protein; FUNCTIONS IN: zinc ion binding; EXPRESSED IN: 24 plant structures; EXPRESSED DURING: 15 growth stages; CONTAINS InterPro DOMAIN/s: Zinc finger, CTCHY-type (InterPro:IPR017921), Zinc finger, CHY-type (InterPro:IPR008913), Zinc finger, RING-type (InterPro:IPR001841), Zinc finger, C3HC4 RING-type (InterPro:IPR018957); BEST Arabidopsis thaliana prote…
Pita_unigene43916	-1	AT5G23230	4.4e-71	nicotinamidase 2		nicotinamidase 2 (NIC2); CONTAINS InterPro DOMAIN/s: Isochorismatase-like (InterPro:IPR000868); BEST Arabidopsis thaliana protein match is: nicotinamidase 3 (TAIR:AT5G23220.1); Has 1807 Blast hits to 1807 proteins in 277 species: Archae - 0; Bacteria - 0; Metazoa - 736; Fungi - 347; Plants - 385; Viruses - 0; Other Eukaryotes - 339 (source: NCBI BLink).
Pita_unigene18808	-1	AT5G22920	3.03e-133	CHY-type/CTCHY-type/RING-type Zinc finger protein		CHY-type/CTCHY-type/RING-type Zinc finger protein; FUNCTIONS IN: zinc ion binding; EXPRESSED IN: 25 plant structures; EXPRESSED DURING: 14 growth stages; CONTAINS InterPro DOMAIN/s: Zinc finger, CHY-type (InterPro:IPR008913), Zinc finger, CTCHY-type (InterPro:IPR017921), Zinc finger, RING-type (InterPro:IPR001841), Zinc finger, C3HC4 RING-type (InterPro:IPR018957); BEST Arabidopsis thaliana prote…
PtCHAT2	-1	AT5G17540	1.01e-105	HXXXD-type acyl-transferase family protein		HXXXD-type acyl-transferase family protein; FUNCTIONS IN: transferase activity, transferring acyl groups other than amino-acyl groups; INVOLVED IN: biological_process unknown; LOCATED IN: cellular_component unknown; EXPRESSED IN: 9 plant structures; EXPRESSED DURING: 4 anthesis, C globular stage, F mature embryo stage, petal differentiation and expansion stage; CONTAINS InterPro DOMAIN/s: Transfe…
Pita_unigene6521	-1	AT5G16260	1.46e-86	RNA binding (RRM/RBD/RNP motifs) family protein	Encodes a RNA binding protein ELF9 (EARLY FLOWERING9). Loss of ELF9 function in the Wassilewskija ecotype causes early flowering in short days. ELF9 reduces SOC1 (SUPPRESSOR OF OVEREXPRESSION OF CO1) transcript levels, possibly via nonsense-mediated mRNA decay.	EARLY FLOWERING 9 (ELF9); FUNCTIONS IN: mRNA binding, RNA binding; INVOLVED IN: negative regulation of flower development, nuclear-transcribed mRNA catabolic process, nonsense-mediated decay; LOCATED IN: nucleus; EXPRESSED IN: 25 plant structures; EXPRESSED DURING: 15 growth stages; CONTAINS InterPro DOMAIN/s: RNA recognition motif, RNP-1 (InterPro:IPR000504), Nucleotide-binding, alpha-beta plait…
Pita_unigene61261	-1	AT5G12860	0	dicarboxylate transporter 1	AtpOMT1 encodes dicarboxylate transporter functions both as as an oxaloacetate/malate transporter and as a 2-oxoglutarate/malate transporter.	dicarboxylate transporter 1 (DiT1); FUNCTIONS IN: oxoglutarate:malate antiporter activity; INVOLVED IN: N-terminal protein myristoylation, malate transport, response to nematode; LOCATED IN: mitochondrion, chloroplast, plastid, membrane; EXPRESSED IN: 23 plant structures; EXPRESSED DURING: 13 growth stages; CONTAINS InterPro DOMAIN/s: Sodium/sulphate symporter (InterPro:IPR001898); BEST Arabidops…
Pita_unigene62950	-1	AT5G09420	6.03e-78	translocon at the outer membrane of chloroplasts 64-V	Encodes one of the 36 carboxylate clamp (CC)-tetratricopeptide repeat (TPR) proteins (Prasad 2010, Pubmed ID: 20856808) with potential to interact with Hsp90/Hsp70 as co-chaperones.	translocon at the outer membrane of chloroplasts 64-V (TOC64-V); FUNCTIONS IN: amidase activity, binding, carbon-nitrogen ligase activity, with glutamine as amido-N-donor; INVOLVED IN: protein targeting to mitochondrion; LOCATED IN: mitochondrion; EXPRESSED IN: 25 plant structures; EXPRESSED DURING: 13 growth stages; CONTAINS InterPro DOMAIN/s: Tetratricopeptide-like helical (InterPro:IPR011990),…
Pita_unigene18217	-1	AT5G07180	2.56e-44	ERECTA-like 2	Encodes a receptor-like kinase that, together with ER and ERL1 governs the initial decision of protodermal cells to either divide proliferatively to produce pavement cells or divide asymmetrically to generate stomatal complexes. It is also important for maintaining stomatal stem cell activity and preventing terminal differentiation of the meristemoid into the guard mother cell. When heterozygous …	ERECTA-like 2 (ERL2); FUNCTIONS IN: kinase activity; INVOLVED IN: stomatal complex morphogenesis, embryo sac development, ovule development; LOCATED IN: endomembrane system; EXPRESSED IN: 10 plant structures; EXPRESSED DURING: 6 growth stages; CONTAINS InterPro DOMAIN/s: Protein kinase, ATP binding site (InterPro:IPR017441), Protein kinase, catalytic domain (InterPro:IPR000719), Leucine-rich repe…
Pita_unigene8795	-1	AT5G06430	6.61e-45	Thioredoxin superfamily protein		Thioredoxin superfamily protein; INVOLVED IN: cell redox homeostasis; EXPRESSED IN: 21 plant structures; EXPRESSED DURING: 13 growth stages; CONTAINS InterPro DOMAIN/s: Thioredoxin domain (InterPro:IPR013766), Thioredoxin-like fold (InterPro:IPR012336); BEST Arabidopsis thaliana protein match is: Thioredoxin superfamily protein (TAIR:AT4G37200.1); Has 1807 Blast hits to 1807 proteins in 277 speci…
Pita_unigene1362	-1	AT5G04410	2.94e-82	NAC domain containing protein 2	NAC family member, functions as a transcriptional activator, regulates flavonoid biosynthesis under high light.	NAC domain containing protein 2 (NAC2); CONTAINS InterPro DOMAIN/s: No apical meristem (NAM) protein (InterPro:IPR003441); BEST Arabidopsis thaliana protein match is: NAC domain containing protein 53 (TAIR:AT3G10500.1); Has 1807 Blast hits to 1807 proteins in 277 species: Archae - 0; Bacteria - 0; Metazoa - 736; Fungi - 347; Plants - 385; Viruses - 0; Other Eukaryotes - 339 (source: NCBI BLink).	NAC	TF	Transcription Factor
Pita_unigene61262	-1	AT5G04250	5.63e-69	Cysteine proteinases superfamily protein		Cysteine proteinases superfamily protein; FUNCTIONS IN: cysteine-type peptidase activity; INVOLVED IN: biological_process unknown; LOCATED IN: cellular_component unknown; EXPRESSED IN: 24 plant structures; EXPRESSED DURING: 15 growth stages; CONTAINS InterPro DOMAIN/s: Ovarian tumour, otubain (InterPro:IPR003323); BEST Arabidopsis thaliana protein match is: Cysteine proteinases superfamily protei…
Pita_unigene1487	-1	AT4G39770	1.33e-112	Haloacid dehalogenase-like hydrolase (HAD) superfamily protein		Haloacid dehalogenase-like hydrolase (HAD) superfamily protein; FUNCTIONS IN: catalytic activity, trehalose-phosphatase activity; INVOLVED IN: trehalose biosynthetic process, metabolic process; LOCATED IN: cellular_component unknown; EXPRESSED IN: 10 plant structures; EXPRESSED DURING: 8 growth stages; CONTAINS InterPro DOMAIN/s: HAD-superfamily hydrolase, subfamily IIB (InterPro:IPR006379), Treh…
Pita_unigene28694	-1	AT4G39230	2.06e-35	NmrA-like negative transcriptional regulator family protein	encodes a protein whose sequence is similar to phenylcoumaran benzylic ether reductase (PCBER), which catalyzes NADPH-dependent reduction of 8-5' linked lignans such as dehydrodiconiferyl alcohol to give isodihydrodehydrodiconiferyl alcohol.	NmrA-like negative transcriptional regulator family protein; FUNCTIONS IN: phenylcoumaran benzylic ether reductase activity; INVOLVED IN: response to cadmium ion; LOCATED IN: cellular_component unknown; EXPRESSED IN: 25 plant structures; EXPRESSED DURING: 14 growth stages; CONTAINS InterPro DOMAIN/s: NAD(P)-binding domain (InterPro:IPR016040), NmrA-like (InterPro:IPR008030); BEST Arabidopsis thal…
Pita_unigene15907	-1	AT4G37800	5.52e-54	xyloglucan endotransglucosylase/hydrolase 7		xyloglucan endotransglucosylase/hydrolase 7 (XTH7); FUNCTIONS IN: hydrolase activity, acting on glycosyl bonds, xyloglucan:xyloglucosyl transferase activity, hydrolase activity, hydrolyzing O-glycosyl compounds; INVOLVED IN: carbohydrate metabolic process, cellular glucan metabolic process; LOCATED IN: endomembrane system, cell wall, apoplast; EXPRESSED IN: 17 plant structures; EXPRESSED DURING: …
Pita_unigene18683	-1	AT4G35590	8.33e-35	RWP-RK domain-containing protein		RWP-RK domain-containing protein; FUNCTIONS IN: sequence-specific DNA binding transcription factor activity; INVOLVED IN: regulation of transcription; LOCATED IN: endomembrane system; EXPRESSED IN: 12 plant structures; EXPRESSED DURING: 4 anthesis, petal differentiation and expansion stage, LP.12 twelve leaves visible, D bilateral stage; CONTAINS InterPro DOMAIN/s: Plant regulator RWP-RK (InterPr…	RWP-RK	TF	Transcription Factor
Pita_unigene46051	-1	AT4G34340	3.27e-58	TBP-associated factor 8		TBP-associated factor 8 (TAF8); FUNCTIONS IN: DNA binding; INVOLVED IN: biological_process unknown; LOCATED IN: cellular_component unknown; EXPRESSED IN: 22 plant structures; EXPRESSED DURING: 13 growth stages; CONTAINS InterPro DOMAIN/s: Histone-fold (InterPro:IPR009072), Bromodomain transcription factor (InterPro:IPR006565), Transcription factor TFIID, subunit 8, C-terminal (InterPro:IPR019473)…
Pita_unigene44820	-1	AT4G33905	3.96e-76	Peroxisomal membrane 22 kDa (Mpv17/PMP22) family protein		Peroxisomal membrane 22 kDa (Mpv17/PMP22) family protein; INVOLVED IN: biological_process unknown; LOCATED IN: integral to membrane, peroxisomal membrane; EXPRESSED IN: 21 plant structures; EXPRESSED DURING: 10 growth stages; CONTAINS InterPro DOMAIN/s: Mpv17/PMP22 (InterPro:IPR007248); BEST Arabidopsis thaliana protein match is: Peroxisomal membrane 22 kDa (Mpv17/PMP22) family protein (TAIR:AT2G…
Pita_unigene55633	-1	AT4G33865	1.71e-28	Ribosomal protein S14p/S29e family protein		Ribosomal protein S14p/S29e family protein; FUNCTIONS IN: structural constituent of ribosome; INVOLVED IN: translation; LOCATED IN: cytosolic small ribosomal subunit, ribosome; EXPRESSED IN: 24 plant structures; EXPRESSED DURING: 14 growth stages; CONTAINS InterPro DOMAIN/s: Ribosomal protein S14 (InterPro:IPR001209); BEST Arabidopsis thaliana protein match is: Ribosomal protein S14p/S29e family …
Pita_unigene46715	-1	AT4G33410	0	SIGNAL PEPTIDE PEPTIDASE-LIKE 1		SIGNAL PEPTIDE PEPTIDASE-LIKE 1 (SPPL1); FUNCTIONS IN: aspartic-type endopeptidase activity; INVOLVED IN: biological_process unknown; LOCATED IN: endosome; EXPRESSED IN: 27 plant structures; EXPRESSED DURING: 15 growth stages; CONTAINS InterPro DOMAIN/s: Peptidase A22, presenilin signal peptide (InterPro:IPR006639), Peptidase A22B, signal peptide peptidase (InterPro:IPR007369); BEST Arabidopsis t…
Pita_unigene25133	-1	AT4G33270	1.02e-60	Transducin family protein / WD-40 repeat family protein	Encodes a CDC20 protein that interacts with APC subunits, components of the mitochondrial checkpoint complex and mitotic cyclin substrates and is indispensable for normal plant development and fertility.	CDC20.1; CONTAINS InterPro DOMAIN/s: WD40 repeat 2 (InterPro:IPR019782), WD40 repeat-like-containing domain (InterPro:IPR011046), WD40 repeat, conserved site (InterPro:IPR019775), WD40-repeat-containing domain (InterPro:IPR017986), WD40/YVTN repeat-like-containing domain (InterPro:IPR015943), WD40 repeat (InterPro:IPR001680), WD40 repeat, subgroup (InterPro:IPR019781); BEST Arabidopsis thaliana p…
Pita_unigene25129	-1	AT4G33260	3.06e-41	Transducin family protein / WD-40 repeat family protein	Encodes a CDC20 protein that interacts with APC subunits, components of the mitochondrial checkpoint complex and mitotic cyclin substrates and is indispensable for normal plant development and fertility.	CDC20.2; FUNCTIONS IN: signal transducer activity; INVOLVED IN: signal transduction; LOCATED IN: heterotrimeric G-protein complex; EXPRESSED IN: male gametophyte, pollen tube; EXPRESSED DURING: L mature pollen stage, M germinated pollen stage; CONTAINS InterPro DOMAIN/s: WD40 repeat 2 (InterPro:IPR019782), WD40 repeat, conserved site (InterPro:IPR019775), WD40 repeat (InterPro:IPR001680), WD40 re…
Pita_unigene868	-1	AT4G33260	1.91e-28	Transducin family protein / WD-40 repeat family protein	Encodes a CDC20 protein that interacts with APC subunits, components of the mitochondrial checkpoint complex and mitotic cyclin substrates and is indispensable for normal plant development and fertility.	CDC20.2; FUNCTIONS IN: signal transducer activity; INVOLVED IN: signal transduction; LOCATED IN: heterotrimeric G-protein complex; EXPRESSED IN: male gametophyte, pollen tube; EXPRESSED DURING: L mature pollen stage, M germinated pollen stage; CONTAINS InterPro DOMAIN/s: WD40 repeat 2 (InterPro:IPR019782), WD40 repeat, conserved site (InterPro:IPR019775), WD40 repeat (InterPro:IPR001680), WD40 re…
Pita_unigene41347	-1	AT4G33240	2.15e-58	1-phosphatidylinositol-4-phosphate 5-kinases;zinc ion binding;1-phosphatidylinositol-3-phosphate 5-kinases	Encodes a protein that is predicted to act as a 1-phosphatidylinositol-3-phosphate (PtdIns3P) 5-kinase based on its homology to Fab1 from yeast. It contains an FYVE domain required for binding to PtdIns3P-containing membranes in yeast, as well as a Cpn60_TCP1 homology domain plus a kinase domain. fab1a/fab1b pollen grains not viable and have defective vacuolar organization. FAB1A and FAB1B comple…	FORMS APLOID AND BINUCLEATE CELLS 1A (FAB1A); CONTAINS InterPro DOMAIN/s: Chaperonin Cpn60/TCP-1 (InterPro:IPR002423), Zinc finger, FYVE-type (InterPro:IPR000306), Zinc finger, FYVE-related (InterPro:IPR017455), Phosphatidylinositol-4-phosphate 5-kinase, core, subgroup (InterPro:IPR016034), Zinc finger, FYVE/PHD-type (InterPro:IPR011011), Phosphatidylinositol-4-phosphate 5-kinase, core (InterPro:…
Pita_unigene63929	-1	AT4G32880	0	homeobox gene 8	member of homeodomain-leucine zipper family, acting as a differentiation-promoting transcription factor of the vascular meristems.	homeobox gene 8 (HB-8); CONTAINS InterPro DOMAIN/s: Basic-leucine zipper (bZIP) transcription factor (InterPro:IPR004827), Homeobox (InterPro:IPR001356), Homeodomain-like (InterPro:IPR009057), Lipid-binding START (InterPro:IPR002913), MEKHLA (InterPro:IPR013978), Homeodomain-related (InterPro:IPR012287); BEST Arabidopsis thaliana protein match is: Homeobox-leucine zipper family protein / lipid-bi…	HB-HD-ZIP	TF	Transcription Factor
Pita_unigene41573	-1	AT4G32870	1.75e-23	Polyketide cyclase/dehydrase and lipid transport superfamily protein		Polyketide cyclase/dehydrase and lipid transport superfamily protein; CONTAINS InterPro DOMAIN/s: Polyketide cyclase/dehydrase (InterPro:IPR019587); BEST Arabidopsis thaliana protein match is: Polyketide cyclase/dehydrase and lipid transport superfamily protein (TAIR:AT2G25770.2); Has 254 Blast hits to 254 proteins in 94 species: Archae - 0; Bacteria - 125; Metazoa - 0; Fungi - 0; Plants - 118; V…
Pita_unigene64010	-1	AT4G28210	8.09e-30	embryo defective 1923		embryo defective 1923 (emb1923); FUNCTIONS IN: molecular_function unknown; INVOLVED IN: embryo development ending in seed dormancy; LOCATED IN: chloroplast; EXPRESSED IN: 22 plant structures; EXPRESSED DURING: 13 growth stages; Has 30201 Blast hits to 17322 proteins in 780 species: Archae - 12; Bacteria - 1396; Metazoa - 17338; Fungi - 3422; Plants - 5037; Viruses - 0; Other Eukaryotes - 2996 (so…
Pita_unigene34636	-1	AT4G27450	1.23e-88	Aluminium induced protein with YGL and LRDR motifs		Aluminium induced protein with YGL and LRDR motifs; FUNCTIONS IN: molecular_function unknown; INVOLVED IN: biological_process unknown; LOCATED IN: cytosol, nucleus, plasma membrane; EXPRESSED IN: 25 plant structures; EXPRESSED DURING: 14 growth stages; BEST Arabidopsis thaliana protein match is: Aluminium induced protein with YGL and LRDR motifs (TAIR:AT3G15450.1); Has 30201 Blast hits to 17322 p…
Pita_unigene39352	-1	AT4G27310	7.21e-29	B-box type zinc finger family protein		B-box type zinc finger family protein; FUNCTIONS IN: sequence-specific DNA binding transcription factor activity, zinc ion binding; INVOLVED IN: regulation of transcription; LOCATED IN: intracellular; CONTAINS InterPro DOMAIN/s: Zinc finger, B-box (InterPro:IPR000315); BEST Arabidopsis thaliana protein match is: B-box type zinc finger family protein (TAIR:AT5G54470.1); Has 1807 Blast hits to 1807…	Others	TR	Transcriptional Regulator
Pita_unigene56780	-1	AT4G26840	2.16e-24	small ubiquitin-like modifier 1	Encodes a small ubiquitin-like modifier (SUMO) polypeptide that becomes covalently attached to various intracellular protein targets, much like ubiquitination, leading to post-translational modification of those targets.	small ubiquitin-like modifier 1 (SUMO1); CONTAINS InterPro DOMAIN/s: Ubiquitin (InterPro:IPR000626), Ubiquitin supergroup (InterPro:IPR019955); BEST Arabidopsis thaliana protein match is: small ubiquitin-like modifier 2 (TAIR:AT5G55160.1); Has 1807 Blast hits to 1807 proteins in 277 species: Archae - 0; Bacteria - 0; Metazoa - 736; Fungi - 347; Plants - 385; Viruses - 0; Other Eukaryotes - 339 (s…
Pita_unigene29337	-1	AT4G25810	7.75e-99	xyloglucan endotransglycosylase 6	xyloglucan endotransglycosylase-related protein (XTR6)	xyloglucan endotransglycosylase 6 (XTR6); FUNCTIONS IN: hydrolase activity, acting on glycosyl bonds, xyloglucan:xyloglucosyl transferase activity, hydrolase activity, hydrolyzing O-glycosyl compounds; INVOLVED IN: carbohydrate metabolic process, cellular glucan metabolic process; LOCATED IN: cell wall; EXPRESSED IN: 14 plant structures; EXPRESSED DURING: 8 growth stages; CONTAINS InterPro DOMAIN…
Pita_unigene59937	-1	AT4G25810	3.93e-101	xyloglucan endotransglycosylase 6	xyloglucan endotransglycosylase-related protein (XTR6)	xyloglucan endotransglycosylase 6 (XTR6); FUNCTIONS IN: hydrolase activity, acting on glycosyl bonds, xyloglucan:xyloglucosyl transferase activity, hydrolase activity, hydrolyzing O-glycosyl compounds; INVOLVED IN: carbohydrate metabolic process, cellular glucan metabolic process; LOCATED IN: cell wall; EXPRESSED IN: 14 plant structures; EXPRESSED DURING: 8 growth stages; CONTAINS InterPro DOMAIN…
Pita_unigene26573	-1	AT4G25500	1.27e-62	arginine/serine-rich splicing factor 35	encodes an arginine/serine-rich splicing factor. transcript is alternatively spliced and is differentially expressed in different tissues (flowers, roots, stems, and leaves) examined. Barta et al (2010) have proposed a nomenclature for Serine/Arginine-Rich Protein Splicing Factors (SR proteins): Plant Cell. 2010, 22:2926.	arginine/serine-rich splicing factor 35 (RSP35); FUNCTIONS IN: RNA binding, nucleotide binding, nucleic acid binding; INVOLVED IN: nuclear mRNA splicing, via spliceosome, RNA splicing; LOCATED IN: nuclear speck, spliceosomal complex; EXPRESSED IN: 22 plant structures; EXPRESSED DURING: 13 growth stages; CONTAINS InterPro DOMAIN/s: RNA recognition motif, RNP-1 (InterPro:IPR000504), Nucleotide-bind…
Pita_unigene910	-1	AT4G21160	5.5e-88	Calcium-dependent ARF-type GTPase activating protein family	ADP-ribosylation factor GTPase-activating protein containing zinc finger and C2 domains and a novel PI-3-P-binding protein region. Binds PI-3-P. Highest expression levels in flowering tissue, rosettes and roots. A member of ARF GAP domain (AGD), A thaliana has 15 members, grouped into four classes.	ZAC; FUNCTIONS IN: phospholipid binding, ARF GTPase activator activity; INVOLVED IN: intracellular protein transport; LOCATED IN: Golgi apparatus, plasma membrane, vacuole, membrane; EXPRESSED IN: 26 plant structures; EXPRESSED DURING: 15 growth stages; CONTAINS InterPro DOMAIN/s: Arf GTPase activating protein (InterPro:IPR001164), C2 membrane targeting protein (InterPro:IPR018029), C2 calcium/li…
Pita_unigene19461	-1	AT4G21150	1.89e-72	ribophorin II (RPN2) family protein		HAPLESS 6 (HAP6); FUNCTIONS IN: dolichyl-diphosphooligosaccharide-protein glycotransferase activity; INVOLVED IN: response to cold, protein amino acid terminal N-glycosylation; LOCATED IN: endoplasmic reticulum, endoplasmic reticulum membrane, plant-type cell wall; EXPRESSED IN: 23 plant structures; EXPRESSED DURING: 13 growth stages; CONTAINS InterPro DOMAIN/s: Ribophorin II (InterPro:IPR008814).
Pita_unigene40426	-1	AT4G21105	5.3e-26	cytochrome-c oxidases;electron carriers		cytochrome-c oxidases;electron carriers; FUNCTIONS IN: electron carrier activity, cytochrome-c oxidase activity; LOCATED IN: mitochondrion, plasma membrane; EXPRESSED IN: 25 plant structures; EXPRESSED DURING: 16 growth stages; CONTAINS InterPro DOMAIN/s: Cytochrome c oxidase, subunit VIIa (InterPro:IPR003177); Has 60 Blast hits to 57 proteins in 12 species: Archae - 0; Bacteria - 0; Metazoa - 0;…
Pita_unigene44097	-1	AT4G19390	2.46e-58	Uncharacterised protein family (UPF0114)		Uncharacterised protein family (UPF0114); FUNCTIONS IN: molecular_function unknown; INVOLVED IN: biological_process unknown; LOCATED IN: chloroplast; EXPRESSED IN: 23 plant structures; EXPRESSED DURING: 13 growth stages; CONTAINS InterPro DOMAIN/s: Uncharacterised protein family UPF0114, plant (InterPro:IPR016804), Uncharacterised protein family UPF0114 (InterPro:IPR005134); BEST Arabidopsis thal…
Pita_unigene11037	-1	AT4G19185	7.8e-118	nodulin MtN21 /EamA-like transporter family protein	nodulin MtN21-like transporter family protein	nodulin MtN21 /EamA-like transporter family protein; LOCATED IN: membrane; EXPRESSED IN: 22 plant structures; EXPRESSED DURING: 13 growth stages; CONTAINS InterPro DOMAIN/s: Protein of unknown function DUF6, transmembrane (InterPro:IPR000620); BEST Arabidopsis thaliana protein match is: nodulin MtN21 /EamA-like transporter family protein (TAIR:AT5G45370.2); Has 30201 Blast hits to 17322 proteins …
Pita_unigene41476	-1	AT4G19160	5.11e-140			unknown protein; Has 315 Blast hits to 315 proteins in 152 species: Archae - 0; Bacteria - 250; Metazoa - 2; Fungi - 0; Plants - 46; Viruses - 0; Other Eukaryotes - 17 (source: NCBI BLink).
Pita_unigene18614	-1	AT4G16740	2.68e-40	terpene synthase 03	Encodes an (E,E)-alpha-farnesene synthase in the Col ecotype of Arabidopsis. This enzyme can also catalyze the formation of (E)-beta-ocimene as well as trace amounts of myrcene and other related compounds in vitro. The cytosolic localization of the protein may make it favor (E,E)-alpha-farnesene biosynthesis because the precursor of this product, FPP, is primarily cytosolic. Transcript levels for…	terpene synthase 03 (TPS03); CONTAINS InterPro DOMAIN/s: Terpene synthase, metal-binding domain (InterPro:IPR005630), Terpenoid synthase (InterPro:IPR008949), Terpenoid cylases/protein prenyltransferase alpha-alpha toroid (InterPro:IPR008930), Terpene synthase-like (InterPro:IPR001906); BEST Arabidopsis thaliana protein match is: terpene synthase-like sequence-1,8-cineole (TAIR:AT3G25820.1); Has …
Pita_unigene61520	-1	AT4G16730	3.68e-51		Encodes a chloroplast-localized terpene synthase in the Ws ecotype. It can catalyze the synthesis of (E)-beta-ocimene and (E,E)-alpha farnesene in vitro, but, it has more activity as an (E)-beta-ocimene synthase activity in vivo. This may reflect the greater availability of the GPP precursor of (E)-beta-ocimene than of the FPP precursor of (E,E)-alpha-farnesene in the chloroplasts where the Ws TP…
Pita_unigene13729	-1	AT4G16700	1.64e-169	phosphatidylserine decarboxylase 1	Encodes a mitochondrial phosphatidylserine decarboxylase. Expressed mainly in roots and flowers.	phosphatidylserine decarboxylase 1 (PSD1); FUNCTIONS IN: phosphatidylserine decarboxylase activity; INVOLVED IN: phospholipid biosynthetic process; LOCATED IN: mitochondrion; EXPRESSED IN: 18 plant structures; EXPRESSED DURING: 13 growth stages; CONTAINS InterPro DOMAIN/s: Phosphatidylserine decarboxylase-related (InterPro:IPR003817), Phosphatidylserine decarboxylase (InterPro:IPR005221); Has 299…
Pita_unigene62258	-1	AT4G16442	1.61e-43	Uncharacterised protein family (UPF0497)		Uncharacterised protein family (UPF0497); FUNCTIONS IN: molecular_function unknown; INVOLVED IN: biological_process unknown; LOCATED IN: endomembrane system; EXPRESSED IN: 21 plant structures; EXPRESSED DURING: 13 growth stages; CONTAINS InterPro DOMAIN/s: Uncharacterised protein family UPF0497, trans-membrane plant (InterPro:IPR006702), Uncharacterised protein family UPF0497, trans-membrane plan…
Pita_unigene27268	-1	AT4G16280	4.24e-51	RNA binding;abscisic acid binding	Flowering time control protein (FCA)	RNA binding;abscisic acid binding; CONTAINS InterPro DOMAIN/s: RNA recognition motif, RNP-1 (InterPro:IPR000504), WW/Rsp5/WWP (InterPro:IPR001202), Ribonucleoprotein, BRUNO-like (InterPro:IPR015903), Nucleotide-binding, alpha-beta plait (InterPro:IPR012677); BEST Arabidopsis thaliana protein match is: flowering time control protein-related / FCA gamma-related (TAIR:AT2G47310.1).
Pita_unigene62067	-1	AT4G14540	9.55e-66	nuclear factor Y, subunit B3		nuclear factor Y, subunit B3 (NF-YB3); FUNCTIONS IN: sequence-specific DNA binding transcription factor activity; INVOLVED IN: regulation of transcription, DNA-dependent; LOCATED IN: nucleus, intracellular; EXPRESSED IN: 21 plant structures; EXPRESSED DURING: 13 growth stages; CONTAINS InterPro DOMAIN/s: Transcription factor, CBFA/NFYB, DNA topoisomerase (InterPro:IPR003957), Transcription factor…	NF-YB	TF	Transcription Factor
Pita_unigene40096	-1	AT4G13720	2.56e-101	Inosine triphosphate pyrophosphatase family protein		Inosine triphosphate pyrophosphatase family protein; FUNCTIONS IN: hydrolase activity, pyrophosphatase activity; INVOLVED IN: biological_process unknown; EXPRESSED IN: 22 plant structures; EXPRESSED DURING: 13 growth stages; CONTAINS InterPro DOMAIN/s: Ham1-like protein (InterPro:IPR002637); Has 30201 Blast hits to 17322 proteins in 780 species: Archae - 12; Bacteria - 1396; Metazoa - 17338; Fung…
Pita_unigene3523	-1	AT4G13620	3.04e-35	Integrase-type DNA-binding superfamily protein	encodes a member of the DREB subfamily A-6 of ERF/AP2 transcription factor family. The protein contains one AP2 domain. There are 8 members in this subfamily including RAP2.4.	Integrase-type DNA-binding superfamily protein; FUNCTIONS IN: DNA binding, sequence-specific DNA binding transcription factor activity; INVOLVED IN: regulation of transcription, DNA-dependent; LOCATED IN: nucleus; CONTAINS InterPro DOMAIN/s: DNA-binding, integrase-type (InterPro:IPR016177), Pathogenesis-related transcriptional factor/ERF, DNA-binding (InterPro:IPR001471); BEST Arabidopsis thalian…	AP2/ERF-ERF	TF	Transcription Factor
Pita_unigene60275	-1	AT4G12780	2.34e-83	Chaperone DnaJ-domain superfamily protein		Chaperone DnaJ-domain superfamily protein; FUNCTIONS IN: heat shock protein binding; INVOLVED IN: biological_process unknown; LOCATED IN: cellular_component unknown; EXPRESSED IN: guard cell; CONTAINS InterPro DOMAIN/s: Heat shock protein DnaJ, N-terminal (InterPro:IPR001623); BEST Arabidopsis thaliana protein match is: Chaperone DnaJ-domain superfamily protein (TAIR:AT4G12770.1).
Pita_unigene1219	-1	AT4G10430	6.82e-163	TMPIT-like protein		TMPIT-like protein; FUNCTIONS IN: molecular_function unknown; INVOLVED IN: biological_process unknown; LOCATED IN: integral to membrane; CONTAINS InterPro DOMAIN/s: TMPIT-like (InterPro:IPR012926); BEST Arabidopsis thaliana protein match is: TMPIT-like protein (TAIR:AT1G33230.1); Has 35333 Blast hits to 34131 proteins in 2444 species: Archae - 798; Bacteria - 22429; Metazoa - 974; Fungi - 991; Pl…
Pita_unigene63949	-1	AT4G09650	1.24e-44	ATP synthase delta-subunit gene	Encodes the chloroplast ATPase delta-subunit.	ATP synthase delta-subunit gene (ATPD); FUNCTIONS IN: hydrogen ion transporting ATP synthase activity, rotational mechanism; INVOLVED IN: response to cold, defense response to bacterium, photosynthetic electron transport in photosystem I, photosynthetic electron transport in photosystem II, photosynthesis; LOCATED IN: in 7 components; EXPRESSED IN: 24 plant structures; EXPRESSED DURING: 14 growth…
Pita_unigene27485	-1	AT4G09620	3.56e-47	Mitochondrial transcription termination factor family protein		Mitochondrial transcription termination factor family protein; FUNCTIONS IN: molecular_function unknown; INVOLVED IN: biological_process unknown; LOCATED IN: chloroplast; EXPRESSED IN: 24 plant structures; EXPRESSED DURING: 15 growth stages; CONTAINS InterPro DOMAIN/s: Mitochodrial transcription termination factor-related (InterPro:IPR003690); Has 234 Blast hits to 198 proteins in 25 species: Arc…	mTERF	TR	Transcriptional Regulator
Pita_unigene58682	-1	AT4G08920	1.07e-53	cryptochrome 1	Encodes CRY1, a flavin-type blue-light photoreceptor with ATP binding and autophosphorylation activity. Functions in perception of blue / green ratio of light. The photoreceptor may be involved in electron transport. Mutant phenotype displays a blue light-dependent inhibition of hypocotyl elongation. Photoreceptor activity requires light-induced homodimerisation of the N-terminal CNT1 domains of …	cryptochrome 1 (CRY1); CONTAINS InterPro DOMAIN/s: Rossmann-like alpha/beta/alpha sandwich fold (InterPro:IPR014729), Cryptochrome/DNA photolyase, class 1 conserved site, C-terminal (InterPro:IPR018394), DNA photolyase, N-terminal (InterPro:IPR006050), Cryptochrome C-terminal (InterPro:IPR020978), DNA photolyase, FAD-binding/Cryptochrome, C-terminal (InterPro:IPR005101), Cryptochrome, plant (Inte…
Pita_unigene7557	-1	AT4G01970	4.27e-142	stachyose synthase	Encodes a putative stachyose synthetase or raffinose synthase.	stachyose synthase (STS); CONTAINS InterPro DOMAIN/s: Glycoside hydrolase, catalytic core (InterPro:IPR017853), Raffinose synthase (InterPro:IPR008811); BEST Arabidopsis thaliana protein match is: Raffinose synthase family protein (TAIR:AT5G40390.1); Has 728 Blast hits to 457 proteins in 130 species: Archae - 54; Bacteria - 106; Metazoa - 0; Fungi - 85; Plants - 472; Viruses - 0; Other Eukaryotes…
Pita_unigene45140	-1	AT4G01130	3.61e-137	GDSL-like Lipase/Acylhydrolase superfamily protein		GDSL-like Lipase/Acylhydrolase superfamily protein; FUNCTIONS IN: hydrolase activity, acting on ester bonds, carboxylesterase activity; INVOLVED IN: lipid metabolic process; LOCATED IN: endomembrane system; EXPRESSED IN: 18 plant structures; EXPRESSED DURING: 13 growth stages; CONTAINS InterPro DOMAIN/s: Lipase, GDSL (InterPro:IPR001087); BEST Arabidopsis thaliana protein match is: GDSL-like Lipa…
Pita_unigene1386	-1	AT4G00090	1.92e-141	Transducin/WD40 repeat-like superfamily protein		Transducin/WD40 repeat-like superfamily protein; FUNCTIONS IN: nucleotide binding; LOCATED IN: endomembrane system; EXPRESSED IN: 23 plant structures; EXPRESSED DURING: 15 growth stages; CONTAINS InterPro DOMAIN/s: WD40 repeat 2 (InterPro:IPR019782), WD40 repeat-like-containing domain (InterPro:IPR011046), WD40 repeat, conserved site (InterPro:IPR019775), WD40-repeat-containing domain (InterPro:I…
Pita_unigene1387	-1	AT4G00090	2.2e-65	Transducin/WD40 repeat-like superfamily protein		Transducin/WD40 repeat-like superfamily protein; FUNCTIONS IN: nucleotide binding; LOCATED IN: endomembrane system; EXPRESSED IN: 23 plant structures; EXPRESSED DURING: 15 growth stages; CONTAINS InterPro DOMAIN/s: WD40 repeat 2 (InterPro:IPR019782), WD40 repeat-like-containing domain (InterPro:IPR011046), WD40 repeat, conserved site (InterPro:IPR019775), WD40-repeat-containing domain (InterPro:I…
Pita_unigene58848	-1	AT3G63410	1.55e-167	S-adenosyl-L-methionine-dependent methyltransferases superfamily protein	Encodes a MPBQ/MSBQ methyltransferase located in the chloroplast inner envelope membrane. Mutant plants lack plastoquinone (PQ), suggesting that the APG1 protein is involved in the methylation step of PQ biosynthesis. The gene product is also involved in tocopherol (vitamin E) biosynthesis.	ALBINO OR PALE GREEN MUTANT 1 (APG1); FUNCTIONS IN: S-adenosylmethionine-dependent methyltransferase activity, methyltransferase activity, 2-methyl-6-phytyl-1,4-benzoquinone methyltransferase activity; INVOLVED IN: plastoquinone biosynthetic process, vitamin E biosynthetic process; LOCATED IN: chloroplast, chloroplast inner membrane, chloroplast envelope; EXPRESSED IN: 23 plant structures; EXPRES…
Pita_unigene47354	-1	AT3G58060	1.72e-172	Cation efflux family protein		Cation efflux family protein; FUNCTIONS IN: cation transmembrane transporter activity, efflux transmembrane transporter activity; INVOLVED IN: cation transport, transmembrane transport; LOCATED IN: membrane; EXPRESSED IN: 6 plant structures; EXPRESSED DURING: 4 anthesis, petal differentiation and expansion stage; CONTAINS InterPro DOMAIN/s: Cation efflux protein (InterPro:IPR002524); BEST Arabido…
Pita_unigene62617	-1	AT3G57520	7.42e-168	seed imbibition 2	SIP2 encodes a raffinose-specific alpha-galactosidase that catalyzes the breakdown of raffinose into alpha-galatose and sucrose. This enzyme may function in unloading raffinose from the phloem as part of sink metabolism. Although it was originally predicted to act as a raffinose synthase (RS), that activity was not observed for recombinant SIP2.	seed imbibition 2 (SIP2); CONTAINS InterPro DOMAIN/s: Glycoside hydrolase, catalytic core (InterPro:IPR017853), Raffinose synthase (InterPro:IPR008811); BEST Arabidopsis thaliana protein match is: seed imbibition 1 (TAIR:AT1G55740.1); Has 35333 Blast hits to 34131 proteins in 2444 species: Archae - 798; Bacteria - 22429; Metazoa - 974; Fungi - 991; Plants - 531; Viruses - 0; Other Eukaryotes - 96…
Pita_unigene8823	-1	AT3G57290	0	eukaryotic translation initiation factor 3E	Encodes a protein that is found in not only the eif3 complex but also in association with subunits of the COP9 signalosome. eIF3e appears to be subjected to proteasome-dependent degradation that requires the PCI domain of eIF3e. The level of eIF3e present in cells appears to affect the rate of translation.	eukaryotic translation initiation factor 3E (EIF3E); FUNCTIONS IN: protein binding, translation initiation factor activity; INVOLVED IN: flower development, response to salt stress, translation, photomorphogenesis, transcription initiation; LOCATED IN: signalosome, eukaryotic translation initiation factor 3 complex, nucleus, plasma membrane, cytoplasm; EXPRESSED IN: 24 plant structures; EXPRESSED…
Pita_unigene57611	-1	AT3G55140	1.45e-144	Pectin lyase-like superfamily protein		Pectin lyase-like superfamily protein; CONTAINS InterPro DOMAIN/s: Pectin lyase fold/virulence factor (InterPro:IPR011050), AmbAllergen (InterPro:IPR018082), Pectate lyase/Amb allergen (InterPro:IPR002022), Pectin lyase fold (InterPro:IPR012334); BEST Arabidopsis thaliana protein match is: Pectin lyase-like superfamily protein (TAIR:AT3G09540.1); Has 35333 Blast hits to 34131 proteins in 2444 spe…
Pita_unigene24577	-1	AT3G54420	5.33e-61	homolog of carrot EP3-3 chitinase	encodes an EP3 chitinase that is expressed during somatic embryogenesis in 'nursing' cells surrounding the embryos but not in embryos themselves. The gene is also expressed in mature pollen and growing pollen tubes until they enter the receptive synergid, but not in endosperm and integuments as in carrot. Post-embryonically, expression is found in hydathodes, stipules, root epidermis and emerging…	homolog of carrot EP3-3 chitinase (EP3); FUNCTIONS IN: chitinase activity; INVOLVED IN: somatic embryogenesis, plant-type hypersensitive response; LOCATED IN: cell wall; EXPRESSED IN: 18 plant structures; EXPRESSED DURING: 6 growth stages; CONTAINS InterPro DOMAIN/s: Chitin-binding, type 1, conserved site (InterPro:IPR018371), Glycoside hydrolase, family 19 (InterPro:IPR016283), Chitin-binding, t…
Pita_unigene22247	-1	AT3G48410	4.27e-57	alpha/beta-Hydrolases superfamily protein		alpha/beta-Hydrolases superfamily protein; CONTAINS InterPro DOMAIN/s: Alpha/beta hydrolase fold-1 (InterPro:IPR000073); BEST Arabidopsis thaliana protein match is: alpha/beta-Hydrolases superfamily protein (TAIR:AT2G36290.1); Has 1039 Blast hits to 1035 proteins in 267 species: Archae - 10; Bacteria - 561; Metazoa - 10; Fungi - 51; Plants - 319; Viruses - 0; Other Eukaryotes - 88 (source: NCBI B…
Pita_unigene319	-1	AT3G48080	4.61e-40	alpha/beta-Hydrolases superfamily protein		alpha/beta-Hydrolases superfamily protein; FUNCTIONS IN: lipase activity, triglyceride lipase activity, signal transducer activity; INVOLVED IN: lipid metabolic process; LOCATED IN: cellular_component unknown; EXPRESSED IN: 19 plant structures; EXPRESSED DURING: 12 growth stages; CONTAINS InterPro DOMAIN/s: Lipase, class 3 (InterPro:IPR002921); BEST Arabidopsis thaliana protein match is: alpha/be…
Pita_unigene18029	-1	AT3G47810	4.75e-115	Calcineurin-like metallo-phosphoesterase superfamily protein	Homolog of yeast retromer subunit VPS29. Part of a retromer-like protein complex involved in endosome to lysosome protein transport.	MAIGO 1 (MAG1); FUNCTIONS IN: hydrolase activity, acting on ester bonds, protein serine/threonine phosphatase activity; INVOLVED IN: endosome to lysosome transport, protein targeting to vacuole; LOCATED IN: microsome, retromer complex, membrane, multivesicular body; EXPRESSED IN: 25 plant structures; EXPRESSED DURING: 15 growth stages; CONTAINS InterPro DOMAIN/s: Phosphodiesterase MJ0936 (InterPr…
Pita_unigene59393	-1	AT3G44200	1.77e-100	NIMA (never in mitosis, gene A)-related 6	Encodes AtNek5, a member of the NIMA-related serine/threonine kinases (Neks) that have been linked to cell-cycle regulation in fungi and mammals. Plant Neks might be involved in plant development processes.Interacts physically with plant kinesins ARK1 and ARK2. Mutants show defects in root epidermal cell morphology, trichome branching and other epidermal cell abnormalities suggesting a rol e in e…	NIMA (never in mitosis, gene A)-related 6 (NEK6); FUNCTIONS IN: protein serine/threonine kinase activity, protein kinase activity, kinase activity, ATP binding; INVOLVED IN: microtubule-based process, epidermal cell differentiation; LOCATED IN: cortical microtubule; EXPRESSED IN: 22 plant structures; EXPRESSED DURING: 13 growth stages; CONTAINS InterPro DOMAIN/s: Protein kinase, ATP binding site …	NEK	PK	Protein Kinase
Pita_unigene62723	-1	AT3G29575	3.53e-27	ABI five binding protein 3		ABI five binding protein 3 (AFP3); FUNCTIONS IN: protein binding; INVOLVED IN: biological_process unknown; LOCATED IN: cellular_component unknown; EXPRESSED IN: 17 plant structures; EXPRESSED DURING: 10 growth stages; CONTAINS InterPro DOMAIN/s: Protein of unknown function DUF1675 (InterPro:IPR012463); BEST Arabidopsis thaliana protein match is: ABI five binding protein (TAIR:AT1G69260.1); Has 19…
Pita_unigene57757	-1	AT3G26720	1.36e-153	Glycosyl hydrolase family 38 protein		Glycosyl hydrolase family 38 protein; FUNCTIONS IN: in 6 functions; INVOLVED IN: mannose metabolic process, carbohydrate metabolic process; LOCATED IN: plasma membrane, plant-type cell wall; EXPRESSED IN: 25 plant structures; EXPRESSED DURING: 13 growth stages; CONTAINS InterPro DOMAIN/s: Glycoside hydrolase-type carbohydrate-binding (InterPro:IPR011013), Glycoside hydrolase/deacetylase, beta/alp…
Pita_unigene60048	-1	AT3G26130	0	Cellulase (glycosyl hydrolase family 5) protein		Cellulase (glycosyl hydrolase family 5) protein; FUNCTIONS IN: cation binding, hydrolase activity, hydrolyzing O-glycosyl compounds, catalytic activity; INVOLVED IN: carbohydrate metabolic process; LOCATED IN: endomembrane system; EXPRESSED IN: inflorescence meristem, male gametophyte, root, flower; EXPRESSED DURING: M germinated pollen stage, 4 anthesis; CONTAINS InterPro DOMAIN/s: Ricin B-relat…
Pita_unigene44620	-1	AT3G25410	6.68e-147	Sodium Bile acid symporter family		Sodium Bile acid symporter family; FUNCTIONS IN: transporter activity, bile acid:sodium symporter activity; INVOLVED IN: sodium ion transport; LOCATED IN: chloroplast, membrane; EXPRESSED IN: 22 plant structures; EXPRESSED DURING: 13 growth stages; CONTAINS InterPro DOMAIN/s: Bile acid:sodium symporter (InterPro:IPR002657); BEST Arabidopsis thaliana protein match is: bile acid transporter 5 (TAIR…
Pita_unigene43592	-1	AT3G24500	3.1e-61	multiprotein bridging factor 1C	One of three genes in A. thaliana encoding multiprotein bridging factor 1, a highly conserved transcriptional coactivator. May serve as a bridging factor between a bZIP factor and TBP. Its expression is specifically elevated in response to pathogen infection, salinity, drought, heat, hydrogen peroxide, and application of abscisic acid or salicylic acid. Constitutive expression enhances the tolera…	multiprotein bridging factor 1C (MBF1C); FUNCTIONS IN: transcription coactivator activity, DNA binding, sequence-specific DNA binding transcription factor activity; INVOLVED IN: in 7 processes; LOCATED IN: nucleolus; EXPRESSED IN: 24 plant structures; EXPRESSED DURING: 14 growth stages; CONTAINS InterPro DOMAIN/s: Multiprotein bridging factor 1, N-terminal (InterPro:IPR013729); BEST Arabidopsis t…	MBF1	TR	Transcriptional Regulator
Pita_unigene62132	-1	AT3G22370	4.84e-125	alternative oxidase 1A	Encodes AOX1a, an isoform of alternative oxidase that is expressed in rosettes, flowers, and root. The alternative oxidase of plant mitochondria transfers electrons from the ubiquinone pool to oxygen without energy conservations. It is regulated through transcriptional control and by pyruvate. Plays a role in shoot acclimation to low temperature. Also is capable of ameliorating reactive oxygen sp…	alternative oxidase 1A (AOX1A); FUNCTIONS IN: alternative oxidase activity; INVOLVED IN: oxidation reduction, cellular respiration, response to cold, response to stress, mitochondria-nucleus signaling pathway; LOCATED IN: mitochondrion; EXPRESSED IN: 26 plant structures; EXPRESSED DURING: 14 growth stages; CONTAINS InterPro DOMAIN/s: Alternative oxidase (InterPro:IPR002680); BEST Arabidopsis thal…
Pita_unigene9000	-1	AT3G19990	2.69e-78			unknown protein; INVOLVED IN: biological_process unknown; LOCATED IN: chloroplast stroma, chloroplast; EXPRESSED IN: 23 plant structures; EXPRESSED DURING: 13 growth stages; Has 118 Blast hits to 118 proteins in 41 species: Archae - 0; Bacteria - 42; Metazoa - 0; Fungi - 0; Plants - 56; Viruses - 0; Other Eukaryotes - 20 (source: NCBI BLink).
Pita_unigene62008	-1	AT3G19950	2.25e-53	RING/U-box superfamily protein		RING/U-box superfamily protein; FUNCTIONS IN: zinc ion binding; EXPRESSED IN: 24 plant structures; EXPRESSED DURING: 15 growth stages; CONTAINS InterPro DOMAIN/s: Zinc finger, RING-type (InterPro:IPR001841), Zinc finger, C3HC4 RING-type (InterPro:IPR018957); BEST Arabidopsis thaliana protein match is: RING/U-box superfamily protein (TAIR:AT1G55530.1); Has 11106 Blast hits to 11075 proteins in 297…
Pita_unigene2668	-1	AT3G11670	0	UDP-Glycosyltransferase superfamily protein	Responsible for the final assembly of galactolipids in photosynthetic membranes. Provides stability to the PS I core complex (e.g. subunits PsaD, PsaE).	DIGALACTOSYL DIACYLGLYCEROL DEFICIENT 1 (DGD1); BEST Arabidopsis thaliana protein match is: digalactosyl diacylglycerol deficient 2 (TAIR:AT4G00550.1); Has 183 Blast hits to 183 proteins in 35 species: Archae - 0; Bacteria - 6; Metazoa - 0; Fungi - 0; Plants - 152; Viruses - 0; Other Eukaryotes - 25 (source: NCBI BLink).
Pita_unigene22201	-1	AT3G10350	6.94e-25	P-loop containing nucleoside triphosphate hydrolases superfamily protein		P-loop containing nucleoside triphosphate hydrolases superfamily protein; FUNCTIONS IN: ATP binding; INVOLVED IN: cellular metal ion homeostasis, anion transport; LOCATED IN: membrane; EXPRESSED IN: 23 plant structures; EXPRESSED DURING: 13 growth stages; CONTAINS InterPro DOMAIN/s: ATPase, anion-transporting (InterPro:IPR003348); BEST Arabidopsis thaliana protein match is: Anion-transporting ATP…
Pita_unigene25410	-1	AT3G09500	3.02e-28	Ribosomal L29 family protein		Ribosomal L29 family protein ; FUNCTIONS IN: structural constituent of ribosome; INVOLVED IN: translation, ribosome biogenesis; LOCATED IN: ribosome, cytosolic large ribosomal subunit, nucleolus; EXPRESSED IN: 22 plant structures; EXPRESSED DURING: 13 growth stages; CONTAINS InterPro DOMAIN/s: Ribosomal protein L29 (InterPro:IPR001854), Ribosomal protein L29, conserved site (InterPro:IPR018254); …
Pita_unigene616	-1	AT3G07810	3.66e-76	RNA-binding (RRM/RBD/RNP motifs) family protein		RNA-binding (RRM/RBD/RNP motifs) family protein; FUNCTIONS IN: RNA binding, nucleotide binding, nucleic acid binding; EXPRESSED IN: 24 plant structures; EXPRESSED DURING: 15 growth stages; CONTAINS InterPro DOMAIN/s: RNA recognition motif, RNP-1 (InterPro:IPR000504), Nucleotide-binding, alpha-beta plait (InterPro:IPR012677); BEST Arabidopsis thaliana protein match is: RNA-binding (RRM/RBD/RNP mot…	DDT	TR	Transcriptional Regulator
Pita_unigene2001	-1	AT3G05060	0	NOP56-like pre RNA processing ribonucleoprotein	SAR DNA-binding protein, putative, strong similarity to SAR DNA-binding protein-1 (Pisum sativum) GI:3132696; contains Pfam profile PF01798: Putative snoRNA binding domain; encodes NOP58-like protein	NOP56-like pre RNA processing ribonucleoprotein; FUNCTIONS IN: DNA binding; INVOLVED IN: biological_process unknown; LOCATED IN: nucleolus, membrane; EXPRESSED IN: 22 plant structures; EXPRESSED DURING: 13 growth stages; CONTAINS InterPro DOMAIN/s: Pre-mRNA processing ribonucleoprotein, snoRNA-binding domain (InterPro:IPR002687), NOP5, N-terminal (InterPro:IPR012974), NOSIC (InterPro:IPR012976); …
Pita_unigene39006	-1	AT3G04220	4.26e-23	Disease resistance protein (TIR-NBS-LRR class) family		Disease resistance protein (TIR-NBS-LRR class) family; FUNCTIONS IN: transmembrane receptor activity, nucleoside-triphosphatase activity, nucleotide binding, ATP binding; INVOLVED IN: signal transduction, defense response, apoptosis, innate immune response; LOCATED IN: intrinsic to membrane; EXPRESSED IN: 21 plant structures; EXPRESSED DURING: 13 growth stages; CONTAINS InterPro DOMAIN/s: ATPase,…
Pita_unigene3580	-1	AT3G01280	7.51e-33	voltage dependent anion channel 1	Encodes a voltage-dependent anion channel (VDAC: AT3G01280/VDAC1, AT5G67500/VDAC2, AT5G15090/VDAC3, AT5G57490/VDAC4, AT5G15090/VDAC5). VDACs are reported to be porin-type, beta-barrel diffusion pores. They are prominently localized in the outer mitochondrial membrane and are involved in metabolite exchange between the organelle and the cytosol.	voltage dependent anion channel 1 (VDAC1); FUNCTIONS IN: voltage-gated anion channel activity; INVOLVED IN: response to bacterium, anion transport; LOCATED IN: in 7 components; EXPRESSED IN: 27 plant structures; EXPRESSED DURING: 17 growth stages; CONTAINS InterPro DOMAIN/s: Porin, eukaryotic type (InterPro:IPR001925); BEST Arabidopsis thaliana protein match is: voltage dependent anion channel 3 …
Pita_unigene63674	-1	AT2G46210	0	Fatty acid/sphingolipid desaturase		Fatty acid/sphingolipid desaturase; FUNCTIONS IN: oxidoreductase activity, oxidoreductase activity, acting on paired donors, with oxidation of a pair of donors resulting in the reduction of molecular oxygen to two molecules of water, iron ion binding, heme binding; INVOLVED IN: oxidation reduction, fatty acid biosynthetic process, lipid metabolic process; EXPRESSED IN: 23 plant structures; EXPRES…
Pita_unigene7698	-1	AT2G45640	2.4e-51	SIN3 associated polypeptide P18	Involved in the regulation of salt stress. Expression of AtSAP18 is induced by NaCl, cold, drought, ABA, and ethylene treatment. AtSAP18 and HDA19 associate with ERF3 and ERF4 both in vitro and in vivo.	SIN3 associated polypeptide P18 (SAP18); FUNCTIONS IN: protein binding, transcription regulator activity; INVOLVED IN: response to salt stress, response to abscisic acid stimulus; EXPRESSED IN: 22 plant structures; EXPRESSED DURING: 13 growth stages; CONTAINS InterPro DOMAIN/s: Sin3 associated polypeptide p18 (InterPro:IPR010516), Histone deacetylase complex, SAP18 subunit (InterPro:IPR017250).
Pita_unigene21376	-1	AT2G44970	3.55e-52	alpha/beta-Hydrolases superfamily protein		alpha/beta-Hydrolases superfamily protein; FUNCTIONS IN: hydrolase activity, acting on ester bonds; INVOLVED IN: intracellular protein transport, GPI anchor metabolic process; LOCATED IN: intrinsic to endoplasmic reticulum membrane; EXPRESSED IN: 25 plant structures; EXPRESSED DURING: 15 growth stages; CONTAINS InterPro DOMAIN/s: PGAP1-like (InterPro:IPR012908); Has 178 Blast hits to 178 proteins…
Pita_unigene46569	-1	AT2G43250	2.06e-80			unknown protein; Has 32 Blast hits to 32 proteins in 11 species: Archae - 0; Bacteria - 0; Metazoa - 0; Fungi - 0; Plants - 32; Viruses - 0; Other Eukaryotes - 0 (source: NCBI BLink).
Pita_unigene41329	-1	AT2G42450	7.29e-152	alpha/beta-Hydrolases superfamily protein		alpha/beta-Hydrolases superfamily protein; FUNCTIONS IN: triglyceride lipase activity; INVOLVED IN: lipid metabolic process; LOCATED IN: mitochondrion; EXPRESSED IN: 21 plant structures; EXPRESSED DURING: 13 growth stages; CONTAINS InterPro DOMAIN/s: Lipase, class 3 (InterPro:IPR002921); BEST Arabidopsis thaliana protein match is: Mono-/di-acylglycerol lipase, N-terminal;Lipase, class 3 (TAIR:AT3…
Pita_unigene9222	-1	AT2G40000	1.43e-97	ortholog of sugar beet HS1 PRO-1 2		ortholog of sugar beet HS1 PRO-1 2 (HSPRO2); CONTAINS InterPro DOMAIN/s: Hs1pro-1, C-terminal (InterPro:IPR009743), Hs1pro-1, N-terminal (InterPro:IPR009869); BEST Arabidopsis thaliana protein match is: Hs1pro-1 protein (TAIR:AT3G55840.1); Has 71 Blast hits to 71 proteins in 18 species: Archae - 0; Bacteria - 0; Metazoa - 0; Fungi - 0; Plants - 60; Viruses - 0; Other Eukaryotes - 11 (source: NCBI…
Pita_unigene10785	-1	AT2G36770	6.09e-78	UDP-Glycosyltransferase superfamily protein		UDP-Glycosyltransferase superfamily protein; FUNCTIONS IN: transferase activity, transferring hexosyl groups, UDP-glycosyltransferase activity, transferase activity, transferring glycosyl groups; INVOLVED IN: metabolic process; LOCATED IN: cellular_component unknown; CONTAINS InterPro DOMAIN/s: UDP-glucuronosyl/UDP-glucosyltransferase (InterPro:IPR002213); BEST Arabidopsis thaliana protein match …
Pita_unigene43463	-1	AT2G33320	1.42e-23	Calcium-dependent lipid-binding (CaLB domain) family protein		Calcium-dependent lipid-binding (CaLB domain) family protein; CONTAINS InterPro DOMAIN/s: C2 calcium/lipid-binding domain, CaLB (InterPro:IPR008973), C2 calcium-dependent membrane targeting (InterPro:IPR000008); BEST Arabidopsis thaliana protein match is: Calcium-dependent lipid-binding (CaLB domain) family protein (TAIR:AT1G04540.1); Has 1158 Blast hits to 704 proteins in 125 species: Archae - 2…
Pita_unigene8249	-1	AT2G24970	5.05e-32			unknown protein; Has 33 Blast hits to 33 proteins in 17 species: Archae - 0; Bacteria - 0; Metazoa - 1; Fungi - 0; Plants - 28; Viruses - 0; Other Eukaryotes - 4 (source: NCBI BLink).
Pita_unigene44630	-1	AT2G24790	1.75e-35	CONSTANS-like 3	Positive regulator of photomorphogenesis that acts downstream of COP1 but can promote lateral root development independently of COP1 and also function as a daylength-sensitive regulator of shoot branching.	CONSTANS-like 3 (COL3); CONTAINS InterPro DOMAIN/s: Zinc finger, B-box (InterPro:IPR000315); BEST Arabidopsis thaliana protein match is: CONSTANS-like 4 (TAIR:AT5G24930.1); Has 35333 Blast hits to 34131 proteins in 2444 species: Archae - 798; Bacteria - 22429; Metazoa - 974; Fungi - 991; Plants - 531; Viruses - 0; Other Eukaryotes - 9610 (source: NCBI BLink).	C2C2-CO-like	TF	Transcription Factor
Pita_unigene4437	-1	AT2G24050	3.64e-65	MIF4G domain-containing protein / MA3 domain-containing protein	Encodes a putative eukaryotic translation initiation factor.	eukaryotic translation Initiation Factor isoform 4G2 (eIFiso4G2); FUNCTIONS IN: RNA binding, binding; INVOLVED IN: translation, RNA metabolic process; EXPRESSED IN: 22 plant structures; EXPRESSED DURING: 13 growth stages; CONTAINS InterPro DOMAIN/s: Initiation factor eIF-4 gamma, MA3 (InterPro:IPR003891), Armadillo-type fold (InterPro:IPR016024), MIF4G-like, type 3 (InterPro:IPR003890), MIF4-like…
Pita_unigene43894	-1	AT2G23810	5.89e-111	tetraspanin8	Member of TETRASPANIN family	tetraspanin8 (TET8); FUNCTIONS IN: molecular_function unknown; INVOLVED IN: aging; LOCATED IN: plasma membrane, membrane; EXPRESSED IN: 25 plant structures; EXPRESSED DURING: 14 growth stages; CONTAINS InterPro DOMAIN/s: Tetraspanin (InterPro:IPR018499), Tetraspanin, conserved site (InterPro:IPR018503), Tetraspanin, subgroup (InterPro:IPR000301); BEST Arabidopsis thaliana protein match is: tetras…
Pita_unigene16569	-1	AT2G03430	3.04e-91	Ankyrin repeat family protein		Ankyrin repeat family protein; INVOLVED IN: biological_process unknown; LOCATED IN: cell wall; EXPRESSED IN: 25 plant structures; EXPRESSED DURING: 13 growth stages; CONTAINS InterPro DOMAIN/s: Ankyrin repeat-containing domain (InterPro:IPR020683), Ankyrin repeat (InterPro:IPR002110); BEST Arabidopsis thaliana protein match is: ankyrin repeat protein (TAIR:AT5G66055.1); Has 130068 Blast hits to 3…
Pita_unigene43863	-1	AT1G79900	1.63e-122	Mitochondrial substrate carrier family protein	encodes a mitochondrial ornithine transporter that exports ornithine from the mitochondria to the cytosol	BAC2; CONTAINS InterPro DOMAIN/s: Mitochondrial carrier protein (InterPro:IPR002067), Mitochondrial substrate carrier (InterPro:IPR001993), Mitochondrial substrate/solute carrier (InterPro:IPR018108); BEST Arabidopsis thaliana protein match is: Mitochondrial substrate carrier family protein (TAIR:AT5G46800.1); Has 25782 Blast hits to 14100 proteins in 457 species: Archae - 0; Bacteria - 6; Metazo…
Pita_unigene2108	-1	AT1G77360	3.13e-59	Tetratricopeptide repeat (TPR)-like superfamily protein		Tetratricopeptide repeat (TPR)-like superfamily protein; CONTAINS InterPro DOMAIN/s: Pentatricopeptide repeat (InterPro:IPR002885); BEST Arabidopsis thaliana protein match is: Tetratricopeptide repeat (TPR)-like superfamily protein (TAIR:AT1G71060.1); Has 41021 Blast hits to 13124 proteins in 297 species: Archae - 2; Bacteria - 34; Metazoa - 347; Fungi - 738; Plants - 38768; Viruses - 0; Other Eu…
Pita_unigene3686	-1	AT1G76920	3.56e-47	F-box family protein		F-box family protein; CONTAINS InterPro DOMAIN/s: F-box domain, cyclin-like (InterPro:IPR001810), F-box domain, Skp2-like (InterPro:IPR022364), Kelch repeat type 2 (InterPro:IPR011498); BEST Arabidopsis thaliana protein match is: Galactose oxidase/kelch repeat superfamily protein (TAIR:AT3G61590.2); Has 279 Blast hits to 279 proteins in 31 species: Archae - 0; Bacteria - 0; Metazoa - 0; Fungi - 0…
Pita_unigene59859	-1	AT1G76480	1.31e-35			unknown protein; FUNCTIONS IN: molecular_function unknown; INVOLVED IN: biological_process unknown; LOCATED IN: cellular_component unknown; BEST Arabidopsis thaliana protein match is: unknown protein (TAIR:AT1G20890.1).
Pita_unigene46433	-1	AT1G69550	3.01e-50
Pita_unigene2445	-1	AT1G65560	6.8e-152	Zinc-binding dehydrogenase family protein		Zinc-binding dehydrogenase family protein; FUNCTIONS IN: oxidoreductase activity, binding, zinc ion binding, catalytic activity; INVOLVED IN: oxidation reduction, metabolic process; LOCATED IN: cellular_component unknown; EXPRESSED IN: 23 plant structures; EXPRESSED DURING: 13 growth stages; CONTAINS InterPro DOMAIN/s: GroES-like (InterPro:IPR011032), NAD(P)-binding domain (InterPro:IPR016040), A…
Pita_unigene59957	-1	AT1G65420	7.19e-46	Protein of unknown function (DUF565)	Chloroplast localized YCF20-like gene involved in nonphotochemical quenching. Has overlapping functions with npq6.	NONPHOTOCHEMICAL QUENCHING 7 (NPQ7); CONTAINS InterPro DOMAIN/s: Protein of unknown function DUF565 (InterPro:IPR007572); BEST Arabidopsis thaliana protein match is: Protein of unknown function (DUF565) (TAIR:AT3G56830.1); Has 195 Blast hits to 195 proteins in 63 species: Archae - 0; Bacteria - 57; Metazoa - 0; Fungi - 0; Plants - 109; Viruses - 0; Other Eukaryotes - 29 (source: NCBI BLink).
Pita_unigene61442	-1	AT1G65350	0	ubiquitin 13	polyubiquitin gene,Columbia ecotype revealed that the gene contained a 3.9-kb insertion in the coding region from mitochondrial DNA.	ubiquitin 13 (UBQ13); CONTAINS InterPro DOMAIN/s: Ubiquitin subgroup (InterPro:IPR019956), Ubiquitin conserved site (InterPro:IPR019954), Ubiquitin (InterPro:IPR000626), Ubiquitin supergroup (InterPro:IPR019955); BEST Arabidopsis thaliana protein match is: polyubiquitin 3 (TAIR:AT5G03240.3); Has 23178 Blast hits to 7252 proteins in 723 species: Archae - 0; Bacteria - 104; Metazoa - 10542; Fungi -…
Pita_unigene59309	-1	AT1G61290	1.57e-122	syntaxin of plants 124	member of SYP12 Gene Family	syntaxin of plants 124 (SYP124); CONTAINS InterPro DOMAIN/s: Target SNARE coiled-coil domain (InterPro:IPR000727), t-SNARE (InterPro:IPR010989), Syntaxin/epimorphin, conserved site (InterPro:IPR006012), Syntaxin, N-terminal (InterPro:IPR006011); BEST Arabidopsis thaliana protein match is: syntaxin of plants 125 (TAIR:AT1G11250.1); Has 2975 Blast hits to 2948 proteins in 317 species: Archae - 21; …
Pita_unigene60937	-1	AT1G61260	1.45e-38	Protein of unknown function (DUF761)		Protein of unknown function (DUF761); FUNCTIONS IN: molecular_function unknown; INVOLVED IN: biological_process unknown; LOCATED IN: endomembrane system; EXPRESSED IN: 12 plant structures; EXPRESSED DURING: 7 growth stages; CONTAINS InterPro DOMAIN/s: Protein of unknown function DUF761, plant (InterPro:IPR008480); BEST Arabidopsis thaliana protein match is: Protein of unknown function (DUF761) (T…
Pita_unigene62195	-1	AT1G61150	2.74e-112	LisH and RanBPM domains containing protein		LisH and RanBPM domains containing protein; FUNCTIONS IN: molecular_function unknown; INVOLVED IN: biological_process unknown; LOCATED IN: cellular_component unknown; EXPRESSED IN: 23 plant structures; EXPRESSED DURING: 13 growth stages; CONTAINS InterPro DOMAIN/s: Ran binding protein, CRA domain (InterPro:IPR019589), CTLH, C-terminal LisH motif (InterPro:IPR006595), Ran binding protein-like, CRA…
Pita_unigene62320	-1	AT1G60860	0	ARF-GAP domain 2	A member of ARF GAP domain (AGD), A thaliana has 15 members, grouped into four classes. AGD2 belongs to the class 1, together with AGD1, AGD3, and AGD4.	ARF-GAP domain 2 (AGD2); FUNCTIONS IN: ARF GTPase activator activity, zinc ion binding; INVOLVED IN: regulation of ARF GTPase activity; LOCATED IN: cytoplasm; EXPRESSED IN: 22 plant structures; EXPRESSED DURING: 15 growth stages; CONTAINS InterPro DOMAIN/s: Arf GTPase activating protein (InterPro:IPR001164), Pleckstrin homology-type (InterPro:IPR011993), Ankyrin repeat-containing domain (InterPro…
Pita_unigene58816	-1	AT1G60470	5.26e-178	galactinol synthase 4	Predicted to encode a galactinol synthase.	galactinol synthase 4 (GolS4); CONTAINS InterPro DOMAIN/s: Glycosyl transferase, family 8 (InterPro:IPR002495); BEST Arabidopsis thaliana protein match is: galactinol synthase 7 (TAIR:AT1G60450.1); Has 1247 Blast hits to 1246 proteins in 290 species: Archae - 0; Bacteria - 113; Metazoa - 260; Fungi - 270; Plants - 469; Viruses - 69; Other Eukaryotes - 66 (source: NCBI BLink).
Pita_unigene46825	-1	AT1G60420	0	DC1 domain-containing protein	Reduce transmission through pollen.	DC1 domain-containing protein; FUNCTIONS IN: oxidoreductase activity, antioxidant activity; INVOLVED IN: response to cadmium ion, pollen tube growth, pollen tube guidance; LOCATED IN: cellular_component unknown; EXPRESSED IN: 25 plant structures; EXPRESSED DURING: 15 growth stages; CONTAINS InterPro DOMAIN/s: Thioredoxin fold (InterPro:IPR012335), Alkyl hydroperoxide reductase/ Thiol specific ant…
Pita_unigene15519	-1	AT1G54115	0	cation calcium exchanger 4	Involved in cation (Na and K) homeostasis.	cation calcium exchanger 4 (CCX4); FUNCTIONS IN: cation:cation antiporter activity; INVOLVED IN: cation transport, cellular cation homeostasis; LOCATED IN: integral to membrane; EXPRESSED IN: 24 plant structures; EXPRESSED DURING: 15 growth stages; CONTAINS InterPro DOMAIN/s: Sodium/calcium exchanger membrane region (InterPro:IPR004837); BEST Arabidopsis thaliana protein match is: cation exchange…
Pita_unigene8105	-1	AT1G52310	0	protein kinase family protein / C-type lectin domain-containing protein		protein kinase family protein / C-type lectin domain-containing protein; FUNCTIONS IN: kinase activity; INVOLVED IN: protein amino acid phosphorylation; LOCATED IN: endomembrane system; EXPRESSED IN: 22 plant structures; EXPRESSED DURING: 13 growth stages; CONTAINS InterPro DOMAIN/s: C-type lectin (InterPro:IPR001304), Protein kinase, catalytic domain (InterPro:IPR000719), C-type lectin fold (Int…	RLK-Pelle_C-LEC	PK	Protein Kinase
Pita_unigene16279	-1	AT1G51200	5.53e-33	A20/AN1-like zinc finger family protein		A20/AN1-like zinc finger family protein; FUNCTIONS IN: DNA binding, zinc ion binding; INVOLVED IN: biological_process unknown; LOCATED IN: cellular_component unknown; EXPRESSED IN: 24 plant structures; EXPRESSED DURING: 15 growth stages; CONTAINS InterPro DOMAIN/s: Zinc finger, AN1-type (InterPro:IPR000058), Zinc finger, A20-type (InterPro:IPR002653); BEST Arabidopsis thaliana protein match is: A…
Pita_unigene7755	-1	AT1G45249	2.64e-26	abscisic acid responsive elements-binding factor 2	Leucine zipper transcription factor that binds to the abscisic acid (ABA)?responsive element (ABRE) motif in the promoter region of ABA-inducible genes. Enhances drought tolerance in vegetative tissues. Required for normal glucose response. Localized in the nucleus. Expressed constitutively in roots, leaf vascular tissues, and hydathodes or in all tissues under stress conditions. It's phosphoryla…	abscisic acid responsive elements-binding factor 2 (ABF2); CONTAINS InterPro DOMAIN/s: Basic-leucine zipper (bZIP) transcription factor (InterPro:IPR004827), Basic leucine zipper (InterPro:IPR011700); BEST Arabidopsis thaliana protein match is: abscisic acid responsive elements-binding factor 3 (TAIR:AT4G34000.2).	bZIP	TF	Transcription Factor
Pita_unigene17384	-1	AT1G45160	2.49e-47	Protein kinase superfamily protein		Protein kinase superfamily protein; FUNCTIONS IN: kinase activity; INVOLVED IN: protein amino acid phosphorylation; LOCATED IN: cellular_component unknown; EXPRESSED IN: 25 plant structures; EXPRESSED DURING: 15 growth stages; CONTAINS InterPro DOMAIN/s: Serine/threonine-protein kinase domain (InterPro:IPR002290), Serine/threonine-protein kinase-like domain (InterPro:IPR017442), Serine/threonine-…	AGC_RSK-2	PK	Protein Kinase
Pita_unigene40854	-1	AT1G28330	1.43e-25	dormancy-associated protein-like 1	dormancy-associated protein (DRM1)	dormancy-associated protein-like 1 (DYL1); FUNCTIONS IN: molecular_function unknown; INVOLVED IN: response to fructose stimulus, response to sucrose stimulus, response to glucose stimulus; LOCATED IN: cellular_component unknown; EXPRESSED IN: 22 plant structures; EXPRESSED DURING: 13 growth stages; CONTAINS InterPro DOMAIN/s: Dormancyauxin associated (InterPro:IPR008406); BEST Arabidopsis thalian…
Pita_unigene45646	-1	AT1G27990	1.29e-96			unknown protein; BEST Arabidopsis thaliana protein match is: unknown protein (TAIR:AT5G52420.1); Has 86 Blast hits to 86 proteins in 15 species: Archae - 0; Bacteria - 0; Metazoa - 0; Fungi - 0; Plants - 84; Viruses - 0; Other Eukaryotes - 2 (source: NCBI BLink).
Pita_unigene56632	-1	AT1G25230	2.17e-43	Calcineurin-like metallo-phosphoesterase superfamily protein		Calcineurin-like metallo-phosphoesterase superfamily protein; FUNCTIONS IN: hydrolase activity, protein serine/threonine phosphatase activity; INVOLVED IN: biological_process unknown; LOCATED IN: endomembrane system; EXPRESSED IN: 22 plant structures; EXPRESSED DURING: 13 growth stages; CONTAINS InterPro DOMAIN/s: Metallophosphoesterase (InterPro:IPR004843); BEST Arabidopsis thaliana protein matc…
Pita_unigene12697	-1	AT1G23890	8.51e-28	NHL domain-containing protein		NHL domain-containing protein; FUNCTIONS IN: molecular_function unknown; INVOLVED IN: biological_process unknown; LOCATED IN: endomembrane system; EXPRESSED IN: 24 plant structures; EXPRESSED DURING: 13 growth stages; CONTAINS InterPro DOMAIN/s: NHL repeat. subgroup (InterPro:IPR013017), NHL repeat (InterPro:IPR001258), Six-bladed beta-propeller, TolB-like (InterPro:IPR011042); BEST Arabidopsis t…
Pita_unigene58553	-1	AT1G23890	4.95e-48	NHL domain-containing protein		NHL domain-containing protein; FUNCTIONS IN: molecular_function unknown; INVOLVED IN: biological_process unknown; LOCATED IN: endomembrane system; EXPRESSED IN: 24 plant structures; EXPRESSED DURING: 13 growth stages; CONTAINS InterPro DOMAIN/s: NHL repeat. subgroup (InterPro:IPR013017), NHL repeat (InterPro:IPR001258), Six-bladed beta-propeller, TolB-like (InterPro:IPR011042); BEST Arabidopsis t…
Pita_unigene60292	-1	AT1G20160	0	Subtilisin-like serine endopeptidase family protein		ATSBT5.2; FUNCTIONS IN: identical protein binding, serine-type endopeptidase activity; INVOLVED IN: proteolysis, negative regulation of catalytic activity; LOCATED IN: apoplast; EXPRESSED IN: 24 plant structures; EXPRESSED DURING: 12 growth stages; CONTAINS InterPro DOMAIN/s: Protease-associated PA (InterPro:IPR003137), Peptidase S8/S53, subtilisin/kexin/sedolisin (InterPro:IPR000209), Peptidase …
Pita_unigene34345	-1	AT1G15500	1.96e-36	TLC ATP/ADP transporter		ATNTT2; FUNCTIONS IN: ATP:ADP antiporter activity; INVOLVED IN: transport; LOCATED IN: chloroplast, chloroplast envelope, cytoplasm; EXPRESSED IN: 7 plant structures; EXPRESSED DURING: M germinated pollen stage, seedling growth; CONTAINS InterPro DOMAIN/s: ADP/ATP carrier protein (InterPro:IPR004667); BEST Arabidopsis thaliana protein match is: nucleotide transporter 1 (TAIR:AT1G80300.1); Has 767…
Pita_unigene50524	-1	AT1G15480	4.19e-42	Tetratricopeptide repeat (TPR)-like superfamily protein		Tetratricopeptide repeat (TPR)-like superfamily protein; CONTAINS InterPro DOMAIN/s: Pentatricopeptide repeat (InterPro:IPR002885); BEST Arabidopsis thaliana protein match is: PENTATRICOPEPTIDE REPEAT 596 (TAIR:AT1G80270.3); Has 10417 Blast hits to 5237 proteins in 200 species: Archae - 3; Bacteria - 20; Metazoa - 156; Fungi - 81; Plants - 9958; Viruses - 0; Other Eukaryotes - 199 (source: NCBI B…
Pita_unigene53180	-1	AT1G15000	1.71e-50	serine carboxypeptidase-like 50		serine carboxypeptidase-like 50 (scpl50); FUNCTIONS IN: serine-type carboxypeptidase activity; INVOLVED IN: proteolysis; LOCATED IN: vacuole; EXPRESSED IN: 22 plant structures; EXPRESSED DURING: 13 growth stages; CONTAINS InterPro DOMAIN/s: Peptidase S10, serine carboxypeptidase (InterPro:IPR001563), Peptidase S10, serine carboxypeptidase, active site (InterPro:IPR018202); BEST Arabidopsis thalia…
Pita_unigene25450	-1	AT1G13130	2.38e-80	Cellulase (glycosyl hydrolase family 5) protein		Cellulase (glycosyl hydrolase family 5) protein; FUNCTIONS IN: cation binding, hydrolase activity, hydrolyzing O-glycosyl compounds, catalytic activity; INVOLVED IN: carbohydrate metabolic process; LOCATED IN: endomembrane system; EXPRESSED IN: 8 plant structures; EXPRESSED DURING: 4 anthesis, C globular stage, F mature embryo stage, petal differentiation and expansion stage, E expanded cotyledon…
Pita_unigene43596	-1	AT1G11650	1.82e-131	RNA-binding (RRM/RBD/RNP motifs) family protein	Encodes an RNA binding protein with three RNA recognition motifs.	RBP45B; FUNCTIONS IN: RNA binding; EXPRESSED IN: 26 plant structures; EXPRESSED DURING: 16 growth stages; CONTAINS InterPro DOMAIN/s: RNA recognition motif, RNP-1 (InterPro:IPR000504), Nucleotide-binding, alpha-beta plait (InterPro:IPR012677); BEST Arabidopsis thaliana protein match is: RNA-binding protein 45A (TAIR:AT5G54900.1); Has 29660 Blast hits to 18296 proteins in 811 species: Archae - 14;…
Pita_unigene56310	-1	AT1G10360	3.06e-32	glutathione S-transferase TAU 18	Encodes glutathione transferase belonging to the tau class of GSTs. Naming convention according to Wagner et al. (2002).	glutathione S-transferase TAU 18 (GSTU18); CONTAINS InterPro DOMAIN/s: Thioredoxin fold (InterPro:IPR012335), Glutathione S-transferase, C-terminal (InterPro:IPR004046), Glutathione S-transferase, C-terminal-like (InterPro:IPR010987), Glutathione S-transferase/chloride channel, C-terminal (InterPro:IPR017933), Glutathione S-transferase, N-terminal (InterPro:IPR004045), Thioredoxin-like fold (Inte…
Pita_unigene58990	-1	AT1G08845	2.6e-86	Ribosomal L18p/L5e family protein		Ribosomal L18p/L5e family protein; FUNCTIONS IN: structural constituent of ribosome; INVOLVED IN: translation; LOCATED IN: endomembrane system, ribosome, intracellular; CONTAINS InterPro DOMAIN/s: Ribosomal protein L18/L5 (InterPro:IPR005484); BEST Arabidopsis thaliana protein match is: Ribosomal L18p/L5e family protein (TAIR:AT3G20230.1); Has 251 Blast hits to 251 proteins in 55 species: Archae …
Pita_unigene60278	-1	AT1G07410	4.64e-81	RAB GTPase homolog A2B		RAB GTPase homolog A2B (RABA2b); FUNCTIONS IN: GTP binding, GTPase activity; INVOLVED IN: intracellular protein transport, signal transduction, nucleocytoplasmic transport, protein transport, small GTPase mediated signal transduction; LOCATED IN: endosome, plasma membrane, cell plate; EXPRESSED IN: 21 plant structures; EXPRESSED DURING: 7 growth stages; CONTAINS InterPro DOMAIN/s: Ran GTPase (Int…
Pita_unigene7757	-1	AT1G03750	0	switch 2		switch 2 (SWI2); FUNCTIONS IN: helicase activity, DNA binding, ATP binding, nucleic acid binding; LOCATED IN: membrane; EXPRESSED IN: 24 plant structures; EXPRESSED DURING: 15 growth stages; CONTAINS InterPro DOMAIN/s: DEAD-like helicase, N-terminal (InterPro:IPR014001), DNA/RNA helicase, C-terminal (InterPro:IPR001650), Helicase, superfamily 1/2, ATP-binding domain (InterPro:IPR014021), SNF2-rel…	SNF2	TR	Transcriptional Regulator
Pita_unigene10210	-1
Pita_unigene10418	-1
Pita_unigene11220	-1
Pita_unigene11453	-1
Pita_unigene11808	-1
Pita_unigene12239	-1
Pita_unigene12416	-1
Pita_unigene12649	-1
Pita_unigene12724	-1
Pita_unigene12846	-1
Pita_unigene13191	-1
Pita_unigene13338	-1
Pita_unigene14317	-1
Pita_unigene14848	-1
Pita_unigene14955	-1
Pita_unigene15941	-1
Pita_unigene16109	-1
Pita_unigene17043	-1
Pita_unigene17170	-1
Pita_unigene17595	-1
Pita_unigene17596	-1
Pita_unigene17622	-1
Pita_unigene18264	-1
Pita_unigene18742	-1
Pita_unigene19664	-1
Pita_unigene19943	-1
Pita_unigene20032	-1
Pita_unigene21974	-1
Pita_unigene22525	-1
Pita_unigene2292	-1
Pita_unigene2293	-1
Pita_unigene23289	-1
Pita_unigene23657	-1
Pita_unigene23792	-1
Pita_unigene23835	-1
Pita_unigene24690	-1
Pita_unigene24978	-1
Pita_unigene2504	-1
Pita_unigene25077	-1
Pita_unigene25115	-1
Pita_unigene25213	-1
Pita_unigene25869	-1
Pita_unigene26936	-1
Pita_unigene27223	-1
Pita_unigene27706	-1
Pita_unigene27829	-1
Pita_unigene28624	-1
Pita_unigene28822	-1
Pita_unigene28827	-1
Pita_unigene2885	-1
Pita_unigene28926	-1
Pita_unigene28968	-1
Pita_unigene29038	-1
Pita_unigene29502	-1
Pita_unigene29545	-1
Pita_unigene29866	-1
Pita_unigene29945	-1
Pita_unigene30772	-1
Pita_unigene30908	-1
Pita_unigene31083	-1
Pita_unigene32446	-1
Pita_unigene32508	-1
Pita_unigene33043	-1
Pita_unigene33297	-1
Pita_unigene33382	-1
Pita_unigene33451	-1
Pita_unigene33668	-1
Pita_unigene33967	-1
Pita_unigene33984	-1
Pita_unigene34142	-1
Pita_unigene34267	-1
Pita_unigene34543	-1
Pita_unigene34610	-1
Pita_unigene34866	-1						C3H	TF	Transcription Factor
Pita_unigene35014	-1
Pita_unigene35310	-1
Pita_unigene35537	-1
Pita_unigene35793	-1
Pita_unigene36454	-1
Pita_unigene36657	-1
Pita_unigene36792	-1
Pita_unigene36794	-1
Pita_unigene37324	-1
Pita_unigene37549	-1
Pita_unigene37855	-1
Pita_unigene37961	-1
Pita_unigene37965	-1
Pita_unigene38460	-1
Pita_unigene38826	-1
Pita_unigene3897	-1
Pita_unigene39252	-1
Pita_unigene39340	-1
Pita_unigene40476	-1
Pita_unigene41126	-1
Pita_unigene41185	-1
Pita_unigene41327	-1
Pita_unigene41557	-1
Pita_unigene41626	-1
Pita_unigene4164	-1
Pita_unigene41735	-1
Pita_unigene41970	-1
Pita_unigene42042	-1
Pita_unigene42256	-1
Pita_unigene42952	-1
Pita_unigene43086	-1
Pita_unigene43154	-1
Pita_unigene43556	-1
Pita_unigene43681	-1
Pita_unigene44103	-1
Pita_unigene44410	-1
Pita_unigene44625	-1
Pita_unigene44711	-1
Pita_unigene45407	-1
Pita_unigene45875	-1
Pita_unigene47292	-1
Pita_unigene47331	-1
Pita_unigene47589	-1
Pita_unigene476	-1
Pita_unigene47819	-1
Pita_unigene47867	-1
Pita_unigene48193	-1
Pita_unigene49509	-1
Pita_unigene49830	-1
Pita_unigene49937	-1
Pita_unigene51227	-1
Pita_unigene51810	-1
Pita_unigene5224	-1
Pita_unigene5275	-1
Pita_unigene52902	-1
Pita_unigene52983	-1
Pita_unigene5320	-1
Pita_unigene53638	-1
Pita_unigene53717	-1
Pita_unigene54308	-1
Pita_unigene5547	-1
Pita_unigene55600	-1
Pita_unigene55620	-1
Pita_unigene55789	-1
Pita_unigene55817	-1
Pita_unigene56189	-1
Pita_unigene56263	-1
Pita_unigene56270	-1
Pita_unigene56340	-1
Pita_unigene56410	-1
Pita_unigene56728	-1
Pita_unigene58286	-1
Pita_unigene58395	-1
Pita_unigene59204	-1
Pita_unigene59478	-1
Pita_unigene59713	-1
Pita_unigene60888	-1
Pita_unigene6109	-1
Pita_unigene61119	-1
Pita_unigene61344	-1
Pita_unigene6209	-1
Pita_unigene62116	-1
Pita_unigene62654	-1
Pita_unigene62776	-1
Pita_unigene63819	-1
Pita_unigene64127	-1
Pita_unigene64137	-1
Pita_unigene64245	-1
Pita_unigene6684	-1
Pita_unigene7234	-1
Pita_unigene7313	-1
Pita_unigene7502	-1
Pita_unigene7627	-1
Pita_unigene7873	-1
Pita_unigene8146	-1
Pita_unigene8726	-1
Pita_unigene9207	-1
Pita_unigene9480	-1
Pita_unigene9829	-1
