# Supplementary material for: Comparative transcriptome analyses reveal two distinct transcriptional modules associated with pollen shedding time in pine
Source: BMC Genomics. 2020 Jul 22;21:504. doi: 10.1186/s12864-020-06880-9 (PMC7374968; doi:10.1186/s12864-020-06880-9)
Supplement: Supplementary file 11 — Additional file 11: Data Set 4. Normalised Z-score values of 640 genes in all analysed samples. [file 12864_2020_6880_MOESM11_ESM.xls]

## Sheet: Sheet3
	target_id	EMC1-1	EMC1-2	EMC1-3	EMC1-4	EMC1-5	EMC1-6	EMC2-1	EMC2-2	EMC2-3	EMC2-4	EMC2-5	EMC2-6	EMC3-1	EMC3-2	EMC3-3	EMC3-4	EMC3-5	EMC3-6	0	LMC1-1	LMC1-2	LMC1-3	LMC1-4	LMC1-5	LMC1-6	LMC2-1	LMC2-2	LMC2-3	LMC2-4	LMC2-5	LMC2-6	LMC3-1	LMC3-2	LMC3-3	LMC3-4	LMC3-5	LMC3-6	0	1y-1	1y-2	1y-3	1y-4	1y-5	1y-6	3y-1	3y-2	3y-3	3y-4
EPs up regulated genes	PtTCP2	0.885236	0.704184	0.606255	-0.552267	0.606262	0.60284	0.843745	0.870128	1.12449	0.957154	0.507114	1.03511	1.12623	1.13972	1.05237	0.921343	1.02366	1.15229	0	0.190589	0.195122	-0.0426623	-0.645478	-0.297317	-0.145775	0.660467	0.440812	0.269327	0.447757	0.175893	0.269034	0.803248	0.560958	1.0046	0.819425	0.572205	0.856994	0	0.761388	0.5431	0.264414	0.584187	0.534812	0.776423	0.274463	0.404129	-1.8312	0.545249
EPs up regulated genes	Pita_unigene9795	-0.335921	0.142971	0.518864	0.117242	-0.0226162	-0.252743	0.420575	0.747383	1.01616	0.6464	0.998591	0.245949	-0.112821	0.468531	0.388159	-0.013249	-0.257839	-0.303213	0	-0.777906	-0.480834	-2.41692	-1.15605	0.0835187	-0.366306	0.292447	0.28282	-0.401537	0.603103	0.540474	-0.557296	-0.546662	-0.804865	-1.78882	-0.184815	-0.182163	-1.28469	0	0.649423	-1.88598	1.19443	1.24494	1.34681	1.46639	1.37855	-1.54714	0.54281	1.52921
EPs up regulated genes	Pita_unigene9759	0.476532	0.729082	0.463738	1.68151	1.32523	0.710959	0.769117	0.186714	1.03455	1.18194	1.59163	0.650992	1.07586	0.765971	0.975163	1.13851	1.31219	0.665099	0	-0.611661	-0.131113	-0.722024	0.628252	-0.285348	-0.246274	1.5624	1.22161	1.89359	1.50117	1.40686	2.10702	-0.128161	-0.518832	0.885848	0.194101	0.240715	1.05172	0	0.575529	0.440448	1.42701	0.79295	0.839481	1.39319	0.976763	0.920394	1.18005	1.66003
EPs up regulated genes	Pita_unigene9690	0.508669	0.444008	-0.0713988	0.241505	-0.266407	0.491983	0.448244	0.605919	0.181788	0.35626	0.0644777	0.516222	0.576989	0.584302	0.476114	0.68862	0.365209	0.870953	0	-0.728947	-0.113301	-0.341064	-0.514449	-0.425703	-0.177442	0.0409427	-0.044149	-0.160058	0.0885607	0.256443	0.00741933	0.242005	0.336937	0.599024	0.266631	0.374586	0.312618	0	1.3957	1.38758	0.920801	1.40651	1.42291	1.17187	1.14844	1.00291	1.10474	1.14526
EPs up regulated genes	Pita_unigene9663	0.419673	0.44039	-0.257526	-0.319854	0.21088	-0.269232	0.0324363	-0.0230366	0.436017	0.269899	0.052705	0.203971	0.779196	1.53183	1.3655	1.20047	1.22672	0.917165	0	-0.767	-0.666124	-0.651132	-0.894112	-0.400866	-0.597882	-0.473109	-0.8837	-0.519229	-0.361876	-0.487462	-0.783797	1.34165	0.102259	0.799559	0.52261	0.222685	0.366352	0	0.251175	-1.01025	0.906313	0.480367	0.108701	0.313894	-1.01025	-0.170612	0.25653	-0.821341
EPs up regulated genes	Pita_unigene9554	0.424004	0.398559	0.209803	0.273122	-0.00221002	-0.137862	0.451418	0.316125	0.261001	0.183036	0.105937	-0.0185592	0.533045	0.498251	0.578845	0.306116	0.481666	-0.0538473	0	-0.388092	-1.25277	-0.211175	-0.220044	-0.197181	-0.250874	-0.311078	-1.457	-0.238384	-0.34652	-0.0638396	-0.303264	-0.0931025	-1.25321	0.0396639	0.0201553	0.0725633	0.0411521	0	0.521626	0.683729	0.450073	-1.53377	0.573679	0.573151	0.920538	-1.25383	0.456733	0.408667
EPs up regulated genes	Pita_unigene9514	0.409895	0.836873	-0.642605	0.182111	0.979391	0.324955	0.874985	1.49539	0.463953	1.07162	0.702151	0.846068	0.47411	2.05966	0.410981	1.92769	2.41369	0.919165	0	-1.01502	-0.981642	0.155387	-0.98525	-0.0302156	-1.18081	-0.387477	0.0624266	-1.18081	0.987197	-0.525297	-1.18081	-0.696771	-0.00920437	0.0756452	1.15868	0.15272	-0.205124	0	1.66716	1.31912	1.8722	0.0337721	2.05351	-0.108397	-0.181152	1.58234	1.66646	0.990481
EPs up regulated genes	Pita_unigene9472	0.0513156	0.00343148	1.19305	0.846635	-0.30504	0.553918	1.43819	0.647135	1.94845	1.68604	0.498681	1.43711	0.626854	0.121441	0.828892	0.831718	0.0718399	0.726077	0	-0.819692	-0.442977	-0.268506	-0.0346986	-0.470099	-0.395331	0.180559	0.48043	0.562958	-0.0244491	0.705432	0.740853	-1.16304	-0.860704	-0.242375	-0.635582	-0.318903	-0.135549	0	-0.939515	-0.512671	-0.725544	-0.973665	-1.13591	-0.397745	-0.250446	-0.183494	-0.522681	0.514204
EPs up regulated genes	Pita_unigene9422	0.108467	0.116572	-0.668334	-1.34109	0.141018	-1.03399	0.0218512	0.70439	0.936285	0.779803	-0.158582	0.194522	0.301714	1.17434	1.13116	1.06347	0.386634	0.105112	0	-1.3646	-0.18538	-1.09082	-1.45051	-1.44435	-1.43845	0.244172	0.5673	-1.38899	-1.00261	-0.206887	-1.3527	0.264542	0.604806	-0.565761	0.217651	0.0932455	-0.815442	0	0.580199	0.872238	1.03725	0.197597	1.32085	2.02071	1.59178	0.304872	1.09717	0.860349
EPs up regulated genes	Pita_unigene9259	0.624779	-0.268065	-0.572071	-0.60948	-0.481235	-0.0675322	1.70306	0.156374	1.23409	-0.117506	-0.26356	1.23618	2.14289	1.27353	1.60938	1.18045	1.96798	2.80976	0	-0.60948	-0.60948	-0.60948	-0.52621	-0.571062	-0.516855	-0.209337	-0.056472	-0.321035	-0.418228	-0.545184	-0.210082	0.582904	0.373809	0.989765	1.37862	0.359681	0.753443	0	-0.60948	-0.60948	-0.60948	-0.536385	-0.60948	-0.60948	-0.60948	-0.60948	-0.261016	-0.60948
EPs up regulated genes	Pita_unigene9154	0.78789	0.625115	0.416766	0.537993	0.591983	0.819212	1.05967	0.92025	0.806183	0.871493	0.861141	1.1579	0.946998	1.00717	0.83062	0.923887	1.00257	1.00136	0	-0.216521	0.359413	0.00487134	0.32424	0.0062755	0.380999	0.550989	0.762494	0.641975	0.643923	0.809348	0.871981	0.359783	0.421254	0.74235	0.583633	0.653984	0.822107	0	1.00536	0.971667	0.971543	1.01664	1.03434	1.07172	0.94493	0.912922	0.935044	1.02096
EPs up regulated genes	Pita_unigene9006	0.354468	0.415339	0.931406	0.646428	-0.214625	0.301082	0.267038	0.43266	0.955914	1.08195	0.125732	0.251718	0.353511	0.316694	0.62691	0.658753	-0.172329	-0.356489	0	-0.6155	0.418407	0.393668	-1.35589	-0.826178	-0.780879	-0.353363	0.419922	-0.98658	-0.454877	-0.668757	-1.0749	-0.482075	0.211321	-1.28116	-1.139	-0.953307	-1.18965	0	0.718718	1.07731	-1.56982	1.13097	-0.246407	0.0181428	1.22267	-0.434143	1.4306	1.73118
EPs up regulated genes	Pita_unigene8890	1.03271	1.07622	0.772261	0.64707	1.18737	1.72365	1.45322	1.59966	2.1063	1.80388	1.13517	1.50958	0.955771	1.22434	1.92466	1.31343	1.19245	1.4912	0	0.506057	0.95935	0.718038	-0.0795196	0.292063	0.175114	1.19838	1.89739	0.501015	0.332015	0.834237	0.636658	0.884139	1.06226	0.422168	0.884592	0.57141	0.801423	0	0.119109	0.208917	0.573232	-0.0971501	-0.0785831	-0.487492	-0.206669	-0.0897726	-0.252848	0.0386738
EPs up regulated genes	Pita_unigene8818	1.62118	1.11245	-0.162772	1.15521	1.85443	1.32617	1.14579	0.875085	0.0775743	0.610882	1.64825	1.18174	1.09154	0.916332	0.163288	0.7261	1.33762	0.865415	0	-1.73895	-1.73955	-1.68596	0.000830338	0.853841	1.72091	-1.79208	-1.79208	-0.387964	0.0973077	1.25017	-0.0101602	-1.72769	-1.79208	-0.299958	0.207892	1.44421	0.0626845	0	0.916474	0.983434	0.482424	1.20639	0.798823	0.879199	0.284106	0.905729	0.900737	1.47382
EPs up regulated genes	Pita_unigene870	-0.102652	-0.120283	-0.258695	-0.817004	-0.135414	-0.288517	0.208436	0.485198	-0.184321	-0.421619	-0.0545072	-0.152988	0.175027	-0.065061	0.135969	-0.0953517	0.0541882	-0.234533	0	-0.705695	-0.572761	-0.805265	-0.596298	-1.00269	-1.0839	-0.050525	-0.501014	-0.463892	-0.755216	-0.55558	-0.526549	-0.24687	-0.364657	-0.508864	-0.763738	-0.626741	-0.807853	0	1.05319	1.07353	0.457658	0.91938	1.25611	1.1355	1.06247	1.35712	1.26381	0.669634
EPs up regulated genes	Pita_unigene8612	0.412204	-0.26807	0.497624	0.643021	-0.246286	0.964629	1.00174	0.230246	1.06392	1.44191	0.417935	1.26712	0.545289	-0.127022	0.665066	0.863846	-0.0651996	0.797994	0	-0.460874	-0.36852	-0.388232	-0.359134	-0.0172018	-0.307905	-0.11112	0.11484	0.142705	0.804647	0.0577134	0.27607	-0.488062	-0.325667	0.081384	0.612087	-0.331276	0.00125846	0	-0.239265	0.0153333	-0.0368321	-0.359807	0.0608376	0.0264746	-0.493195	-0.135793	0.00607679	-0.310629
EPs up regulated genes	Pita_unigene8444	0.0524138	0.505011	-0.00225073	0.410308	0.669374	0.34745	0.0631124	0.275172	-0.046255	0.591388	0.77086	0.187441	0.368866	0.265435	-0.18474	0.50399	0.634853	0.312738	0	0.329849	-1.32268	-1.39866	-1.40482	-1.39677	0.478409	0.213158	-1.47514	-1.39104	-1.47514	0.223273	-1.44008	0.364973	-1.25362	-1.47514	-1.43454	0.340497	-1.47514	0	1.05032	1.02149	1.51061	0.972634	0.901113	1.31842	1.43658	0.875895	1.28565	0.959514
EPs up regulated genes	Pita_unigene8064	-0.215257	-0.52268	-1.25555	-1.32934	-0.618253	-0.45905	-0.414369	-0.489386	-0.750275	-0.841409	-0.948103	-0.314258	-0.200537	-0.261117	-0.2365	0.0185432	-0.0152076	0.0951443	0	-1.4958	-1.51138	-0.516252	-1.38858	-1.08572	-1.16218	-1.49755	-1.22124	-1.15402	-0.950844	-0.74816	-1.24243	-1.13194	-0.698462	-0.199075	-0.201271	-0.16033	-0.409603	0	1.22404	1.3205	0.58098	0.739185	1.262	1.14417	0.436307	0.448436	0.974907	0.608141
EPs up regulated genes	Pita_unigene7989	1.93076	1.70978	-0.231856	1.26939	2.56377	1.62581	1.49166	1.70838	-0.976932	1.44814	1.55796	1.48065	1.3621	1.51763	-0.607307	1.83352	2.16346	1.79714	0	1.5365	-0.279085	1.33537	-0.654506	-0.4959	-0.40933	1.37093	-0.708283	-0.970619	-0.642322	-0.613004	-0.951613	1.77481	-0.312851	-0.154089	-0.221522	-0.656679	-0.164142	0	0.254536	0.52347	-0.0932896	1.43365	-0.493645	-1.02673	0.583739	-0.534852	-0.602643	1.08294
EPs up regulated genes	Pita_unigene7975	-1.44379	-0.822911	-0.81655	-0.68185	-0.830442	-0.893891	-1.21579	-0.202313	-0.39557	-0.707892	-0.826475	-0.0978304	-1.35661	-0.857619	-0.710395	-0.758824	-0.792509	-0.871838	0	-1.37276	-1.1144	-0.975797	-1.35134	-1.59758	-1.20404	-1.0341	-0.675799	-1.50239	-0.98464	-0.701459	-1.4427	-1.54618	-1.22843	-1.1125	-1.29103	-1.35687	-1.22132	0	0.229071	0.376009	-0.904205	0.0267732	-0.0460762	-0.242519	-0.693307	-1.01792	1.2164	0.0990766
EPs up regulated genes	Pita_unigene7924	0.127451	-0.860722	-0.133534	-0.281284	-0.408018	0.523181	0.707737	0.108325	0.71274	0.724735	0.0372627	1.15366	0.189245	-0.329066	-0.0461009	0.639314	-0.0697577	0.533528	0	-1.54568	-0.667276	-0.283197	-0.788971	-0.904805	-0.946018	-0.434458	0.0978753	0.240517	0.244265	0.275237	0.259851	-1.30522	-0.777695	-0.249808	-0.593107	-0.518479	-0.240374	0	0.0770187	-0.186167	0.64755	0.296915	0.165173	0.314166	0.192298	-0.531039	0.362423	-0.171831
EPs up regulated genes	Pita_unigene7825	-0.613577	-0.613577	0.185641	1.37011	-0.455758	1.58122	-0.613577	-0.613577	0.881292	1.18037	-0.613577	0.980879	-0.613577	-0.613577	0.715716	1.16717	-0.613577	0.447841	0	-0.613577	-0.613577	-0.613577	-0.613577	-0.613577	-0.265873	-0.613577	-0.613577	-0.613577	-0.613577	-0.613577	-0.613577	-0.613577	-0.613577	-0.613577	-0.613577	-0.613577	-0.613577	0	-0.44507	-0.613577	-0.613577	0.453945	-0.455745	-0.613577	-0.0899969	0.561214	0.0554674	-0.379793
EPs up regulated genes	Pita_unigene7651	-0.881007	1.56237	0.349433	-0.744481	0.158333	1.41224	-0.634022	1.68423	-0.211602	-0.851264	-0.0621271	1.67078	-0.769788	1.58543	0.336366	-0.874417	0.147886	1.57083	0	-0.881486	-0.799849	-0.985259	-0.985259	-0.985259	-0.771547	-0.700925	-0.661135	-0.549812	-0.648133	-0.874615	-0.73319	-0.985259	-0.840002	-0.985259	-0.798397	-0.985259	-0.985259	0	1.15474	1.47229	1.42148	-0.562086	-0.589069	-0.663195	1.54645	-0.610628	-0.640486	1.51938
EPs up regulated genes	Pita_unigene7287	0.505894	1.19806	0.4142	0.251928	-0.496657	0.135928	0.262512	1.00362	0.764406	0.68537	-0.216816	-0.154556	0.179782	0.912366	0.484573	0.186183	-0.503375	-0.0269067	0	0.854335	-1.75638	-1.1343	-1.86425	-0.0858032	-0.129948	0.983815	-1.26899	-1.79769	-0.235468	-0.320164	-1.61195	0.781023	-1.45372	-1.95503	0.022143	-0.659307	-1.58011	0	0.557244	-0.00869463	1.25541	1.27168	0.572652	0.383541	0.372657	1.40579	0.116189	-0.786898
EPs up regulated genes	Pita_unigene711	0.876851	0.838752	0.125149	0.215496	0.99737	0.681511	0.575405	1.02159	0.443106	0.845364	0.394755	0.690778	0.31783	0.565185	0.387476	0.878039	1.02786	0.656307	0	0.25268	-0.0755066	-0.590957	-0.774447	-0.10468	-0.463334	0.604868	-0.351901	-0.995413	0.0426123	-0.183	-0.733653	0.505187	0.188843	-0.1837	0.175292	0.199571	-0.109851	0	1.20372	1.22995	0.714803	1.1168	1.18931	-0.222571	1.29118	1.38877	0.645798	1.35042
EPs up regulated genes	Pita_unigene7020	-0.301042	-0.483274	-0.387397	-0.253772	-0.144133	-0.0578189	1.49353	0.825053	1.27097	1.20075	0.887016	1.28188	0.610548	0.697177	0.527121	0.935278	0.998472	0.615616	0	-1.06227	-0.454684	-0.882186	-0.436434	-0.77888	-0.69378	1.31916	1.44807	1.56864	1.44163	1.29005	1.75655	-0.443824	-0.81621	0.474134	0.261114	-0.356258	0.606167	0	0.021905	0.237711	0.224573	-0.172576	-0.0380849	0.841918	0.54542	0.4423	0.630673	1.2073
EPs up regulated genes	Pita_unigene6745	0.43631	0.176814	-0.711196	-0.382378	-0.790969	-0.528483	0.195697	0.09066	-0.429451	-0.462846	-0.311032	-0.0719155	0.47329	0.468432	-0.0579284	0.336588	0.135547	0.610408	0	-1.23704	-0.824453	-0.606967	-0.729628	-0.775953	-0.677645	-0.867521	-0.620924	-0.772659	-0.765839	-0.319149	-0.340811	-0.724206	-0.253873	0.145316	-0.0981222	0.0657887	-0.038009	0	1.20509	1.18372	0.815779	1.23897	1.40441	1.31984	0.973261	0.850455	0.898699	1.04644
EPs up regulated genes	Pita_unigene6705	0.498783	-0.489182	-0.778068	-0.864357	-0.841995	-0.420651	0.578851	0.0340922	-0.0931743	-0.45483	-0.819735	-0.255396	0.59574	0.107966	0.1386	-0.00687375	0.102818	0.0184041	0	-1.24238	-1.1879	-0.545448	-1.16671	-1.25613	-0.812381	-0.952342	-0.655745	-0.988119	-1.0956	-0.611956	-1.08901	-0.268491	-0.237821	-0.0983509	-0.202129	0.247313	-0.0161255	0	-0.393957	-0.763079	-0.345995	-0.261509	-0.822375	-0.558309	0.47599	0.710583	0.522913	0.299791
EPs up regulated genes	Pita_unigene6529	0.779535	0.683847	-0.115235	0.755184	0.669997	0.174699	0.762869	0.709568	0.298858	0.836036	0.480418	0.458012	0.526482	0.688739	-0.0668124	0.713889	0.330484	0.249442	0	-0.810352	-0.326592	-0.216681	0.0190947	0.433492	-0.143838	-0.676227	-0.391569	0.0472654	0.51982	0.0927109	-0.174747	-0.721452	-0.439879	-0.204095	0.350646	-0.152569	-0.170933	0	-0.255556	-2.55841	0.801004	0.936961	-2.35451	1.03007	-0.0926957	-3.00011	0.855569	-2.11856
EPs up regulated genes	Pita_unigene6511	0.650518	0.226861	0.4435	-0.0763833	0.942111	-0.237158	0.810226	0.262743	1.03588	0.573728	0.565455	-0.0015794	0.985046	0.910974	1.37221	1.08939	1.4854	0.246343	0	-0.498298	-0.204735	0.175604	-1.32372	-1.38446	-0.360581	-0.554669	-0.251871	-1.25645	-0.884955	-0.309907	-1.14044	0.0574042	0.293646	-0.862728	-1.10521	0.189401	-0.982827	0	0.760512	0.822155	0.751848	0.752605	0.856257	1.38075	0.967829	0.823721	0.965542	0.994609
EPs up regulated genes	Pita_unigene6453	0.807946	0.200485	-0.567798	-0.299979	0.56112	0.225592	1.91612	0.815861	1.49101	1.92004	0.19034	1.41854	1.27765	1.27583	0.944892	1.39401	1.14865	0.728453	0	-0.507743	-0.833193	-0.433221	-0.946118	-0.941627	-0.907591	1.64681	0.203518	-0.409962	-0.816331	-0.252332	-0.680096	0.687883	-0.449768	-0.218602	-0.236047	-0.395462	0.404957	0	0.264883	0.280935	0.142472	-0.0928499	0.442437	0.412659	0.43114	1.08606	0.0199416	0.486833
EPs up regulated genes	Pita_unigene64142	0.737882	0.802031	-0.806764	-0.903658	0.463736	0.534046	0.793242	0.869955	0.100191	-0.102365	-0.163412	1.24413	0.665374	1.47555	0.770767	0.924973	1.30354	1.33071	0	-1.13438	-1.04757	-0.453546	-1.34173	-1.74212	-1.35786	-0.290239	-0.386754	-1.12758	-0.867458	-0.450908	-0.929417	0.746385	0.0737101	0.383723	0.435965	0.632945	0.213064	0	0.511181	0.713973	-0.355897	0.228487	0.922367	0.721412	0.486886	0.46449	-0.516504	0.012243
EPs up regulated genes	Pita_unigene64079	0.913348	0.865183	-0.467422	1.69629	0.627495	0.916838	0.978552	0.947238	0.105078	2.07654	1.41947	1.09746	0.688767	0.487336	-0.481074	1.27593	0.298036	0.692706	0	-0.792881	-0.527126	0.888729	-0.939213	0.98943	-0.590099	0.326868	0.324427	-0.574462	0.904853	-0.0870316	-0.495556	-0.650483	-0.408621	-0.266583	0.590524	-0.989313	-0.382794	0	0.968409	-1.22602	2.12118	1.3396	1.04415	-0.967414	-1.29984	-1.61279	0.617139	0.867107
EPs up regulated genes	Pita_unigene64030	0.196299	0.0955928	0.33345	-0.00142215	0.264791	0.141625	0.178834	-0.185636	0.125466	0.0102748	-0.132392	-0.0844737	-0.0161773	0.034311	0.16279	-0.30325	-0.324088	-0.298714	0	-1.00975	-0.273768	-1.15605	-1.27433	-0.537548	-1.19142	-0.440328	-0.712469	-1.41017	-0.36721	-1.37179	-1.41116	-0.778476	0.00100945	-0.909723	-0.53075	-1.36941	-1.1355	0	-0.0728541	0.367337	-0.116488	-0.659273	-0.682793	0.158933	-0.428026	-0.705318	0.188654	-0.229583
EPs up regulated genes	Pita_unigene63967	0.0105855	-0.145615	-0.428519	-0.672031	-0.212364	-0.567515	0.525447	0.38901	0.181554	0.113596	-0.436851	0.438885	0.124999	0.196391	0.0673699	0.239065	0.0778256	0.0799573	0	-1.18027	-0.539547	-0.871737	-1.02204	-0.970481	-0.872197	-0.382067	0.146276	-0.403227	-0.267724	-0.0800832	-0.369428	-0.533468	0.0110059	-0.120049	-0.0371946	-0.247829	-0.0897939	0	0.525986	0.688564	0.669496	0.581912	0.456437	0.816917	1.4341	0.611483	0.589786	1.05685
EPs up regulated genes	Pita_unigene63878	1.24909	0.974205	1.62733	0.642794	1.04728	0.688378	1.26692	0.919137	1.47487	0.828973	1.21149	0.530469	1.11167	0.938217	1.43402	0.825837	1.06328	0.574983	0	-0.944907	-1.01956	1.34888	-0.796636	-1.11613	-0.945992	-0.753938	-0.258589	-0.372157	-0.750251	-0.46817	-0.203715	-1.11613	-1.11613	-0.733138	-1.07741	-0.945265	-1.11613	0	0.966734	1.31207	0.445784	0.838388	-0.026705	-0.147645	1.73548	1.22092	1.27544	1.46386
EPs up regulated genes	Pita_unigene6385	0.0469188	0.0465256	-0.214648	0.0877681	-0.195114	0.188312	0.451285	0.551116	0.371065	0.955703	-0.0316124	0.514467	-0.0158253	-0.11589	0.00532074	0.430018	-0.438778	0.234687	0	-0.909322	-0.920828	-0.285048	-0.299906	-0.859573	-0.602621	-0.31698	-0.414591	-0.0807797	-0.28508	0.0447499	0.238245	-0.608593	-0.909961	-0.0274115	-0.540824	-0.329268	-0.0972247	0	-1.06121	-0.725631	0.375393	-1.26963	-1.13799	-0.684932	-0.721012	-0.772911	-1.04551	-1.0812
EPs up regulated genes	Pita_unigene638	1.90107	2.23648	1.37871	1.51391	1.68056	2.07396	1.19698	1.58184	1.24316	1.55029	0.494894	1.82731	1.56587	2.18698	1.46257	2.14454	1.74059	2.14524	0	0.36543	-0.124885	0.0108904	-0.896429	-0.239242	0.0400687	-0.322858	-0.657111	-0.682413	-0.761327	-1.01675	-1.10087	0.271416	0.421153	-0.00882323	-0.026664	0.518338	-0.134552	0	0.225045	-1.10398	-1.10494	1.63498	-0.632784	-0.490343	-0.534494	0.793345	-0.874899	-0.590671
EPs up regulated genes	Pita_unigene63654	1.19528	0.274408	-0.726116	-0.634188	0.296355	-0.482794	1.49233	0.660693	0.506061	0.508197	0.584968	0.492966	0.816808	0.875076	1.07545	0.626007	1.24659	0.455317	0	-1.57358	-0.261331	-1.34571	-2.09034	-0.138683	-0.356485	-0.959899	0.533307	-2.33343	-0.448713	0.324149	-1.64359	-0.551454	0.445506	-0.128075	0.608867	0.568127	-0.0293061	0	0.647706	0.802466	1.36832	1.00518	0.542754	0.621516	0.0593797	0.663969	-0.0508912	-1.67112
EPs up regulated genes	Pita_unigene63522	1.01425	1.44552	0.0700754	-0.00336344	0.69617	0.965808	1.03371	1.62248	0.966236	0.622663	0.472175	1.34458	0.872409	1.61089	0.851162	0.834227	1.11104	1.12726	0	0.0822038	0.602387	-0.00590794	-0.606305	-0.451777	0.179006	0.586224	0.969727	0.0553262	0.45927	0.776876	0.233958	0.600614	0.746599	0.931077	0.777414	0.687	0.953799	0	0.729333	0.66071	1.11604	0.716956	0.587395	0.795668	0.726241	0.486511	0.929995	0.459061
EPs up regulated genes	Pita_unigene63520	0.670391	0.790997	0.245613	0.704633	0.712947	0.750508	0.787853	1.00947	0.555217	1.20201	0.857329	0.834284	0.91241	0.928321	0.547798	1.17257	0.952496	0.841486	0	0.121569	0.227681	0.597121	-0.020138	0.264333	-0.00125031	0.604886	0.4942	0.511903	0.64539	0.508012	0.509937	0.558348	0.276356	0.569538	0.778567	0.308537	0.505114	0	0.605001	0.672266	0.32418	0.919365	0.417834	0.18723	0.65417	0.69665	0.783044	1.2759
EPs up regulated genes	Pita_unigene63415	0.66954	0.0534893	-0.363871	-0.421934	-0.0325542	-0.0207206	0.916537	0.264113	0.343953	0.368367	-0.315912	0.579398	0.518794	0.393146	0.27986	0.684945	0.365999	0.450643	0	-0.504342	-0.638678	-0.255862	-0.655085	-0.401934	-0.629542	-0.0166946	-0.351571	-0.467848	-0.193775	-0.438112	-0.350394	0.222819	-0.208669	-0.0598367	0.676489	-0.287398	-0.139577	0	1.54492	1.45963	1.49083	1.65308	1.19431	0.64409	0.403916	1.12576	0.785157	0.655326
EPs up regulated genes	Pita_unigene63363	1.29546	1.23104	1.05475	1.29573	1.45128	1.96073	1.40648	1.34086	1.22799	1.3525	1.49428	1.81827	1.21793	1.25438	1.1977	1.25362	0.909961	1.61184	0	-0.944946	0.0831063	1.28616	-0.956631	-1.05446	-1.16771	-0.941183	-1.02454	-0.888273	-1.0875	-1.22174	-0.459676	-1.22174	-0.141565	-0.399139	-1.22174	-1.22174	-0.530725	0	0.498106	0.930056	1.21175	-1.05868	1.51554	-1.09864	1.29363	-1.22174	1.05307	0.245756
EPs up regulated genes	Pita_unigene63362	0.838595	0.930013	1.3583	1.49573	0.838302	0.864196	0.813916	1.10085	1.20591	1.35457	0.929097	0.812688	0.724969	0.815615	1.19303	1.31284	0.841604	0.749179	0	0.730298	-1.50989	-1.56258	-1.14241	0.828466	0.62719	0.806006	-1.45113	-1.35778	0.797628	0.537157	-1.43626	0.79533	-1.56258	-1.56258	0.668994	0.540298	-1.33801	0	0.555022	-1.51043	-0.136298	1.60724	0.797112	0.480199	0.859846	0.267133	-1.56258	-1.0502
EPs up regulated genes	Pita_unigene63341	-0.306251	0.0377119	0.611491	0.644065	0.717707	1.92432	-0.437559	0.550805	0.908404	0.522752	0.664344	1.85616	-0.155586	-0.0497583	0.830018	0.199428	0.855475	2.03495	0	-1.5795	-1.5795	-0.0150744	-1.5795	0.366668	0.167926	-1.5795	-1.5795	-1.5795	1.16314	-0.514515	-1.5795	-1.5795	-1.5795	-1.5795	0.440933	-0.56358	-1.5795	0	0.893247	0.983985	0.0792777	-0.536779	0.641685	-0.171792	-0.457134	1.40315	-0.0902587	0.752227
EPs up regulated genes	Pita_unigene63215	0.740942	0.918907	0.186072	0.239316	0.560177	0.629492	0.802971	0.941208	0.446958	0.620769	0.636281	0.622171	0.55393	0.722469	0.59545	0.791966	0.752013	0.715148	0	-0.202379	-0.208688	0.447789	0.052333	-0.169265	0.304676	0.338891	0.241383	0.410839	0.487904	0.624031	0.465256	0.668036	0.124983	0.427863	0.418333	0.587307	0.362718	0	0.673761	0.624094	0.589641	0.431893	0.682469	0.938048	0.875671	0.629263	0.692489	0.41315
EPs up regulated genes	Pita_unigene62849	1.06764	0.530358	1.62986	1.31383	0.200637	1.39822	1.21659	0.507902	1.40794	0.917005	0.493827	1.27345	1.39024	0.987983	1.09163	1.05938	0.614375	1.13072	0	-0.876369	0.430361	0.043454	0.992673	0.506575	0.162363	-0.0961706	0.403011	0.771282	0.785256	0.499882	0.574306	-0.350798	0.388935	0.834395	0.969665	0.665985	0.827977	0	0.390228	0.405509	-0.204014	0.485984	0.698436	0.365017	0.36271	0.623646	0.576568	0.00528747
EPs up regulated genes	Pita_unigene62746	-0.730288	-0.71071	-0.592123	-0.676606	-0.770226	-0.534317	-0.365104	-0.222875	0.16749	-0.619965	-0.338626	-0.0854322	-0.266206	-0.476753	-0.471087	-0.784789	-0.794573	-0.224833	0	-0.692764	-0.89099	-0.711013	-1.27804	-1.14136	-1.49495	-0.206933	-0.365997	-1.05788	-0.863328	-1.51826	-1.04434	-0.514665	-1.04321	-0.998242	-0.954406	-1.18199	-1.1415	0	0.657023	0.905161	0.549128	0.13738	0.0635477	-0.628074	0.0633673	0.240497	0.613919	-0.080819
EPs up regulated genes	Pita_unigene6250	0.853107	0.512271	-0.755094	-0.463414	0.192442	0.0633705	0.354855	0.542049	-0.178243	-0.0402961	-0.102778	0.103531	0.380224	0.777616	0.113442	0.403973	0.47812	0.857453	0	-0.475071	-1.05109	-0.945759	-0.663384	-1.22571	-0.596172	0.164735	-0.912283	-0.560962	-0.657416	-0.418168	-0.147247	0.332596	-0.328318	0.466065	-0.482585	-0.10317	0.452508	0	0.825912	0.742342	-0.586868	1.33079	0.515081	0.97969	-0.232403	-0.46383	0.208769	0.629597
EPs up regulated genes	Pita_unigene62483	-0.127331	-0.103062	-0.117558	-1.64048	-0.0322594	-0.418493	-0.323057	-0.489766	-0.212335	-0.999294	0.231298	-0.197231	-0.159864	0.0469035	0.106432	-0.976446	0.0653601	-0.174578	0	-0.823416	-1.51475	0.11953	-2.03125	-1.35689	-1.94618	-0.34448	-1.40783	-2.26373	-0.91665	-1.70944	-2.05201	-0.375198	-1.80238	-1.89999	-0.779398	-1.88867	-2.09713	0	-0.213759	-0.598419	-0.456161	0.532408	0.68788	1.05976	0.0892748	0.832969	0.627661	0.769535
EPs up regulated genes	Pita_unigene61921	-0.980214	-0.371373	-1.3938	-0.514248	-1.1002	-0.958199	-0.849649	-0.615481	-1.3226	-0.518179	-1.38494	-0.315437	-0.847094	0.0531429	-0.496938	0.254066	-0.419233	0.323476	0	-1.72127	-1.23729	-1.28172	-1.94882	-1.64526	-1.89449	-1.61028	-1.05182	-1.94245	-1.11161	-1.4607	-1.6848	-0.543138	-0.500091	-1.31335	-0.131454	-0.880621	-0.953628	0	0.0934109	-0.193717	0.198713	0.5956	0.36445	1.04342	0.368063	-0.0470034	0.424882	1.31951
EPs up regulated genes	Pita_unigene61881	0.776469	0.980305	0.323706	0.697147	-0.400725	0.861699	0.759397	0.852319	0.102286	0.560262	-0.209847	0.839422	0.508971	1.10907	0.371458	0.57962	-0.0282259	0.898173	0	-0.257971	0.0567637	-0.585851	-0.1003	-0.87251	-0.222762	-0.122074	0.0141784	-0.532463	-0.758231	-0.2536	-0.219782	0.301114	0.157464	0.282299	-0.713461	0.0916363	0.173046	0	-0.793427	-0.843155	-1.0015	-0.49007	-0.358827	-1.41708	-0.463174	-0.498198	-1.35989	-0.718421
EPs up regulated genes	Pita_unigene61795	0.567765	0.60872	-0.0125027	-0.335123	-0.248401	0.385466	0.363624	0.504946	0.684006	0.381388	-0.729846	0.412454	0.652064	0.83972	0.92352	0.921688	0.707643	0.618688	0	-0.743901	-0.259223	-0.684444	-0.988152	-0.595716	-0.381683	-0.497481	-0.293565	-0.742412	-0.479252	-0.316791	-0.514827	0.115001	0.0842983	0.313062	0.510904	0.530809	0.108415	0	1.14565	1.38976	0.519274	0.988911	1.38331	1.65199	0.970271	0.478548	1.26381	1.03734
EPs up regulated genes	Pita_unigene61739	1.05128	1.24017	0.910801	1.03239	1.10831	-1.27092	1.04082	1.13006	1.13105	0.936049	1.09705	-0.721264	1.03028	1.20973	1.17455	1.16928	1.11139	-0.744365	0	-2.09876	-1.71934	0.711929	0.60928	-1.5663	-1.62076	-0.951392	-1.00843	0.702592	-0.541626	-0.795195	0.667005	-1.17454	-1.60895	0.595455	-0.657883	-1.0187	0.401853	0	0.325073	0.310928	-0.372279	-0.0373298	0.175279	-0.49165	0.704436	0.227511	-0.463584	0.413919
EPs up regulated genes	Pita_unigene61675	0.686938	0.629102	1.30719	2.84653	0.0684273	0.737126	0.644339	0.659596	0.405322	2.07961	0.626664	1.78032	-0.216731	0.226142	1.02536	1.45555	0.636009	1.5944	0	-0.755337	-1.24109	0.683637	0.121326	0.40049	-0.604247	0.0331644	-0.965183	0.15919	1.30906	-0.688146	0.909978	-0.57159	-0.399413	-0.161298	0.256756	-0.341272	0.382555	0	-0.450107	-1.05611	1.51387	0.869209	1.39187	0.202664	0.423655	-0.653093	1.12383	0.0293523
EPs up regulated genes	Pita_unigene61642	-0.0133573	-0.180487	-0.791148	-0.202965	-0.93068	-0.262034	0.288135	0.5303	-0.0774209	0.45212	-0.260891	0.580332	-0.347612	0.325094	-0.232919	0.265877	0.00766803	0.304867	0	-1.25173	-1.58687	-1.1266	-0.735958	-1.45817	-1.16512	-0.603934	0.112296	-0.258752	-0.871497	-0.69078	0.0242422	-0.515797	-0.761552	-0.158491	-0.28736	-0.751229	-0.0900225	0	-0.400044	-0.591841	-0.609879	-0.343285	0.0791105	0.10774	0.498361	-0.0999959	-0.289438	0.0838495
EPs up regulated genes	Pita_unigene61569	-0.00677574	0.851323	0.183176	0.373132	-0.508475	-0.249174	0.0449753	1.20654	0.749105	1.01934	-0.899401	-0.400935	-0.437449	0.338105	0.766124	-0.0363743	-1.21814	-0.829555	0	-0.0332686	-1.16651	-0.58677	-1.31145	-0.636263	-1.4423	0.173098	-0.840968	-1.46362	-0.351292	-1.37876	-1.29496	-0.706834	-0.510069	-1.35879	-0.978823	-1.57764	-1.34176	0	0.914188	1.51923	1.19793	0.41172	0.887217	1.02294	0.483813	1.19212	0.294383	0.54831
EPs up regulated genes	Pita_unigene61427	2.30338	0.267184	1.78497	-0.245417	0.856836	0.487785	1.65991	-0.0530502	2.87323	0.98374	0.790502	1.74911	2.57985	2.7538	2.45625	2.6953	2.90357	1.95448	0	-0.740752	-0.740752	-0.740752	1.21879	-0.740752	-0.220903	-0.740752	-0.740752	1.22572	-0.740752	1.43027	1.47974	-0.28258	-0.740752	2.7608	-0.740752	2.65323	1.17767	0	-0.348919	1.00741	1.03505	0.213258	-0.398021	1.10246	-0.529218	-0.0183057	1.14591	-0.535107
EPs up regulated genes	Pita_unigene61420	0.653434	0.871868	0.897125	-0.045453	0.0789278	0.861785	0.963209	1.3723	1.49029	0.789264	-0.0292604	1.25282	0.838705	1.43781	1.55461	1.14498	0.244084	1.35385	0	-1.12239	-0.484433	-0.900415	-1.23501	-0.101924	-1.64645	-0.438073	0.0910838	-0.95286	0.897958	-1.12759	-0.672888	-0.266391	-0.285359	-0.497429	0.847205	-1.11592	-0.466909	0	0.667629	0.946488	0.795829	-0.147134	1.0524	-0.160268	-0.420796	0.495737	0.216529	0.580746
EPs up regulated genes	Pita_unigene61301	-0.0775483	0.273924	-0.389939	-0.0440462	-0.082814	0.157524	0.347048	0.794181	0.480546	0.777493	-0.280382	0.717207	-0.132709	0.534403	0.746031	0.558736	0.81426	0.709112	0	-1.02709	-0.583912	-0.314512	-0.313762	-0.865681	-0.771264	-0.373837	0.127995	-0.156922	-0.36546	0.210122	-0.0838188	0.0238421	-0.606102	0.358323	0.198758	-0.424403	0.162008	0	0.824257	0.926255	0.252665	1.01219	0.944488	0.967344	0.417424	0.791804	0.580273	0.583934
EPs up regulated genes	Pita_unigene61251	1.03795	1.1714	-0.801749	-0.783096	0.416213	0.382901	1.09463	1.25034	0.320562	-0.209086	-0.452253	0.776593	0.936677	1.10035	1.01347	0.763667	1.17147	0.852118	0	-1.0998	-0.857248	-0.950279	-1.12761	-1.05696	-0.953061	-0.405164	-0.326528	-1.0086	-0.810603	-0.302598	-0.899515	0.971004	0.0947348	0.481253	0.650786	0.285441	0.1937	0	1.16656	1.14343	1.1589	0.861032	1.32538	1.4167	1.23959	1.09752	1.52169	1.62968
EPs up regulated genes	Pita_unigene6122	1.83838	1.5966	0.446096	0.939392	1.15906	1.1778	0.439028	0.719827	0.220797	0.14213	0.164616	-0.115063	2.14372	1.90634	1.49783	1.84582	1.94809	1.92663	0	0.290388	0.244938	0.150298	-0.171274	0.114452	-0.627147	-0.684737	-0.714634	-0.433951	-0.81435	-0.542172	-0.197304	1.21201	0.992813	1.78104	1.01717	0.568207	1.72996	0	0.468267	0.165586	0.0838949	0.248902	-0.0754217	-0.446868	-0.965254	-0.389313	-0.332405	0.733226
EPs up regulated genes	Pita_unigene61153	0.316297	-1.26371	0.369077	0.01293	0.593393	0.359063	1.02876	-0.0385159	1.1829	0.52122	0.480446	1.11456	0.90877	-0.130405	1.12602	0.686302	0.95375	1.11518	0	-1.19019	-1.04127	-0.100983	-0.600638	-0.672112	-1.67735	0.442029	-0.429488	0.102902	0.685709	-0.626145	-0.141787	-0.0989552	-0.685321	0.242319	0.389642	-0.756174	0.122406	0	0.941786	1.04354	0.89502	0.789774	-0.0857116	0.556398	0.621376	0.655171	0.551024	1.34328
EPs up regulated genes	Pita_unigene60414	0.600912	0.691686	-0.777129	-0.417447	0.28789	0.017056	0.407098	0.502117	-0.331037	-0.152749	0.221018	0.449479	0.592242	0.611891	-0.0663599	0.373185	0.477498	0.503313	0	-0.126921	-0.75162	-0.359791	-0.728696	-0.754968	-0.577093	0.220822	-0.523059	-0.608296	-0.415174	-0.0872946	-0.276898	0.290208	-0.156401	0.284471	-0.0072717	0.0859528	0.193163	0	1.21358	1.27316	0.832997	1.19702	1.33606	1.15794	0.630509	0.746828	0.983393	0.651035
EPs up regulated genes	Pita_unigene60287	-0.88933	-0.0924515	0.858826	0.827911	0.484081	2.38403	-0.91606	-0.106933	1.06708	1.47753	0.82154	2.39583	-0.91606	-0.381644	0.949646	0.967659	-0.0522315	1.67682	0	-0.890581	-0.0854564	-0.91606	-0.91606	-0.865529	-0.91606	-0.91606	0.0498261	-0.91606	-0.91606	-0.890602	-0.91606	-0.91606	-0.189607	-0.91606	-0.91606	-0.91606	-0.882208	0	-0.498031	-0.91606	-0.91606	0.23255	-0.91606	0.635937	0.961346	0.161506	0.762918	-0.816129
EPs up regulated genes	Pita_unigene60280	0.200222	-1.05218	-0.460464	-0.105159	-0.360855	-0.880675	0.349878	-0.699519	-0.036509	0.0841429	-0.520894	-0.130247	0.387113	-0.520588	-0.0188159	0.155508	0.0465982	-0.19912	0	-3.06103	-0.977572	-0.559161	-0.793862	-2.21001	-2.91314	-1.42019	-0.677379	-0.53491	-1.17837	-1.45134	-0.41353	-2.23088	-1.22734	-0.529637	-1.59912	-2.01035	-0.609977	0	-0.183716	-0.131623	-0.0443454	0.458366	0.149199	-0.893639	0.771383	0.33638	0.893457	-1.16333
EPs up regulated genes	Pita_unigene60226	0.424293	-0.679612	-0.604494	-0.102311	-0.460525	-0.11914	1.02846	0.0462902	0.294425	0.389285	0.105101	0.405426	0.846019	-0.00318058	0.47713	0.340927	0.555961	0.476217	0	-1.17445	-1.08925	-0.414651	-0.447977	-1.52601	-0.701117	-0.0554598	-0.237565	0.0400988	-0.789841	0.338036	0.0854334	-0.395388	-0.564068	0.41568	-0.389042	-0.0138302	0.277709	0	0.241837	0.434756	-0.256332	0.127796	-0.0896035	-0.162762	0.360725	0.290588	-0.203648	0.739664
EPs up regulated genes	Pita_unigene60156	0.582694	1.34171	1.51987	0.842764	1.70161	0.927192	0.986225	1.75379	1.66064	1.52558	1.62348	0.783878	0.662002	1.30809	1.14233	1.29389	1.48115	0.833635	0	0.891209	0.319738	0.195251	0.440948	-0.0430421	0.928951	1.20595	0.102836	0.830641	0.278846	0.983059	0.915293	0.848009	-0.0390938	0.431717	0.137265	0.690993	0.576926	0	-0.226434	-0.152038	0.110264	-0.39106	-0.430815	-0.647639	0.279225	0.459967	0.616718	-1.33119
EPs up regulated genes	Pita_unigene60130	0.524438	0.704415	0.546813	0.283338	0.954356	0.455646	0.731995	0.880612	0.850161	0.454721	0.515476	0.955213	0.405847	0.618492	0.546154	0.484607	0.594434	0.507224	0	-0.627308	0.23367	0.383037	-0.840274	-0.0125442	0.370854	-0.342332	0.742773	-0.941402	0.737225	0.582999	-0.787658	-0.581661	0.390113	-0.570765	0.601991	0.332321	-0.451275	0	0.701581	1.0105	1.27083	0.449541	0.133642	1.03007	0.0969688	0.785484	0.509949	1.19899
EPs up regulated genes	Pita_unigene60127	0.205816	-0.0797342	0.0783217	-0.458968	0.482804	0.167826	-0.0534366	0.217251	0.0954327	-0.0916875	-0.201836	0.0627603	-0.100695	0.0694682	0.512261	0.228284	0.438297	0.233643	0	-0.37641	-0.864626	-2.39164	-1.36262	-0.839661	-0.345141	-0.0693163	-0.838121	-1.01142	-0.576811	-0.184431	-1.11058	0.217881	-0.735421	-0.690241	-0.205306	0.132803	-0.635015	0	0.547161	0.312326	-0.778293	1.38775	-0.297094	-1.33425	-0.0375596	0.220574	0.292875	0.266935
EPs up regulated genes	Pita_unigene59992	0.364842	-0.150458	0.945581	0.960429	0.00153691	0.413239	0.440371	0.0131879	0.897282	0.839779	0.0292296	0.538804	-0.0148401	0.0649878	0.870288	0.938459	0.117361	0.256858	0	-1.10368	-1.38461	0.377537	-0.647746	-1.49237	0.223382	-1.49237	-1.43599	-0.733695	-1.49237	0.154672	-0.526959	-1.26678	-1.34222	-0.783671	-1.38481	-0.173657	-0.363458	0	-0.125617	0.321779	0.283597	-1.38508	-1.49237	-1.41893	1.05836	1.00881	-1.43218	1.13623
EPs up regulated genes	Pita_unigene59964	-1.24903	-1.24542	-1.44608	-1.43336	-1.26659	-1.35549	-1.13442	-1.17616	-1.06037	-1.2088	-1.35638	-1.11968	-1.00026	-1.11604	-0.895049	-0.992532	-1.137	-1.13769	0	-1.43185	-1.40741	-1.35455	-1.51337	-1.49908	-1.46188	-1.43062	-1.51337	-1.45009	-1.49844	-1.42912	-1.35939	-1.43	-1.34926	-1.16314	-1.1645	-1.45299	-1.16095	0	1.19897	1.38557	0.902509	1.07251	1.22064	1.73723	0.670337	1.11379	1.27332	1.47993
EPs up regulated genes	Pita_unigene59947	-0.479293	0.206431	-0.274178	0.243245	-0.254051	-0.0499444	-0.500505	-0.130324	-0.621058	-0.109674	-0.0829404	0.519752	-0.573721	0.122416	-0.802964	-0.0547477	0.120187	0.300091	0	-1.27599	-0.106266	-2.92888	-2.82624	-0.749366	-0.733771	-0.76692	0.242918	-2.63642	-0.668358	-0.624134	-2.44168	-0.867154	-0.0741214	-3.0786	-0.841259	-0.747616	-3.32793	0	0.1831	0.102421	0.885681	-0.080159	0.205938	-0.664944	0.830082	-0.0306733	0.4276	0.0994446
EPs up regulated genes	Pita_unigene59673	1.32801	1.12635	0.710877	0.277994	0.552539	1.01208	0.875259	1.03948	0.858014	0.540642	0.327553	0.991042	1.24942	1.22536	1.03137	0.687141	0.29549	1.18018	0	-0.110955	0.0436495	-0.19078	-0.34523	-0.248811	0.53272	-0.101943	-0.26972	-0.72088	0.109	0.282493	-0.459653	0.0748149	-0.0309345	0.0423403	0.238529	0.778681	-0.269894	0	0.665473	1.33956	0.239257	-0.328549	0.530248	0.434459	0.0013387	0.66281	1.21387	0.189545
EPs up regulated genes	Pita_unigene59525	0.539546	-0.726314	2.06644	0.0928049	1.61923	4.85539	0.403889	-0.11435	3.32741	0.369458	5.532	3.61366	-0.216716	0.0483686	2.09167	-0.220136	2.18749	3.72694	0	-0.726314	-0.301878	-0.503373	-0.337894	-0.506577	-0.457407	0.312327	0.440929	-0.00359791	-0.495269	-0.297631	-0.322715	-0.726314	0.414776	-0.270278	0.341932	-0.428592	-0.726314	0	-0.30877	-0.308122	-0.524957	0.086921	-0.317289	2.17792	-0.212789	0.236827	-0.0787786	-0.726314
EPs up regulated genes	Pita_unigene59413	0.271392	-0.0667593	-0.446031	-0.433715	-0.108807	-0.466499	0.186917	-0.168983	-0.318508	-0.607855	-0.529782	0.132545	-0.0766416	-0.140048	-0.254886	-0.128701	-0.0616822	-0.0782985	0	-1.55568	-1.19335	-1.07908	-1.87925	-1.275	-0.926999	-0.936659	-1.4578	-1.77881	-0.509624	-0.723442	-1.62728	-0.705395	-0.900705	-0.957483	-0.15117	-0.512036	-1.03332	0	0.633413	1.01375	0.762955	0.442073	0.319828	0.157672	0.830819	0.392589	1.31775	0.861758
EPs up regulated genes	Pita_unigene59315	1.61603	1.22159	0.421287	0.0633302	0.697178	1.23668	1.39793	0.545382	1.24094	0.301845	0.241431	1.67617	1.36402	1.37472	1.25138	1.17655	0.843441	1.60844	0	0.445222	0.257555	0.447544	-0.594547	0.265681	0.0762464	0.447706	0.138399	-0.562165	0.367304	-0.0513537	-0.542894	1.08192	0.865393	0.594399	1.0815	0.791133	0.28235	0	0.66684	0.597441	0.575141	1.17296	0.677019	1.49105	0.540942	0.785049	0.992894	0.894529
EPs up regulated genes	Pita_unigene59129	-0.519662	0.358613	0.270658	-0.146063	0.273306	0.748218	-0.675307	0.326864	1.19423	0.549363	0.209907	0.631561	-0.85738	0.212777	0.987117	0.0309726	0.273378	0.73508	0	-1.31938	-0.656896	-0.684425	-0.5006	0.237094	-0.434203	-0.759331	0.169571	-0.793924	-0.23933	-0.163913	-0.399352	-1.45826	-0.669199	-1.23663	-0.154623	-0.679666	-0.560856	0	0.297965	0.533279	0.738044	-0.206647	-0.313241	0.0394373	-0.173086	-0.161028	-0.352894	0.0348199
EPs up regulated genes	Pita_unigene59013	-0.203097	-0.813069	-1.63617	-1.01226	-0.452625	-0.857599	-0.408838	-0.725838	-1.00472	-0.775025	-1.29574	-0.211408	-0.194097	-0.103545	-0.171441	-0.134701	0.228071	0.00579354	0	-1.80156	-1.43472	-1.54585	-1.8954	-1.68915	-1.78882	-1.13502	-1.04405	-1.82212	-1.40603	-1.54344	-1.73364	-0.458068	-0.149299	-0.547306	-0.20885	-0.729601	-0.956684	0	0.984733	0.840186	1.08454	1.22626	1.27976	1.04522	0.94726	1.15892	1.07515	1.06256
EPs up regulated genes	Pita_unigene58554	0.200743	-0.026809	-0.0771468	-0.392008	0.198349	0.270079	0.349025	0.535945	0.201848	0.290254	0.493743	0.545869	0.478671	0.294383	0.250678	0.285938	0.581594	0.732823	0	-0.777434	0.0829549	-0.296854	-1.1247	-0.589539	-0.569608	0.0060225	0.230873	-0.501014	0.118961	-0.0205911	-0.238265	-0.0681176	0.345902	0.160959	0.339779	0.228888	-0.125939	0	0.697901	0.522655	0.133513	1.27954	0.591199	0.0505954	0.233849	0.964536	0.897706	0.312883
EPs up regulated genes	Pita_unigene58532	0.0600888	0.33749	-0.23076	-0.217522	-0.0942295	-0.0536948	-0.0839476	-0.021492	-0.396021	-0.277234	-0.0468488	-0.0423158	-0.645906	0.018018	-0.629706	-0.00740126	0.233583	0.0152792	0	-0.622391	-0.528288	-0.53574	-0.796353	-0.781575	-1.49025	-0.241902	-0.628659	-0.766687	-0.589328	-0.752952	-0.527455	-0.45971	-0.337013	-0.307701	-0.818866	-1.36946	-0.550809	0	-0.205048	-0.210895	-0.172188	-0.51614	0.326609	0.277644	-0.258802	-0.669093	-0.476317	-0.111677
EPs up regulated genes	Pita_unigene58509	0.418131	0.565639	-0.0893677	-0.265536	0.231756	0.430122	0.4848	0.824583	0.436849	0.466562	0.740103	0.67808	0.462939	0.812672	0.361702	0.378402	0.657173	0.413372	0	-0.363718	-0.926058	-0.744109	-0.521805	-2.00403	-0.357605	-0.0510044	-0.965764	-0.30049	-2.00403	0.0251731	-0.293361	0.0127031	-0.500533	-0.0921778	-1.68524	0.0481017	-0.211834	0	0.765983	0.872589	0.681003	0.805526	1.29779	1.08465	0.284482	0.651307	-1.39812	0.754221
EPs up regulated genes	Pita_unigene58399	0.0670486	-0.0597847	-0.456982	-0.504875	-0.0662717	-0.215785	0.110047	0.0295174	-0.180872	-0.158935	-0.369553	0.100183	0.0956483	0.0898036	-0.0758752	0.0470564	0.152346	0.122026	0	-0.706195	-0.430035	-0.517567	-0.857459	-0.764639	-0.587344	-0.385974	-0.188552	-0.409074	-0.242774	-0.434603	-0.325556	-0.269204	-0.169803	-0.0350709	-0.113359	-0.377313	-0.159685	0	1.07252	1.09619	0.939961	1.15375	1.23158	1.12888	1.26337	1.24827	1.31228	1.4185
EPs up regulated genes	Pita_unigene58328	-0.150544	-0.434099	0.259411	-0.355598	-0.0353949	-1.34597	0.103882	0.605852	1.1332	0.0497217	0.253152	-1.10142	0.181642	0.362379	1.08317	-0.237925	0.448231	-1.13641	0	-0.139825	-1.44501	-0.528653	-1.44501	-1.05368	-1.44501	0.266281	-1.44501	-1.44501	0.208587	-1.44501	-1.44501	-0.248675	-1.44501	-1.44501	-0.448941	-1.44501	-1.44501	0	1.24776	1.35971	0.765501	1.18557	1.42215	0.910416	0.782754	1.00465	1.13893	0.618347
EPs up regulated genes	Pita_unigene58263	0.32239	-0.0722427	-0.025754	0.59678	0.136889	0.940472	0.47218	0.0881619	0.458497	0.747265	0.255603	1.22708	0.440716	0.345953	0.420145	1.04906	0.418705	1.19526	0	-0.759035	0.0695452	-0.256629	-0.503063	-0.192592	-0.288643	-0.0110039	0.409602	-0.050868	0.31019	0.183903	-0.00802636	-0.118189	0.35775	0.143937	0.402141	0.241538	0.232072	0	0.315467	0.290872	0.278057	0.277652	0.481822	0.474562	0.223676	0.214173	0.499205	0.308051
EPs up regulated genes	Pita_unigene58225	0.195723	0.0244451	-1.00758	-1.1757	-1.22331	-1.22331	0.279732	-0.305258	-0.874698	-1.15907	-1.14968	-1.1289	0.19231	0.372496	-0.653977	-0.666968	-0.951705	-1.08488	0	-1.22331	-1.17566	-1.17389	-1.22331	-1.22331	-1.22331	-1.22331	-1.17667	-1.16833	-1.22331	-1.17538	-1.22331	-1.05805	-1.03568	-1.123	-1.22331	-1.15782	-1.22331	0	0.209499	0.565012	-0.0972423	0.303301	-0.254932	0.203846	0.456374	0.72314	1.13663	0.718684
EPs up regulated genes	Pita_unigene57894	0.217974	-0.274502	0.35046	-0.087796	0.437946	-0.172455	0.989963	0.459654	1.29509	0.788661	0.69295	0.488738	0.286767	-0.132044	0.490117	0.19153	0.458204	0.163253	0	-0.652913	-0.248384	-0.355996	-1.10236	-0.90921	-0.546955	0.406634	0.433266	-0.207153	0.387492	0.50964	-0.236243	-0.676805	-0.6084	-0.278607	-0.415123	0.00102655	-0.660667	0	0.293811	0.433297	0.563558	0.715412	0.696861	0.974469	0.889342	0.642962	0.313151	0.538543
EPs up regulated genes	Pita_unigene57879	0.172064	0.0805175	-0.183293	-0.934462	0.277658	-0.116299	0.389178	0.374193	0.437091	0.109509	-0.0115517	0.353982	0.286012	0.256965	0.280542	0.300554	0.628237	0.507919	0	-1.17701	-0.689934	-0.179363	-0.911435	-0.739743	-1.10001	-0.261918	-0.0982872	-0.521517	0.130125	-0.41505	-0.461254	-0.374863	-0.298475	-0.192872	0.29297	-0.336503	-0.0787854	0	0.24951	0.0900911	0.500906	0.0524992	0.212888	0.526469	0.304491	0.168816	0.352706	0.567289
EPs up regulated genes	Pita_unigene57871	-0.618951	-0.837921	-1.64536	-1.6345	-0.889937	-1.05814	-0.0158414	-0.076871	-0.47479	-0.463501	-0.829873	-0.240278	-0.0901429	-0.10837	-0.303802	-0.220309	0.00215319	-0.239818	0	-1.88554	-1.43138	-1.38721	-1.79752	-2.0653	-1.50409	-0.806826	-0.510716	-0.788857	-1.43232	-0.733885	-0.997914	-0.545404	-0.796458	-0.199615	-0.421042	-0.360286	-0.184029	0	0.943777	0.923741	0.856078	1.02318	1.09155	1.08204	1.19473	0.883005	1.21766	1.22211
EPs up regulated genes	Pita_unigene57843	0.126543	0.31348	0.981326	-0.378128	-1.08316	0.243408	0.482319	0.673275	0.939495	-0.132682	-0.208382	0.627256	0.274237	0.368847	0.627428	-0.862412	-0.760662	0.19629	0	-0.816925	-0.668136	-0.244753	-1.00124	-0.716046	-0.893422	-0.647278	-0.396233	-0.327676	-0.564542	-0.568587	-0.840021	-0.990578	-1.07227	-1.04945	-1.0386	-0.994213	-1.13373	0	-0.0750147	0.0203855	-0.928738	-0.295261	-0.181547	-0.976965	0.306638	-0.965133	-1.28776	0.25488
EPs up regulated genes	Pita_unigene57705	-0.300534	-0.651318	-1.32182	-0.99634	-1.11281	-1.43409	-0.476025	-0.401593	-0.548252	-0.577273	-1.31802	-1.13749	-0.52857	-0.429471	-0.156045	-0.201092	-0.498234	-0.55783	0	-1.74666	-2.02525	-1.55192	-1.87378	-1.88085	-2.02696	-1.52676	-1.59245	-1.6556	-1.75167	-1.78516	-1.53108	-0.916813	-1.75114	-1.33768	-1.10316	-1.89738	-0.750053	0	0.220803	0.574188	-0.797887	0.157219	-0.861587	0.0463813	-0.935108	-0.827729	0.175407	0.166603
EPs up regulated genes	Pita_unigene577	-0.846768	-0.679237	0.588644	-0.988161	-0.334497	0.994557	0.730777	-0.190754	1.27363	-0.132747	0.5405	1.45589	-0.783084	-1.10585	0.59765	-0.936536	-0.667585	1.21582	0	-1.10585	-1.10585	-0.749689	-1.10585	-0.999679	-0.90411	-0.786063	-1.10585	-0.16216	-0.0815838	0.183621	-0.526529	-1.10585	-1.10585	-1.10585	-1.10585	-1.10585	-1.10585	0	0.184121	-0.544413	-0.601214	1.03078	-0.913138	-1.10585	-0.289889	-0.703888	1.00463	0.933639
EPs up regulated genes	Pita_unigene5727	0.317127	0.14668	0.707738	-0.161252	1.1812	0.570786	0.175437	0.130069	1.30109	0.226014	0.457664	0.218019	0.0614471	-0.0971813	0.343543	-0.00669927	0.629624	0.786453	0	0.773861	-1.41935	-1.10994	-1.43155	1.10366	-0.711996	0.996017	-1.6	-1.6	1.52368	-1.6	-1.41804	1.6657	-1.3415	-1.6	0.583068	-1.34003	-1.37388	0	0.151999	-0.0796357	-0.203237	-0.262345	0.118906	0.64692	0.581655	1.07533	-0.201106	0.588613
EPs up regulated genes	Pita_unigene57266	1.68808	1.70173	1.64789	1.1262	1.35036	1.79395	1.80835	1.85328	2.04926	1.24302	1.37308	1.774	1.87448	1.82424	1.7882	1.31479	1.5977	2.01127	0	0.951363	1.16747	1.50629	1.43451	1.18896	1.05405	0.985763	1.34305	1.43924	1.21718	1.18356	1.41392	1.31255	1.41167	1.57952	1.47737	1.3617	1.58347	0	-0.641412	-0.641412	-0.641412	-0.641412	-0.641412	-0.641412	-0.641412	-0.641412	-0.598483	-0.641412
EPs up regulated genes	Pita_unigene57183	1.32533	1.03834	0.815429	1.42871	1.33834	1.6248	1.21607	0.841909	1.4144	1.66136	1.36857	1.47631	1.20031	0.683032	1.01839	1.33719	1.11159	1.45565	0	0.488216	0.0398774	1.28654	0.486117	0.61986	0.668233	0.728107	0.615485	1.01917	0.674298	0.778964	0.953386	0.646076	0.0150525	0.370331	0.709447	0.42498	0.579042	0	0.422322	0.542036	0.845253	0.615509	-1.29017	-0.0569948	-0.30147	0.235937	-0.213827	0.344913
EPs up regulated genes	Pita_unigene57137	0.654555	0.353126	0.340037	0.375782	0.282433	0.385048	0.595439	0.246472	0.21423	0.400643	0.561431	0.535572	0.547977	0.315374	0.350168	0.513797	0.546597	0.592243	0	-0.229718	0.351054	0.0664168	-0.432944	-0.148412	0.248213	-0.107675	0.293854	-0.343111	0.0394809	0.332311	-0.13293	0.0547038	0.446552	0.196537	0.160198	0.449997	0.102248	0	1.01133	1.08156	0.548695	1.0437	0.989964	1.14722	1.09367	0.978753	0.724305	1.20567
EPs up regulated genes	Pita_unigene57132	0.443349	-0.686831	0.0647018	-0.776996	0.067736	0.273925	0.450863	-0.877821	0.462006	-0.877821	0.223656	0.60261	0.532601	-0.877821	0.279291	-0.731763	0.538291	0.388099	0	-0.695547	-0.877821	0.447247	-0.754634	-0.877821	-0.877821	-0.877821	-0.877821	-0.877821	-0.877821	-0.877821	-0.877821	-0.877821	-0.877821	-0.877821	-0.673748	-0.735647	-0.675011	0	-0.259182	-0.877821	0.77003	-0.877821	0.627878	0.728347	0.448079	-0.490835	-0.877821	0.913929
EPs up regulated genes	Pita_unigene57107	0.444547	0.428828	0.513917	0.897363	0.7854	0.359345	0.253751	0.305221	0.264125	0.678524	0.648218	0.305141	0.319077	0.403161	0.361502	0.851684	0.799048	0.345569	0	-1.70392	-1.41976	0.618033	-1.64504	0.509459	0.39599	-1.91292	-1.42864	-1.64827	0.394623	0.250941	-2.00014	-1.89257	-1.8227	-1.7289	0.398158	0.456906	-1.39107	0	0.451623	0.344693	0.512533	0.883608	0.484591	-1.5275	0.33997	-1.30314	0.440861	0.33496
EPs up regulated genes	Pita_unigene57050	0.573393	0.593504	0.190951	0.253128	0.437774	0.413863	0.7318	0.671813	0.493961	0.365823	0.463642	0.739656	0.510181	0.625616	0.446699	0.374617	0.576208	0.575423	0	0.149104	0.399159	-0.0304192	-0.215968	-0.139319	-0.0851498	0.513343	0.59602	0.203195	0.379035	0.19121	0.27952	0.434951	0.444512	0.493231	0.311276	0.0557937	0.395696	0	1.02571	1.07096	1.13385	0.900666	1.04368	0.976374	1.10601	0.588971	1.25656	1.2097
EPs up regulated genes	Pita_unigene56986	0.238169	-0.327089	-0.281034	-0.044185	-0.472291	0.0568049	0.39457	0.303468	-0.462509	-0.0592295	-0.495463	-0.0880223	-0.103141	0.000593055	0.343075	0.371387	0.189807	0.565319	0	-1.07744	-0.52903	-0.943696	-0.246452	-0.75814	-0.920854	-1.06411	-0.182464	-0.478921	-0.794369	-0.785864	-0.257535	-0.289039	-0.187275	0.251275	-0.215262	-0.428702	0.130894	0	0.198957	0.0556962	-0.329157	0.0162622	0.454411	0.0557493	0.113642	0.0860069	0.295372	0.312521
EPs up regulated genes	Pita_unigene5662	0.0900984	0.179638	-0.585025	0.181443	-0.253637	0.0567854	0.406929	0.304346	0.0778569	0.357851	-0.310263	0.501293	0.248159	0.386846	0.147703	0.726743	-0.174347	0.503592	0	-1.32991	-0.158338	-2.18283	-2.1505	-0.337453	-0.613901	-0.43457	0.147897	-1.42445	0.139638	0.10922	-1.20093	-0.709323	0.157114	-1.41661	0.488749	0.0119282	-1.13227	0	1.2581	1.31982	0.705526	1.2119	1.28766	0.0952868	1.4718	0.803993	0.599429	0.484674
EPs up regulated genes	Pita_unigene56437	0.516399	0.853206	-0.313751	0.329882	0.00476184	0.107347	0.954931	1.42903	0.679587	1.18394	0.730797	1.10901	0.674915	1.1331	0.595563	1.17254	0.900409	0.741992	0	-0.965675	-0.174839	-0.192477	-0.432631	-1.04944	-0.69163	0.350705	0.30103	0.0251793	-0.00653978	0.215811	0.0945615	0.233853	0.301939	0.67823	0.370401	0.434634	0.539977	0	1.31473	1.13979	1.53876	0.852179	0.934844	1.18184	0.997739	1.08523	0.937401	1.1225
EPs up regulated genes	Pita_unigene56092	-0.320699	0.882328	-0.230335	0.656006	-0.554856	-0.456718	0.0637865	1.43507	-0.137412	1.40927	-0.0685612	0.0484694	-0.40516	1.05842	-0.145878	1.2545	-0.561957	-0.355833	0	-1.05085	-1.05423	-1.37927	-1.37927	-0.159322	-0.104497	-0.546326	-1.37927	-1.37927	-0.427549	0.268977	-1.37927	-0.651125	-1.13976	-1.37927	-0.689891	-0.467624	-1.37927	0	0.0612402	-0.629241	-1.28655	0.507167	-0.0532447	0.377907	2.25469	1.27128	0.666604	-0.0457655
EPs up regulated genes	Pita_unigene56057	0.531863	0.161584	-0.416847	-1.4069	0.471496	0.5178	-0.0972841	-1.09795	-0.29951	-1.1195	-0.488053	-0.00607345	0.388832	0.812482	0.569832	-0.29361	0.646788	0.96085	0	-0.276682	-0.900196	-2.23482	-2.72455	-1.03995	-1.47923	-0.51286	-1.68342	-2.93536	-1.98473	-1.49051	-2.55229	0.148695	-0.319645	-1.77883	-0.368429	-0.396281	-1.43171	0	0.799739	0.711117	0.889242	1.27128	1.25962	0.084285	1.19989	0.650062	0.937382	0.288023
EPs up regulated genes	Pita_unigene56051	0.713704	0.644024	-0.521812	0.159735	0.766446	0.560771	1.73557	1.185	-0.329796	0.98362	1.57893	1.44997	0.80824	0.746271	0.0685346	0.802901	1.02811	0.630181	0	0.191893	-0.530489	-0.477615	-0.758026	-0.636392	-0.254351	1.14229	0.169285	0.00906129	0.0483355	0.704312	-0.186801	0.123659	-0.615045	-0.70573	-0.529623	-0.274485	-0.747343	0	0.101	0.186057	-0.0564064	-0.473664	0.163178	0.915773	0.621322	1.40939	-0.16728	0.582464
EPs up regulated genes	Pita_unigene55889	0.556555	0.681257	0.131513	0.322906	0.338765	0.43858	0.323425	0.673394	0.30509	0.127596	0.559716	0.431086	0.512937	0.640276	0.141287	0.497007	0.452286	0.637248	0	-0.276691	0.13033	-0.0604024	-0.172682	-0.101022	-0.055041	-0.283821	0.204958	-0.0212524	0.135611	0.137903	0.125004	-0.140252	0.33152	0.328716	0.1601	0.0862657	0.16398	0	1.18576	1.16568	1.16634	1.20866	1.32622	1.41398	1.35426	0.898996	1.30786	1.47798
EPs up regulated genes	Pita_unigene5571	0.302934	0.363082	0.391149	0.019186	0.143952	-0.0317271	-0.299551	0.0949973	0.0116538	0.571212	-0.39435	0.19294	-0.298729	0.15535	-0.340589	0.310326	0.0597501	-0.0923014	0	-0.760135	-0.455143	0.561059	-1.55763	-1.02965	-0.0878778	-0.49593	-0.349911	-1.07244	-0.803635	0.4711	-1.30937	-0.804238	-0.897665	-2.13274	-1.27227	-0.353803	-1.95176	0	0.644453	0.528276	1.23241	0.893005	1.34031	1.20255	1.16694	1.44459	0.949922	0.92489
EPs up regulated genes	Pita_unigene557	1.14357	0.841099	1.3812	1.55377	0.309154	-0.889893	2.11297	1.1183	2.60212	2.15945	0.276223	-0.728965	1.76831	1.41861	2.05205	2.32464	0.916066	-0.763529	0	-0.944301	-0.890143	-0.632221	-0.888162	-0.442047	-0.944301	-0.816004	-0.944301	-0.860245	0.659878	-0.802786	-0.944301	-0.763933	-0.944301	-0.944301	0.0240368	-0.865532	-0.858398	0	0.751806	-0.885178	1.26312	1.18188	0.899045	-0.944301	1.00151	-0.207611	1.01194	1.06644
EPs up regulated genes	Pita_unigene55665	0.986124	0.984892	-0.989862	0.258527	0.250531	0.223389	0.941982	0.842512	-0.177981	0.781962	-0.309135	0.23835	0.71021	1.24137	0.287383	1.09702	0.811398	0.448812	0	-1.56164	0.218128	-0.140479	-1.26626	-1.42127	0.18827	-1.16337	0.346455	-1.46117	-1.27722	0.418608	-1.11677	0.044405	0.738255	-0.878194	0.341101	0.784274	-0.377799	0	0.159642	0.415897	-1.82089	0.352497	-0.499189	0.412109	-0.499464	0.235451	0.358077	0.117814
EPs up regulated genes	Pita_unigene55377	0.43983	1.35821	-0.0531127	0.900834	1.54055	1.07676	0.402304	1.29381	-0.0921453	0.917498	1.31626	0.887222	0.388456	1.26813	-0.0368311	0.981933	1.45872	0.867473	0	-0.887906	1.58385	1.18827	-0.947811	-0.888062	-0.808376	-1.02939	1.2898	-1.09414	-0.954049	-1.02053	-1.13818	-0.806116	1.42999	-1.05822	-0.908752	-0.967458	-1.00845	0	1.0017	1.17378	0.887871	-0.991333	1.02794	1.0353	0.860243	0.755459	0.275881	0.769025
EPs up regulated genes	Pita_unigene5503	0.481182	0.620241	-0.135889	0.553971	1.07741	1.28549	1.06208	1.19634	0.214511	1.21836	0.54633	1.70415	0.837382	1.08981	-0.396094	1.22978	1.18555	1.24644	0	-1.19696	-0.0728119	0.550886	-1.00984	0.61948	-0.308039	-0.2781	0.344302	0.0240671	1.36234	0.471051	-0.496567	-0.692679	0.469622	-0.613969	1.01186	-0.0835093	0.0318691	0	-0.479002	-1.11619	-1.28186	0.408648	0.474149	1.05944	0.988835	1.02594	-0.763841	-0.253623
EPs up regulated genes	Pita_unigene54183	-0.616058	1.20155	-0.677417	-0.677417	1.42039	0.879616	-0.677417	0.856236	-0.677417	-0.677417	0.577867	0.977578	-0.677417	0.989687	-0.677417	-0.677417	0.740699	0.957125	0	-0.677417	-0.677417	-0.560128	-0.677417	-0.677417	-0.677417	-0.677417	-0.677417	-0.677417	-0.677417	-0.677417	-0.677417	-0.677417	-0.677417	-0.677417	-0.677417	-0.677417	-0.677417	0	-0.677417	-0.677417	-0.677417	-0.677417	-0.677417	-0.677417	-0.677417	-0.677417	-0.559738	1.07892
EPs up regulated genes	Pita_unigene53791	1.01634	2.28414	1.04841	1.78176	-0.949623	2.10233	0.794767	1.76378	1.61108	1.58575	-0.949623	1.02441	1.17586	2.09083	1.90803	1.64698	-0.949623	0.745788	0	1.1799	-0.949623	-0.949623	-0.949623	-0.949623	-0.949623	1.00935	-0.949623	-0.949623	-0.949623	-0.949623	-0.949623	1.67338	-0.949623	-0.949623	-0.949623	-0.949623	-0.949623	0	-0.949623	-0.949623	0.758864	-0.949623	-0.949623	-0.949623	0.206295	1.86615	-0.949623	1.81863
EPs up regulated genes	Pita_unigene52549	1.57965	2.13421	0.790055	-0.46735	0.394083	1.99768	0.675734	1.92625	2.94537	-0.0101707	0.322845	2.67388	1.89598	3.04802	2.65185	-0.46735	1.99231	2.71506	0	-0.46735	-0.46735	-0.46735	-0.46735	-0.46735	-0.46735	-0.46735	1.77124	-0.46735	-0.46735	-0.46735	-0.46735	-0.46735	-0.46735	-0.46735	0.317589	1.10806	0.783211	0	-0.46735	-0.46735	1.07239	-0.46735	-0.46735	-0.46735	-0.46735	-0.46735	-0.46735	-0.46735
EPs up regulated genes	Pita_unigene52128	-0.142345	-0.0848808	-0.675034	1.21323	1.71288	1.4943	1.37229	-0.675034	-0.0317167	1.25267	0.571278	1.23282	1.30474	-0.675034	0.304825	1.52656	1.92875	0.620202	0	-0.675034	-0.675034	0.243081	-0.675034	-0.675034	-0.106186	-0.675034	-0.675034	-0.675034	-0.675034	0.161343	-0.675034	-0.675034	-0.675034	-0.675034	-0.675034	0.804477	-0.675034	0	-0.675034	-0.675034	-0.675034	-0.1629	-0.675034	-0.675034	-0.0358579	-0.675034	1.17994	-0.675034
EPs up regulated genes	Pita_unigene51979	-0.504635	2.79848	2.36957	2.78497	-0.504635	2.82185	-0.504635	2.12851	2.17153	2.06715	-0.504635	2.25848	-0.504635	2.23068	2.50586	2.85842	-0.504635	2.53896	0	-0.504635	-0.504635	-0.504635	-0.504635	-0.212259	-0.504635	-0.504635	-0.504635	-0.504635	-0.504635	-0.504635	-0.504635	-0.504635	-0.504635	-0.504635	-0.504635	-0.504635	-0.504635	0	-0.134202	-0.504635	-0.504635	-0.504635	-0.504635	-0.504635	-0.504635	-0.504635	0.292543	-0.504635
EPs up regulated genes	Pita_unigene51976	2.93786	0.190889	-0.264433	1.06805	1.52585	1.34997	1.94881	-0.926097	-0.189364	1.2795	0.565063	1.44262	2.369	-0.149263	0.51841	1.25513	-0.117007	0.963138	0	0.114473	-0.926097	-0.926097	-0.926097	-0.926097	-0.16195	0.165267	-0.926097	-0.339606	-0.0410094	-0.926097	-0.132085	-0.173582	-0.0532353	0.169992	-0.926097	-0.0781486	-0.926097	0	-0.318335	1.73176	-0.926097	-0.926097	1.71875	1.31163	0.706383	0.122609	1.87552	-0.926097
EPs up regulated genes	Pita_unigene50306	1.67267	1.82248	0.737839	0.55635	1.90977	1.70307	0.392993	1.33622	1.55588	1.17139	0.831207	1.76911	1.75749	2.23289	2.44572	1.11678	2.27329	2.85534	0	0.260451	-0.0995473	0.327801	-0.133428	-0.582919	-0.582919	-0.582919	1.31069	-0.582919	-0.582919	0.107497	0.122897	-0.582919	1.92197	1.54267	0.263719	0.76333	0.407516	0	-0.582919	-0.582919	-0.582919	-0.582919	-0.582919	-0.582919	-0.582919	-0.582919	-0.582919	-0.582919
EPs up regulated genes	Pita_unigene5016	0.521226	0.29347	0.425888	-0.533468	0.640228	0.281033	0.228918	0.0764578	0.184755	-0.0866389	1.11089	0.377732	0.144716	-0.199433	0.460565	-0.400553	0.622302	0.346836	0	-0.826477	-1.01814	0.746828	-0.882643	-0.898029	-1.06754	-1.04434	-0.856915	-0.82163	-0.954593	-1.06879	-0.424356	-0.972223	-1.15181	-0.982661	-0.722013	-1.05804	-0.979423	0	-0.172683	-0.634408	1.03787	-0.442532	-0.924777	0.0995658	0.397453	0.181737	1.96739	0.0973901
EPs up regulated genes	Pita_unigene4966	0.547056	0.889342	-0.53494	1.53965	-0.187499	0.445424	0.808321	0.87719	-0.313301	1.60691	-0.237951	1.16811	0.630567	0.945802	-0.840616	1.27113	-0.236229	0.510094	0	-0.718399	-1.14523	0.514944	-0.343458	-0.915085	-0.504875	-0.339023	-1.22549	0.0929913	0.0225374	-0.367959	0.15878	-0.750027	-0.943436	-0.151089	-0.933607	-1.07756	-0.3699	0	1.16988	2.20598	0.0600046	0.262181	-1.36093	-0.492186	-0.0209303	0.109654	0.0897523	-0.550581
EPs up regulated genes	Pita_unigene48486	0.658381	1.25118	0.837652	1.61231	2.10708	1.20709	0.535902	0.685221	1.56247	1.82111	1.61189	0.538432	0.173413	0.758248	1.62735	1.55109	1.71017	0.980755	0	0.25747	0.0340003	1.98884	0.207416	0.284969	-0.0770193	0.32742	1.40436	-0.0488784	-0.057943	-0.164456	0.621774	-0.0993733	0.471645	0.24353	0.0577999	-0.335869	0.12507	0	1.8222	1.52546	1.20698	-0.476632	2.35352	1.32824	0.407182	0.463089	0.907296	2.43385
EPs up regulated genes	Pita_unigene48339	-0.680994	1.55546	2.78769	-0.680994	3.59375	2.77483	-0.680994	1.67454	3.67429	-0.680994	2.9874	1.70324	1.76023	-0.680994	3.83395	-0.680994	2.97149	1.70371	0	-0.680993	-0.680994	-0.680994	-0.665855	-0.680994	1.15354	-0.680994	-0.680994	-0.680994	-0.680994	-0.680994	-0.680994	-0.409728	-0.680994	-0.680994	-0.680994	1.24186	-0.680994	0	-0.680994	0.377835	-0.680994	0.894643	2.40334	-0.680994	-0.680994	0.940043	-0.680994	-0.680994
EPs up regulated genes	Pita_unigene4800	0.946912	0.850972	0.0894644	0.459623	0.211155	0.78023	1.00909	1.07257	0.456362	0.646575	-0.0723018	0.912178	0.981369	1.02573	0.434487	0.949279	0.119923	0.967603	0	-1.98649	0.756009	0.125932	-1.16057	-1.95419	0.131501	-0.247314	0.821638	-0.134518	0.00853537	0.303928	-0.0066439	-1.36158	0.912577	-0.654956	-0.946049	0.450799	-0.398776	0	0.592962	0.809269	0.343077	0.886827	1.0705	-0.0836476	0.78469	-0.570658	0.725635	-0.21909
EPs up regulated genes	Pita_unigene47454	0.605423	0.559926	-0.0464535	-0.358278	0.483953	1.36726	0.332497	0.563825	0.114319	-0.191326	0.587779	1.03848	-0.221389	-0.276007	-0.0842257	-0.23823	0.24158	0.718495	0	-1.00849	-1.16188	-0.756567	-0.596287	-1.10885	-0.912673	-0.669338	-0.680031	0.00950521	-0.630412	0.00235919	0.0713012	-0.99933	-1.15277	-0.0475991	-0.960879	-0.983029	-0.359847	0	0.649899	0.665268	0.333229	0.929607	0.956392	0.854947	0.324251	1.40431	0.761764	0.352433
EPs up regulated genes	Pita_unigene47338	-1.18736	-0.655253	-1.57027	-1.31455	-1.46672	-1.11251	-0.645062	-0.277934	-1.13918	-1.02196	-0.971652	-0.869311	-1.01681	-0.395076	-1.27287	-0.952333	-1.08035	-0.890768	0	-1.80243	-1.68239	-1.33865	-1.63034	-1.42453	-1.66155	-1.72028	-1.55396	-1.53059	-1.14433	-1.48422	-1.44856	-1.7089	-1.6522	-1.30023	-1.40361	-1.6588	-1.3416	0	-0.232808	-0.278237	-0.592813	-0.366811	-0.379137	0.107452	-0.51441	-0.417179	-0.879067	-0.120599
EPs up regulated genes	Pita_unigene47283	-0.242548	-0.100726	-1.07256	-0.98257	-1.17323	-0.851524	-0.254648	-0.17852	-1.47424	-0.756729	-1.04313	-0.65972	-0.54985	0.32822	-0.591434	-0.506368	-0.115704	-0.303697	0	-1.37017	-1.52249	-1.31683	-1.98704	-1.49763	-1.24667	-1.32009	-1.27537	-1.98348	-1.66977	-1.48509	-2.13027	-0.752914	-1.04367	-2.03198	-0.995384	-0.866152	-1.48048	0	-0.547501	-0.0446289	0.336637	-0.310402	-0.75741	0.374714	0.14181	-0.150741	0.173632	0.188791
EPs up regulated genes	Pita_unigene47262	-1.3413	-1.50713	-1.77883	-1.48468	-1.61444	-1.75929	-0.985644	-1.33245	-1.46264	-1.36557	-1.44618	-1.26707	-0.897221	-1.41472	-1.28187	-0.608913	-1.0588	-0.836091	0	-1.89453	-1.90107	-1.73566	-1.8655	-1.78988	-1.76408	-1.52489	-1.39161	-1.79789	-1.70532	-1.43221	-1.67114	-1.63	-1.71481	-1.00958	-1.66142	-1.02198	-1.23711	0	0.611442	0.724874	0.763695	0.294669	0.780896	1.09297	0.15246	0.473509	0.0933445	0.234802
EPs up regulated genes	Pita_unigene47242	0.187114	0.129351	-0.788115	-0.711872	0.0188881	0.131354	0.309701	-0.0808145	-0.276195	-0.309137	-0.21531	0.502059	0.376242	0.326513	0.206288	0.166154	0.538764	0.475216	0	-0.89308	-0.832628	-0.426551	-0.766656	-0.919474	-0.577436	-0.320315	-0.292547	-0.498364	-0.336986	-0.209035	-0.312236	-0.214636	-0.193923	0.0471852	-0.120529	0.0358516	0.0161652	0	0.953312	1.05492	0.803498	0.990585	1.07731	1.06912	1.08026	1.12094	1.02759	1.25891
EPs up regulated genes	Pita_unigene47168	-0.316981	-0.798792	-1.8555	-2.08819	-1.10931	-1.2756	-0.287907	-0.915975	-1.32353	-1.65946	-1.70511	-0.518778	-0.186331	-0.10261	-0.827762	-0.346465	-0.0938875	-0.319782	0	-2.05115	-1.89585	-1.97453	-2.16049	-2.30888	-1.98129	-1.56352	-1.6927	-2.05115	-2.13431	-1.90205	-1.92086	-0.785416	-1.3275	-0.669208	-0.830297	-0.895645	-0.802324	0	0.273532	0.535191	0.343898	0.471455	0.506223	0.999301	0.332929	0.586429	0.8244	0.50911
EPs up regulated genes	Pita_unigene47102	0.799674	0.268769	-0.589031	-0.666759	0.708951	0.699378	1.16644	0.637889	1.41108	0.721711	-0.0683949	1.87694	1.03832	1.20707	1.05538	1.31009	1.32528	1.45859	0	-0.859936	-0.208141	-0.80089	-0.923446	-0.756257	-0.468817	0.692968	0.817507	-0.250328	0.0323412	0.698271	-0.315792	0.593213	0.749271	1.06225	1.22236	1.01176	1.20355	0	0.0932591	0.14132	0.0883904	0.257322	0.350307	0.224457	0.236232	0.156602	0.283786	0.335092
EPs up regulated genes	Pita_unigene47017	0.67785	0.504914	0.10757	0.0746715	0.34551	0.317996	0.865892	0.718193	0.634606	0.537914	0.233902	0.809157	0.793981	0.977854	0.884101	0.868594	0.798699	0.755662	0	-0.125406	0.307169	0.0436817	-0.100748	-0.035736	0.102984	0.25456	0.574617	0.348033	0.417649	0.444616	0.415987	0.55129	0.61515	0.849841	0.722287	0.666229	0.813474	0	0.833758	0.83421	0.887891	0.916528	0.838964	0.980337	0.959239	0.82624	1.16038	1.03134
EPs up regulated genes	Pita_unigene4676	0.751239	0.580279	0.446379	-0.602532	1.5475	0.634937	0.882553	0.365533	0.563909	-0.318793	1.49687	0.631505	0.696657	0.252585	0.38507	-1.04995	1.01771	0.441599	0	1.02421	-1.32025	-0.776031	-1.2103	-0.314198	-1.08343	1.42267	-1.01566	-0.823601	0.0739603	-0.660859	-0.619177	0.945797	-1.28538	-1.09783	-0.528869	-0.999474	-1.05993	0	-0.460805	-1.55138	-0.948726	0.802786	-0.307611	-0.783995	1.35467	0.733244	-0.499559	-0.550554
EPs up regulated genes	Pita_unigene46521	0.47316	1.44034	-0.346624	0.292422	0.669363	0.630693	0.550221	1.38711	0.719614	0.66908	0.424803	1.03439	0.462309	1.36953	0.71941	1.16874	1.12656	1.07236	0	-0.484255	0.207154	0.192875	-0.18129	-0.374744	-0.6756	-0.430285	0.597222	-0.0782254	0.0417118	-0.0993821	-0.0160974	0.0663442	0.894861	0.872615	0.672199	0.359057	0.541522	0	0.991199	0.8718	-0.0878288	0.959026	1.12975	0.958689	-0.151477	0.0671134	0.808676	0.452525
EPs up regulated genes	Pita_unigene46450	0.421625	0.220099	-0.0370187	-0.489171	0.401041	0.549031	0.290161	0.666476	0.172694	-0.0137198	0.141257	0.608333	0.657765	0.701193	0.514402	0.502442	0.691995	0.925402	0	-0.0866477	-0.397636	-0.209631	-0.768125	-0.882487	-0.407771	0.316332	-0.112819	-0.282398	-0.447365	-0.0274087	-0.206011	0.378594	0.0556748	0.461206	-0.120031	0.340345	0.222274	0	1.01671	0.95602	1.01752	0.894452	1.20702	0.947476	1.10998	1.47648	1.23899	0.766416
EPs up regulated genes	Pita_unigene46438	0.19697	1.02076	-0.802806	0.998318	-0.000368802	-1.04813	-0.229877	0.423139	-0.290942	1.23519	-0.552725	-1.12075	-0.349276	0.417897	-0.679915	1.06617	-0.0863115	-0.94046	0	-0.983889	-0.342208	-0.23949	-1.13292	-0.817505	-1.80166	-0.662077	-0.312234	-1.2948	-0.705471	-1.48686	-1.38473	-0.520072	-0.515868	-0.742623	-0.900994	-1.68228	-1.46567	0	-0.289888	-0.351411	0.405374	-0.563622	0.146016	-0.516417	-1.09885	0.35637	-1.03467	-0.718504
EPs up regulated genes	Pita_unigene4638	0.247065	0.638197	0.720062	0.289038	0.194205	0.121621	0.501324	0.471884	0.542198	0.527861	1.19809	0.0529629	0.782919	0.854562	0.195956	0.503142	0.708547	-0.0697093	0	-0.98158	-0.143064	0.474525	-0.570134	-0.0047213	-2.02354	-0.442045	0.415137	-1.03428	0.550561	-1.47673	-0.582136	-0.273116	0.279834	-1.04238	0.382228	-0.590929	-0.731827	0	0.526692	1.49851	0.217154	0.2656	-2.36049	0.663	1.06003	0.892413	-0.236791	1.05714
EPs up regulated genes	Pita_unigene46330	-0.099325	1.00548	-0.303296	1.30417	4.47e-05	1.29932	0.562865	1.1705	0.0205046	1.44425	0.365768	1.78572	0.3619	1.06428	0.0240255	1.20507	0.227596	1.43257	0	-0.708643	-0.412815	-1.06276	-0.249634	-0.676997	0.323906	-0.125202	-0.584519	0.33952	-0.0985207	0.491743	0.209925	-0.334315	-0.723075	-0.177299	-0.525197	0.121464	-0.331284	0	-0.142455	-0.432376	-0.00560209	-0.524153	-0.217843	-0.304302	-0.152094	-0.451623	-0.309835	-0.245437
EPs up regulated genes	Pita_unigene46283	0.624738	-0.0789197	-0.285697	-0.435394	0.315549	-0.0824554	0.837948	0.460585	1.04604	0.79081	-0.129035	0.798496	0.57972	0.271031	0.841438	0.66881	0.441161	0.212243	0	-0.259329	-0.208917	-0.23327	-1.55903	-1.17889	-0.880886	0.628771	0.466509	-0.366516	0.297566	-0.0737644	-0.740246	0.274112	0.0902241	-0.478238	-0.0989163	-0.388495	-0.371762	0	0.997532	1.14017	1.56817	0.690463	1.58841	1.42675	0.90645	0.283641	1.29385	0.581531
EPs up regulated genes	Pita_unigene46178	-1.04595	0.0114351	-0.796043	-0.551703	-0.950027	0.0401576	-0.994356	-0.715404	-1.45498	-0.881016	-1.01328	-0.544539	-1.26278	-0.284932	-1.30738	-1.00885	-1.13514	-0.00472627	0	-1.32996	-1.54082	-0.773816	-0.98698	-0.743635	-0.998327	-1.33571	-1.46005	-1.45095	-1.51915	-1.55	-1.10253	-1.51071	-1.21152	-1.53701	-1.23218	-1.1456	-1.55011	0	0.269628	0.0751791	0.11697	0.506696	0.0984816	0.549074	1.44886	-0.552474	0.374101	1.64728
EPs up regulated genes	Pita_unigene46176	0.665756	0.695055	0.518315	0.362373	0.429049	0.506853	1.03964	1.20749	0.786745	0.976437	0.719293	1.13618	0.674477	0.850372	0.477906	1.0063	0.869156	0.981483	0	0.181189	0.0731627	0.832359	-0.347648	0.168743	0.242178	0.913008	0.510214	-0.150833	0.646154	0.65752	-0.12209	0.72621	0.385773	0.194917	0.681803	0.650234	0.0106371	0	0.771715	0.250473	1.23519	0.731759	1.36405	1.09503	0.727585	0.947913	0.610754	0.792169
EPs up regulated genes	Pita_unigene46096	-0.687524	-1.39636	-1.10402	-1.50548	-1.1339	-0.894594	-0.0810504	-0.42791	0.148788	-0.195902	-1.19436	0.00254903	-0.487477	-0.76623	-0.162547	-0.764348	-1.65424	-0.483577	0	-1.78458	-1.76633	-1.7748	-1.78373	-1.15203	-2.18505	-1.07001	-0.976676	-0.795775	-0.219973	-0.949261	-0.948312	-1.63325	-1.90885	-1.48641	-0.455884	-2.09177	-1.93482	0	0.253151	0.344283	0.253567	0.482621	0.26213	0.443809	0.390705	-0.404523	0.411828	0.129111
EPs up regulated genes	Pita_unigene46093	-0.802027	0.322919	-0.313136	-0.282147	-0.065159	-0.375887	-0.683366	1.01646	0.0699109	-0.172679	0.216229	-0.809564	-0.886284	0.621343	0.0755125	0.39577	0.388727	-0.119202	0	-1.55743	-0.808454	-1.50551	-0.970613	-2.67966	-1.39105	-0.92195	-1.02815	-0.716567	-2.23976	-1.06587	-0.716063	-0.89448	-0.564972	-0.605775	-1.43368	-0.777235	-0.652061	0	0.179074	0.0554497	-0.614007	-0.107464	-1.53148	0.184574	-0.0536778	0.792435	-0.354465	0.829887
EPs up regulated genes	Pita_unigene46072	-0.498479	1.23592	0.533405	0.398322	0.775088	-0.743754	-0.367616	1.2363	1.00073	1.18796	0.138271	-0.126031	-0.231041	1.71954	1.2275	1.80561	1.26077	-0.399023	0	0.562548	-0.664486	-0.561009	-0.773277	-0.786038	-0.651865	0.640288	-0.191226	-0.744322	-0.714209	-0.435802	-0.604701	1.01424	-0.430908	-0.30144	-0.575709	-0.66524	-0.184814	0	0.00185603	0.523954	-0.669409	-0.71724	-0.194257	0.546485	1.04111	0.709708	-0.225407	0.800519
EPs up regulated genes	Pita_unigene46041	-0.0610291	-0.23076	-1.0867	-0.130711	-0.186837	-0.682823	0.362814	0.118516	-0.426559	0.337455	-0.177754	-0.0213182	-0.429987	-0.0849747	-0.111826	0.0927619	0.191116	0.087277	0	-1.83658	-0.72012	-0.585726	-0.926295	-0.792392	-0.826484	-1.50413	-0.203794	-1.01926	-0.605999	-0.56292	-0.82732	-0.846111	-0.152004	-0.77135	-0.271757	-0.197318	-0.888622	0	0.389173	0.440805	0.189576	0.660415	0.592356	0.227875	0.254862	0.415592	0.549786	0.535087
EPs up regulated genes	Pita_unigene45973	0.23692	0.249995	-0.310156	-0.598863	0.050772	0.00833959	0.751412	0.754475	0.706118	0.609732	0.451748	0.736996	0.264517	0.602974	0.34583	0.631268	0.671912	0.394605	0	-0.371924	-0.436375	-0.412871	-0.767289	-0.7054	-0.331853	0.508898	0.625942	0.0825104	0.308186	0.57727	0.186245	0.0434271	-0.0775539	0.258581	0.407798	0.0187027	0.346367	0	0.249012	0.417915	0.219726	-0.0414522	0.403765	0.689913	0.22807	0.233993	0.403273	0.536127
EPs up regulated genes	Pita_unigene45823	1.90487	1.96625	0.453608	0.255845	-0.800759	1.3406	1.9114	2.0308	0.798594	0.709511	-0.581153	1.71454	1.77471	2.08252	0.702771	1.20533	-0.616091	1.7611	0	-0.437154	-0.249739	-0.682998	-0.910794	0.605581	-0.868635	-0.427865	-0.040597	-0.823891	1.38121	-0.910794	-0.910794	-0.264958	0.314207	-0.812912	1.22297	-0.910794	-0.910794	0	0.415155	0.521103	1.08142	-0.338456	0.0170379	-0.544158	-0.687104	-0.512375	-0.463537	-0.8653
EPs up regulated genes	Pita_unigene45386	1.14492	0.796435	-0.302638	-0.265292	1.1827	0.209942	0.831714	0.608798	0.62861	-0.294466	0.00244673	0.680065	1.47514	1.65265	0.93417	1.32657	1.46127	1.10903	0	-0.102353	-0.144073	-0.128643	-1.06902	0.428563	-0.492916	0.183758	-0.273314	-1.12626	0.329826	0.0682564	-0.674123	0.469412	0.375111	0.664234	1.57317	0.781955	0.685385	0	0.666676	1.04851	0.668245	0.051348	1.26173	0.582256	0.509233	0.503462	0.821762	0.960094
EPs up regulated genes	Pita_unigene4534	0.798512	0.354728	0.525463	-0.189055	1.2903	0.27414	0.745036	0.492121	0.237287	-0.094256	1.07049	0.465279	0.661275	0.362604	0.275067	-0.219662	1.22396	0.258424	0	0.863655	-0.78821	-0.1287	-1.20101	-0.231302	-1.24009	0.498512	-1.36157	-1.18071	0.0140596	-1.26202	-1.39394	0.776254	-0.921834	-1.53354	-0.278925	-1.49189	-1.22565	0	-0.538015	-1.72642	-0.0179457	0.290322	-1.72618	-1.10798	0.998515	0.114443	-1.63443	-1.27596
EPs up regulated genes	Pita_unigene45206	0.516155	0.377694	0.0224678	-0.13247	0.415846	0.268929	0.644221	0.574905	0.522421	0.463297	0.254786	0.528089	0.599357	0.586478	0.545733	0.542954	0.606022	0.590822	0	-0.214168	0.0727661	-0.0408642	-0.342729	-0.312737	-0.158923	0.328971	0.451511	0.155863	0.427215	0.385061	0.171883	0.284534	0.323438	0.47911	0.48149	0.406323	0.445199	0	0.818143	0.824194	0.773243	0.777448	0.897276	0.885718	0.936039	0.823779	0.918785	0.946523
EPs up regulated genes	Pita_unigene45154	-0.346001	-0.652069	-0.879245	-1.16718	-0.776431	-0.589655	-0.323182	-0.393138	-0.662679	-0.619037	-0.90328	-0.0944566	-0.17902	-0.421063	-0.215475	-0.29884	-0.281535	0.0484018	0	-1.10118	-0.862327	-0.739054	-1.48752	-1.2769	-1.34161	-0.60065	-0.563972	-0.911644	-1.15318	-1.11522	-1.06795	-0.593129	-0.713059	-0.529658	-1.04083	-0.481457	-0.654596	0	0.681737	0.646224	0.81561	0.581481	1.06746	0.945055	1.06389	1.07353	0.771536	1.02309
EPs up regulated genes	Pita_unigene45111	-0.526095	-0.815811	-1.20131	-1.23317	-0.230058	-0.556053	-0.76494	-1.11103	-1.29298	-0.987673	-0.518454	-0.31309	-0.940876	-1.23877	-1.26234	-0.977147	-0.708822	-0.703941	0	-1.78341	-0.851556	-1.64031	-1.41578	-1.91419	-1.50361	-1.3879	-1.09792	-1.3171	-1.73836	-1.26124	-1.21429	-1.6598	-0.957767	-1.38265	-1.82984	-1.46535	-1.69254	0	0.962045	0.696645	0.708655	1.58207	1.02911	-0.114819	0.76961	0.618442	1.10785	0.132119
EPs up regulated genes	Pita_unigene45102	-0.0184329	0.273156	-0.655587	-0.429518	-0.187512	-0.0996775	0.479842	0.650974	-0.182744	0.596496	0.0542051	0.316234	0.042302	0.494983	-0.051725	0.391874	0.481129	0.308919	0	-1.06837	-0.228569	-0.664171	-0.929306	-1.04468	-0.531873	-0.609447	0.372397	-0.620881	-0.685212	0.0298844	-0.289525	-0.368723	0.0287441	0.0613564	-0.137014	-0.250417	0.130714	0	0.248056	0.312983	0.180777	0.421585	0.581514	1.00701	-0.107736	0.179515	0.437359	0.388087
EPs up regulated genes	Pita_unigene45091	0.833775	0.792805	-0.874881	0.787023	0.318356	-0.291005	1.10699	1.1935	-1.01407	0.922678	0.0174829	-0.303237	0.822359	0.783567	-1.01407	0.907935	0.132544	-0.342351	0	0.448992	-1.01407	-1.01407	-1.01407	-0.966525	-0.954453	0.308846	-0.970741	-1.01407	-0.970045	-1.01407	-0.976109	0.400869	-1.01407	-1.01407	-0.968568	-1.01407	-1.01407	0	-0.348457	-1.01407	-0.978186	1.26491	-1.01407	-1.01407	-0.95939	-0.100376	-1.01407	0.828386
EPs up regulated genes	Pita_unigene45049	0.351073	0.321028	0.059895	-0.0195832	0.0663786	0.0973984	0.675381	0.645072	0.489974	0.579205	0.379838	0.560074	0.535262	0.622911	0.349798	0.553059	0.601822	0.633112	0	-0.279038	-0.0657519	-0.282412	-0.738617	-0.423623	-0.0943964	0.317658	0.499082	0.181949	0.219916	0.280619	0.373561	0.187675	-0.0139232	0.434333	0.228421	0.122958	0.442268	0	0.803138	0.95944	0.652223	0.568555	0.72032	0.945108	0.65103	0.539585	0.684221	1.06531
EPs up regulated genes	Pita_unigene44930	0.659307	1.08894	0.676676	0.471436	1.18898	0.420378	0.575994	1.26836	1.685	1.2222	0.97413	0.650383	0.20237	1.15135	0.922917	0.918444	0.880189	-0.0190298	0	-1.17011	-1.21425	-0.0295505	-0.178683	-1.08011	0.470538	-0.815305	-0.876798	0.0215853	-0.58546	0.597883	-0.00640098	-0.950426	-1.06139	-0.0849435	-0.489796	0.352864	0.279721	0	0.160405	0.696451	0.481761	0.0969655	-1.76171	0.212547	-0.18823	-0.615801	0.484385	0.196766
EPs up regulated genes	Pita_unigene44869	0.381673	1.23474	0.606342	1.14575	0.981999	0.52614	0.19144	0.336944	1.10859	2.01439	0.870378	0.2775	0.0606706	0.864981	1.57544	1.70271	0.610062	0.0118106	0	0.383277	0.329445	0.19621	-0.984214	-0.037742	0.901621	0.245811	0.730743	-0.670697	-1.21883	0.747191	-0.700378	0.437371	0.211233	-0.845536	-0.543588	0.611508	0.0422487	0	0.32992	0.379143	0.886477	-0.339547	1.03715	0.753655	-0.172233	0.926264	-0.886657	-0.242662
EPs up regulated genes	Pita_unigene44760	0.414333	1.21668	0.100662	0.745723	0.221031	0.0987823	0.952661	1.93919	0.767261	1.77804	0.0178459	0.821681	0.597129	1.725	0.847956	1.4121	0.316625	0.377977	0	-0.0841207	-0.720164	0.1811	-0.820033	-0.112796	-0.561192	0.48809	-0.299645	-0.533495	0.771516	0.343941	-0.532825	0.161788	-0.885015	0.285124	0.792123	-0.533756	-0.289553	0	0.62574	0.466954	0.349206	-0.11582	1.24121	0.894818	-0.6938	0.960798	0.45856	0.547623
EPs up regulated genes	Pita_unigene44582	0.668177	0.28833	0.644373	-0.0624826	0.587345	0.447256	1.92144	1.6583	1.81384	1.68176	0.978946	1.30772	0.921161	1.28662	1.07149	1.30405	1.26793	0.638747	0	-0.494379	0.247836	-0.298901	-1.08871	-0.481938	-0.711153	1.0085	1.56689	0.36897	1.33708	0.707249	0.741498	-0.149633	-0.301673	0.256685	0.520201	-0.483061	0.766281	0	0.647947	0.528018	0.374376	0.553191	0.381217	0.663346	0.385465	0.83874	0.656595	0.878769
EPs up regulated genes	Pita_unigene44339	0.652073	0.61556	0.385695	0.0248606	0.952769	0.270402	0.801641	0.334954	0.577378	0.371475	0.481479	0.802757	0.527713	0.448391	0.334215	0.283896	0.564131	0.263253	0	-1.40311	-1.40178	-1.31994	-0.135613	-0.395959	-1.07978	-0.701816	-0.876946	0.332948	0.592377	-0.380985	0.181873	-0.790269	-1.2789	0.373737	0.137825	-0.944087	0.00136315	0	-0.262662	-0.623731	-0.57009	1.12994	0.274977	1.66822	1.4428	0.670683	1.10755	0.975312
EPs up regulated genes	Pita_unigene44208	-0.717777	-0.333732	-0.655613	0.0506592	-0.750422	-0.755598	-0.0327033	0.875498	-0.0480337	0.818993	0.156681	0.0599928	-0.608291	-0.385591	-0.246452	0.692545	-0.077777	-0.310429	0	-1.05035	-1.24566	-0.611157	-1.29356	-1.22761	-1.16767	-0.402068	-0.296156	-1.28089	-0.591921	-0.789976	-1.10217	-1.34561	-0.558844	-1.32258	-0.944581	-1.33733	-1.546	0	0.230697	0.356593	0.197485	0.00814806	0.157985	-0.0267315	1.05591	-0.0508014	-0.138059	-0.38835
EPs up regulated genes	Pita_unigene4410	0.160599	0.388364	-0.851165	-0.583129	-0.15715	-0.0183145	0.312701	0.535326	-0.210382	-0.321047	-0.160661	0.347844	0.350363	0.583613	0.386664	0.216859	0.463001	0.318234	0	-0.766039	-0.575546	-0.329898	-0.723674	-0.825944	-0.44496	-0.0658945	-0.12226	-0.356929	-0.39412	-0.260643	-0.544127	0.283886	0.0310885	-0.080904	0.252678	-0.193549	-0.109504	0	1.03965	1.03571	1.26559	0.935477	1.11831	0.871002	1.33409	1.26635	1.23991	0.857752
EPs up regulated genes	Pita_unigene44042	0.0861932	0.109857	-0.361294	-0.204288	0.000377798	-0.16307	0.502784	0.305367	0.280671	0.193846	0.220926	0.744981	0.596291	0.680718	0.343344	0.621158	0.771271	0.646555	0	-0.73371	-0.472872	-0.466628	-1.27101	-1.38958	-0.495847	0.0920018	0.328791	-0.80044	-0.957554	0.095564	-0.876845	0.0266052	0.128516	-0.877094	-0.857964	0.252897	-0.832029	0	0.780119	0.872413	-0.450471	0.731098	0.976054	1.01355	0.94329	1.10512	0.939998	1.41906
EPs up regulated genes	Pita_unigene43993	0.662525	-0.298687	0.0452604	-0.11512	0.730128	-0.515868	0.820188	0.387403	1.18375	0.540147	1.04283	-0.33149	0.52442	-0.056204	0.607652	0.502055	1.08933	-0.77455	0	-1.10085	-0.539952	-0.28327	-0.860617	-1.06817	-0.627044	0.0160673	-0.300727	-0.716748	-0.225481	-0.788405	-0.453229	-0.296898	-0.652576	-0.0987576	-0.0386616	-0.76595	-0.276829	0	-0.0402736	-0.396068	0.42189	0.00264418	-0.321814	-0.348952	0.183897	1.05	0.829339	0.593979
EPs up regulated genes	Pita_unigene43991	-0.521247	1.0465	1.16309	1.20611	1.21715	-0.836401	-0.871615	1.29107	1.18745	1.071	1.50849	-1.00989	-0.732112	1.17879	0.912229	0.837715	1.04569	-0.922425	0	-0.778697	-0.699891	-0.876982	-0.557137	-1.01661	-0.238751	-0.87183	-0.708618	-0.864975	-0.95153	-0.70536	-0.834033	-0.449939	-0.702563	-0.45249	-0.740338	-0.371119	-0.581668	0	-0.34188	-1.09798	1.07356	-1.05183	-0.854755	-1.16053	1.13215	0.726424	-0.443035	0.886422
EPs up regulated genes	Pita_unigene43982	1.34753	0.761529	-0.148169	0.501428	1.53948	1.04771	1.2105	0.603901	0.620822	1.06709	1.32741	1.32213	0.644647	0.0143602	0.0802998	0.573272	0.736105	0.661032	0	0.202859	-0.0164065	0.478283	-1.15992	-1.28842	0.717993	0.532692	0.860392	-0.340653	-0.93813	1.11331	-0.323933	0.03271	0.227712	-0.877794	-1.45873	0.483867	-0.89013	0	0.412257	0.0340278	0.735233	0.164941	0.709055	0.969235	-0.0647777	0.458159	0.785827	-0.0726804
EPs up regulated genes	Pita_unigene43946	-0.467697	0.123389	0.634201	0.309779	0.570551	-0.024601	-0.193013	0.118405	1.15715	0.530757	0.813147	0.39346	-0.273817	0.266643	0.877991	0.378477	0.204554	-0.191814	0	0.0600028	-0.834907	-0.492413	0.137236	-0.902794	-1.45193	0.2788	-0.714035	0.322708	-0.818923	-0.191685	0.0578081	-0.152147	-0.978687	0.19335	-0.782756	-0.75433	0.140728	0	0.754893	0.803235	0.994858	-0.429462	0.0502757	0.056566	0.407252	0.716854	-0.106846	-0.458956
EPs up regulated genes	Pita_unigene43889	2.08566	1.96976	1.41196	1.2861	1.98291	1.58374	1.98163	1.82129	2.13608	1.62805	1.53383	1.87177	2.06291	2.06989	2.22309	2.02568	2.17644	1.8823	0	1.28463	1.6584	1.61474	0.991054	0.502568	1.22791	1.58528	1.82542	1.40935	1.0782	1.61254	1.41179	1.77999	1.96194	2.04167	1.89244	1.78582	1.96174	0	-0.466925	-0.651619	-0.651619	-0.651619	-0.651619	-0.396999	-0.651619	-0.651619	-0.651619	-0.651619
EPs up regulated genes	Pita_unigene43803	0.0895271	-0.143253	0.358597	0.649745	1.00732	0.12244	0.390467	0.350871	0.994215	0.890284	0.984454	0.726099	-0.0995108	0.00525588	0.733454	0.915593	0.815589	0.440946	0	-0.0906714	-0.955905	-0.406048	-1.03277	-0.808881	-0.23627	0.6019	-0.594238	-0.375335	0.0877605	-0.22802	-0.587583	0.515993	-0.642596	-0.800775	0.126868	0.139333	-1.18099	0	-0.667122	-0.702865	-1.01482	0.0867196	-0.0650593	0.902351	0.363466	0.372024	1.22901	-0.342032
EPs up regulated genes	Pita_unigene43797	0.703997	0.890486	0.805815	1.21972	0.879317	0.872427	1.10293	1.18475	1.19331	1.14726	1.54754	1.15239	1.22792	0.986286	0.789587	0.996916	1.02926	1.09234	0	0.108153	0.713382	0.506744	0.439629	-0.0929395	0.404262	0.81474	1.04316	0.862534	0.371329	1.23251	0.872243	0.187625	0.586073	0.938415	-0.070731	0.651295	0.870566	0	0.384021	0.417085	0.563904	0.45164	0.498598	1.02534	0.874702	0.448283	0.783406	0.666967
EPs up regulated genes	Pita_unigene4362	0.304913	0.180554	0.180299	0.184508	-0.00206939	0.0363122	1.36108	1.33102	1.314	0.901191	0.153738	1.30213	0.92899	0.960906	0.875363	0.558479	0.2241	0.559385	0	-2.04891	0.111641	0.196181	-1.59874	-0.630909	-0.0283088	-0.172998	1.13137	-0.11716	0.94397	0.846015	-0.640088	-1.34376	-0.0303544	-0.578677	-0.0894468	0.244816	-0.520283	0	0.449183	1.35803	0.00334327	0.788012	-0.659729	1.33175	0.756941	1.17046	1.39712	1.14306
EPs up regulated genes	Pita_unigene4354	0.382004	0.87976	0.419106	-0.635945	-0.540043	0.116591	0.449932	0.875349	0.55201	-0.655352	-0.314376	0.541461	0.399511	0.884249	0.476166	-0.320836	-0.226886	0.342384	0	-0.657799	-0.762333	-0.103382	-0.751729	-0.954691	-0.897548	-0.48132	-0.58129	-0.387922	-0.911133	-0.33853	-0.674465	-0.111591	-0.20913	-0.266632	-0.854289	-0.439701	-0.423063	0	1.69916	2.14748	1.55646	0.807631	0.619691	0.681492	1.49134	0.896669	2.09097	1.66955
EPs up regulated genes	Pita_unigene43502	0.63748	1.03562	0.626432	0.548955	0.829933	0.735956	0.800248	1.20092	0.871141	0.713653	0.854003	0.855882	0.711475	1.1118	0.711836	0.625091	0.704908	0.710094	0	1.05169	-0.836335	-0.932392	-1.2478	1.18215	-0.643025	1.29414	-1.38379	-1.36621	1.47539	-1.2763	-1.56067	1.05432	-1.14141	-1.31285	1.10408	-0.925431	-1.5157	0	0.623172	-1.76869	1.10644	0.813887	0.82034	-1.67295	0.783951	-1.82617	0.778187	0.839293
EPs up regulated genes	Pita_unigene43302	-0.591981	1.1715	-1.36195	1.03382	1.21132	1.02092	-0.708964	0.873712	-1.31637	0.853165	1.0227	0.658883	-0.553644	0.673082	-1.27718	0.66697	0.830075	0.708925	0	-1.42426	0.326517	-1.35893	-1.21729	-1.36113	-0.957276	-1.42426	0.183192	-1.22696	-1.42426	-1.10966	-1.42426	-1.42426	0.509847	-1.29341	-1.42426	-1.01633	-1.26716	0	0.281962	-1.19227	1.35541	-1.42426	0.848258	-1.42426	0.823218	-1.42426	-1.42426	1.04199
EPs up regulated genes	Pita_unigene43261	-0.10668	0.0499834	-0.717145	-1.19844	-1.47802	-1.42006	-0.555657	0.0286765	-0.528943	-1.33879	-1.43411	-0.8591	-0.634196	0.0898403	-0.614093	-1.01979	-1.33263	-1.20606	0	-1.9165	-1.36532	-1.3506	-0.993656	-1.67579	-1.6339	-1.63135	-1.38363	-1.11936	-1.2655	-1.38002	-1.11835	-1.97423	-1.32011	-1.58914	-1.0691	-1.18559	-1.32916	0	-0.332049	0.0935233	-0.783851	-1.30182	-0.610526	0.0762848	-1.51809	-0.829066	-0.648776	-1.10509
EPs up regulated genes	Pita_unigene43184	-0.96585	-1.18172	-1.40408	-1.61901	-1.32776	-1.57942	-0.616598	-0.972242	-0.932043	-0.796242	-1.07456	-0.748688	-0.607042	-0.855698	-0.818447	-0.494638	-0.771808	-0.683438	0	-1.45259	-1.59516	-1.689	-2.23455	-1.8626	-1.76441	-1.28055	-0.955112	-1.37054	-1.20971	-1.24472	-1.35078	-1.26714	-1.12358	-1.09411	-1.42114	-1.20202	-1.51414	0	1.1554	1.20768	1.22607	1.22676	1.29916	1.61805	1.31177	1.21526	1.36033	1.57856
EPs up regulated genes	Pita_unigene43088	1.06162	0.921348	0.495022	0.41728	1.56378	1.43654	0.993766	0.902343	0.45313	0.770067	1.09395	1.58618	1.30947	0.847241	0.926244	1.0828	1.53111	1.66391	0	-0.481149	-0.0117775	0.683905	-0.472826	-0.0372885	-1.31591	-0.349413	-0.68456	-0.656597	-0.374762	-1.40461	-0.586012	-0.0120948	0.0864309	0.14352	0.560473	-1.40157	0.158604	0	0.592207	-1.42247	1.51872	-1.25283	1.3211	-1.40545	-1.26507	-0.711691	1.32429	-0.604695
EPs up regulated genes	Pita_unigene42916	-0.824958	-0.635163	-1.29499	-1.2749	-1.45179	-1.03597	-1.18755	-0.705001	-1.27794	-1.25556	-1.17221	-0.542501	-0.951429	-0.130828	-1.16167	-0.617093	-0.785223	-0.656458	0	-1.89956	-1.74598	-1.21651	-1.24387	-1.22823	-1.63034	-1.86196	-1.57325	-1.32564	-1.43365	-1.44506	-1.35874	-1.54382	-1.47681	-0.687819	-0.929604	-1.24337	-1.17021	0	0.244606	-0.239655	0.20572	0.575649	0.715492	-0.0126896	-0.202965	-0.502844	-0.0845301	-0.324632
EPs up regulated genes	Pita_unigene42781	-1.33346	-1.38319	-1.75767	-1.90834	-1.49461	-1.25781	-0.831319	-0.612169	-0.914986	-1.13513	-1.45825	-0.759	-1.14497	-0.686439	-1.1997	-1.06174	-1.01332	-0.599377	0	-2.00396	-1.7565	-1.29449	-2.23191	-2.11194	-2.08604	-1.61683	-1.26285	-1.57157	-1.59089	-1.52595	-1.41076	-1.68526	-1.81583	-1.22237	-1.34537	-1.41269	-1.946	0	1.01733	1.03221	1.32336	0.333804	0.932048	1.0426	0.349663	0.434716	0.470784	0.126483
EPs up regulated genes	Pita_unigene427	-0.52041	0.320624	0.303904	0.215058	-1.46383	0.19126	0.7712	1.09333	1.22589	0.445816	-0.717901	1.14019	-0.742646	0.357085	0.505957	-0.360689	-1.18912	0.474218	0	-1.46383	-1.46383	-1.46383	-1.11085	-1.46383	0.130719	-1.24869	-1.46383	-1.46383	-1.46383	1.13349	-1.46383	-1.46383	-1.46383	-1.46383	-1.07666	0.0622425	-1.19933	0	0.577332	0.0462992	0.67561	0.309395	1.06094	0.436297	0.622131	0.2291	-0.0760494	-1.46383
EPs up regulated genes	Pita_unigene42352	0.519695	0.174611	-0.527648	-0.340248	0.170486	0.102522	0.758441	0.505078	0.276262	0.501979	0.330505	0.545537	0.789963	0.548865	0.396851	0.682663	0.720068	0.668153	0	-0.810336	-0.479471	-0.704102	-0.980687	-1.0375	-0.67036	0.470551	0.400478	-0.110308	0.119405	0.376801	-0.0149224	-0.0115135	-0.0272903	0.571519	0.415755	0.226165	0.490286	0	0.787125	0.883868	0.705114	0.649804	1.02299	1.21507	1.08916	1.14244	0.997152	1.28762
EPs up regulated genes	Pita_unigene42332	-0.00778912	-0.296186	-0.3755	-0.879768	-0.563603	-0.21902	-0.628129	-0.261595	-0.70805	-0.953997	-0.972884	-0.645956	0.0811776	0.101139	-0.0347925	-0.00783317	-0.121193	0.154539	0	-0.899791	-0.412745	-0.497049	-1.16958	-1.04801	-1.24728	-0.958578	-0.870556	-1.08389	-1.00286	-1.11636	-1.13782	-0.0875972	-0.0151213	-0.10367	-0.382296	-0.444558	-0.553557	0	1.29198	1.47883	1.06253	1.19753	0.581075	1.0062	1.35617	1.15165	0.60831	1.53437
EPs up regulated genes	Pita_unigene42318	-0.100225	0.840458	0.724163	1.51343	0.309346	0.63663	-0.251037	2.08538	1.04528	1.1692	0.269184	0.279665	-0.013562	1.28559	1.50366	1.10869	0.558658	0.173736	0	-0.678977	-0.24027	0.506046	-0.752823	-0.577132	-0.0959556	-0.29192	-0.672727	-0.235924	0.481558	0.156766	-0.285637	-0.628479	-0.507141	0.194907	-0.00701666	-0.0354938	-0.208667	0	0.381295	0.443803	-0.779656	0.488648	0.343577	0.0264166	0.792677	0.53177	0.465369	1.17178
EPs up regulated genes	Pita_unigene42277	0.831906	0.431228	-0.549069	0.113461	1.62775	1.25754	0.492713	0.526838	-0.157299	0.092057	1.57386	1.66889	1.07425	0.961746	-0.579867	0.317811	2.17625	1.63625	0	0.889816	-0.821379	0.109456	-1.26651	-1.37503	-1.24459	1.48125	-0.227665	-0.901431	-0.803643	-1.07877	-1.03989	1.50258	-1.09643	-1.25236	-1.10813	-1.15631	-1.1181	0	0.372395	1.09804	0.0167204	-0.903273	-0.570984	-1.24985	0.611981	0.282978	-0.686179	-0.322046
EPs up regulated genes	Pita_unigene42199	0.916409	-0.0192435	0.599385	-0.0845189	0.555323	0.496016	0.676461	0.281456	0.81742	0.61882	0.270752	0.471767	0.631517	0.121162	1.00202	0.739243	0.904532	0.559465	0	-0.843599	-0.228646	0.505003	-0.469362	-0.969173	-0.449089	0.37665	0.335369	0.104941	-0.0971383	0.296861	-0.0587477	-0.105709	-0.0804583	0.337634	-0.496443	-0.0726063	0.161379	0	0.754431	0.242323	0.900347	0.419451	1.02863	0.668717	0.447371	0.550297	0.635395	0.408097
EPs up regulated genes	Pita_unigene42044	0.65245	0.178243	-0.579284	-0.0867703	0.398872	0.0547478	0.741542	0.585221	0.336782	0.863653	0.0579955	0.591417	0.61639	0.54291	0.485631	0.903316	0.848336	0.559804	0	-1.07701	-0.671093	-0.63739	-0.522621	-1.23333	-0.488082	-0.0574408	0.331868	-0.0659523	-0.296124	0.338966	0.17555	0.160566	0.117487	0.489308	0.369144	0.548153	0.518927	0	0.551017	0.780933	0.22338	0.615931	0.322538	0.814741	0.305809	0.40766	0.487766	0.708431
EPs up regulated genes	Pita_unigene42043	0.46655	0.415292	0.728796	0.623067	0.771436	0.764661	0.542604	0.624756	0.724035	0.673437	0.84501	0.944129	0.682905	0.512123	0.650323	0.564837	0.796603	0.853415	0	-0.494662	-0.234523	-1.15283	0.459596	-0.747717	-1.13852	0.047858	-0.189058	0.651583	-0.00601094	-0.410636	0.610398	-0.0516232	-0.194394	0.207257	0.139955	-0.793762	0.277957	0	0.198585	0.399854	0.225229	-0.0538971	0.582675	0.365142	-0.151748	-0.351319	0.0641884	-0.649408
EPs up regulated genes	Pita_unigene4162	0.706393	1.29231	1.4616	0.92995	0.798407	1.47779	1.19148	-0.198029	1.37936	0.76375	0.532301	1.90236	0.813099	2.15741	1.86207	0.501416	0.943653	2.04456	0	-0.420412	-0.0980451	1.88485	-0.664226	-0.760006	0.413547	-0.904872	-0.772697	-0.736483	-0.734239	-0.610221	-0.904872	-0.423593	-0.717699	-0.904872	-0.573083	-0.516401	-0.0167371	0	0.290942	-0.124042	-0.904872	-0.904872	1.35592	-0.904872	-0.735374	0.000622128	-0.904872	2.45045
EPs up regulated genes	Pita_unigene41529	1.12767	0.619655	0.974807	0.759722	1.20109	1.06635	1.80037	0.487722	1.47235	1.18539	0.993214	1.96856	1.48209	0.995612	1.51629	1.49282	1.67078	1.6765	0	0.0830394	0.55015	0.244883	0.0937018	0.380977	0.182618	0.72012	0.852544	0.29535	1.53254	0.335208	0.272353	0.703531	0.833931	0.452626	1.55535	0.420625	0.503974	0	0.298255	-0.265735	0.646989	0.708616	0.755711	1.2431	0.791475	-0.423258	0.56984	0.509567
EPs up regulated genes	Pita_unigene41426	-0.370621	0.317895	-0.915546	-0.896541	-0.659922	-0.488983	-0.0939009	0.494054	-0.377123	-0.312073	-0.191618	-0.0485523	-0.248808	0.190606	-0.20318	-0.0727164	-0.156683	-0.0174269	0	-1.28489	-0.911173	-0.731884	-0.74474	-1.01281	-1.27848	-0.686113	-0.249592	-0.4773	-0.694845	-0.320581	-0.345982	-0.695269	-0.254897	-0.223647	-0.299325	-0.375505	-0.343733	0	1.08037	1.04035	1.06416	0.983352	1.18172	1.34586	1.33221	1.06506	1.01798	1.05209
EPs up regulated genes	Pita_unigene41348	1.16681	0.595738	0.0348437	0.578117	1.25798	0.755282	1.45955	0.762396	0.66398	1.21301	1.03799	1.30492	0.645417	0.212037	0.197669	0.4445	0.283093	0.040134	0	-0.419612	-0.550661	0.457913	-1.06811	-1.00814	-0.178223	0.943143	0.571415	0.190302	-0.143653	1.00577	0.180211	-0.155354	-0.347432	-0.327923	-1.1401	0.0747875	-0.463813	0	0.585556	0.834764	0.64765	0.385884	1.19435	0.560714	0.517367	1.0884	0.751111	0.685513
EPs up regulated genes	Pita_unigene41316	1.06601	0.834911	-0.257024	0.535154	1.47317	0.910276	1.04429	0.623202	0.970504	0.82995	1.18122	1.1599	0.99563	0.871358	0.862507	0.736137	1.11501	1.05296	0	-0.00570141	0.234212	0.232953	-0.146036	0.118043	-0.468762	0.855891	0.731486	0.514141	0.352841	0.532084	0.432739	0.400381	0.428206	0.658782	0.809739	0.249362	0.563389	0	-0.0917953	0.102676	0.0708502	-0.242501	-0.67172	-0.250845	-0.0167496	0.133131	-0.0721281	0.0109861
EPs up regulated genes	Pita_unigene41298	0.93939	0.982523	0.62379	-0.0569466	0.742634	0.899425	0.71202	1.32754	1.36504	0.623726	0.849188	1.00119	0.757031	1.0292	0.491222	0.875215	1.01487	0.873585	0	0.829297	-1.17823	0.558642	-1.17823	0.472216	-1.17823	0.795581	-1.17823	-1.17823	-0.0285387	-1.17823	-1.17823	0.896318	-1.17823	-1.17823	0.720219	-1.17823	-1.17823	0	0.15353	-1.17823	1.00408	-1.17823	1.00954	1.0139	-0.0728413	0.7634	0.49134	-1.17823
EPs up regulated genes	Pita_unigene41243	0.431328	-0.356362	-2.02398	-0.686075	-1.05775	-0.592844	0.518114	0.667076	-1.53579	-0.373256	-1.55287	-0.0315571	0.0588584	0.32838	0.0305294	0.156816	0.15117	0.070055	0	-2.30023	-1.23703	-1.47033	-1.45896	-2.23369	-1.00395	-1.84503	-0.306489	-1.81921	-2.26752	-0.627846	-1.69902	-0.624217	-0.490757	-0.10366	-0.380277	-0.0238089	0.229054	0	-0.41095	-0.140431	-0.702496	-0.0553701	-0.122539	0.0130227	0.0362608	-0.385889	-0.0171531	0.422223
EPs up regulated genes	Pita_unigene40844	0.682325	0.873991	1.34842	0.704874	1.02385	0.990474	0.466204	0.71977	1.27343	0.606108	0.914961	0.922146	0.669609	0.654695	1.32924	0.769676	0.950523	1.04849	0	-1.78077	-0.0723095	1.02633	-1.94462	0.619136	-1.86712	-1.87152	-0.0962262	-1.94462	0.294911	-1.8681	-1.94462	-1.94462	0.0236126	-1.94462	0.630489	-1.94462	-1.85841	0	0.569859	0.601172	0.644645	-0.0857125	0.475157	-0.227256	-0.0709372	0.602895	0.0671158	0.222003
EPs up regulated genes	Pita_unigene40822	-0.232604	-0.210291	-0.809321	-1.66105	-0.744612	-0.637585	-0.226336	0.119871	-0.395446	-1.07183	-0.978667	-0.289586	-0.0442885	0.177969	-0.15483	-0.29266	-0.234433	-0.341957	0	-1.23204	-1.22488	-0.987772	-1.63179	-1.81174	-1.08075	-0.764281	-0.863541	-1.43866	-1.244	-0.551665	-1.53457	-0.630736	-0.363972	-0.435401	-0.500955	-0.450931	-0.658635	0	1.33861	1.43808	1.27022	1.25825	1.27375	1.1755	0.989725	0.930411	1.03996	1.07131
EPs up regulated genes	Pita_unigene40088	-0.387555	-0.176234	-0.262733	0.304548	-0.318265	-0.4309	-0.507156	-0.155761	-0.330995	-0.605206	0.395332	-0.0959442	-0.760185	-0.324864	-0.476015	-0.382988	0.21111	0.00795054	0	-0.549611	-1.38226	-0.878386	-1.02065	-1.08076	-0.614442	-0.502069	-1.75017	-0.901982	-1.53082	-0.314671	-0.835062	-0.543808	-1.25712	-0.776099	-1.35101	-0.323064	-1.14611	0	-0.684066	-0.0466292	-1.20894	-1.70912	0.0576177	-0.955574	-0.768462	0.0295176	-0.39588	0.0085435
EPs up regulated genes	Pita_unigene39920	-0.528333	-0.442308	0.293066	0.0687708	0.100623	-0.719794	-0.0144938	-0.585943	0.96365	0.746489	0.705964	-0.441492	-0.786363	-1.00223	0.453632	0.313818	0.307265	-1.12684	0	-0.878784	-0.580805	-0.189741	-1.30866	-1.16942	-1.05831	-0.46464	-0.466865	-1.25158	-0.945158	-0.255082	-0.894173	-0.769334	-0.971805	-0.962413	-1.34523	-0.560357	-1.54082	0	0.908184	0.993508	1.64465	0.108617	0.526418	-0.241211	1.0316	0.454575	-0.171071	1.0236
EPs up regulated genes	Pita_unigene39818	1.42001	0.466988	1.12222	0.873383	0.936541	1.61951	2.14545	0.903715	1.66367	1.41197	1.50734	1.76478	2.47664	1.1719	1.60005	1.62127	1.55975	2.09802	0	-0.391489	0.239961	-0.214551	-0.227661	0.985117	1.15334	0.588026	0.589016	0.624958	1.9006	1.50461	0.686299	0.639516	0.708861	0.707834	1.91847	1.81407	0.612663	0	0.456403	0.551145	-0.0336711	-0.0248802	-0.0883796	0.125225	-0.58959	0.56032	-0.786575	-0.064492
EPs up regulated genes	Pita_unigene39796	-0.0471727	0.085107	-0.61538	-0.804236	-0.313531	-0.0995424	0.302655	0.425167	0.630615	0.0348126	-0.0983404	0.132822	-0.430945	-0.0874944	-0.103268	-0.121672	-0.215759	-0.305849	0	-1.12689	-0.738242	-1.21101	-0.871037	-0.986872	-1.0394	-0.0275728	0.199183	-0.740254	-0.297848	-0.176124	-0.537509	-0.295869	-0.593141	-0.558168	-0.227028	-0.821674	-0.716323	0	0.65706	0.675218	0.288199	0.66155	0.582142	0.427429	0.731441	0.291959	0.74365	0.39813
EPs up regulated genes	Pita_unigene3972	1.5391	1.67842	1.30908	0.828024	1.19293	0.527546	1.13802	1.53668	0.68309	0.288639	1.21701	0.35818	1.66761	1.46739	1.26375	0.579198	1.253	0.531402	0	1.24974	-1.43483	1.21268	-0.699495	-1.20872	0.464096	0.439895	-0.337196	-0.138522	-0.209444	0.124908	-0.134074	1.06448	-1.75011	-0.573493	-0.817839	0.558391	-1.15008	0	0.760922	0.0852773	0.461644	-1.42749	1.81117	-1.51194	0.2025	-0.265206	-0.238835	-0.479834
EPs up regulated genes	Pita_unigene39256	0.376949	0.130605	-0.731006	-0.577842	-0.453832	-0.0819358	0.50349	0.123391	-0.164347	-0.15635	-0.396472	0.239328	0.494719	0.345065	0.147469	0.128195	0.237629	0.605364	0	-0.795103	-0.86821	-0.825478	-0.973032	-0.615296	-0.803286	-0.650665	-0.51183	-0.799322	-0.207482	-0.458921	-0.44043	0.0404115	-0.206671	0.156633	0.152744	-0.196944	-0.038016	0	1.00629	1.10571	0.444347	1.01048	1.11598	1.14754	0.871095	0.783247	1.09357	1.23054
EPs up regulated genes	Pita_unigene38944	0.466722	0.0988841	-0.0482868	-0.114609	0.0363661	0.163917	0.541803	0.287431	0.349416	0.21533	0.225598	0.378541	0.634222	0.515071	0.307566	0.382146	0.479293	0.490463	0	-0.361962	-0.100143	-0.0959105	-0.378697	-0.231407	-0.178511	0.125954	0.183174	0.0573257	0.196164	0.215812	0.145502	0.158257	0.239534	0.453915	0.256142	0.257227	0.352323	0	0.960752	0.988504	0.955636	0.959908	1.02606	1.09627	0.750165	0.658061	0.800554	0.86961
EPs up regulated genes	Pita_unigene38717	1.14022	-0.552213	-0.205279	-0.402908	-0.628425	0.903445	0.988946	-0.306507	-0.171948	-0.434362	-0.407457	0.736042	1.01915	-0.612985	-0.375382	-0.780254	-0.800342	0.748594	0	-1.57328	-1.52763	-0.412951	-1.35345	-0.27924	-1.42865	-0.995879	-1.329	-0.945238	-0.0504892	-1.26703	-1.04063	-1.68753	-1.61544	-1.48071	-0.141414	-1.50874	-1.61683	0	-0.651971	-1.0045	-0.693804	-0.0798321	-1.51137	0.031041	0.00857131	-0.20876	0.145092	0.757559
EPs up regulated genes	Pita_unigene38570	0.473065	0.315416	-1.0279	-0.553098	0.259587	0.182662	0.527593	0.455444	0.266356	0.026829	-0.0758545	0.787288	0.521207	0.765456	0.624039	0.716405	1.04629	0.602062	0	-0.8569	-0.756119	-0.955507	-1.13976	-1.16288	-1.04892	0.0840352	0.118357	-0.808457	-0.259316	-0.214762	-0.615874	0.517661	0.0242539	0.332236	0.296372	0.299595	0.478582	0	0.458926	0.423541	0.741091	0.351497	0.489736	0.508857	0.445848	0.974086	0.561329	0.60798
EPs up regulated genes	Pita_unigene38268	0.428281	0.229033	0.0449175	-0.702517	0.888462	-1.26541	0.380873	0.50746	-0.25011	-0.469759	0.838868	-0.815967	1.0735	0.900653	0.0434651	-0.0591386	1.44988	-0.786347	0	-1.39131	-0.828637	-0.956888	-1.42676	-0.923247	-1.57389	-1.37196	-0.4936	-0.837912	-0.914236	-0.505115	-1.13893	-1.30105	-1.05326	-1.11453	-1.81095	-0.613384	-0.805562	0	-0.20345	0.056834	-0.165485	0.903213	0.35319	1.10583	2.33355	0.433975	1.89592	0.327214
EPs up regulated genes	Pita_unigene3769	-0.0305237	0.575425	0.721101	1.04846	0.622753	0.333386	0.539033	0.757112	0.698937	0.467856	1.07063	0.369689	0.351367	0.194751	0.197997	0.319753	0.479629	0.505512	0	-1.87271	-2.07029	0.0608626	0.899147	-2.07029	0.536707	-2.07029	-2.07029	0.806735	-2.07029	0.682381	0.882611	-1.59085	-2.07029	0.381549	-1.84647	0.174875	0.168784	0	0.0653971	0.316546	0.188985	-0.215842	0.696044	0.730335	0.15411	-0.157452	0.669868	0.249981
EPs up regulated genes	Pita_unigene37020	0.875123	1.02808	0.0897344	0.755994	0.3758	-0.231718	1.03116	0.408537	0.113012	0.6368	0.770904	0.200246	0.355072	0.105883	0.102982	0.341425	0.781471	0.0843053	0	-0.86023	-0.409293	-0.34497	-0.695786	-0.485912	-0.456263	-0.15032	0.116423	-0.297021	0.263411	0.27603	-0.0291246	-0.146854	-0.352777	0.227826	0.0198623	-0.216136	0.0794113	0	0.923036	0.995927	0.928342	1.02551	1.42667	1.03054	0.784009	0.820018	0.886982	0.829202
EPs up regulated genes	Pita_unigene36812	0.0847329	-0.262914	-1.19788	-0.913328	-0.236689	-0.841654	0.134559	0.00420194	-0.378025	-0.127231	-0.785903	0.237106	0.212391	0.752821	0.0886439	0.674856	0.561308	0.286451	0	-2.43711	-1.34575	-1.45288	-1.80079	-2.29001	-1.82788	-1.19228	-0.454261	-0.962082	-1.44269	-1.23235	-0.845355	-1.11637	-0.293847	-0.425377	-0.783767	-0.60742	-0.363638	0	0.717882	0.782628	0.300587	0.698971	0.575984	0.917539	0.545494	0.578614	1.23512	0.638354
EPs up regulated genes	Pita_unigene3674	1.02106	-0.144378	1.05169	1.55056	0.126902	1.3822	0.729854	-0.279402	0.831068	1.31513	0.232014	1.46644	0.708337	-0.193713	1.09346	1.31926	-0.25123	1.27636	0	-0.271638	0.741639	0.680167	-1.72605	-1.59799	-0.0839012	0.139041	0.964012	-1.72605	-1.72605	0.143737	-1.72605	-0.30024	0.590328	-1.72605	-1.72605	-0.387106	-1.72605	0	0.573525	-1.72605	0.628555	0.761129	1.32536	0.867267	1.10229	0.554003	1.28358	0.757587
EPs up regulated genes	Pita_unigene36304	0.0398851	-0.205693	-0.693469	-0.542666	0.425443	-1.07008	-0.169591	-0.322303	-0.265285	-0.47331	-0.0374293	-0.0985171	-0.512956	-0.976997	0.0266296	-0.548141	-0.351978	-0.696196	0	-0.962484	-1.09888	-1.18366	-1.78827	-1.91578	-1.15403	-0.307628	-0.513873	-0.933449	-0.444588	-0.414014	-1.0975	-1.12874	-0.895517	-0.707552	-1.54728	-1.11582	-1.31314	0	1.18597	0.963895	1.68172	1.14553	1.41846	1.90694	1.11144	0.714695	1.71687	0.928319
EPs up regulated genes	Pita_unigene36296	-1.10727	0.263879	0.97262	1.05054	0.892962	1.71026	-0.993057	0.786233	0.672444	0.776915	0.812418	1.42756	-1.10727	0.620198	0.982665	0.801506	0.597816	1.2709	0	-1.10727	-0.94855	1.04665	-1.10727	-1.10727	-1.10727	-1.10727	-1.10727	-1.10727	-1.01886	-1.10727	-1.10727	-1.00718	-1.10727	-1.10727	-1.10727	-1.10727	-1.10727	0	0.153123	0.896794	0.65877	0.334656	-1.02632	0.903236	0.219092	0.456253	0.810645	0.72869
EPs up regulated genes	Pita_unigene36067	1.09889	-0.436101	-0.142506	0.094864	0.680543	0.305901	1.41011	0.282027	1.18916	0.975715	0.0396544	1.18479	1.07047	1.48813	1.40192	1.53645	1.73031	1.44646	0	-0.968176	-1.28764	-1.28764	-0.313633	-1.28764	-0.921779	0.0149507	0.206098	-0.387819	-0.975083	-0.0749985	0.0906106	0.341643	0.0797062	1.52617	0.666243	0.904556	1.37467	0	0.490956	0.921045	-0.584474	0.984142	0.583807	0.662684	1.05789	1.29924	-0.652705	1.32628
EPs up regulated genes	Pita_unigene35786	-0.22137	-0.66114	1.65317	0.701165	3.83354	-0.66114	-0.115078	-0.66114	2.79878	1.46763	2.75626	-0.66114	0.820659	-0.66114	2.50284	1.89117	3.1501	-0.66114	0	-0.66114	-0.66114	-0.66114	-0.66114	-0.66114	-0.66114	-0.66114	-0.66114	-0.66114	-0.66114	-0.446631	-0.66114	-0.66114	0.255272	-0.66114	-0.66114	-0.66114	-0.66114	0	0.299645	-0.66114	-0.66114	-0.66114	-0.66114	-0.66114	-0.66114	-0.66114	-0.66114	-0.66114
EPs up regulated genes	Pita_unigene35705	-0.434328	0.148168	0.839238	0.364298	-0.584682	-0.464421	-0.430257	0.800972	0.864932	1.17851	-1.07776	0.0845173	-0.737738	-0.160182	0.732534	0.550144	-0.856173	-0.503375	0	-0.649052	-0.472326	-0.613409	-1.07933	-0.904399	-0.771709	-1.00543	0.0830798	-1.19976	-0.967118	-0.314701	-0.660533	-1.26756	-1.09663	-1.6664	-1.6664	-0.657726	-1.291	0	1.02409	0.540814	1.94232	0.977757	1.40659	-0.970532	1.42555	0.351365	0.535817	0.865766
EPs up regulated genes	Pita_unigene35699	1.00345	1.20042	-0.460788	-0.797572	0.558709	0.267449	0.727358	0.917297	0.432521	-0.174363	-0.452659	0.375038	0.588248	0.875393	0.788268	0.679078	0.87345	0.546076	0	-0.67772	-0.537441	-0.415552	-1.18427	-1.17645	-0.589336	-0.107911	-0.267255	-0.904742	-0.71628	-0.163506	-0.799036	0.741708	0.384596	0.433823	0.287191	0.321775	0.00178729	0	1.21337	1.32729	0.849515	0.970645	1.17036	1.22049	1.21902	1.03075	1.38105	1.41874
EPs up regulated genes	Pita_unigene35488	1.74152	1.86643	1.00072	2.72629	1.21421	2.52745	1.0986	1.24225	1.31304	2.13918	0.670247	1.49121	1.91201	1.00804	2.03365	2.17325	0.58682	1.91513	0	1.16248	-0.991965	-0.0414555	1.59521	0.972844	-0.650702	0.0777638	-0.991965	0.757954	0.392046	0.155402	0.562997	0.357748	-0.991965	1.4293	-0.991965	0.874886	1.4485	0	0.634441	-0.50488	-0.991965	-0.991965	-0.537028	-0.991965	-0.991965	-0.254555	-0.991965	-0.175293
EPs up regulated genes	Pita_unigene34536	0.553706	1.75209	0.0659263	-0.870471	1.84859	0.911036	0.748823	0.717659	-0.870471	-0.870471	1.23097	0.311325	0.568307	1.49455	-0.870471	-0.870471	1.585	0.995654	0	-0.870471	-0.870471	-0.870471	-0.870471	-0.870471	0.179701	-0.870471	-0.870471	-0.870471	-0.870471	0.312069	-0.870471	-0.870471	-0.870471	-0.870471	-0.870471	0.842958	-0.870471	0	-0.870471	-0.870471	-0.870471	-0.00570303	-0.870471	-0.870471	-0.870471	-0.870471	-0.870471	0.753394
EPs up regulated genes	Pita_unigene33736	0.289085	1.74199	1.59232	1.9581	0.619601	1.49745	1.04802	1.72585	1.76518	1.14867	1.97355	0.752785	0.968058	1.9042	0.0765275	0.702613	0.512875	0.698149	0	-0.990368	-0.990368	0.715979	1.56388	-0.698568	-0.990368	-0.990368	-0.990368	1.75791	-0.990368	-0.990368	1.84251	-0.990368	-0.990368	1.25161	-0.990368	-0.990368	1.65171	0	1.21492	1.69134	1.66159	0.00419124	0.434644	-0.990368	0.4234	-0.321198	0.829717	-0.614438
EPs up regulated genes	Pita_unigene3348	-0.0264326	0.529008	0.44524	0.305115	-1.31619	0.0440722	-0.869884	0.212596	1.11915	1.06398	-1.44403	-0.108753	0.131239	0.944909	1.00578	1.05966	-0.917118	0.57032	0	-1.42072	-1.82429	0.201237	-1.34068	-1.29124	-2.18412	-1.79204	-1.9084	-1.05732	-1.29621	-1.51429	-1.30416	-0.75611	-1.51809	-1.05271	-0.103908	-1.81271	-0.91012	0	0.257022	-0.268898	1.64057	-0.362686	-0.41189	-0.195718	-0.280149	-0.25965	1.80454	1.99112
EPs up regulated genes	Pita_unigene3328	-0.117793	-0.711054	-1.20054	-0.652509	-0.219632	-0.900587	0.775779	-0.407933	-0.405692	-0.269268	-0.284641	-0.144821	-0.905808	-0.252376	-0.917281	-0.194179	-0.354996	-0.780619	0	-1.20054	-1.02865	-0.94699	-1.20054	-1.20054	-1.02031	-0.468218	-1.20054	-0.857936	-0.685492	-0.594319	-1.20054	-1.20054	-1.20054	-1.20054	-0.987712	-1.20054	-0.825149	0	0.675094	0.893499	1.38437	0.152374	0.703529	0.356637	-0.198866	1.21388	0.264463	-0.0106865
EPs up regulated genes	Pita_unigene33175	0.667427	1.01119	-0.516583	-0.500274	1.00242	1.28985	0.847634	0.759004	-0.966794	-0.966794	0.648442	1.02328	1.37593	0.062039	-0.966794	-0.666929	0.777108	1.46558	0	-0.966794	-0.966794	0.0734537	-0.966794	-0.966794	-0.966794	-0.719218	-0.713049	-0.966794	-0.707024	-0.966794	-0.966794	-0.966794	-0.966794	-0.966794	-0.193257	-0.63595	-0.966794	0	-0.422815	-0.653679	-0.966794	-0.680679	-0.966794	-0.966794	0.99996	1.77057	-0.966794	-0.966794
EPs up regulated genes	Pita_unigene32921	-0.832825	-0.685475	1.75918	-0.832825	0.950095	1.77185	-0.832825	-0.832825	2.14345	-0.832825	1.10881	0.926313	-0.832825	-0.526599	1.3211	-0.832825	1.03364	0.926427	0	-0.832825	-0.832825	-0.832825	-0.832825	-0.832825	-0.832825	-0.832825	-0.832825	-0.832825	-0.832825	-0.832825	-0.832825	-0.832825	-0.832825	-0.832825	-0.832825	-0.832825	-0.662114	0	0.154236	-0.832825	1.14701	-0.361956	1.01337	-0.832825	1.07065	0.648489	-0.832825	-0.643246
EPs up regulated genes	Pita_unigene32518	1.86266	1.47444	0.835644	1.00905	0.368078	1.49497	1.39258	1.09984	0.852591	1.42819	0.117951	1.02676	1.65786	1.2381	1.663	1.89855	1.12606	1.65371	0	-0.386025	1.21195	-0.335073	-0.857195	0.496876	-0.857195	-0.857195	1.21169	-0.857195	0.525138	-0.857195	-0.857195	-0.857195	1.486	-0.857195	1.11622	-0.857195	-0.281322	0	1.42349	1.49249	1.10699	1.12823	1.35795	0.486311	1.14669	0.730773	-0.177759	-0.857195
EPs up regulated genes	Pita_unigene31783	1.82351	1.71184	-0.122977	0.937103	1.72106	0.608319	1.71491	1.13702	0.82877	1.00658	1.14684	0.323823	1.82602	1.38127	1.12732	1.06748	1.61783	0.763506	0	-0.951705	-1.6225	-1.6225	-0.658302	-1.6225	0.973697	-0.857032	-1.02383	-0.448335	-1.26039	1.40265	-0.464065	-0.53318	-1.6225	0.203314	-1.6225	0.916637	-0.464951	0	1.77292	2.12033	-1.14355	1.03553	1.21411	0.786594	0.319528	1.6323	-0.293401	-0.302299
EPs up regulated genes	Pita_unigene31397	1.66187	1.4434	1.07876	0.402828	1.29785	1.12405	1.56986	1.46153	1.48573	0.80666	1.16549	1.34479	1.54733	1.95105	1.83	1.35015	1.28423	1.46349	0	0.325024	0.0260062	0.564525	-0.012579	0.709447	-0.216371	0.174676	0.267578	-0.601269	1.3659	-0.442879	-0.121858	0.517917	0.554669	0.475375	1.42807	-0.277568	0.582527	0	0.50065	0.918945	0.593839	-0.747574	0.419576	-1.06503	0.488727	1.47848	0.839197	0.898785
EPs up regulated genes	Pita_unigene31253	1.79205	2.39135	0.947613	0.500691	2.20858	0.20747	-0.0952416	0.175828	-0.706126	0.360375	1.37773	-0.0985969	1.5733	1.8649	1.53535	1.68551	2.14024	1.55872	0	-0.4533	0.700579	0.332781	-0.1919	0.952181	0.0754898	-1.11608	-0.0942302	-1.41428	-0.0547749	-0.530904	-1.32382	0.480173	1.08184	0.566249	0.830895	1.41643	0.849389	0	0.373232	0.789651	0.366726	0.734492	0.703825	1.29249	-0.0403592	0.501367	0.796611	-0.157651
EPs up regulated genes	Pita_unigene31120	0.655068	0.915746	1.22249	-0.519334	0.677558	0.393923	0.761214	0.771013	1.00672	-0.71324	0.746824	0.383213	0.489526	0.579022	0.824237	-0.739533	0.485221	-0.0152097	0	-0.60456	-0.563284	-0.586216	-0.618101	-0.583951	-0.478188	-0.740294	-0.569196	-0.61549	-0.322951	-0.438804	-0.61155	-0.893126	-0.629811	-1.09025	-0.775035	-1.03987	-0.630301	0	0.292026	0.403518	0.155263	-0.895179	0.475686	-0.964995	-0.999648	0.370539	0.301298	0.130634
EPs up regulated genes	Pita_unigene30667	1.0964	1.26731	0.532627	0.62562	0.397652	1.78249	0.561821	1.2295	0.2619	-0.0575735	0.0377865	1.41733	0.852083	1.43572	0.325084	0.668386	-0.539823	1.48463	0	-0.497396	0.0814385	-1.09191	-1.09191	-0.657434	-1.09191	-0.37738	-0.111557	-1.09191	-1.09191	-1.09191	-1.09191	-0.250796	-0.089955	-1.09191	-1.09191	-1.09191	-1.09191	0	1.44513	1.76214	0.534105	1.71148	-1.09191	0.473931	-1.09191	1.32945	0.573215	0.0761817
EPs up regulated genes	Pita_unigene29944	-0.301944	-0.299468	-0.235279	0.217525	-0.351864	-0.490253	-0.751585	0.201937	0.247153	0.599458	0.480462	-0.0135912	-0.338132	-0.359022	-0.137376	0.123299	0.484962	0.0722892	0	-0.965322	-1.50551	-0.3293	-0.849524	-0.376827	-0.609383	-0.887147	-1.02162	-1.21395	0.151168	0.132502	-1.07246	-0.757349	-1.50551	-1.50551	-0.0269289	-0.538854	-1.11638	0	-0.0115651	0.109503	-0.460732	0.369159	-0.331581	-1.50551	0.122113	-1.50551	-0.277275	0.0634502
EPs up regulated genes	Pita_unigene29832	-1.27257	0.156387	-0.48674	0.109117	0.0945616	-0.268349	-0.926384	0.864018	-0.11094	0.239574	0.576303	0.279666	-0.943538	0.703656	0.0411279	0.725166	1.22803	0.242678	0	-1.27257	-0.48554	-1.27257	-0.654349	-1.27257	-1.27257	-1.00734	0.192124	-0.265999	-1.27257	-1.27257	-0.239247	-1.27257	-0.202099	-0.396945	-1.27257	-1.27257	-1.27257	0	1.0358	1.24284	-0.894567	-1.27257	0.717577	-0.151785	-0.418984	-0.848932	-0.534485	-1.27257
EPs up regulated genes	Pita_unigene29563	0.390802	-0.361475	0.481073	0.259084	0.530754	0.302587	1.10285	0.0671807	0.977988	0.410819	0.426482	0.588669	0.611926	0.171992	0.602018	0.53446	0.805833	0.293161	0	-0.826516	-0.609587	-0.826516	-0.728683	-0.826516	0.882552	-0.826516	-0.826516	-0.677294	-0.703406	0.430984	-0.826516	-0.672036	-0.826516	-0.826516	-0.826516	0.858683	-0.826516	0	0.931101	0.771861	0.875704	1.31271	-0.826516	-0.826516	-0.716695	-0.634063	-0.826516	-0.826516
EPs up regulated genes	Pita_unigene28089	0.84108	1.55487	0.926542	1.56427	0.108196	0.960212	0.631708	1.58333	0.757037	1.34734	-0.572178	0.411093	0.841798	1.52984	0.692035	1.52107	0.367972	0.778509	0	0.604241	-1.30265	0.122404	0.00731508	0.0777476	0.300419	0.422283	-1.30265	-0.375644	-0.316919	-0.0582999	-0.0551237	0.485913	-1.30265	0.291021	0.4085	0.343286	0.424396	0	0.0981993	0.142454	-0.94849	-0.753839	0.058409	-0.234614	-0.24845	-0.553744	0.559261	-1.30265
EPs up regulated genes	Pita_unigene28005	0.0776398	0.453526	0.723006	0.61524	-0.15038	-0.624751	0.59485	1.03535	0.883856	0.999288	0.648593	0.404941	0.398041	0.788259	0.681547	0.889669	-0.00543375	-0.116246	0	-0.880281	-0.119285	-0.135167	-1.50903	-0.649402	-0.992112	-0.117291	0.585457	-0.603323	0.0783844	-0.579686	-0.522787	-0.818619	-0.618271	-1.38213	-0.357129	-0.634462	-0.716236	0	0.283462	0.257052	-1.08871	0.800603	0.471452	-0.0333276	1.60024	0.064177	1.1165	2.32384
EPs up regulated genes	Pita_unigene2682	0.0372649	-0.0208111	0.0351088	0.468971	0.310972	0.011312	-0.0331506	0.10291	-0.0537179	0.436815	0.284097	-0.0332956	0.0488615	-0.0227336	0.102184	0.558505	0.509205	0.0105798	0	-1.65373	-1.65151	0.129022	-1.05488	0.0289491	0.0840861	-1.24236	-1.10755	-1.13801	-0.00418982	-0.0335764	-0.849422	-1.40709	-1.19542	-1.27649	-0.0243736	-0.0388559	-1.75131	0	0.438615	0.701217	-0.286693	0.261009	-0.375907	-0.59904	-0.423359	-1.28903	-0.358118	-0.542933
EPs up regulated genes	Pita_unigene26641	0.580509	0.632727	0.166758	0.326778	0.369058	0.491755	0.433515	0.54365	0.293097	0.332493	0.655821	0.609304	0.647585	0.798423	0.260624	0.647648	0.631556	0.741109	0	-0.521096	0.126863	-0.351025	-0.267634	-0.385088	-0.231664	-0.140811	0.236878	-0.0439803	0.218822	0.227612	0.302356	-0.030425	0.192087	0.441336	0.20672	0.0959665	0.251412	0	1.01572	1.01412	1.11564	0.913899	1.15635	1.26726	1.3171	0.736283	1.08382	1.4019
EPs up regulated genes	Pita_unigene2664	2.23491	2.59362	-0.106522	0.889398	2.52477	0.228424	2.16009	2.11459	0.553882	0.675255	2.42558	0.079532	2.07105	1.76996	0.703666	0.919563	2.28601	0.174998	0	-1.23361	-0.960764	-0.956132	-1.3344	-1.11397	1.7774	-1.16527	-0.72853	-1.26534	-1.35733	2.46409	-1.42853	-0.950706	-0.120981	-0.694941	-0.929478	1.61776	-0.954327	0	1.82147	2.36942	-1.45476	-0.0618273	1.1312	-0.776538	-0.335083	1.78816	-0.593771	-0.437489
EPs up regulated genes	Pita_unigene26472	1.27498	-0.0487562	0.175775	1.45748	0.201694	-0.00153672	0.146258	-0.523214	0.169477	1.41913	0.0636826	-0.477857	1.95427	-0.189602	0.236124	1.53507	-0.0673148	0.766717	0	-0.533898	-0.139912	-0.150557	-0.839078	-0.434996	-0.839078	-0.283766	-0.379354	-0.839078	-0.161213	-0.839078	-0.286845	-0.0185429	-0.175355	-0.309037	0.411508	-0.675635	-0.839078	0	1.60055	2.11834	0.963133	1.14147	-0.839078	1.80185	1.30561	1.68454	-0.556632	2.227
EPs up regulated genes	Pita_unigene26195	0.694899	0.773439	1.14119	1.013	1.21223	0.671073	0.935247	0.815822	1.1654	1.23305	1.18718	0.915844	0.689008	0.653751	1.12998	1.01061	1.08802	0.689035	0	0.464625	0.638187	0.946221	0.521864	0.40301	0.526934	0.81495	0.859883	0.705109	0.90113	0.860516	0.730445	0.557992	0.649607	0.611102	0.592807	0.620322	0.614352	0	0.930668	1.12965	1.04966	-2.31253	0.993788	1.078	1.20062	1.15838	0.923558	0.660397
EPs up regulated genes	Pita_unigene25800	3.20547	2.78978	0.0560983	-0.59028	0.277903	0.322033	2.15711	1.40407	0.500763	0.950122	1.04385	0.641388	1.24132	1.21618	1.17976	-0.113176	0.680576	1.08413	0	-1.0088	-1.0088	-0.781896	-0.626938	-1.0088	-0.712027	-1.0088	-0.792918	-0.760896	-0.774108	0.822569	-0.784893	-0.746036	-0.205722	0.143256	-1.0088	-0.145332	-0.723338	0	0.664154	2.24253	-0.393376	0.0876871	1.26869	-1.0088	-0.262865	2.7478	-0.336631	0.0621204
EPs up regulated genes	Pita_unigene25799	2.15581	2.53097	-0.0634224	0.509886	2.1374	0.403177	2.2336	1.94333	-0.212993	0.595992	2.4086	0.281715	1.9502	2.1063	0.19248	0.285024	2.26503	0.641755	0	-0.655436	-1.20906	-0.912287	-1.53388	-1.53388	1.51031	-0.679133	-0.789936	-1.23977	-1.25353	2.31308	-0.908079	-0.441456	-0.820268	-0.874755	-0.868973	1.31308	-0.527449	0	2.33009	3.03103	-0.77953	-0.0262283	1.23746	0.463214	-0.539533	2.01118	0.0182346	0.278288
EPs up regulated genes	Pita_unigene25746	-0.199421	-0.486918	-0.131631	0.018171	-0.383415	-0.097421	-0.602783	-0.936302	-0.147181	0.136547	-0.20291	-0.0878196	0.0370638	-0.407779	0.169282	0.144753	0.197443	0.167756	0	-0.820318	-0.421233	-0.237693	-1.18323	-1.04186	-0.375167	-1.33612	0.0160724	-1.33612	-1.33612	0.104731	-1.33612	-0.759467	-0.246276	-0.999238	-1.33612	-0.148044	-1.33612	0	0.0686191	0.387902	-1.33612	-1.14964	0.396355	0.35479	0.351968	0.148561	0.376835	0.450054
EPs up regulated genes	Pita_unigene25477	0.34648	0.328792	0.0658579	-0.0873521	0.26131	0.138716	0.608751	-0.120449	0.601562	0.528789	0.127038	0.868841	0.530529	0.469121	0.322383	0.283687	0.234776	0.284212	0	-0.112449	-1.62742	-1.57229	-1.62742	-1.52739	0.190054	0.569255	-1.57567	-1.35559	-1.62742	0.488278	-1.46986	0.401513	-1.55723	-1.48426	-1.5259	0.293777	-1.62742	0	0.0150621	-0.151178	0.637079	-1.62742	0.351157	-0.744009	0.507478	0.253129	-1.432	0.628401
EPs up regulated genes	Pita_unigene25435	0.0535575	0.346983	-0.169026	-0.923218	0.447386	-0.269683	0.371122	1.15054	1.64728	-0.137614	-0.344611	-0.0372856	0.189549	0.916832	0.944798	-0.468846	1.00679	-0.0833685	0	-0.705753	-0.708804	-0.923218	-0.725303	-0.714054	-0.669791	-0.172906	-0.0519519	-0.683054	-0.255697	-0.216046	-0.727266	0.02011	-0.258008	-0.923218	0.117735	-0.261341	-0.450529	0	0.232238	-0.449813	0.187483	-0.680341	-0.343754	-0.551852	-0.617109	-0.923218	-0.923218	-0.311201
EPs up regulated genes	Pita_unigene25341	0.879415	0.841785	0.184681	1.7812	-0.318115	-0.886289	1.03658	0.807124	-0.163174	1.73795	0.0808667	-0.886289	1.08762	0.971536	-0.434123	1.45172	-0.256538	-0.886289	0	-0.886289	-0.809853	1.27499	-0.886289	-0.809334	-0.886289	-0.886289	-0.886289	-0.886289	-0.886289	-0.886289	-0.886289	-0.793608	-0.886289	-0.886289	-0.886289	-0.886289	-0.886289	0	0.581744	-0.545495	0.586096	1.55526	0.637437	1.49515	0.924701	1.21063	-0.250061	1.31693
EPs up regulated genes	Pita_unigene25079	-0.716011	1.01911	1.79738	1.60854	0.842229	0.902386	-0.93778	1.61466	2.05545	1.69974	1.69252	1.37112	-0.93778	1.26013	1.26647	1.36767	1.2896	1.00598	0	-0.93778	1.01167	-0.93778	-0.746297	-0.56356	-0.689525	-0.55618	1.38491	-0.93778	-0.134349	-0.93778	-0.573063	-0.333466	0.825814	-0.93778	-0.93778	-0.93778	-0.93778	0	-0.324876	-0.93778	0.434132	-0.93778	0.729814	-0.93778	1.06378	-0.93778	-0.93778	-0.141142
EPs up regulated genes	Pita_unigene24953	1.30048	0.736057	0.25871	0.620073	0.329004	1.40828	1.51674	1.12909	0.282692	0.916174	-0.0648417	2.0757	1.78139	1.58803	1.56796	1.20808	1.1532	1.93122	0	-0.285799	-0.508989	0.483285	-0.168368	-0.037549	0.343898	0.71744	-0.291844	0.346167	-0.0824935	0.469848	-0.208589	0.683659	0.425869	0.802796	1.0968	0.948375	1.29419	0	1.08376	1.45342	0.629882	0.0498093	1.29387	1.1708	0.218926	0.570579	2.56867	0.847153
EPs up regulated genes	Pita_unigene24855	0.36056	-0.149536	-0.629747	-0.49614	-0.493918	0.0272211	0.293741	0.00313266	-0.173447	0.0376022	-0.323818	0.120902	0.334915	0.113981	-0.250988	0.0545072	0.263493	0.129112	0	-1.06668	-0.735528	-1.01039	-0.609715	-0.300275	-0.575328	-0.753767	-0.39861	-0.394242	-0.178498	-0.271095	-0.41266	-0.455144	-0.113828	-0.121809	0.161856	-0.106262	-0.24224	0	1.54869	1.53923	0.879246	1.37131	1.46608	1.4281	0.768201	1.27405	0.819991	1.04914
EPs up regulated genes	Pita_unigene24831	0.426135	-0.437624	-0.674782	-0.217059	-0.548529	-0.950044	0.643491	-0.222945	-0.398321	0.118832	0.0507213	-0.366133	0.58266	-0.273061	-0.226408	0.226286	-0.0633319	-0.416824	0	-0.993999	-0.913531	-1.11693	-1.03923	-0.791969	-1.46028	-0.463862	-0.750282	-0.64503	-0.427915	-1.06387	-0.623668	-0.468156	-0.720165	-0.591101	-0.493026	-1.34866	-0.854293	0	1.24244	0.848078	0.581355	1.35419	1.67272	1.11744	1.06956	1.0847	0.658809	1.37076
EPs up regulated genes	Pita_unigene24421	2.56009	-0.174054	2.79556	2.37416	2.49528	0.0604427	2.03378	-0.692781	2.44396	1.72149	2.04703	-0.410942	2.37262	-0.692781	2.81074	2.3523	2.34047	0.464857	0	-0.210001	-0.0433047	2.13241	-0.692781	-0.50575	0.0482086	-0.499987	-0.500122	-0.692781	-0.692781	-0.515376	-0.692781	-0.306883	-0.217968	0.0863478	-0.503172	-0.439938	-0.295838	0	1.4715	1.13437	-0.692781	1.32011	1.69051	1.33356	-0.266891	1.89372	-0.692781	-0.692781
EPs up regulated genes	Pita_unigene24375	2.41876	2.31307	1.4644	2.15129	1.93522	2.04361	1.93395	1.84615	1.79014	2.16348	0.708795	1.58007	1.8129	1.48747	1.58778	1.931	0.793464	1.21842	0	-0.742732	2.54438	1.5533	-0.294549	0.145833	-0.742732	-0.742732	2.15302	-0.742732	0.247154	-0.742732	-0.571088	-0.742732	2.45352	-0.360035	0.487142	-0.742732	-0.145423	0	0.968393	1.44727	-0.452787	-0.742732	-0.742732	-0.437319	-0.406964	-0.742732	0.614547	0.865807
EPs up regulated genes	Pita_unigene24284	0.238635	-0.0406113	-1.70055	0.0904264	-0.192451	-0.41001	0.613793	0.635505	-0.78735	0.702848	-0.476988	0.09666	0.403894	0.625745	0.289524	0.917102	0.908636	0.311877	0	-2.30481	-1.74344	-0.507856	-1.60003	-1.82053	-0.994652	-1.21966	-0.609889	-1.47764	-1.14263	-0.0259423	-1.30625	-0.165558	-0.658872	-0.385931	0.847482	0.650362	-0.235766	0	0.512344	0.787647	0.2718	-2.25811	-0.0256109	0.669959	0.259381	0.659764	0.530735	0.436106
EPs up regulated genes	Pita_unigene23845	-0.636943	-0.859679	-1.41761	-1.23344	-0.588779	-0.717299	-0.275617	0.0340847	-0.826063	-0.545792	-0.248813	0.15763	-0.705482	-0.182941	-0.853751	-0.533776	-0.298007	-0.639983	0	-1.61325	-1.32073	-0.899004	-1.19428	-1.27655	-1.61325	-1.61325	-0.552225	-0.539083	-0.568902	-1.61325	-0.686281	-1.61325	-1.61325	-0.732948	-0.587251	-1.61325	-0.805726	0	0.667354	0.404885	0.704097	0.365932	0.845773	0.750335	0.718645	0.919328	0.669125	0.930562
EPs up regulated genes	Pita_unigene23834	2.08259	0.812689	0.988294	0.191524	1.99387	1.60081	2.64928	1.02935	2.41582	1.80369	2.20317	1.99323	1.90636	0.734554	1.2134	1.33935	1.59687	0.92277	0	-0.489833	0.201216	1.16515	-0.127839	0.144235	-0.00119978	1.12138	1.49102	0.251146	0.966903	0.427211	0.568281	0.302676	0.69911	0.668857	0.630004	0.145593	1.12321	0	0.0357022	-0.0548239	-0.822759	-0.953957	-0.825347	-0.116258	-0.953957	0.26413	-0.575161	-0.953957
EPs up regulated genes	Pita_unigene23770	1.1946	1.56799	1.29252	0.177571	0.643826	0.678502	1.76402	1.80961	1.04107	1.14556	0.933824	1.26133	1.4005	1.57206	1.60741	0.265933	1.66873	0.792121	0	-0.381256	0.789581	0.094046	-0.44694	-0.377717	-1.18775	0.19501	1.29687	-0.128407	0.0561024	-0.203278	-0.260161	-0.067017	0.0829666	0.51468	0.119354	-0.870003	-0.186195	0	0.421868	0.212455	0.282082	-0.320957	-0.196797	0.00189477	0.466732	-0.382656	0.420651	0.649144
EPs up regulated genes	Pita_unigene23381	-0.0760429	0.255125	-0.525095	-0.176818	-0.418544	-0.351904	0.682626	0.743331	0.601306	0.417592	0.0302685	0.56442	0.824939	0.953894	0.683053	1.01378	1.04493	0.714176	0	-1.51516	-1.55113	-0.666318	-0.712062	-0.355161	-0.504345	-1.30355	-0.330673	-0.088703	0.326747	0.402907	-0.120797	-0.916394	-0.317291	-0.335518	1.2011	0.19612	0.202838	0	1.10551	0.409776	1.61677	0.661337	0.863137	1.04357	-0.128093	-0.367759	0.0485483	0.941909
EPs up regulated genes	Pita_unigene23352	0.047779	0.384768	-0.0646187	0.166644	0.215073	0.495155	-0.0337373	-0.0724885	0.0868342	0.634589	-0.221675	0.164244	0.00992044	-0.229335	0.460531	0.47403	-0.308148	0.029719	0	-1.59606	-1.01532	-0.310966	-0.460121	-0.30623	0.481163	-1.62647	-1.01393	-0.386442	-1.33455	-0.0153605	-0.100337	-1.3106	-1.03143	-0.489557	-0.887457	0.0324268	0.152499	0	-0.468275	-1.01923	0.337691	0.0622456	-0.0322656	-0.748022	-0.379066	-0.564101	-1.34205	-0.852295
EPs up regulated genes	Pita_unigene23245	0.83206	1.73165	0.950739	0.549803	2.91086	3.20871	0.222016	-0.656073	0.367588	0.348935	1.65574	2.35939	0.249396	0.218483	0.554221	1.05042	3.33369	1.39147	0	-0.656073	1.27587	2.15635	-0.656073	-0.656073	-0.656073	-0.656073	-0.317083	-0.656073	-0.656073	-0.656073	-0.656073	-0.656073	1.52072	-0.656073	-0.656073	-0.656073	-0.656073	0	0.249115	-0.656073	1.52719	-0.656073	1.11741	-0.656073	-0.656073	-0.656073	2.57083	-0.656073
EPs up regulated genes	Pita_unigene23162	-0.307823	0.381007	-0.479438	-0.788903	0.516082	0.235504	-0.469374	0.663256	0.457607	-0.0193939	0.844851	0.326735	-0.620906	0.684073	0.55309	0.191627	0.659169	0.267879	0	-1.4356	-0.0721555	-0.68628	-1.27735	-1.72535	-1.46128	-1.12251	0.431874	-0.871727	-1.60888	-1.13293	-1.13337	-0.908208	0.256842	-0.511649	-1.72096	-0.943822	-0.516916	0	1.10222	1.2565	0.367714	0.0725768	0.910305	1.15088	0.458828	0.883562	-0.819231	1.27842
EPs up regulated genes	Pita_unigene22982	1.53403	1.74442	0.75774	-0.0739772	2.49887	1.45742	0.840199	0.350073	0.989678	-0.711154	2.04484	1.81605	1.36591	2.01638	1.00955	-0.711154	2.14548	1.9636	0	-0.711154	-0.711154	-0.711154	-0.711154	-0.711154	1.09512	-0.711154	0.617071	-0.711154	-0.711154	1.07138	-0.711154	-0.711154	0.821126	-0.711154	-0.711154	1.38506	-0.711154	0	-0.711154	-0.711154	-0.711154	0.914972	-0.711154	1.23002	-0.711154	-0.711154	-0.711154	-0.711154
EPs up regulated genes	Pita_unigene22890	0.176493	-0.413346	-0.460544	-0.490822	0.358235	-0.356406	-0.0249643	-0.19865	-0.246831	0.0626855	0.147794	-0.0691722	-0.216072	-0.378532	-0.0208021	0.265998	0.748572	0.0763771	0	-0.915892	-0.989666	-1.70384	-1.06337	-1.9212	-0.647638	-0.979483	-0.838331	-1.24044	-1.5442	-0.328634	-1.1222	-0.341003	-0.832133	-0.702656	-0.933336	-0.0982195	-0.488029	0	-0.626784	-0.968013	-0.189902	-0.086245	-0.652243	-0.373302	-1.12595	0.682455	-0.0994808	0.295249
EPs up regulated genes	Pita_unigene22867	1.80653	-0.665813	0.301386	-0.665813	1.84585	2.49532	1.02553	-0.665813	1.85198	-0.665813	1.85701	2.47198	0.152374	-0.665813	1.69595	-0.665813	1.07864	1.95945	0	-0.665813	-0.665813	-0.665813	-0.665813	-0.665813	-0.665813	-0.665813	-0.665813	-0.665813	-0.665813	-0.665813	-0.665813	-0.665813	-0.665813	-0.665813	-0.665813	-0.665813	-0.665813	0	0.86502	-0.665813	3.26001	-0.665813	-0.665813	-0.665813	1.33768	1.94034	-0.665813	-0.665813
EPs up regulated genes	Pita_unigene22571	-0.102748	0.211692	0.0460251	-0.631901	0.293493	0.223606	0.924752	1.25453	0.835246	0.873632	0.644295	1.02279	-0.130347	1.10467	0.607263	0.0359613	0.824491	0.239639	0	-1.09325	-1.10631	-0.597763	-0.804172	0.0887552	0.128249	-0.127574	-0.101668	-0.238397	0.651584	0.656837	-0.169156	-1.11354	-1.06001	-0.838627	0.350975	0.33266	-0.563419	0	-0.355945	-0.598223	-0.563419	-0.289443	-1.02762	-0.48105	-0.0105437	0.889851	-0.261301	0.0230917
EPs up regulated genes	Pita_unigene22522	0.942028	0.511565	1.03894	0.116796	1.06275	0.575751	0.978546	0.27456	1.118	0.499487	0.92081	0.956421	0.781209	0.656717	1.17948	0.979154	1.4092	0.703932	0	-0.982067	0.38743	-0.338934	-1.04136	-0.460918	0.96955	-0.337068	0.412089	-0.509274	-0.0792197	1.1071	-0.416325	-0.493254	0.377627	0.0721803	0.506969	1.48849	-0.489562	0	1.10692	-0.0469221	1.05699	2.34378	1.06053	-0.403214	1.08273	1.69075	1.9387	0.666259
EPs up regulated genes	Pita_unigene22434	1.07295	0.636978	0.0592345	0.490133	-0.0663821	0.889951	1.16052	0.43208	1.17281	1.04785	0.0127939	1.05932	0.966144	0.773068	0.786306	1.16305	-0.667022	1.16818	0	-0.932639	1.08047	-0.738277	-0.355882	-0.932639	-0.932639	-0.659369	1.28397	-0.932639	-0.101384	0.184488	-0.439351	-0.692883	1.37857	-0.932639	-0.374578	-0.932639	-0.457702	0	1.43587	1.71066	1.07202	-0.7244	1.30344	-0.257206	-0.932639	-0.669054	1.05699	-0.596944
EPs up regulated genes	Pita_unigene22397	0.454072	0.865435	-0.105014	-0.219517	0.914353	0.570227	0.761348	0.818372	0.0561053	0.350868	1.0856	1.02999	1.00864	1.31983	0.0503264	0.760944	1.19201	1.26238	0	-0.408041	-0.25385	-0.824404	-1.98037	-0.240212	-1.98037	0.392006	0.563814	-1.85634	0.817076	-1.62642	-1.98037	0.097113	0.214092	-1.98037	0.473892	-1.98037	-1.98037	0	-0.385132	-1.3083	-0.0830606	-1.17905	0.0863143	0.606117	0.714101	0.919224	0.747432	0.654217
EPs up regulated genes	Pita_unigene21875	1.4421	0.864215	1.59934	1.0937	1.42033	2.07054	2.13231	1.10039	2.60504	1.5106	1.28683	3.017	2.16659	1.55291	2.1763	0.88543	0.555156	2.63701	0	0.730577	0.318884	-1.04511	-1.04511	0.689185	0.168057	0.854944	0.484227	0.171516	1.5713	1.55482	0.395052	0.147532	-1.04511	-1.04511	1.30874	0.806769	-1.04511	0	-0.00744236	-0.352325	0.99716	0.601922	0.23203	-1.04511	0.965244	-0.282603	0.680284	0.248542
EPs up regulated genes	Pita_unigene214	0.00913915	-0.041674	-0.577103	-0.71224	-0.409363	-0.232213	0.0131315	0.178828	-0.344635	-0.153277	-0.128089	0.110555	0.281722	0.408423	0.00389797	0.255066	0.298066	0.329167	0	-0.778277	-0.247688	-0.647159	-0.8749	-0.896459	-0.801913	-0.237382	-0.0323911	-0.415109	-0.593311	-0.283902	-0.263465	-0.0962466	-0.060367	0.101407	-0.0521099	-0.0228405	0.0934073	0	0.974156	0.977215	0.93239	1.11223	1.19893	1.30599	1.03263	1.0813	1.00608	1.11497
EPs up regulated genes	Pita_unigene21238	0.041146	0.393885	0.294535	-0.198994	0.0875674	0.480839	0.276501	0.768285	0.705163	0.338895	0.333031	0.690975	-0.0990523	0.662774	0.623919	0.165834	0.51467	0.575306	0	-0.255355	-1.43264	-0.138849	-1.43264	-1.43264	-1.43264	0.258342	-1.43264	-1.43264	-1.43264	-1.43264	-1.43264	-0.290833	-1.43264	-1.43264	-1.43264	-1.43264	-1.43264	0	0.490907	0.507195	0.305936	0.523837	-1.43264	-0.693458	-1.43264	0.502601	0.809155	1.00811
EPs up regulated genes	Pita_unigene20881	1.9942	1.9292	2.47547	-0.827416	2.51815	1.68286	0.733435	0.914869	0.709566	-0.827416	1.7889	1.14361	1.4678	1.87078	1.7092	-0.827416	2.22082	1.25881	0	-0.395514	-0.52673	-0.827416	-0.580014	-0.827416	-0.26228	-0.619427	-0.594826	-0.827416	-0.827416	-0.593962	-0.827416	-0.827416	-0.827416	-0.827416	-0.644825	-0.827416	-0.827416	0	-0.0578446	0.103172	-0.827416	-0.827416	0.822617	-0.827416	0.301681	1.29052	0.740121	1.15128
EPs up regulated genes	Pita_unigene20818	0.676685	0.546799	-0.331721	-0.134814	0.234099	0.470967	0.863362	0.714601	-0.313781	-0.135165	0.479382	0.923291	1.04112	0.970703	0.126315	0.338607	0.919705	1.04525	0	-0.711557	0.320727	-1.55103	-0.754789	-0.854166	-0.749416	-0.239653	0.489204	-0.447949	-0.339664	-0.445645	-0.388311	-0.0187559	0.788384	0.248343	0.13624	0.0442406	0.201566	0	0.752377	0.566667	0.895331	0.944617	1.07582	0.269098	0.998877	1.50739	1.59201	1.64427
EPs up regulated genes	Pita_unigene20709	0.982177	2.12476	1.6376	1.84811	-0.626081	1.67961	0.714013	0.801337	1.60489	1.36166	-0.93764	1.47289	0.379837	2.26957	1.49663	1.33977	-0.840505	1.20632	0	1.96285	-1.11347	-0.69817	-0.666078	-0.54857	-0.73761	1.41663	-1.11347	-1.11347	-1.11347	-1.11347	-1.0078	1.61851	-0.957895	-0.681289	-0.788101	-0.700461	-0.712568	0	-0.996616	-0.996698	0.608659	-1.11347	-1.11347	0.67803	-0.238068	0.632909	-0.52157	0.399316
EPs up regulated genes	Pita_unigene20617	-0.609529	0.0613026	0.626002	0.489955	-0.813306	-0.146024	-0.0968523	-0.225244	1.24604	1.0443	-0.271539	0.288545	-0.471566	-0.599358	1.06313	0.776	-0.790134	-0.150691	0	-0.900513	0.0902489	-0.478007	-1.40605	-1.16911	-0.90351	-0.373854	0.454256	-1.18179	-0.95762	0.13945	-0.941217	-1.31214	-0.131533	-1.38453	-1.50502	-0.388489	-1.35001	0	1.41048	0.995027	2.41371	1.28799	1.01534	0.111517	1.55963	-0.106593	0.0277269	1.73585
EPs up regulated genes	Pita_unigene2041	1.63884	0.350525	-1.41933	-0.72309	0.579402	0.2347	1.86311	0.626784	-0.546245	0.0420681	0.0448813	1.02597	1.19198	0.690749	0.481957	-0.130894	1.18653	0.793091	0	-1.25841	-1.07041	-1.57318	-1.44504	-1.27497	-0.766436	-0.667498	-0.364283	-0.905082	-0.893879	0.118161	-0.986175	-0.0978902	-0.20668	-0.455509	0.398826	0.625614	-0.202759	0	-0.0452975	0.0893378	0.0286994	-0.000770077	-0.284051	0.919464	0.64397	-0.500732	-0.605663	1.09094
EPs up regulated genes	Pita_unigene19430	-1.46294	-0.784904	-1.27184	-0.14627	-0.639378	0.104402	-1.20609	-0.887997	-0.974965	0.126389	-0.583339	0.0428057	-1.89776	-1.02952	-1.52861	-0.480453	-0.834423	0.0280947	0	-1.30099	-0.814574	-1.1855	-1.15961	-1.67217	-1.63879	-1.16621	-0.696624	-1.01643	-1.65314	-1.15474	-1.13149	-1.36972	-1.18738	-1.58865	-2.03754	-1.89096	-1.60721	0	0.435447	0.480378	0.141809	0.261271	0.485785	0.107999	0.0917129	0.177078	0.31866	0.192823
EPs up regulated genes	Pita_unigene19051	0.677194	0.0672156	-0.488905	-0.0697913	0.244665	0.232484	1.30251	0.889205	0.351979	1.08594	0.0509819	1.04679	0.624026	0.797444	0.643936	0.988058	0.939387	0.752866	0	-1.66808	-0.625963	-0.81341	-1.46304	-1.4738	-0.343702	-0.210828	0.797523	-0.464419	-0.128792	0.803609	-0.158237	-0.0525994	-0.0623956	-0.43666	0.394791	0.768288	-0.310843	0	0.484455	0.657956	0.0475576	0.161827	0.147946	-0.00898191	0.418379	0.534163	-0.0250811	0.294771
EPs up regulated genes	Pita_unigene18866	1.1203	0.735744	1.01782	0.0117911	0.734783	-0.368151	0.834931	0.467903	0.665731	-0.110683	0.362264	-0.158526	0.908809	0.640455	0.838598	-0.00193616	0.555743	-0.272049	0	1.05356	-0.0599488	0.866567	-1.86987	-1.84781	-1.78036	0.699949	-0.139332	-1.9888	-1.88598	-1.70711	-1.87249	0.949061	0.0150396	-1.83225	-1.86291	-1.77426	-1.9888	0	0.384067	0.459534	-1.9888	0.700882	0.432879	-1.78945	-0.187943	-1.94026	0.061875	0.0860024
EPs up regulated genes	Pita_unigene18766	1.74135	1.09545	0.130371	-0.0807479	1.00884	1.07475	0.776985	0.122022	0.767246	-0.00133858	-0.397804	1.13256	1.29648	1.28201	1.04122	1.39176	1.18359	1.44885	0	-0.144849	0.113982	-0.306482	-0.389492	0.0125604	0.437715	-0.068082	-0.150302	-0.270883	-0.246169	0.139312	-0.262078	0.864258	1.07797	0.295825	0.965382	1.30056	0.264872	0	0.260765	-0.0495547	-0.0312015	0.614668	0.462844	0.128146	0.293417	0.194658	0.380477	-0.192591
EPs up regulated genes	Pita_unigene18356	-0.601774	-0.0721521	-0.21002	-0.0638199	0.560412	1.51495	0.125437	0.126279	2.7699	1.44972	1.67323	1.63971	-1.03853	0.0568442	2.02456	0.283289	0.625009	1.76622	0	-1.65586	-1.09377	-0.659533	-0.907951	0.110453	-0.724426	0.0261205	0.554298	0.0675896	0.225315	0.714344	0.243333	-1.05111	-0.562985	-0.0966912	-0.455198	-0.912563	-0.473602	0	0.517427	0.297336	2.13291	0.62423	0.767598	0.313468	-0.279115	0.91342	-0.0509582	0.365314
EPs up regulated genes	Pita_unigene1835	0.590056	0.738885	0.104059	0.376069	0.608978	0.578316	1.38685	1.05476	0.338054	0.681073	0.861866	1.437	0.897222	1.00983	0.199089	0.222757	0.851295	1.00022	0	0.150783	-1.85535	-0.18592	-1.24499	-1.85484	0.575385	1.18948	-1.7108	-0.259904	-1.57703	1.12555	-0.410501	0.553079	-1.63202	-1.18811	-1.75483	0.650329	-0.866167	0	0.183981	-1.85239	0.970628	0.342254	1.31926	1.10762	1.1865	0.519748	1.6367	0.799873
EPs up regulated genes	Pita_unigene18182	1.02718	1.2495	1.41705	0.541119	-0.895936	1.14142	1.48977	2.10419	1.14823	2.00168	-0.347623	1.80011	0.307691	0.720599	1.86636	0.810489	-0.895936	1.21106	0	-0.22926	0.8541	-0.895936	-0.282592	-0.895936	-0.895936	0.911	1.69606	-0.224143	-0.895936	-0.573353	-0.31567	0.0974614	-0.895936	-0.150783	-0.513045	-0.895936	-0.0991081	0	-0.434608	0.731694	-0.895936	-0.895936	-0.895936	0.471328	-0.895936	-0.895936	0.327816	-0.895936
EPs up regulated genes	Pita_unigene1799	-0.152872	0.246416	0.327893	0.436745	0.553161	0.736095	0.621528	0.990966	0.891202	0.706962	1.41778	1.22942	0.640382	0.91049	0.556514	0.40813	1.08138	1.06868	0	-0.500438	0.0086702	-0.346544	-1.53861	-0.237396	0.458736	0.636399	0.417921	-1.17268	0.160911	1.24915	-1.21006	0.0548929	0.18062	-1.62938	-0.291007	0.650733	-1.42792	0	1.57814	1.7983	1.05864	1.09592	1.55098	0.961245	1.68019	-0.360401	1.02419	0.814949
EPs up regulated genes	Pita_unigene17504	-0.0814905	0.758593	-0.438428	-0.504487	-0.042375	-0.522961	1.25026	1.33826	1.2882	0.64045	0.306713	0.973015	0.0249747	1.98385	0.0234911	0.18025	0.180194	0.666277	0	-0.505702	-0.139804	-0.716355	-0.716355	-0.518714	-0.716355	1.69512	1.16867	-0.555579	0.259723	-0.716355	-0.716355	-0.0876477	-0.421551	-0.716355	-0.104604	-0.716355	-0.716355	0	1.40013	0.975085	1.62413	-0.515988	2.64737	-0.716355	-0.716355	0.0813413	-0.716355	2.23349
EPs up regulated genes	Pita_unigene1726	1.06156	0.655654	0.573143	1.10723	1.33053	1.41484	0.744121	0.572829	0.696599	1.09141	0.103303	1.07291	1.33519	1.18762	1.12914	2.18829	1.20173	1.41316	0	0.441702	0.574937	0.82466	-0.142823	0.0366842	0.341829	-0.113396	0.092443	-0.180472	-0.371351	0.177255	-0.32767	0.953422	0.897889	0.32524	0.685896	1.08065	0.304383	0	-0.380733	-3.23704	0.823671	0.585902	0.331229	0.801618	0.679153	0.737175	0.10724	0.951711
EPs up regulated genes	Pita_unigene17209	0.424724	0.21791	-0.336361	-0.336361	-0.234509	0.10883	0.0497183	-0.336361	0.135378	0.0391636	-0.336361	0.906114	0.527232	0.546096	0.52297	0.0405235	0.551263	1.51845	0	-0.336361	-0.336361	-0.336361	-0.336361	-0.336361	-0.336361	-0.336361	-0.336361	-0.336361	-0.336361	-0.336361	-0.145834	-0.336361	0.00462498	0.0685866	0.38663	0.276954	0.0387484	0	-0.336361	0.0367275	-0.336361	-0.336361	-0.336361	-0.336361	-0.336361	-0.336361	-0.336361	0.0335898
EPs up regulated genes	Pita_unigene1629	0.633415	0.477294	0.485982	-0.0390579	-0.0398873	0.513823	0.911772	0.706484	0.839362	0.480759	-0.118502	0.958183	0.666125	0.828861	0.743844	0.4941	0.0286809	0.75086	0	0.125757	-0.371771	-1.58226	-0.198104	-0.5359	-1.35738	0.809597	0.0456853	0.0537246	-0.108265	-0.902814	-0.158586	0.412538	-0.146531	0.187617	0.0396119	-1.18835	0.288182	0	0.407415	0.0349855	0.37498	0.0632515	-0.105945	0.0997002	0.710837	0.235356	0.376604	0.851424
EPs up regulated genes	Pita_unigene1626	-0.838398	-0.485115	-0.838398	0.138406	0.616391	-0.383969	0.430017	0.956811	-0.0387917	0.697285	0.8286	-0.460839	-0.473173	0.197335	-0.838398	0.522301	0.238407	-0.838398	0	-0.838398	-0.838398	-0.838398	-0.838398	-0.838398	-0.838398	0.379494	-0.112165	-0.838398	-0.244178	-0.838398	-0.838398	-0.838398	-0.418706	-0.838398	-0.838398	-0.838398	-0.838398	0	0.771812	-0.838218	1.43488	1.39572	-0.838398	-0.805316	0.646685	-0.838398	0.341238	0.312189
EPs up regulated genes	Pita_unigene15995	-0.238202	0.207369	0.460313	-0.193811	-0.280276	-0.0285109	0.644532	0.511538	0.397182	-0.00720376	0.492636	0.60369	0.0240954	0.000293055	0.12143	-0.240946	-0.25253	0.0356358	0	-0.434126	-0.495275	-0.308217	-0.132598	-0.0265578	-0.54482	-0.0583065	-0.231175	0.198442	0.136612	0.0612289	0.082203	-0.291703	-0.455893	-0.124473	-0.533245	-0.423574	-0.355392	0	1.80436	1.99562	1.61686	1.81206	1.3487	1.59723	1.31045	1.45148	1.274	1.56675
EPs up regulated genes	Pita_unigene15750	0.248053	-0.131478	-1.95877	-1.19625	-0.610742	-0.543398	-0.884501	-0.132889	-1.48271	-1.22648	-1.81168	-0.79336	-0.453773	0.0162057	-0.164794	0.0685136	-0.166819	0.372544	0	-1.70517	-1.45815	-1.22262	-1.74351	-1.78425	-1.31503	-2.13457	-1.59498	-1.63501	-2.1749	-1.44644	-1.79789	-1.26252	-0.832337	-0.537948	-0.553993	-0.53331	0.0495111	0	0.389188	0.64799	-1.11977	0.191086	0.392781	-0.311944	0.252846	0.515678	-0.309817	0.420961
EPs up regulated genes	Pita_unigene155	0.136859	0.707239	0.884201	1.29764	0.0848628	0.343733	-0.166988	1.24827	0.919031	0.646788	0.0551667	0.0477696	-0.214089	0.662903	1.2951	0.870917	0.372174	0.0496807	0	-0.488104	-0.141999	0.656013	-0.731799	-0.329266	0.331506	-0.266739	-0.436522	-0.697094	-0.101367	0.25535	-0.695598	-0.392278	-0.32949	-0.157012	-0.301801	0.258805	-0.241479	0	0.193149	0.215401	-0.47582	0.299385	0.42589	-0.622492	0.848284	0.43254	0.160255	1.1672
EPs up regulated genes	Pita_unigene15298	1.23102	1.338	0.560693	0.0241262	2.43574	2.4668	0.325492	0.0427568	0.803845	0.0648445	1.52918	1.76313	0.434306	0.701668	2.13301	-0.610087	1.56338	1.33938	0	0.072726	0.286169	-1.0004	-1.0004	1.03064	-0.461434	-0.749981	0.264104	-1.0004	-0.162989	-0.390313	-0.261172	0.326916	-0.400713	-1.0004	0.74034	-0.670457	-1.0004	0	0.521652	-1.0004	0.346605	0.927232	-0.351827	0.521872	-0.166225	0.517197	1.7951	1.79917
EPs up regulated genes	Pita_unigene14944	0.227166	0.699737	1.64822	1.40521	0.864546	1.73159	-0.48231	0.50717	2.67031	1.51734	1.07288	1.79342	-0.168782	1.50415	1.65963	0.958592	0.446468	1.22273	0	-1.59447	0.605559	-0.485388	0.389279	0.976441	-0.473584	-1.59447	1.52804	-1.59447	0.0542703	-0.149522	-0.106577	-1.59447	0.239439	-1.59447	0.171001	0.799693	0.177537	0	1.20541	0.136475	2.22283	0.218573	-0.00982648	0.665213	-0.801366	0.327058	0.287169	0.455297
EPs up regulated genes	Pita_unigene14708	0.712557	1.0792	1.19386	1.09171	1.2108	0.80457	0.429551	0.505424	0.490758	0.611476	1.00997	0.612728	0.641442	0.749098	0.610017	0.597977	1.3595	0.629993	0	-0.759945	-1.14929	1.23744	-1.0944	1.14482	0.912842	-0.562514	-0.672563	-0.500555	0.639677	0.660215	-0.557986	-1.05748	-1.36749	-0.807313	0.608576	0.6906	-1.01644	0	-0.2524	-0.404952	0.413104	0.0049469	-0.481537	-0.00783418	-0.199008	-0.124503	-1.40777	-0.0431524
EPs up regulated genes	Pita_unigene14046	1.06196	0.638614	-1.42679	-0.464921	-0.0477038	-0.770756	0.78021	1.12359	-0.614507	0.0655175	-0.812026	-0.745817	0.839107	1.24893	0.5484	0.890151	0.921515	0.152607	0	-2.05253	-0.905197	-1.17289	-1.49528	-1.75045	-1.13293	-1.24922	-0.54339	-1.50782	-1.52845	-0.567234	-1.66912	0.121864	-0.0358895	0.342409	0.596719	0.258697	0.238379	0	0.0335464	0.142911	-0.602215	0.717669	-1.61005	-0.307798	0.934115	0.434718	-2.00134	0.424166
EPs up regulated genes	Pita_unigene1397	0.325275	-0.08829	-0.944139	-0.961691	-0.668205	0.193808	1.24214	0.695749	0.739763	0.428082	-0.555323	1.33022	0.771448	0.786761	0.579175	0.848747	0.683769	0.730888	0	-1.51034	-1.30672	-0.50397	-1.38555	-1.41285	-1.0722	0.352116	-0.125966	-0.742938	0.252612	0.160166	-0.839444	-0.0378883	-0.830022	-0.057586	0.312976	0.368397	-0.251981	0	0.275061	0.385645	0.454468	0.562597	0.214965	0.541715	0.620911	0.466914	1.23122	0.954932
EPs up regulated genes	Pita_unigene1371	1.01482	1.09286	0.945089	1.69867	0.674456	-1.01662	1.03685	0.980535	0.727145	1.46365	1.01066	-0.628546	1.05056	0.994796	0.71665	1.36399	0.70384	-1.05561	0	-0.900852	-0.856843	1.24805	-0.911341	-1.0042	-0.983086	-0.923833	-0.828678	-0.89679	-1.02088	-0.927311	-0.893727	-0.844501	-0.768559	-0.63054	-1.08082	-1.01349	-0.999612	0	0.842968	0.512076	1.11006	1.12096	1.2295	1.00949	0.996498	0.962396	1.50225	1.05556
EPs up regulated genes	Pita_unigene13697	1.19162	1.31212	1.58907	0.966018	1.21428	1.68889	0.771949	0.886945	0.950322	1.21091	0.814876	1.33602	0.698212	0.780008	1.13563	1.00517	0.563733	1.18536	0	-0.415802	-0.228021	1.2482	-0.497327	1.74351	-0.511896	-0.330558	0.0621665	-0.355829	1.1743	-0.328922	-0.132477	-0.657715	-0.408196	-0.809376	1.43982	-0.625653	-0.439299	0	0.21247	0.796696	-0.105608	-0.368539	-0.379458	-0.530099	0.255031	-0.697925	0.66212	-0.0696514
EPs up regulated genes	Pita_unigene13357	0.0817204	0.149301	0.837067	0.318117	0.225589	0.65331	1.08093	1.26366	1.97896	1.27647	0.900947	1.71572	0.65317	0.910055	1.24034	0.905811	0.817246	0.998162	0	-1.61339	-0.240569	0.34084	0.0651272	-0.728679	-1.20283	-0.0997876	0.860532	1.23632	0.99891	0.155008	1.12343	-1.35185	-0.320636	0.326377	0.379477	-0.459572	0.375963	0	-0.307984	-0.256213	-1.39293	0.32818	-1.82571	0.673409	0.610255	1.39891	0.216256	-0.4511
EPs up regulated genes	Pita_unigene13124	2.34052	-0.487977	0.186674	0.136468	0.390621	-0.951545	1.32787	-0.349287	1.29082	-0.361569	1.40182	-0.424912	2.29574	-0.430888	1.03838	-0.427738	0.872521	-0.771672	0	-0.941532	-0.941035	-0.241796	-0.707966	-1.19211	-0.288515	-0.512661	-1.19211	-0.190542	0.413759	-0.527814	-0.808211	-0.487559	-0.230886	-1.19211	-0.544795	-0.860927	-0.805998	0	1.24822	1.01239	1.68345	0.815104	0.302795	1.39556	1.66801	-0.166997	0.486555	-0.698272
EPs up regulated genes	Pita_unigene12813	-0.248424	0.248789	0.275729	-0.726505	0.212745	0.358083	-0.00900964	0.728667	0.481491	-0.255568	0.302566	0.444142	-0.291306	0.303546	0.157511	-0.663546	0.289076	0.119631	0	-0.789496	-0.335554	-0.781903	-1.23404	-0.56088	-0.0713912	-0.800417	-0.115118	-1.00102	-0.548927	-0.0613439	-0.755073	-0.859868	-0.287744	-1.29115	-0.579531	-0.278321	-1.13108	0	-0.342383	-0.718781	-0.342211	-0.00839693	-0.627404	-0.193871	-0.356269	0.0271732	-0.131342	-0.599733
EPs up regulated genes	Pita_unigene12616	0.18633	0.661179	0.0443534	0.0149879	0.0320264	0.299452	0.273384	0.894779	0.382549	0.38829	0.129141	0.545498	0.223875	0.897137	0.410772	0.532063	0.349972	0.581347	0	-1.19798	-2.68659	0.433123	-0.0365234	-2.66246	-1.0294	-0.695077	-2.70276	0.185872	-2.71527	-0.718505	0.168242	-0.80536	-2.72611	0.256458	-2.64492	-0.667421	0.292559	0	0.529378	0.572467	-0.489333	0.735039	0.442378	1.08077	0.648061	-0.43753	1.04224	0.723505
EPs up regulated genes	Pita_unigene11951	0.793067	-0.830363	-1.0719	-0.798638	0.0759377	-0.191726	1.25774	-0.02747	0.487078	0.441911	0.0363534	0.673303	1.23642	0.704553	1.21626	1.43437	1.22991	1.19115	0	-1.69739	-1.5885	-1.08684	-1.43675	-1.69685	-1.16869	0.300739	-0.231301	-0.519931	-0.485489	0.423169	-0.891207	0.554164	-0.520415	0.79736	0.466422	0.824484	0.88127	0	-0.310963	-0.87809	0.312847	0.290736	-0.486837	-0.825668	-1.09735	0.374979	-0.388488	0.0598514
EPs up regulated genes	Pita_unigene11558	0.383661	0.252277	0.830042	1.11309	1.98501	0.0227724	0.199168	0.406637	2.83185	1.2477	2.26647	0.24997	0.550412	1.03132	2.25867	1.44604	1.78643	0.679109	0	0.912393	-0.346931	-0.71204	-0.491413	0.0355779	-0.132616	2.11218	-0.877613	-0.877613	-0.524492	-0.123748	-0.877613	1.64675	0.902547	-0.27108	-0.364229	-0.378951	0.589942	0	-0.195788	-0.877613	-0.877613	-0.877613	0.373028	-0.877613	2.92153	-0.877613	-0.53244	1.29616
EPs up regulated genes	Pita_unigene11460	0.797104	0.730003	0.217867	0.0579153	0.678123	0.58545	0.653763	0.571609	0.54467	0.332106	0.177364	0.905757	0.623307	0.968211	0.807103	0.982734	1.04946	0.995834	0	0.00954415	0.0528152	0.321509	-0.488788	-0.287486	0.0700021	0.271993	0.402623	-0.189958	0.313128	0.414045	-0.0682556	0.742559	0.539707	0.445603	0.825771	0.812744	0.290818	0	1.2923	1.35316	1.03956	1.45441	1.55953	1.09953	1.04216	0.917719	1.4703	0.771198
EPs up regulated genes	Pita_unigene11297	0.796585	1.04352	-1.15045	1.70605	1.1728	1.08151	1.02824	0.55158	-1.15045	1.30735	1.8998	0.899238	0.696546	0.810519	-1.15045	1.02177	1.38334	0.657971	0	-1.15045	-0.95545	-1.15045	-1.15045	-1.15045	-1.15045	-1.15045	-1.15045	-1.15045	-1.15045	-1.15045	-1.15045	-1.15045	-1.15045	-1.15045	-0.958146	-1.15045	-1.15045	0	-0.253915	0.180494	0.0337181	-1.15045	-0.152326	0.4895	0.749924	0.329859	1.23806	0.652888
EPs up regulated genes	Pita_unigene11265	1.03582	0.895496	0.589454	0.321803	0.56537	0.647191	0.443565	0.414146	0.205908	0.13326	0.416377	0.651634	0.888057	1.0059	0.929828	0.932978	0.955052	1.0758	0	0.457463	0.099141	-0.0568272	-0.248549	0.337148	0.087108	0.0925522	-0.355505	-0.601571	-0.132337	-0.4021	-0.60105	0.76006	0.616876	0.326638	0.918094	0.554991	0.238265	0	1.0922	1.08938	1.32849	1.24533	1.48504	1.51145	0.533215	1.18608	1.31804	1.14801
EPs up regulated genes	Pita_unigene11255	-0.29614	0.0524318	0.548805	-0.0628411	-0.762479	-0.813348	0.0888376	0.502422	0.859654	0.773466	-0.227022	-1.0884	0.158913	0.713781	0.911013	0.410326	-0.464259	-1.23799	0	-1.27312	-1.07589	-0.316944	-1.83726	-1.2762	-1.11387	-0.405649	-0.0681664	-0.953727	-0.549037	-0.709606	-1.06492	-1.0454	-0.840711	-0.395108	-1.03196	-1.30451	-1.23119	0	0.722302	1.12588	-0.0168092	1.67221	0.347579	0.813138	1.78298	0.643391	1.20213	2.38588
EPs up regulated genes	Pita_unigene11210	-0.726094	-1.00851	-0.831086	-0.571778	-1.09839	-1.34134	0.217591	0.0671887	0.0886544	-0.175036	-0.689065	-0.239488	-0.216071	0.0451771	-0.558451	-0.174487	-0.422305	-1.38105	0	-2.07843	-1.24733	-1.42141	-1.82278	-1.50016	-1.58362	-1.2941	-0.651891	-1.59813	-1.43901	-1.62943	-1.47882	-1.85789	-1.11928	-1.45316	-1.51021	-1.30153	-0.494593	0	0.707303	0.724453	1.19341	1.23329	2.02516	1.05662	1.4759	1.18004	1.43662	1.00237
EPs up regulated genes	Pita_unigene11171	0.703656	0.917461	0.590889	0.800993	0.370205	0.340281	1.25773	0.927829	1.05095	1.22823	0.975972	0.643313	0.945591	1.08266	1.10422	0.964958	0.750958	0.537634	0	0.408865	-1.50575	0.375072	0.920947	-1.50334	-1.73741	0.77772	-1.73741	1.11543	-1.73741	-1.73741	1.15977	0.430081	-1.55801	0.731673	-1.73741	-1.73741	0.96372	0	-0.843544	0.0450014	1.06948	-0.0402215	-1.73741	-1.33601	0.0853842	0.684396	-1.73741	0.247714
EPs up regulated genes	Pita_unigene11163	3.3192	3.59293	0.286895	0.0937332	2.25237	3.34938	2.30089	2.97492	0.74507	0.418915	-0.216158	3.83727	1.99074	2.6391	1.73412	0.736733	0.766064	3.4499	0	0.230935	1.42604	0.30148	0.370013	0.00819569	0.843406	0.380383	0.724032	-0.33521	0.551287	0.0497737	-0.430693	1.10512	0.257014	0.823276	1.54578	0.0323892	1.01311	0	0.713636	-0.136427	1.59776	2.10699	-0.664656	-0.664656	0.388501	-0.664656	-0.664656	-0.664656
EPs up regulated genes	Pita_unigene11015	-0.49086	-0.681449	-0.641352	-0.582194	-0.431013	-0.75288	-0.112153	-0.84375	0.109733	-0.0750967	-0.69283	-0.181345	-0.0135067	-0.480893	0.117597	0.275528	0.121008	-0.467938	0	-3.02776	-1.57647	-1.70094	-1.39616	-0.569375	-1.89013	-1.93082	-0.945893	-0.536725	-0.287666	-0.909831	-0.618948	-2.24017	-0.904804	-0.390486	-0.142848	-1.34723	-0.696461	0	0.90286	0.965491	1.0482	0.658071	0.552689	0.835396	0.450521	0.353958	0.797647	0.906264
EPs up regulated genes	Pita_unigene1101	-0.757214	-0.992666	-0.905204	-1.41488	-1.01126	-1.10955	-0.531641	-0.648052	-0.584841	-1.06792	-1.03324	-0.56739	-0.721378	-0.704909	-0.552721	-0.852212	-0.972696	-0.730757	0	-1.08049	-1.57249	-1.40078	-1.33022	-1.43229	-1.66843	-0.87646	-1.49886	-1.20698	-0.772737	-1.2338	-1.22159	-1.01064	-1.2408	-1.09676	-0.97956	-1.16094	-1.04413	0	0.600122	0.560909	0.0502445	0.783559	0.15342	0.697724	-0.317392	-0.457471	-0.373233	-0.29072
EPs up regulated genes	Pita_unigene10820	0.898353	1.71688	2.47233	1.47758	1.56387	0.850979	0.0166311	1.1608	1.89313	0.673597	0.600118	0.472536	0.420977	1.08435	1.93775	1.15021	0.925532	0.645592	0	1.84552	-0.556907	0.732494	-0.370621	-0.90139	0.995763	0.820996	-0.863849	-0.241264	-0.586151	-0.428929	-0.484651	1.36201	-0.280241	-0.853267	-0.76832	0.400146	-0.226405	0	-0.490388	-0.324038	-0.664759	0.109198	0.707513	2.11819	0.963049	-0.555865	2.00098	-0.124188
EPs up regulated genes	Pita_unigene1050	-1.34543	0.114317	-0.0429253	0.0587522	0.017161	0.409514	-0.434002	0.890622	1.01135	1.00733	0.56026	1.47795	-1.32946	0.464485	0.573953	0.426113	0.319059	0.79093	0	-1.46803	-1.28853	0.381317	-1.46819	-0.256736	-1.50322	-0.237495	-1.02494	0.305856	0.658741	0.0936336	-0.251959	-1.06573	-0.986544	-1.34346	0.126565	-0.993782	-0.624905	0	-0.0216413	-0.998499	-1.03236	0.878283	1.13439	0.918063	-0.0315137	1.35292	1.50539	0.763097
EPs up regulated genes	Pita_unigene10349	-0.535244	3.18805	-0.535244	1.85333	-0.535244	3.14033	-0.535244	2.45444	-0.535244	1.72856	-0.535244	2.42995	-0.535244	2.55506	-0.535244	2.68249	-0.535244	2.52973	0	-0.535244	-0.535244	-0.535244	-0.535244	-0.535244	-0.535244	-0.535244	-0.535244	-0.535244	-0.535244	-0.535244	-0.535244	-0.535244	-0.535244	-0.535244	-0.535244	-0.535244	-0.535244	0	-0.326948	-0.535244	-0.535244	-0.535244	-0.341657	-0.535244	1.67103	-0.535244	1.0942	-0.535244
EPs up regulated genes	Pita_unigene10296	0.519754	-0.397104	-1.06404	0.114482	-0.785476	0.251125	1.05786	-0.411573	-0.931155	0.106103	-0.552692	0.587048	0.825324	0.169719	-0.836964	0.4533	1.05718	0.926703	0	-1.12856	-1.05623	-1.16742	-1.16742	-0.865819	0.00870896	-1.16742	-0.661769	-1.02673	-0.616711	0.215135	-1.02231	-1.07723	-0.800402	-1.16742	0.0534884	1.02326	-0.987107	0	0.951801	1.40155	1.34464	0.472133	1.29447	0.661301	-0.190482	1.19267	0.655668	0.61097
EPs up regulated genes	Pita_unigene10104	1.24541	-0.050771	1.10047	0.795584	1.04545	0.723558	1.39766	0.455053	1.5363	0.532567	1.38812	0.925886	1.74441	0.209831	1.52709	0.536173	1.04267	1.0612	0	-0.160598	0.136872	0.895112	-0.263863	0.422655	-0.796255	0.626468	0.266738	-0.0666128	1.22752	-0.909707	-0.0766493	0.358232	0.38159	-0.207061	1.06238	-1.19812	-0.454215	0	1.05618	0.936635	1.14865	-0.659096	1.59069	0.990223	1.78688	-0.138251	0.94086	-0.849593
EPs up regulated genes	Pita_unigene10063	1.3837	-0.749888	1.42087	-0.769076	1.28275	1.34023	0.90911	-0.606826	0.372432	-0.900716	0.643891	0.809121	1.23205	-0.75772	0.970232	-0.900716	1.10352	1.30247	0	-0.900716	-0.900716	1.97719	-0.8333	-0.755604	-0.900716	-0.900716	-0.900716	-0.900716	-0.900716	-0.900716	-0.900716	-0.900716	-0.900716	-0.900716	-0.900716	-0.900716	-0.82198	0	0.959364	1.34717	0.959784	1.23619	-0.900716	0.853915	1.54655	-0.900716	-0.900716	1.42623
EPs down regulated genes	PtCHAT2	-0.67056	-0.66943	-0.67056	-0.67056	-0.67056	-0.67056	-0.67056	-0.67056	-0.67056	-0.67056	-0.67056	-0.67056	-0.67056	-0.67056	-0.67056	-0.67056	-0.67056	-0.67056	0	0.961996	0.0961655	0.935386	0.951917	0.154936	1.61677	1.21118	-0.67056	1.27891	1.11926	1.77818	1.38951	1.34819	0.865843	1.52079	0.844625	1.35295	1.25099	0	-0.193846	-0.00248851	0.160529	-0.67056	-0.67056	-0.67056	0.288513	-0.67056	-0.67056	-0.67056
EPs down regulated genes	Pita_unigene9829	1.53228	0.90027	0.297401	-0.0515859	0.748647	0.603149	0.874813	0.872469	-0.482344	0.463029	0.780857	0.410414	0.862152	0.255755	-0.0667144	0.38203	0.318841	0.33421	0	1.00501	3.1202	2.25634	0.484801	1.95649	2.23552	0.426377	2.74559	0.656469	1.54885	1.81033	0.874536	0.862741	2.49019	0.300897	1.33676	1.59674	0.37508	0	-0.240488	-1.03937	0.174579	0.345518	0.697608	0.509138	1.47497	0.494963	0.45841	0.440353
EPs down regulated genes	Pita_unigene9480	-1.03261	-0.112305	-1.16879	1.59815	0.209301	-1.16879	-1.16879	0.368203	-1.16879	1.58796	1.56254	-1.16879	-1.16879	-0.868901	-1.16879	0.7286	-0.414958	-1.16879	0	2.6051	1.74282	2.44956	1.57593	1.60176	0.613562	2.06791	1.69541	1.80746	0.261057	-0.212876	1.72655	1.91098	1.73543	1.04608	0.275299	-0.288729	1.40797	0	0.161535	-1.16879	1.5098	-0.616317	-0.467165	0.521798	-0.321799	0.556368	-0.153899	-0.670049
EPs down regulated genes	Pita_unigene9222	-1.53365	-1.42875	-0.338138	-0.365703	-0.659199	-0.977125	-0.400767	-1.03093	-0.829101	-0.999886	0.0864869	-0.853792	-0.729314	-1.21946	-1.68902	-1.64988	-1.26826	-1.28898	0	2.52141	0.897162	0.239267	0.666769	0.856791	1.34291	0.464125	-0.776861	0.313543	-0.565076	-0.257236	0.411834	0.445022	-0.304953	0.0193239	-0.621232	0.194597	0.295724	0	0.850655	0.962991	0.221205	0.910202	0.635137	0.496048	0.565349	0.667087	1.24763	1.08531
EPs down regulated genes	Pita_unigene9207	-0.644707	-0.644707	0.555707	-0.435135	-0.644707	-0.644707	-0.644707	-0.644707	1.26647	0.160098	-0.644707	-0.644707	-0.493192	-0.644707	1.09027	0.26824	-0.644707	-0.644707	0	0.379035	0.590088	0.899638	0.236376	-0.178535	0.9736	0.0348391	0.12544	0.435929	0.0916285	0.15031	0.65983	0.800085	0.492672	0.76852	0.759602	0.892123	1.27404	0	-0.427335	-0.530009	-0.420058	0.457604	-0.29847	-0.644707	-0.644707	-0.394211	-0.204361	-0.644707
EPs down regulated genes	Pita_unigene910	-0.817098	-0.779461	-0.750769	-0.817098	-0.817098	-0.784969	-0.722806	-0.817098	-0.758221	-0.792094	-0.817098	-0.746604	-0.702608	-0.817098	-0.657605	-0.701359	-0.817098	-0.716154	0	0.638824	-0.72344	-0.679384	0.754777	-0.817098	-0.662137	0.910424	-0.750444	0.980226	-0.778448	-0.817098	0.87512	0.730729	-0.592971	0.808515	-0.70939	-0.767475	0.639873	0	-0.0149745	-0.767519	-0.750938	0.848224	1.10496	-0.817098	0.878014	-0.817098	1.05883	-0.755334
EPs down regulated genes	Pita_unigene9000	-0.0581022	0.286776	-0.356401	1.2693	-0.090613	-0.208491	-0.452166	-0.913155	-0.834867	-0.0948572	0.193628	-1.06805	-1.01471	-1.40417	-1.24216	-0.72157	-0.896195	-1.32493	0	0.701491	0.960717	0.566874	1.09737	0.874636	0.667075	-0.592821	-0.130982	0.456253	0.089083	-0.199758	0.425939	-1.25597	0.136961	0.027822	-0.243744	-0.376703	0.0520576	0	-0.463896	-0.380615	-1.01833	-1.16054	-1.27213	-0.376024	-0.174028	-1.21933	-0.826528	0.223837
EPs down regulated genes	Pita_unigene8960	0.135918	-1.30375	-0.946598	-0.962835	-0.924321	-0.585899	0.377668	-0.950003	-0.99481	-0.83287	-0.917669	-0.466898	0.2236	-0.611146	-0.869932	-1.62085	-1.12416	-0.26859	0	0.295661	0.160928	0.0689494	0.153366	-0.213327	0.26347	0.536538	0.159832	0.330526	-0.192642	0.41325	0.262043	0.643532	-0.0300093	0.153528	0.162383	0.451848	-0.206008	0	-0.270278	-0.566762	-0.15551	0.100264	-0.242065	-0.669414	-0.708226	-0.462093	0.312289	-0.5504
EPs down regulated genes	Pita_unigene8823	-0.174368	0.4893	0.901423	0.123891	1.15565	0.146128	-0.0234076	0.321109	0.428304	-0.0412717	1.22019	0.3928	-0.0702596	0.361774	0.622607	-0.0986682	1.03048	0.0156708	0	1.41701	0.278266	1.14666	0.626672	1.51481	1.67989	1.40087	0.42374	0.693414	1.67526	1.47588	0.709778	1.32283	0.403612	0.498136	1.28393	1.52219	0.455437	0	0.144541	0.468933	0.930146	-1.12615	0.542743	1.61003	0.642114	-0.157324	0.777267	0.429598
EPs down regulated genes	Pita_unigene8795	0.674385	-0.0582659	1.08534	-0.442847	0.255619	1.07967	1.31061	-0.0141551	1.53504	0.320134	0.422591	1.55279	1.04833	0.141535	1.09311	-0.171964	-0.0309014	1.01534	0	0.887906	1.16375	1.11924	1.05922	0.770119	1.1751	1.59917	1.33526	1.36955	1.48282	1.63721	1.41488	1.00946	0.983042	1.13494	1.30055	1.04793	1.34811	0	0.50695	0.617058	0.707101	0.612581	-0.629219	-1.23115	0.0500612	0.14265	-0.385771	0.189541
EPs down regulated genes	Pita_unigene8726	-1.0017	0.518472	0.238729	-0.586847	-0.331272	0.680927	-0.479594	0.742363	-0.855792	-1.22191	0.556092	0.271175	-1.03249	0.322293	-0.908153	-1.2153	-0.752	-0.101493	0	0.392199	0.499378	-0.435432	1.00906	1.24938	1.83879	-0.0290478	0.0310585	0.824882	0.828578	1.58809	0.855819	-0.0412426	0.51535	0.402498	1.15343	1.19563	0.465433	0	0.600075	1.30167	-0.561482	-0.0826033	0.728021	-0.599752	-1.59037	-0.71223	0.818873	0.0792151
EPs down regulated genes	Pita_unigene868	0.716596	-1.34609	-1.34609	-0.952651	-1.34609	-0.462993	0.85931	-0.486443	0.0892836	-0.0149038	-0.492095	-0.00142745	0.839492	-1.34609	-1.34609	-0.594509	-1.34609	-0.842573	0	1.32971	1.40359	1.69077	0.629284	1.36446	1.2744	1.37256	1.78664	1.17598	1.11532	1.5774	1.23141	1.4557	1.64904	0.696459	0.976586	0.518362	0.732188	0	-0.877367	-0.880756	-1.34609	-0.411906	0.39065	1.7443	0.218741	-0.184997	-1.34609	-1.34609
EPs down regulated genes	Pita_unigene8249	-0.621636	1.03889	-1.22347	-1.23105	-1.11364	-1.21819	-1.12888	0.928357	-0.911013	-1.22533	-1.32486	-1.15593	-0.659223	1.57199	-0.836268	-0.939237	-0.744672	-0.9588	0	0.482125	0.626806	0.822399	-0.33249	-0.0507428	-1.05252	0.842915	0.594977	-0.360741	-0.0445789	-1.02664	-0.498066	1.6533	1.78912	0.918844	1.2001	-0.869261	0.844364	0	0.0867751	0.0306739	0.482214	0.466884	0.814266	0.652862	0.783745	0.679508	1.55468	0.932796
EPs down regulated genes	Pita_unigene8146	-0.162933	0.00858851	0.574886	1.16331	1.54467	1.15153	-0.297717	-0.655596	0.0119454	0.872043	0.987313	0.61642	-1.0496	-0.447304	-0.478423	0.376881	0.382099	0.49369	0	0.339727	1.47264	1.45941	1.81015	2.04601	2.02351	-0.0374239	1.20087	1.84321	1.9459	1.3778	1.78222	0.00961241	0.743213	0.745207	0.714683	1.11716	1.03704	0	0.0577967	0.168005	-0.56409	0.102296	0.439794	-1.41693	-0.91709	-0.17704	-0.0626974	0.0254254
EPs down regulated genes	Pita_unigene8105	0.208788	0.445792	0.833419	-0.530531	0.12146	0.176173	-0.00659538	0.603332	0.989061	0.138421	0.665618	0.417225	-0.123651	0.611072	0.400303	-0.316791	0.278181	0.118985	0	0.489736	1.66556	1.07905	1.27556	1.30522	1.056	1.14015	1.79717	1.90583	0.810745	0.485735	1.88693	0.807595	1.5546	1.62279	0.530058	0.607182	1.75281	0	-0.11086	-1.06774	0.423826	0.702563	0.937721	-0.349484	0.254549	-0.448171	-0.649041	0.158637
EPs down regulated genes	Pita_unigene7873	0.496452	0.901921	0.368689	1.12796	0.252601	1.08233	0.306717	0.389781	0.514579	1.21094	0.116586	0.846974	0.458008	0.627904	0.187447	1.15849	-0.174125	0.671997	0	2.32949	1.42937	0.72603	1.39494	1.29434	1.8612	1.82882	1.23319	1.43346	0.884212	1.73868	1.36368	1.97758	1.28029	0.762584	0.572129	1.60961	0.84772	0	0.712261	1.20031	1.06629	0.321089	-0.766721	-0.594214	-0.173958	-0.023855	0.467356	-0.872981
EPs down regulated genes	Pita_unigene7757	-0.00856336	-0.408073	-0.564767	-0.529642	-0.163415	-1.13159	1.26148	-0.446344	0.0676669	0.212047	0.438075	0.726683	0.0625438	-0.164085	-0.110543	-0.16296	0.0943363	-0.113456	0	-0.00563731	-0.137294	-0.0927643	1.16324	-0.0190765	0.514643	1.00629	1.07136	1.93882	0.811177	1.11067	1.8871	0.117169	0.418942	0.903415	0.411458	1.18047	1.36035	0	-0.281855	-0.0606317	-0.0318186	-0.490306	-0.681186	-0.147675	-0.0964994	-0.827735	0.0262754	-0.361022
EPs down regulated genes	Pita_unigene7755	-0.84004	-0.452097	-0.363075	0.0564495	-1.00527	-0.474314	-0.545523	-0.553295	-0.771041	-0.566487	-0.679215	-0.215538	-0.564837	-0.0485895	-0.847524	-0.271339	-0.545394	-0.0156493	0	0.487846	-0.140061	-0.373582	0.454973	0.195321	0.00550114	0.282789	-0.0174098	0.0708451	-0.18479	-0.12997	0.0059322	-0.421749	0.303304	0.172659	-0.324525	0.098247	-0.0837674	0	-0.605352	-0.219176	-1.78406	-0.520154	-1.64149	-0.724345	-1.1148	-1.0243	-0.455759	-2.48287
EPs down regulated genes	Pita_unigene7698	1.30346	0.957208	1.08629	0.399603	0.416668	0.271779	1.08175	0.487143	1.11145	0.655996	0.12654	-0.068537	1.08378	0.910808	1.02775	0.432965	0.14491	0.264589	0	1.43142	1.20924	0.339278	1.53632	1.19522	1.50923	1.54337	1.18317	1.34041	1.19406	1.6486	1.36001	1.70762	1.42711	1.47937	1.32251	1.78128	1.48731	0	0.168388	-0.448536	-0.148898	0.773811	0.345298	0.385786	0.717212	0.0264903	0.932237	0.409507
EPs down regulated genes	Pita_unigene7627	-0.618757	1.55408	-0.618757	-0.618757	-0.618757	-0.618757	0.378535	3.07265	-0.618757	-0.618757	-0.618757	-0.618757	-0.618757	2.54056	-0.618757	-0.618757	0.276495	-0.618757	0	1.0783	1.71295	1.09579	0.0563721	0.126104	-0.618757	2.0597	2.41147	1.30069	2.39349	-0.618757	1.94528	0.858621	1.89504	2.50799	1.79263	-0.618757	2.15066	0	-0.618757	-0.618757	-0.618757	0.101417	-0.618757	-0.618757	-0.618757	-0.618757	2.00867	0.33539
EPs down regulated genes	Pita_unigene7557	0.745553	0.0887131	1.68784	1.73332	0.443701	1.15149	0.272874	-0.207765	0.990578	0.685865	0.946325	0.661182	0.691258	1.18759	1.48949	1.24875	1.15711	0.916969	0	1.92527	1.80453	1.983	2.12345	2.20976	2.07815	1.49335	1.07329	1.13674	0.752626	0.946834	0.994095	1.84037	1.55118	1.33763	1.44788	1.93586	1.56479	0	-0.825981	-0.689945	-1.14863	-0.94468	-1.04676	-0.323972	-0.837978	-1.02582	-0.28642	-0.858424
EPs down regulated genes	Pita_unigene7502	1.01214	1.65054	2.00583	0.961209	1.6754	1.37925	0.922825	0.718912	2.27936	0.625754	1.87708	0.601134	0.843971	0.951841	1.79015	0.370256	0.706278	0.49788	0	2.14741	2.08003	1.54635	1.93699	1.76412	2.01313	2.07146	2.40355	1.85589	1.21852	1.94548	1.93099	1.60346	1.92243	1.35678	1.255	1.50009	2.00692	0	0.0919916	0.23223	0.962385	0.065668	0.118167	0.331546	-0.250172	-0.153221	-0.401195	-0.676539
EPs down regulated genes	Pita_unigene7313	-1.33342	0.535241	-0.589249	-0.163602	-0.436189	-1.22748	-0.841357	-0.314223	-0.53306	1.14188	0.516309	-1.04779	-1.2015	-0.258581	0.48629	-0.13644	-0.410427	-1.16791	0	0.839924	0.0549117	0.483	0.0388033	0.25548	3.64218	1.43986	1.83549	0.666226	0.82139	2.68256	0.229356	0.536216	1.48342	0.160354	1.72671	1.74712	-0.0310313	0	-0.289481	-1.21094	2.17324	0.133793	0.263213	-1.03342	-0.439738	0.827629	-0.907865	-0.23973
EPs down regulated genes	Pita_unigene7234	-0.675027	-0.192253	1.02677	0.370046	1.14668	-0.308546	-0.000958633	0.439554	-0.00632884	1.4699	1.92413	0.0747269	-0.493078	0.501906	0.967351	1.62712	2.31186	-0.29609	0	1.84192	1.35288	0.494603	2.24576	1.25534	4.02093	1.66855	0.997086	2.17472	1.29018	2.99288	2.25889	2.59394	1.27786	2.79451	1.17805	2.78712	2.42348	0	-0.531356	-0.675027	-0.179564	-0.675027	-0.675027	-0.472619	-0.675027	-0.675027	-0.675027	-0.298985
EPs down regulated genes	Pita_unigene6684	-0.0763561	-0.737007	0.90035	-0.671207	-0.478311	-0.738976	-0.388102	-0.778914	1.24338	0.138858	-0.795913	0.285437	-0.358016	0.0894941	0.862897	0.107083	-0.0815257	-0.311339	0	0.55357	0.623539	-0.699276	1.00997	0.675202	0.763525	1.06447	1.37686	1.28708	1.13905	1.28187	1.19101	0.90025	0.767335	0.730834	0.813004	1.08427	0.990849	0	0.366356	-0.093015	0.226634	1.62554	-0.410435	1.59666	0.989674	0.0227646	-0.423038	1.42082
EPs down regulated genes	Pita_unigene6521	-0.834836	-0.821032	0.14827	-0.844112	-0.759957	-0.938872	-0.568935	0.162127	0.976284	-0.162362	-0.411448	-0.615056	-0.718798	-0.615711	-0.318519	-0.630602	-0.435128	-1.03278	0	0.149589	0.26776	0.464416	0.0654346	-0.762923	0.284506	0.933017	1.00947	0.993582	-0.506124	0.559064	0.410844	0.793273	0.928167	0.106533	-0.673938	0.300393	-0.199957	0	-0.593751	-0.323844	-0.227705	-0.843841	-0.93507	-0.457289	-0.596516	-0.910549	-0.158464	-0.550446
EPs down regulated genes	Pita_unigene64245	0.632582	0.844398	1.37676	1.14824	0.81442	0.650819	-0.873919	-0.379956	-0.212443	-0.036821	-0.908498	-0.417948	-0.0205732	0.229359	0.447711	0.640792	0.587154	0.384863	0	1.18257	1.25859	0.999533	0.951452	1.39575	1.3244	-0.66989	0.505151	0.596382	0.819622	0.58983	-0.141587	0.927765	1.1212	0.145296	0.757954	0.862843	0.512588	0	0.876909	1.24873	0.380097	1.05697	0.430739	0.708697	1.14294	0.808481	0.832158	0.989887
EPs down regulated genes	Pita_unigene64137	0.117753	-1.32123	0.262368	0.193086	-0.380322	-0.917263	-0.11898	-0.773722	-0.397204	-0.0909603	0.260647	-0.62061	-0.0943789	-0.316337	-0.0885605	0.394603	0.803706	-0.260037	0	-0.0220786	1.43209	-0.295776	0.737708	0.785382	0.662861	0.795686	0.14641	0.173399	-0.120658	0.578715	0.260545	-0.0331043	0.894647	0.422953	0.81359	0.787525	0.948657	0	0.870508	0.370384	-0.0293492	1.39223	1.13574	-0.992701	0.368943	0.782277	1.13206	0.267912
EPs down regulated genes	Pita_unigene64127	-0.107689	-0.212064	0.491016	0.179682	-0.11786	0.41888	-0.393533	-0.164882	-0.0384454	0.157199	0.0160361	-0.412122	-0.234835	0.201336	0.134697	0.129049	0.207406	0.256002	0	0.323234	0.743985	0.813042	0.245253	0.440959	0.392845	0.189015	-0.00251287	0.0993069	0.106533	0.198525	0.141252	0.340852	0.422725	0.543727	0.345961	0.343101	0.504019	0	-0.827476	-1.00677	-1.17892	-0.727159	-1.10763	-0.751144	-0.981121	-0.463323	-0.831666	-0.430997
EPs down regulated genes	Pita_unigene64010	0.432096	0.34491	0.850538	-0.372066	-0.537748	1.02151	0.503947	0.67421	0.711986	-0.455738	-0.461605	1.02387	0.408218	0.267988	0.560472	-0.937834	-0.850995	0.44047	0	0.760035	1.00506	0.912746	0.827501	0.496437	0.924344	0.709546	0.86218	1.03062	0.984813	0.934968	0.863818	0.711383	0.896879	0.311373	0.604091	0.668303	0.385273	0	-0.532643	-0.497631	-0.146415	-0.0420144	-0.529944	-0.900364	-1.80611	-0.567714	0.233671	0.0483646
EPs down regulated genes	Pita_unigene63949	-0.773239	-0.714138	-0.98595	-0.98595	-0.921221	-0.822098	-0.438875	-0.98595	-0.559131	-0.804785	-0.74354	-0.578877	-0.483921	-0.871579	-0.893064	-0.684989	-0.813704	-0.504808	0	0.363343	-0.903296	-0.896305	0.294352	0.466002	-0.899534	0.199888	-0.778531	0.219003	0.566431	-0.799675	0.361945	0.281629	-0.781469	0.537676	0.764376	-0.820081	0.411429	0	-0.78565	-0.98595	-0.291961	-0.562194	-0.768474	-0.98595	-0.507927	0.874137	-0.944404	-0.706204
EPs down regulated genes	Pita_unigene63929	0.167718	0.0827664	0.00586644	0.00209229	0.295118	0.932461	0.870595	0.348695	0.689362	0.694142	0.792479	0.904823	0.566006	0.093115	0.135868	0.256791	0.176881	0.667107	0	0.977728	0.646253	0.943952	0.309406	1.03384	1.1464	1.36111	1.10778	0.675368	0.915418	1.46409	0.773744	0.912564	0.582599	0.213962	0.655841	0.888041	0.35851	0	-0.144244	0.316793	-0.225907	-0.303965	-1.07049	-0.662019	0.218365	-0.212164	-0.497521	-0.954871
EPs down regulated genes	Pita_unigene63819	-0.483684	0.0598635	-0.519494	0.367305	0.171987	-0.364337	-0.309928	-1.07085	-0.47159	-0.371809	-0.00219279	-0.526089	-1.02502	-0.228101	-0.605707	0.0559685	0.222489	-0.416731	0	0.377616	0.124903	0.520436	2.13346	1.43416	1.28901	-0.263585	-0.349838	1.60019	0.529489	0.6992	1.30119	0.273087	0.523185	1.17739	-0.545686	0.0738184	1.63819	0	-0.768858	-0.412495	0.0623253	0.0532457	-0.989456	1.02237	-0.844959	-0.854986	-0.726947	-1.3163
EPs down regulated genes	Pita_unigene63674	0.271377	0.572734	1.36919	0.595075	-0.484309	0.862647	1.18584	1.23154	0.566402	0.750875	1.2246	1.21	1.08845	1.34831	0.462352	0.248989	0.189914	1.13205	0	1.00884	1.32515	0.970397	1.59231	1.60326	1.26113	1.16693	1.09735	1.77365	1.41109	1.11735	1.81978	1.06749	1.23799	1.55522	1.3444	1.4301	1.5722	0	0.42888	0.361705	-0.336835	0.8736	0.526324	0.259038	0.504471	0.406526	0.154032	0.655719
EPs down regulated genes	Pita_unigene63003	-2.27767	0.965425	0.220767	-2.31821	0.550366	-1.68319	-2.37717	0.970505	0.354809	-2.28772	0.558383	-0.809244	-1.98836	0.971644	0.424675	-2.25814	0.512815	-1.51948	0	0.831905	0.380376	0.682349	0.869482	0.458827	0.71304	1.02	0.50889	1.00669	0.790965	0.803989	1.02073	0.990747	0.560004	1.02193	0.612551	0.799844	1.03456	0	0.503759	0.737726	-2.39895	0.869897	0.486253	-2.38095	0.706022	0.120432	0.21768	-2.01883
EPs down regulated genes	Pita_unigene62950	-0.924593	-0.233865	-0.924593	-0.924593	-0.811538	-0.924593	-0.924593	-0.186319	-0.924593	-0.924593	-0.924593	-0.829424	-0.924593	-0.144554	-0.924593	-0.924593	-0.924593	-0.924593	0	-0.924593	-0.924593	1.62568	1.67393	1.77284	1.55238	-0.924593	-0.924593	1.56926	1.5757	1.31912	1.56257	-0.924593	-0.840242	1.51854	1.58854	1.36296	1.64472	0	-0.924593	-0.924593	-0.924593	-0.924593	-0.924593	1.27562	-0.861665	0.984343	-0.924593	-0.924593
EPs down regulated genes	Pita_unigene62776	0.915885	0.196041	0.173085	1.65362	0.0330109	0.451489	-0.803173	0.320908	-0.060943	0.654123	-0.410984	-0.19518	-0.621996	-0.242184	-0.539246	0.399098	-1.13957	-0.28632	0	1.01818	1.17095	1.53152	1.74451	1.73869	0.857067	0.317391	0.978615	1.02838	1.25826	0.671954	1.23848	0.34963	0.470501	0.485414	0.524539	0.0854941	0.402401	0	-0.442395	-0.465908	-0.574725	-0.395304	-0.369384	-1.05272	-0.679874	-0.32744	0.201748	-1.16972
EPs down regulated genes	Pita_unigene62723	-0.492136	-0.474119	-0.338218	0.334543	-0.121495	-0.426312	-0.35533	-0.27817	-0.01423	0.258287	-0.315113	-0.123317	-0.228199	0.00813925	-0.562821	-0.176067	-0.523794	-0.727983	0	1.8885	2.36811	1.41391	0.214337	1.5333	-0.489455	1.70617	1.68623	0.0404716	1.04761	0.219902	-0.124623	1.17874	1.7155	0.162949	1.31184	-0.0164937	-0.340402	0	0.08401	-0.336386	0.975739	-0.695199	0.19738	-0.811454	-0.671543	-0.450448	-0.021481	0.76967
EPs down regulated genes	Pita_unigene62654	-0.163975	0.00212818	-0.0754525	-1.1863	-1.1863	0.0960916	-0.0255267	0.291964	0.307859	-1.1863	-1.1863	0.217823	-0.15301	-0.0289642	-0.0617995	-1.1863	-1.1863	-0.20184	0	0.820276	1.23321	-0.221077	1.2656	-0.0557553	-0.27837	1.08127	1.26944	1.29746	0.46277	-0.0338874	1.30108	0.736117	0.836201	1.02261	-0.0203753	-0.26508	1.04656	0	0.131009	-1.1863	0.541447	-1.1863	0.459	1.02078	0.226841	1.01292	-0.0242492	0.216769
EPs down regulated genes	Pita_unigene62617	1.31721	1.43068	1.21332	1.45724	1.08976	1.41728	1.17915	1.35509	0.865447	1.24902	0.967396	1.2641	0.761874	0.928608	0.613277	1.06338	0.897602	0.927776	0	1.52557	1.57796	1.82111	1.60703	1.55197	1.8995	1.21724	1.40217	1.55756	1.27297	1.33505	1.37178	1.34119	1.29801	0.872514	0.902436	1.25618	1.00537	0	0.213143	0.178883	0.397177	0.528785	0.451484	0.392244	-0.194291	0.251219	1.07906	0.832024
EPs down regulated genes	Pita_unigene62361	0.000149965	-0.264951	0.222866	-0.0670255	0.470358	0.0694359	0.0610114	-0.205976	0.0371813	-0.150997	0.589168	-0.0755995	-0.121263	-0.115352	-0.524647	-0.349755	-0.0453118	-0.440696	0	2.54438	0.314971	-0.174008	0.698248	0.983042	0.589856	0.641798	0.22627	0.84678	0.337802	0.518672	0.890785	0.169093	-0.13059	0.170768	-0.293722	0.163652	0.262805	0	0.182745	0.292454	0.103795	0.393474	-0.392662	0.28872	0.169166	0.122211	0.894957	-0.171361
EPs down regulated genes	Pita_unigene62320	-0.857471	-0.93532	-0.851022	-0.93532	-0.93532	-0.862695	-0.93532	-0.93532	-0.802702	-0.93532	-0.93532	-0.886091	-0.93532	-0.93532	-0.93532	-0.853547	-0.837201	-0.93532	0	0.852469	0.538296	0.614744	0.730967	-0.93532	-0.849271	1.30386	1.22072	1.0173	-0.93532	-0.844309	1.00011	1.03926	0.747339	0.750551	-0.860925	-0.834665	0.793352	0	0.601707	0.71501	1.07126	0.801369	-0.93532	-0.93532	-0.860763	-0.93532	0.812102	-0.93532
EPs down regulated genes	Pita_unigene62258	-0.247805	-0.186949	1.06802	0.333013	-0.0326071	0.336357	-0.135234	-0.494919	-0.596972	-0.300259	-0.519931	-0.258729	-0.485286	-0.327059	-0.0039042	-0.000755285	-0.451662	-0.495874	0	0.837783	0.389911	0.346526	1.85511	1.06118	1.31977	-0.267366	-0.459637	1.54988	0.447908	-0.385966	1.37264	0.231548	-0.200406	0.817456	0.0378829	0.202414	0.884281	0	-0.276759	-0.665238	-0.518462	-0.579077	0.278859	-1.3115	-0.87159	-1.20628	-0.924046	-1.16619
EPs down regulated genes	Pita_unigene62195	0.689363	0.93336	-0.673728	-0.673403	-0.820736	0.44342	0.114867	0.0939923	-1.44729	-0.658776	-0.413301	0.419976	0.254425	0.663979	-0.888595	-1.30557	-0.69031	0.493659	0	1.65035	0.824492	1.2606	1.14939	1.94227	0.838693	0.662581	0.0984197	0.305154	0.961581	0.226313	0.476902	1.38703	0.462403	0.675342	1.30098	0.497898	0.461262	0	0.438781	0.462767	0.476708	1.53055	1.87124	1.78921	-0.579606	-0.0633181	1.1382	0.204524
EPs down regulated genes	Pita_unigene62176	0.131886	0.313126	0.478481	-1.46472	0.458622	0.858639	-0.00016329	0.0293204	0.186806	-1.85608	0.337304	0.848893	0.0196311	0.0725286	0.229587	-1.96202	0.258392	0.757488	0	0.881455	0.920315	0.388027	1.05027	0.843983	0.941966	0.84407	0.890129	0.963163	0.838418	0.895093	1.03879	0.87359	0.865396	0.817793	0.71065	0.854679	0.791853	0	0.185263	0.175412	0.0937973	0.421207	0.480265	0.285716	0.217411	0.11635	-0.570384	0.137728
EPs down regulated genes	Pita_unigene62132	1.34286	1.31418	1.26599	-0.625657	0.460009	0.470515	0.986515	1.09095	1.21998	0.0997167	-0.400104	-0.0899029	0.861445	1.50658	0.907062	0.036644	-0.111552	0.744265	0	1.3612	1.09832	1.42765	1.55174	1.43302	1.59762	0.933189	0.723348	1.74291	1.20174	1.33337	1.76244	0.992427	0.793127	1.50548	1.05706	1.17534	1.6226	0	-0.19572	0.027017	-0.222426	-1.03722	-0.702414	-0.200556	-0.805607	-0.791953	-0.0356425	-0.899403
EPs down regulated genes	Pita_unigene62116	-0.945605	-0.894152	-1.40833	-0.748362	0.253571	-1.28532	0.0431222	-0.0375782	-1.26323	0.628633	1.08395	-0.591915	-0.312452	-0.528059	-1.65331	-0.171415	0.727734	-1.37447	0	1.15158	0.267223	0.120939	-0.0707855	0.545797	1.92825	1.69616	0.704492	0.248625	1.01768	2.56557	0.354942	1.17648	0.345537	-0.179854	0.561228	1.5648	0.0060596	0	0.0699677	-0.683887	1.22872	0.0725545	0.297667	0.992137	-0.877418	-0.245838	0.988457	0.212888
EPs down regulated genes	Pita_unigene6209	-0.548677	1.45629	-0.994208	-0.845346	-0.845366	-0.342119	-0.787076	0.939968	-0.994208	-0.705767	0.0640816	-0.586628	-0.994208	-0.0513071	-0.744602	-0.650995	-0.994208	-0.994208	0	1.79822	1.80605	-0.268492	-0.10574	0.335948	0.379219	1.56512	2.2188	0.797294	0.950841	0.678799	0.668966	0.962731	1.1085	1.04171	1.66353	0.36392	0.26138	0	0.465609	-0.486117	1.88827	0.153054	0.276089	-0.994208	-0.994208	2.71742	-0.553083	1.62135
EPs down regulated genes	Pita_unigene62067	-0.520369	-0.369034	1.35731	0.258279	0.00979507	0.171978	-0.101253	-0.121461	0.152541	-0.338126	0.389825	-0.4189	0.0384036	0.196532	0.0632324	0.107533	0.352125	0.344276	0	0.92322	1.17429	0.864496	1.70054	1.11128	1.22914	1.03279	-0.101623	0.562079	0.0940246	0.635246	0.635057	0.784728	0.737757	0.734039	0.837917	0.897899	0.778463	0	-0.174152	-0.408517	-1.35243	0.173222	-0.312168	-2.18774	-1.45725	-0.857916	-1.00781	-1.58788
EPs down regulated genes	Pita_unigene62008	-0.93205	-1.78706	-1.50093	-0.992715	-1.50965	-1.44984	-1.77775	-1.7229	-1.71088	-1.6428	-1.54137	-1.42983	-1.26518	-1.23033	-1.16225	-1.00483	-0.810664	-1.0437	0	-0.212709	0.0144565	-0.836141	-0.653478	-1.34276	-0.534568	-1.37397	-0.995317	0.144186	-0.812316	-1.67807	-0.283795	-0.635349	0.0437689	-0.236835	-0.123203	-0.384595	-0.576124	0	-1.00142	-1.49005	-0.980594	-0.609577	-0.809231	-1.07369	0.143149	0.0226257	-0.170283	0.0517421
EPs down regulated genes	Pita_unigene616	-1.33259	1.16419	-1.41167	-1.33497	0.664974	-1.25162	-1.24024	1.29496	-1.37603	-1.38401	1.37894	-1.13947	-1.18378	1.72854	-1.12182	-1.31236	1.14825	-1.44462	0	0.289154	0.905809	0.891766	0.806783	0.270683	0.279729	1.64983	1.88933	1.39427	1.43885	1.15216	1.45965	1.10185	1.23636	1.4077	1.00617	1.06078	1.47849	0	0.311551	-1.44462	0.930352	0.872737	0.954371	1.01997	1.4622	-1.02104	0.845314	0.97063
EPs down regulated genes	Pita_unigene61520	-1.28286	-0.604031	-1.31734	-1.13512	-0.664963	-0.68009	-1.37806	-0.155856	-1.37806	-0.616546	-0.958624	-0.279416	-1.3406	-0.0424749	-1.3397	0.095445	-0.537635	-0.914619	0	-0.770804	-0.42411	-0.771265	-0.27437	-0.468498	-0.336678	-0.274501	0.535955	0.23306	-0.390619	-0.279402	0.321908	-0.115089	1.02908	0.172229	0.34888	0.667242	0.625851	0	-0.412287	-0.844607	-1.37806	-0.467289	0.0746665	-1.25463	-0.898454	0.00507352	-0.232757	0.284096
EPs down regulated genes	Pita_unigene61442	-0.298362	-0.947844	0.134936	-1.83519	-1.18053	-0.902451	-0.201702	-0.82413	-0.611268	-1.03521	-1.30708	-1.58345	-0.232778	-0.900248	-0.720826	-1.74694	-1.83695	-1.47501	0	0.532362	-0.34274	-0.672179	-0.185739	0.359155	0.581045	0.117817	-0.973929	-0.189858	0.220954	0.292911	-0.356336	0.274744	-0.473117	-0.0986917	0.830648	0.68953	-0.107722	0	1.14916	1.26279	0.869488	1.13878	0.976933	0.164078	-0.812431	1.44563	0.999371	-0.282583
EPs down regulated genes	Pita_unigene61344	1.2382	0.216039	2.21009	1.07553	-0.267016	1.24207	0.101117	0.0898119	0.445675	0.358477	0.644723	-0.275852	1.5113	-0.0188668	0.585953	0.218828	0.1784	1.22725	0	1.65308	1.75209	1.9676	1.43168	2.32041	1.6352	0.785583	0.579418	1.28579	0.648548	1.18157	1.26184	0.970558	1.74791	1.69739	1.83096	0.99724	2.24903	0	-0.728608	-0.945323	-0.645302	-0.832591	-0.880975	-0.715989	-0.874523	-0.945323	-0.466023	-0.521046
EPs down regulated genes	Pita_unigene61262	0.542078	1.16652	1.51985	1.50255	0.827987	1.53398	0.613084	0.165215	0.406743	0.613838	1.2359	0.987581	0.0349205	-0.404639	-0.42189	-0.334088	-0.0319939	0.602224	0	2.04326	1.65425	2.00673	2.23279	2.17672	1.37426	0.667799	1.19633	1.62793	1.35849	0.550324	1.68744	0.503184	0.562553	0.455371	0.531793	-0.0840203	0.692352	0	-0.911661	-1.17632	-0.925692	-0.561888	-0.175623	-1.16663	-0.549011	-1.67103	-0.226363	-1.75943
EPs down regulated genes	Pita_unigene61261	0.112099	-0.725115	-0.502053	-0.125424	-0.334492	0.289199	0.836127	0.861067	0.329038	0.387767	0.297495	0.07888	1.15047	0.0347536	0.260945	0.3539	0.274534	0.516215	0	-0.101211	0.460324	0.134244	0.655435	0.382287	0.0829208	0.650301	0.560072	1.23584	0.938717	0.752292	1.15655	0.543215	0.666115	1.18915	1.0087	0.785361	1.13227	0	0.662323	0.517336	0.245498	0.476185	-0.227903	0.399242	0.793461	0.585438	-0.0659124	0.801304
EPs down regulated genes	Pita_unigene61119	0.14299	0.699147	0.841903	1.87359	0.925704	2.11426	1.81132	1.59239	1.5613	2.52716	1.87042	1.52192	0.7657	0.266716	1.04423	0.879844	0.577249	1.05043	0	2.35811	1.99433	1.77518	1.51216	1.7898	2.42391	1.44899	1.33315	1.307	0.616805	0.963259	1.47681	1.8968	1.63367	1.21484	1.86342	1.42015	2.58093	0	-0.178506	-0.233671	0.482285	-0.258316	-0.85436	-0.444761	-0.295849	-0.853803	-0.0800678	-0.863662
EPs down regulated genes	Pita_unigene6109	0.175169	0.742464	0.749647	0.756012	0.515745	0.287265	-1.31172	-2.31699	-1.73985	-1.20857	-1.5046	-0.465855	-0.392281	-0.55655	-1.02438	-0.468467	-1.04793	-0.460318	0	1.35666	1.08199	1.08601	0.76932	1.33565	1.17078	-0.45995	-0.806008	-0.290131	-0.192093	-0.456968	-0.61894	0.309581	0.466737	-0.727445	-0.326647	0.0433706	-0.697077	0	-0.259646	-0.179983	0.0399269	0.366714	0.0695866	0.479336	-0.424497	-0.273991	0.0753097	0.369262
EPs down regulated genes	Pita_unigene60937	0.651896	0.575292	0.79854	0.626857	0.579325	0.514843	0.571504	0.542459	0.600689	0.692748	0.973793	0.746453	1.12985	1.14489	0.976844	1.12111	1.03515	1.0691	0	0.866826	1.04084	0.810935	1.04926	0.933714	0.855231	0.785034	0.906592	0.976832	0.926205	0.765827	1.04296	1.27503	1.36967	1.26655	1.3347	1.27895	1.04173	0	0.444467	0.397007	0.46589	0.46166	0.427846	0.740581	0.730478	0.559089	0.914375	0.775856
EPs down regulated genes	Pita_unigene6089	0.212882	-1.00039	-1.31785	-1.20971	-0.982465	-0.211136	0.450212	-0.730042	-0.442784	-0.744328	-0.613021	0.475384	0.0322962	-0.46397	-0.879502	-0.82336	-0.825689	-0.0453199	0	0.514177	0.927641	-0.530659	0.100497	1.06647	-0.596285	0.671402	1.22108	0.495046	1.79962	0.015615	0.0769569	0.351438	0.690643	0.320221	0.975092	-0.724008	0.28813	0	-0.50451	-0.87571	0.496084	-0.1555	1.51904	0.178647	0.294573	0.587622	0.352149	0.364401
EPs down regulated genes	Pita_unigene60888	-1.42869	0.716131	-1.71814	-1.71814	1.03584	0.791557	-1.71814	0.947781	-1.71814	-1.71814	1.23191	0.46914	-1.71814	0.748221	-1.59538	-1.71814	1.13772	0.823867	0	1.3167	1.00434	0.312892	1.21545	0.394307	1.65623	1.16603	0.79505	1.39627	0.496717	1.31312	1.32571	1.22561	0.998337	1.353	0.415142	1.53825	1.22401	0	0.688801	-0.0377489	-0.159461	0.0140998	1.29393	0.0748786	-0.108727	-0.0782033	0.490637	0.0123646
EPs down regulated genes	Pita_unigene60845	-0.785013	-0.756884	0.00824981	-0.949458	-0.675848	-1.01515	-0.15582	-0.64739	0.168402	-0.581682	0.215672	-0.746463	-0.56937	-1.39915	-1.37126	-1.54489	-1.23833	-1.46749	0	1.55143	-0.40496	-0.912897	0.27666	0.569724	0.329916	0.0737575	-0.0433558	0.243162	0.599876	0.534301	0.594086	-1.05589	-0.981052	-0.88304	-1.19691	-0.734935	-0.816788	0	0.6005	0.33552	0.788267	0.724487	0.495016	0.776143	1.07359	1.10062	1.29346	0.836336
EPs down regulated genes	Pita_unigene60493	-0.361632	0.0237368	-1.11419	-1.87549	-0.206235	-2.35257	-0.852022	-0.120574	-0.80668	-1.74755	0.0352748	-2.05104	-0.789668	-0.0683644	-1.10003	-2.25736	0.1973	-2.19299	0	1.44934	0.892934	0.0572382	1.16401	0.736576	0.106055	1.20636	0.969181	0.710514	0.438975	0.412953	0.94233	1.04904	0.492653	0.721157	0.491253	0.178764	1.18011	0	0.381104	-0.114437	-0.130032	0.640897	1.11148	1.09336	-0.336076	-1.37926	1.24428	0.455739
EPs down regulated genes	Pita_unigene60292	-1.13034	-0.897871	-0.790517	-0.75842	-0.524111	-0.99778	-1.12357	-0.96525	-1.12191	-0.885302	-1.00901	-1.07991	-1.05593	-1.0165	-1.03478	-0.973008	-0.933676	-1.11658	0	1.19664	-0.696585	-0.0347207	-0.559766	-0.466991	0.290123	-0.907182	-0.837729	-0.685416	-0.977252	0.15468	-0.361781	-0.61146	-0.659388	-0.412363	-0.663075	0.500438	-0.220711	0	-0.587408	-0.787798	-0.718651	-0.210244	-0.956724	-0.259034	-0.306934	0.293878	-0.301781	-0.434553
EPs down regulated genes	Pita_unigene60278	0.53383	-1.59576	-1.66105	1.28332	0.417864	-1.66383	0.488721	-1.72065	-1.45164	1.15262	0.812117	-1.61577	0.378928	-1.49555	-1.56087	1.20976	0.459766	-1.62088	0	0.640086	0.259402	0.470634	0.448882	1.02878	0.283512	1.0493	0.481326	0.503799	1.27753	0.428779	0.666228	0.890014	0.288297	0.709199	1.04934	0.541185	0.507859	0	0.273793	0.524163	0.352114	-1.64644	-1.63578	0.552364	0.297123	0.105175	0.261902	0.313251
EPs down regulated genes	Pita_unigene60275	0.812155	0.544168	-2.45922	-2.45922	0.162453	-2.45922	0.468105	0.465087	-2.45922	-2.45922	-0.159898	-2.45922	0.688465	0.824559	-2.45922	-2.45922	0.229507	-2.45922	0	-0.0489871	0.627965	-0.106813	-0.041233	-0.076313	0.471918	0.10429	0.752304	0.253623	-0.0216452	0.363571	0.0186178	0.363363	0.840151	-0.0545499	0.150553	0.679343	-0.0242507	0	0.393577	0.1751	0.671143	0.714941	-0.648839	0.896689	0.43543	0.101971	0.746669	1.02687
EPs down regulated genes	Pita_unigene60048	-0.291546	-0.459686	0.223476	-0.163636	-0.0349183	-0.103784	-0.0799152	-0.614455	-0.203884	-0.0951699	-0.0588551	-0.0887775	-0.392605	-0.411487	-0.320272	-0.146783	0.171966	-0.104091	0	-0.014366	0.770907	0.67687	0.0941227	0.0174169	-0.0600223	0.152586	0.493806	0.0793283	0.124218	-0.154283	0.248831	0.0923735	0.42628	-0.110781	0.0480453	-0.328209	0.199869	0	0.24384	-0.193631	-0.170459	0.518468	0.888494	0.503182	0.646994	0.642799	-0.17865	0.821282
EPs down regulated genes	Pita_unigene60031	-0.547282	-0.0923896	-1.53594	-1.43799	-0.538478	-2.02673	-0.0566249	0.677343	-1.43677	-0.929707	-0.0887674	-1.55241	-0.270355	-0.0823864	-0.989301	-0.99647	-0.57616	-1.48757	0	-0.292072	0.175916	-0.146798	-0.244517	0.710886	-0.684298	0.313229	0.877345	-0.172916	0.524879	-0.0189745	-0.137533	-0.38904	0.43879	-0.0970043	0.555401	-0.253468	-0.351526	0	0.401374	0.0815439	0.737875	-0.243412	0.77884	0.853849	0.213604	-0.159843	0.0902811	0.10437
EPs down regulated genes	Pita_unigene59957	-1.76375	0.205851	-1.76375	-1.35079	-1.13866	-0.741526	-1.09605	0.509014	-1.76375	-0.510143	-0.296585	-0.836249	-1.76375	0.439187	-1.03541	-1.76375	-1.3185	-0.678823	0	0.861563	0.34529	0.564197	0.616215	-0.156485	0.771777	0.764572	0.471023	0.54805	-0.155924	0.586221	0.620507	0.735269	0.421622	0.714147	0.0536082	0.761747	0.711255	0	0.163319	-0.0339429	0.455542	-1.41382	0.597026	-1.38816	-1.76375	-0.968382	-1.76375	0.217019
EPs down regulated genes	Pita_unigene59937	-0.753536	-0.308412	0.33217	-0.463273	-0.131215	1.13166	-1.05207	-0.953839	-0.917913	-0.365353	-0.243648	-1.06254	-1.00399	-0.248059	-0.834185	-0.946307	-0.630383	-0.190128	0	2.70718	1.49416	1.70059	-0.327792	-0.134012	1.85994	-0.150877	0.0483348	0.176271	-0.494368	-0.087653	-0.0704536	2.03327	1.38608	0.945835	0.430986	1.6067	1.82194	0	-0.0115741	-0.623974	-0.834323	0.0721927	-0.0274228	0.872827	0.683482	0.0813336	0.807844	0.680999
EPs down regulated genes	Pita_unigene59859	-0.413969	1.22627	0.76649	0.30055	-0.0968138	-0.399359	-0.158002	-0.53423	0.68251	0.483783	0.726475	0.589682	-0.403162	0.577662	-0.607652	0.0306634	-0.7001	-0.634421	0	0.889828	1.10796	1.44747	1.94768	0.875367	1.00726	0.764789	1.06267	1.97147	0.937852	0.894467	2.06607	0.201216	0.54529	0.639728	0.0277718	-0.0813628	0.726254	0	-0.0384948	-0.835937	-0.254443	-0.271949	-0.598086	0.326957	0.0618819	-0.427307	-0.864394	-0.76757
EPs down regulated genes	Pita_unigene59713	1.09176	0.947955	1.55793	1.30885	-0.0934849	0.831097	1.0685	1.10946	1.37617	0.958577	0.113498	0.612815	1.1978	1.04766	1.07218	0.870533	-0.33284	0.816417	0	1.61679	1.49497	1.15471	1.61648	1.63656	1.63327	1.74475	1.273	1.74439	1.70611	1.44088	1.48271	1.46226	1.2089	1.10341	1.31207	1.38462	1.05092	0	-0.480013	-0.61922	-1.19383	-0.555995	-1.17683	-0.0823439	-0.401052	-0.861977	-0.02899	-1.14949
EPs down regulated genes	Pita_unigene59478	-0.416369	0.24188	1.71043	0.461407	0.254759	0.607564	0.59197	0.338037	0.606555	1.21325	0.957261	0.617376	-0.900238	-0.588553	-0.929555	-0.39348	-0.58806	-1.12518	0	1.45908	1.32942	0.61669	1.33617	1.62494	1.04603	1.31013	1.21962	1.48382	1.31597	0.574063	1.67152	0.281221	0.571726	-0.533176	-0.369418	-0.0912325	-0.253785	0	0.837674	0.906	1.15788	1.04581	0.48498	1.03404	0.378533	0.731004	1.27804	0.925834
EPs down regulated genes	Pita_unigene59393	-0.390608	-0.697201	0.98647	-0.697201	-0.697201	-0.697201	-0.50691	-0.697201	1.6532	-0.697201	-0.556092	-0.697201	-0.697201	-0.300129	0.88469	-0.697201	-0.697201	-0.0775489	0	-0.464442	0.136755	1.08329	-0.0837342	0.434023	0.733826	-0.427284	0.983166	0.730305	-0.116438	0.238868	0.411606	-0.697195	1.122	1.17215	1.20703	1.54167	2.12467	0	0.202974	0.749301	0.691654	0.264957	-0.697201	-0.0887013	-0.697201	-0.243917	0.708142	0.18217
EPs down regulated genes	Pita_unigene59309	-1.37528	-1.37528	-1.37528	-1.37528	-1.37528	-1.37528	-1.37528	0.528154	-1.37528	-0.265585	-1.37528	-0.537533	-1.37528	-1.37528	-1.37528	-1.37528	-1.37528	-1.37528	0	-0.35031	-1.37528	-0.249199	-0.540004	-0.478126	-1.37528	0.115631	0.110091	-0.626048	-0.446379	-0.199787	-0.191459	-0.310722	-0.808647	-1.37528	-0.673959	-0.648012	-0.414584	0	1.14	1.09275	-0.700979	0.641992	1.22209	-1.37528	1.01783	1.14949	-1.37528	1.12329
EPs down regulated genes	Pita_unigene59204	-0.00389623	0.240705	1.05348	0.408185	0.737044	0.676073	0.467316	0.271004	1.22646	0.765678	0.319701	0.908166	0.038722	0.851087	0.794044	0.618656	0.757646	0.544928	0	1.89847	2.17089	1.92231	1.59967	1.22835	1.97792	1.51987	1.34246	1.14298	0.996688	1.14947	1.11015	1.73114	1.61949	1.18993	1.18983	1.66109	1.43197	0	0.0235447	0.0463973	-0.114903	0.24008	-0.189983	-0.518351	-0.398789	-0.801003	-0.750498	-0.582188
EPs down regulated genes	Pita_unigene58990	-1.16069	0.464293	-1.19178	-0.67702	0.147466	0.108346	0.24281	0.362005	0.918448	-0.467679	0.16385	0.763712	-1.25331	-0.520955	0.584488	-0.198896	-0.763902	-0.222127	0	0.626771	-0.228298	0.267749	1.21983	1.43461	0.666503	1.42434	0.258057	1.28978	1.91511	1.28151	0.907404	0.501977	-0.45799	1.21375	1.61576	1.00457	0.125082	0	-0.171464	-0.732291	-0.0442453	0.366355	-0.935495	-1.45946	-0.160445	-0.88017	-0.472281	-1.574
EPs down regulated genes	Pita_unigene58848	-1.92974	-1.71208	-1.42135	-0.118993	-1.58885	-1.60456	-1.0578	-1.01968	-1.06418	0.289889	-1.11207	-0.837416	-1.49442	-1.41989	-1.4114	0.0108286	-1.42691	-1.49063	0	-1.6756	0.130115	-1.4049	0.0306664	-0.0153427	-0.0725175	-1.20292	0.34939	0.328548	0.429792	-0.0542655	0.277754	-1.6219	0.0249578	0.0146137	0.0601418	-0.133355	0.0873956	0	0.148893	0.723691	-0.693007	-0.825267	-0.50215	-0.789719	0.764117	-0.914891	-0.687282	1.27157
EPs down regulated genes	Pita_unigene58816	-0.782994	-0.605749	0.956551	0.415554	-0.947777	-0.145322	0.182281	0.167621	0.574935	0.367609	-0.101711	-0.0832746	-0.78577	-0.578824	-0.162789	-0.502484	-0.876416	-0.79726	0	0.875762	1.24391	0.57108	0.748685	0.48005	0.467091	0.82048	1.13615	0.714781	-0.0421206	0.420959	0.668355	-0.0762483	0.494824	0.335017	-0.494128	-0.364021	0.370624	0	-1.26155	-1.26147	-1.18142	-1.31024	-1.23795	-1.26538	-1.07559	-1.24723	-1.3088	-1.33618
EPs down regulated genes	Pita_unigene58682	-1.07814	-0.10885	-0.592193	-0.191368	-0.828478	-0.577329	-1.97986	-1.76222	-1.71897	-1.30464	-1.22393	-0.944634	-2.14869	-1.19279	-1.26512	-0.776329	-1.14112	-1.1544	0	0.586596	-0.0411703	0.324159	0.67901	0.416495	0.449807	-1.0858	-1.2967	-0.316973	-0.861063	-1.16989	-0.378083	0.0368925	-0.412188	-0.42551	-0.702878	-0.152902	-0.530464	0	0.724744	0.770939	0.737097	1.0705	1.25318	0.58969	0.746106	0.341236	1.20502	0.613447
EPs down regulated genes	Pita_unigene58652	-0.40979	-0.331809	0.206911	-0.526236	-0.638568	-0.18713	-0.409923	0.287288	-0.111531	-0.143043	-0.370695	-0.332331	-0.530616	0.0908929	0.00978419	-0.068677	-0.705965	-0.0594444	0	0.635704	0.216398	-0.114218	0.037934	-0.0515156	0.176494	0.905974	-0.120115	0.469333	-0.152871	0.244445	0.50645	1.14005	0.21044	0.99971	0.204937	0.550818	0.56621	0	0.260235	0.270512	-0.00235565	0.612849	0.294401	0.532803	0.689041	0.453866	0.142586	0.84845
EPs down regulated genes	Pita_unigene58553	0.56789	0.564465	-1.5957	-1.86706	0.338178	-1.86367	0.659111	0.568701	-1.67791	-1.87701	0.502147	-1.89866	0.516894	0.503362	-1.59102	-1.89866	0.387892	-1.89866	0	-0.0928117	0.727755	1.02053	0.459757	0.402133	0.367817	0.177074	0.866029	0.586327	0.568323	0.542858	0.549284	0.156135	0.70502	0.436812	0.416869	0.445979	0.462096	0	0.634578	0.907853	0.769752	-0.335311	0.613294	0.772106	0.746654	0.77689	1.26095	0.988795
EPs down regulated genes	Pita_unigene58395	0.878232	0.0663347	0.530467	-1.04856	-0.962348	-0.046719	0.859473	-0.457566	0.252869	-1.08952	-1.11546	-0.943027	0.685823	-0.386713	0.124914	-1.12427	-1.05206	-0.0638561	0	1.18956	1.47356	1.13574	0.991989	0.47811	0.345871	0.800366	0.995232	0.846309	-0.0929873	-0.398333	0.467384	0.789939	1.16639	0.465102	0.00771951	0.0266401	0.484986	0	0.0109384	-1.2116	0.0331325	0.283337	0.604847	0.225205	-1.45688	0.345055	0.179854	0.121085
EPs down regulated genes	Pita_unigene58286	-0.0361401	-0.152849	-0.343648	0.0293174	-0.166777	2.07945	-0.179651	-0.127599	0.522749	0.634714	0.0674169	1.8415	-0.506598	0.209861	0.591201	0.0949206	-0.21954	1.75	0	2.54107	1.01835	1.29736	2.36953	1.20235	0.29682	2.40844	1.79989	2.51336	0.48216	0.0991419	2.26449	2.06498	1.47743	1.95083	0.646428	0.0356739	2.10779	0	0.802128	0.938536	1.51359	0.860033	-0.352533	-0.135958	-0.0754891	-0.863441	1.52365	1.89204
EPs down regulated genes	Pita_unigene57757	-0.909612	-0.490751	-0.731162	-0.380269	-0.479572	-0.531839	-0.909612	-0.909612	-0.909612	-0.0459099	-0.760261	-0.393832	-0.909612	-0.373884	-0.909612	-0.622269	-0.230817	-0.732805	0	0.534835	0.681494	0.285375	-0.246478	0.467231	1.22251	-0.313938	0.174043	-0.399547	0.527598	0.609614	-0.733852	0.336554	0.713477	-0.58074	0.172425	1.03728	-0.628465	0	-0.327626	-0.20425	0.227846	-0.909612	-0.783331	-0.909612	-0.701286	-0.909612	-0.909612	-0.909612
EPs down regulated genes	Pita_unigene57611	-0.71672	-1.10787	-0.000873943	-1.10787	-1.10787	-0.74922	-0.399106	-1.10787	0.477615	-0.940821	-1.10787	-1.0385	-0.693407	-1.10787	-0.339504	-1.10787	-1.10787	-1.10787	0	0.364633	-0.374476	-0.777987	-0.7071	-0.219576	0.314752	0.044591	0.260479	-0.623747	-0.0128875	0.19541	-0.563022	0.00921658	-0.112945	-0.812488	0.0814916	-0.321868	-0.715048	0	-0.688501	-0.946245	-0.299659	0.219959	-0.231501	0.0924511	-0.172229	-0.263239	-0.0678662	-1.10787
EPs down regulated genes	Pita_unigene56780	1.29197	-0.137352	-0.429772	0.487891	0.559712	0.345541	1.26478	-0.470085	-1.36406	-0.0989833	1.05141	-0.366218	1.43101	0.118869	-1.13597	-0.1321	0.495365	-0.233163	0	1.28459	1.61547	0.916365	1.30314	1.16382	-0.362653	0.868585	1.29353	1.08825	0.961915	-0.0581664	1.02505	1.1588	1.38509	1.06355	0.947533	0.0906535	1.09206	0	0.197399	0.206701	0.172226	0.536912	-0.19262	0.57476	-0.946477	-2.02151	-1.28107	-0.474097
EPs down regulated genes	Pita_unigene56728	-0.900341	0.284276	-0.900341	-0.664419	-0.900341	-0.900341	-0.900341	-0.900341	-0.900341	-0.900341	-0.900341	-0.900341	-0.900341	0.862032	-0.900341	-0.628801	-0.900341	-0.900341	0	-0.900341	0.828299	0.673153	1.47743	-0.900341	1.74245	-0.900341	0.471269	1.50906	-0.672123	1.72646	1.47395	-0.900341	1.20399	1.90279	-0.900341	2.10785	1.95118	0	-0.181923	-0.900341	-0.900341	0.351581	0.715938	-0.127442	-0.900341	0.220337	0.701739	-0.900341
EPs down regulated genes	Pita_unigene56632	-1.22621	-1.00873	-0.632211	-0.60888	-1.0328	-1.0393	-0.972771	-1.22621	-0.444015	-0.885215	-0.354708	-1.22621	-1.22621	-0.652872	-0.990027	-1.22621	-0.638755	-1.22621	0	-0.10365	-0.2493	-0.602764	1.93016	1.66073	-0.0556066	-0.62308	-0.856169	1.11809	0.948541	-0.373077	1.09418	-0.678506	-0.599157	0.571707	0.424335	-0.477663	1.04937	0	-0.00350568	0.395444	0.595719	0.0770418	-0.724469	-0.500584	0.212187	-0.957866	0.410974	-1.22621
EPs down regulated genes	Pita_unigene56410	1.04498	1.86907	2.1844	1.89451	1.35005	1.51513	0.314901	1.43802	1.43699	1.49659	0.963886	0.707988	0.503228	1.28342	1.2813	1.38865	0.588572	0.814895	0	2.31043	2.09699	1.59391	1.83564	2.42525	2.10744	1.72185	1.46697	1.34415	1.90841	1.65757	1.31446	1.7688	1.67234	1.14715	1.68665	1.70233	1.08916	0	0.245121	-0.0980076	0.410855	0.435556	-0.147144	0.233006	-0.20231	-0.206544	0.303993	-0.200923
EPs down regulated genes	Pita_unigene56340	-1.50457	-1.50133	-1.61835	0.853783	1.08645	-1.5342	-1.77214	-1.33652	-1.52741	1.09616	0.90387	-1.77214	-1.60482	-1.77214	-1.77214	0.911134	0.930382	-1.77214	0	0.249492	0.973884	0.65541	0.532902	0.391811	0.322346	-0.193203	0.790974	0.481036	0.525431	-0.0987025	0.453349	-0.0739799	1.032	0.651039	0.80532	0.469001	0.811311	0	0.586478	0.848713	0.0558295	-1.77214	0.719623	0.438465	0.0453379	0.806857	0.368728	0.126481
EPs down regulated genes	Pita_unigene56310	-0.393917	-0.464948	-1.25296	-0.932305	-0.925524	-1.09649	-0.650861	-0.85436	-0.755338	-0.955022	-1.4136	-0.854736	0.0277072	-0.0913583	-0.669334	-0.709396	-0.277353	-0.308833	0	-0.0317604	-0.220303	-0.220077	-0.196984	0.115559	-1.18106	0.189892	-0.288433	-0.0908154	-0.0926628	-0.816329	-0.0305467	0.26036	-0.253427	0.385041	0.477538	-0.334259	0.266227	0	1.13114	1.16362	0.608932	1.31485	1.69292	1.07853	0.66964	0.626552	0.973307	0.408509
EPs down regulated genes	Pita_unigene56270	0.086101	-0.609108	-0.247702	0.46918	-0.765414	-0.662971	0.599866	-0.33095	-0.540935	0.917264	-0.0684056	-0.827697	-0.0510043	-0.791609	-0.816249	-0.173546	-0.551708	-0.384619	0	2.09354	0.463389	1.94439	2.19368	0.184109	0.373676	1.51779	0.45577	1.86314	0.438577	1.3165	1.79073	0.896385	0.502558	1.22506	-0.354126	-0.371528	1.29249	0	-0.855532	-1.11523	-0.743164	-0.402212	-0.617024	-1.08725	-0.923306	-0.579455	-1.30695	0.486826
EPs down regulated genes	Pita_unigene56263	-0.706752	-0.263673	0.186122	-0.185517	-0.602263	-0.0218199	-0.764819	-0.173398	-0.437059	-0.375529	-0.866044	-0.471199	-0.692093	-0.399999	-0.718594	-1.02928	-1.35343	-0.535237	0	1.49886	0.403013	0.295919	0.63638	1.26122	1.11649	0.572823	-0.218141	-0.115656	-0.136921	0.356776	-0.103997	0.0567088	0.127866	-0.579173	-0.541619	0.614089	-0.501278	0	0.824843	0.5168	0.718659	0.841552	0.432145	0.352145	-0.167799	1.24575	-0.0525231	-0.568712
EPs down regulated genes	Pita_unigene56189	0.226826	0.92257	0.0818471	0.320473	0.940876	-1.84518	0.11528	0.630161	-0.60894	-0.69577	1.28144	-2.10175	-0.50659	-0.120498	-1.22939	-1.59533	0.0480498	-1.90003	0	1.29881	0.955593	1.68757	1.05482	1.91972	1.18661	1.13116	0.657976	0.805457	1.56153	0.716998	0.696222	0.45237	0.0247239	-0.384531	0.74176	0.261816	0.0888562	0	0.193143	-0.0559891	0.820969	0.347937	1.08511	-0.30066	-1.01245	0.0701597	1.02548	-0.165729
EPs down regulated genes	Pita_unigene55817	-0.72629	-0.72629	-0.72629	0.318519	-0.72629	-0.72629	-0.72629	-0.405147	-0.72629	0.187885	-0.72629	-0.72629	-0.72629	-0.56646	-0.72629	0.169717	-0.72629	-0.72629	0	1.08172	0.396303	-0.72629	-0.72629	1.2129	1.33423	1.50388	0.872625	-0.72629	1.67752	1.53067	-0.72629	1.27384	0.27988	-0.72629	1.35739	1.43982	-0.532134	0	0.853402	-0.573763	1.54909	1.33766	-0.72629	-0.72629	-0.72629	0.846944	2.1472	0.71343
EPs down regulated genes	Pita_unigene55789	0.865275	1.47207	1.29307	1.73818	1.32276	1.25967	0.341525	1.20395	1.27446	1.52554	0.884423	1.02662	0.0952072	1.00707	1.18267	1.41841	0.543608	0.697237	0	1.70196	1.4314	1.63891	1.57246	1.84128	1.60466	1.54661	1.2881	1.4121	1.60719	1.5234	1.46362	1.45211	1.4496	1.13583	1.3547	1.43376	1.17006	0	1.16475	1.27682	-1.76021	0.762007	0.675319	0.449303	0.559751	0.286341	0.35065	-1.59971
EPs down regulated genes	Pita_unigene55734	0.996791	1.14118	1.26975	0.829248	0.906698	1.28267	0.479015	0.250702	0.0310671	0.0487571	0.471326	0.468146	0.785109	0.921803	0.667932	0.671991	0.453596	0.994396	0	1.40764	1.40179	1.54526	1.55886	2.00979	1.73951	0.168231	0.619041	0.809785	1.15616	0.928382	0.785479	1.03304	1.10142	0.94502	1.36533	1.17302	0.792657	0	-0.673091	-1.02775	-0.00406063	0.147565	-0.166071	-0.282687	-0.84035	-1.0007	-0.873965	-0.429409
EPs down regulated genes	Pita_unigene55633	1.59959	1.70016	1.8994	1.09566	1.288	1.70349	0.699715	0.91463	1.65245	0.899378	0.764516	0.589564	1.45966	1.31382	1.78536	1.1099	0.859344	1.35377	0	1.61562	1.74014	2.1318	2.42309	1.77823	1.74338	0.847583	1.17722	1.92293	1.36953	1.16263	1.9415	1.53298	1.79989	2.15567	1.74641	1.61744	2.08361	0	-0.3662	-0.369996	0.191641	-0.206406	-0.208673	0.000165258	-0.892034	-1.28715	-0.588526	-0.915576
EPs down regulated genes	Pita_unigene55620	0.530266	-0.410203	0.347181	-0.135532	0.0989541	0.0888709	1.1449	-0.308125	-0.020678	0.104053	0.329816	0.0439771	0.265239	-0.692064	-0.491821	-0.160729	-0.375189	-0.472869	0	1.44321	2.04567	0.501982	0.654033	1.12165	2.20179	1.46154	2.01728	0.439272	0.680195	2.0341	0.376246	1.2414	1.75144	-0.151976	0.0144921	1.31134	0.0130664	0	1.16764	1.36072	1.261	1.25621	0.58267	-1.87664	0.88825	1.40374	0.950563	0.0365093
EPs down regulated genes	Pita_unigene55600	-0.0886007	0.592833	0.99157	1.15209	-0.0478035	0.467646	-0.321142	0.173509	-0.00526425	0.493429	0.563641	0.144234	0.469073	0.637736	0.42713	0.461124	0.172664	0.678259	0	2.18254	0.955006	1.13108	1.49593	1.36709	0.953886	0.887796	0.2572	0.698846	0.199489	0.343012	0.661614	0.859521	0.882499	0.605332	0.742657	0.826771	0.557534	0	0.0620043	0.274892	-0.758298	0.113904	-0.24467	-0.0511001	-1.13613	-0.745245	-0.526729	-0.919881
EPs down regulated genes	Pita_unigene5547	0.612633	0.452579	0.54364	0.354712	0.404938	0.376988	0.327848	0.144213	0.696596	0.0470956	0.874411	-0.149441	0.503761	0.684605	0.201291	0.702334	0.565727	0.502821	0	0.746152	1.15287	0.772654	0.799742	1.15584	0.888636	1.2947	1.41857	0.859972	1.33821	1.15185	0.677107	1.08217	1.25016	0.882325	1.01001	0.960031	0.993077	0	1.02564	1.32173	1.01111	0.161091	0.761752	0.550847	0.561448	0.354406	1.06763	1.26233
EPs down regulated genes	Pita_unigene55438	1.0113	0.699659	-1.22921	-1.22921	-1.10098	0.654754	1.11369	0.674776	-1.22921	-1.22921	-1.22921	0.705102	1.27799	0.831405	-1.22921	-0.704222	-1.22921	0.60184	0	0.986949	1.32071	1.34577	1.04337	0.983825	1.42449	0.953095	1.15162	0.823341	0.881221	1.16254	0.891587	1.0909	1.27782	1.09115	0.99024	1.3784	1.13539	0	0.0625985	0.202711	-1.22921	0.658637	-1.22921	1.01012	0.294773	0.743079	0.200797	0.624807
EPs down regulated genes	Pita_unigene55437	1.48463	0.904774	-0.595764	-0.522784	-0.740503	1.10558	1.56463	1.1013	-0.264055	-0.444991	-0.904632	0.709252	1.5295	0.945632	-0.914843	-0.623911	-1.00381	0.975288	0	1.10196	1.7154	1.98091	0.864002	1.10136	1.93217	1.05611	1.41519	0.794708	0.926798	1.82319	0.751267	1.02943	1.85313	1.15164	1.10878	1.89842	1.165	0	-0.141958	-0.0243814	-1.21411	0.40294	-1.12928	0.203952	-0.167325	0.693747	-0.206373	-0.0853643
EPs down regulated genes	Pita_unigene54308	-0.348237	1.70642	0.346624	-0.902238	1.23741	-0.486559	-0.902238	1.17911	-0.902238	-0.748633	1.17141	-0.902238	-0.329881	1.59541	-0.586866	-0.601988	1.17335	-0.3878	0	1.81509	1.95035	0.0658266	1.57365	1.40307	1.92422	1.54033	1.67568	1.30757	0.891359	1.52754	1.30734	1.72648	1.85769	1.59406	1.32245	1.84035	1.61871	0	0.250161	0.419237	-0.902238	-0.902238	-0.902238	-0.902238	-0.902238	-0.902238	-0.902238	-0.902238
EPs down regulated genes	Pita_unigene53717	-0.508912	-0.508912	-0.508912	-0.508912	1.05275	-0.508912	-0.508912	-0.508912	-0.508912	-0.508912	-0.0988847	-0.508912	-0.508912	-0.508912	-0.508912	-0.508912	2.14333	-0.508912	0	2.68514	1.41468	3.41173	-0.0570156	-0.508912	1.11864	2.16161	0.192684	1.18629	-0.508912	1.92725	1.44085	2.93936	2.14906	3.98168	-0.508912	2.75013	2.17771	0	1.11521	2.41248	-0.508912	1.21749	0.397588	1.74989	0.375567	-0.508912	-0.508912	-0.122884
EPs down regulated genes	Pita_unigene53638	-0.673034	-0.673034	-0.673034	0.265498	-0.673034	1.25351	0.200504	0.0105857	-0.673034	0.332168	-0.673034	0.804055	0.168169	-0.259249	0.0148493	-0.27709	-0.673034	-0.673034	0	1.2577	3.39362	1.81423	0.517245	1.01934	3.87046	0.180375	3.45471	0.71214	-0.121156	3.52029	0.116882	0.455146	3.58335	0.337983	0.68044	3.66437	0.21508	0	-0.673034	-0.673034	-0.673034	-0.673034	-0.673034	-0.673034	-0.673034	-0.673034	-0.673034	-0.673034
EPs down regulated genes	Pita_unigene5320	-0.54248	-0.605588	1.32432	0.440077	0.250318	-0.841206	-0.954514	-0.954514	-0.178369	-0.272985	-0.0727377	-0.954514	-0.954514	-0.954514	0.34875	-0.271836	-0.175575	-0.954514	0	1.8477	1.09802	1.00358	0.37867	1.18287	1.43166	0.407706	-0.100675	-0.114714	0.247532	-0.219224	-0.263372	0.782656	0.493891	-0.410252	-0.0811012	0.126301	0.0179508	0	-0.954514	-0.569305	-0.656205	-0.553252	-0.446253	-0.651111	-0.682636	-0.579213	-0.155983	-0.799876
EPs down regulated genes	Pita_unigene53180	-0.208886	0.949192	-0.604404	1.0803	0.21335	0.996826	-0.14343	1.26156	0.322796	2.06412	0.107879	1.09001	-0.251307	1.36841	-0.505744	0.5796	0.337933	1.12403	0	1.46477	1.063	1.23894	0.703121	1.17939	1.21075	2.18807	1.73274	1.44029	0.666693	1.5775	1.56655	2.09045	1.05093	1.9057	1.03103	0.849004	1.68895	0	-0.714664	-0.42954	-0.0890407	0.0722491	-0.344032	-1.07479	-0.321766	-0.467338	-0.715382	-0.223597
EPs down regulated genes	Pita_unigene52983	0.710652	0.00975783	-1.38384	-1.38384	-1.38384	1.37863	0.819881	-0.588806	-1.09511	-1.38384	-1.38384	0.8081	1.09608	-0.542107	-1.38384	-1.38384	-1.38384	0.539941	0	0.187985	0.303729	0.837302	1.78857	1.77965	0.397773	-0.26355	0.632212	1.8892	1.36077	0.415025	1.86908	-0.439214	1.30189	1.80535	1.60173	1.08016	2.30323	0	1.26619	1.49945	0.741044	-0.445226	0.25019	-1.38384	-0.16262	1.25047	0.253101	-0.145749
EPs down regulated genes	Pita_unigene52902	0.861456	0.431504	0.775185	-0.0779305	-0.375533	-0.113505	0.525506	0.19629	-0.0429563	-0.00061472	-0.398804	-0.352575	0.849096	0.202115	0.424113	-0.0642509	-0.286608	-0.308128	0	1.10977	0.80157	1.24318	1.46396	0.985854	1.7982	0.98242	0.47049	1.09474	0.717018	1.39519	1.0565	1.34926	0.481933	1.24851	0.889679	1.65717	1.30767	0	-0.411604	-0.590861	-0.0374308	-1.16542	0.0203935	-0.320878	-0.850083	-0.752989	-0.0246991	-0.162114
EPs down regulated genes	Pita_unigene5275	-1.08657	-1.22186	-1.08625	1.99107	-1.22186	-1.22186	-0.43966	-1.22186	-1.22186	1.63636	-1.00107	-0.942826	-1.22186	-0.777311	-1.22186	1.22794	-1.22186	-1.0344	0	-0.140788	-0.217074	0.397153	1.7957	0.799949	1.58086	-0.814385	0.0037917	1.98214	0.191658	1.21634	2.08491	-0.0995015	-0.37999	1.72052	0.389342	1.16724	1.45191	0	-0.0923821	-1.07771	-1.22186	0.599554	0.380491	0.670383	0.141949	-0.748286	-1.22186	-0.00254858
EPs down regulated genes	Pita_unigene5224	0.163951	0.233981	0.801694	0.275991	-0.490176	1.19387	1.20272	1.0169	0.916001	1.54526	1.37369	1.02707	0.634398	0.512792	1.35936	0.561603	-0.460535	0.389154	0	2.46954	1.91644	2.09191	0.74686	1.1893	1.48619	0.565984	0.754794	1.01219	0.229873	0.0382554	0.703931	2.45598	1.60278	1.47944	1.01173	1.14989	2.28365	0	-0.351179	-0.352329	1.20663	-0.0105426	-0.938886	-0.998751	-0.857059	-0.424414	-0.273762	-0.217843
EPs down regulated genes	Pita_unigene51810	0.546438	0.114579	0.205728	0.0631336	-0.84738	0.293988	-0.85476	0.432674	0.159518	-0.506941	0.115742	-0.380006	-1.10421	-1.70583	-1.70583	-0.546807	-0.721533	-1.70583	0	0.0352259	-0.519666	-0.179303	-0.704731	-0.861094	-1.08745	-0.815773	-1.27407	-1.70583	0.472242	-1.32506	-1.70583	1.29762	1.21567	1.15382	1.14412	0.878061	0.716898	0	-0.283726	-0.893782	0.144883	0.0260003	-0.3816	-0.050312	-0.477098	-0.841825	-0.433947	-0.0631593
EPs down regulated genes	Pita_unigene51227	-1.64333	-1.12365	-1.2095	-1.18964	-0.842399	-0.901286	-0.817975	-0.80152	-1.64333	0.316732	-0.472156	-0.183541	-0.827928	-0.51612	-1.10451	-0.796085	-0.742265	-1.64333	0	0.0173297	-0.00384447	-0.242965	-0.170836	-0.716862	-0.817063	0.492079	0.955522	0.796778	-0.953524	0.348362	0.842067	-0.596862	0.0212085	0.817818	-0.487068	0.432057	0.380282	0	1.06358	0.435018	1.30496	0.244481	1.59148	1.60061	0.567003	1.63667	0.519189	0.641467
EPs down regulated genes	Pita_unigene50524	-1.09564	-1.55342	1.70314	1.88699	1.86055	-1.55342	-1.55342	-1.55342	0.958983	1.63048	0.980371	-1.35856	-1.55342	-1.55342	0.622357	1.86419	0.938217	-1.55342	0	2.16459	1.65867	1.72502	1.5677	1.97566	1.87721	1.34552	0.685302	1.02334	1.64817	0.757276	0.76801	1.85782	1.72633	1.59076	1.78464	1.69952	1.15949	0	-0.729035	-0.0365905	0.899728	-0.541151	-0.242384	-1.55342	-0.696027	-0.909418	-0.110654	-1.55342
EPs down regulated genes	Pita_unigene49937	-0.636021	0.764081	-0.636021	-0.636021	0.683101	0.937867	-0.636021	-0.636021	-0.636021	-0.636021	0.268312	0.657584	-0.636021	0.267501	-0.636021	0.239116	-0.636021	-0.636021	0	3.39378	2.07366	1.98926	1.17459	-0.636021	1.08847	3.36272	3.49246	2.44641	0.0243473	0.905752	2.32541	2.69706	2.56703	2.15644	0.123304	0.308179	2.15755	0	0.153726	-0.636021	-0.636021	-0.636021	0.101917	-0.636021	0.300503	-0.636021	1.9088	1.38564
EPs down regulated genes	Pita_unigene49830	0.868885	1.07686	1.38715	1.32543	0.885194	1.08997	0.339024	0.368398	0.433907	0.471891	0.631069	0.495166	0.848414	0.812765	0.741719	0.574781	0.600625	0.663539	0	1.53379	1.17291	1.37471	1.41507	1.43906	1.36926	0.694892	0.517623	0.652256	0.638417	0.541253	0.76557	0.973139	0.787042	0.938807	0.804663	0.86545	0.897482	0	-0.973883	-0.973883	-0.973883	-0.672173	-0.786143	-0.973883	-0.973883	-0.744989	-0.973883	-0.973883
EPs down regulated genes	Pita_unigene49509	0.862743	2.1152	-0.860881	-0.860881	1.5187	-0.860881	0.275355	1.39564	0.394751	-0.543583	0.708786	-0.860881	0.319069	1.95913	1.20466	-0.860881	1.30784	-0.860881	0	1.08246	2.11913	1.57767	1.45916	1.28462	1.65747	0.955306	1.81176	0.998743	1.32791	1.95618	1.32059	1.58763	2.15476	1.19019	1.66993	2.11454	2.03331	0	-0.860881	-0.860881	0.3219	-0.860881	-0.860881	-0.860881	-0.220859	-0.860881	-0.860881	-0.860881
EPs down regulated genes	Pita_unigene48193	2.50877	-0.0682784	1.54906	0.484315	-0.527426	-0.527426	1.81449	-0.527426	2.37118	0.682164	-0.527426	-0.527426	2.47187	-0.0401815	0.334545	-0.0611579	0.68611	-0.527426	0	0.467099	2.85007	2.13204	1.80091	0.440386	2.18819	0.692428	3.48528	1.79331	0.744423	1.58349	1.28306	1.77525	2.11847	3.58416	1.2993	2.47638	1.38388	0	-0.527426	-0.527426	-0.527426	-0.527426	-0.101674	-0.527426	-0.527426	-0.527426	-0.527426	-0.527426
EPs down regulated genes	Pita_unigene47867	0.540971	0.304538	-1.08262	1.61244	1.58053	-0.512955	0.515775	-1.08262	-0.563514	0.643113	-0.264288	-0.655009	0.51855	-0.158191	0.195685	1.65783	0.921993	-1.08262	0	1.50448	1.17001	2.6695	3.10987	1.79492	-0.00976174	0.629509	-0.132662	1.76059	1.147	-0.219789	1.94139	1.7776	1.6011	2.39635	1.5239	0.0820304	2.32591	0	-1.08262	-1.08262	-1.08262	-0.445869	-1.08262	-1.08262	-0.0462651	0.397915	0.728606	-0.180403
EPs down regulated genes	Pita_unigene47819	-0.328494	-0.328494	-0.328494	-0.328494	-0.328494	-0.328494	-0.328494	-0.328494	-0.328494	-0.328494	-0.328494	-0.328494	-0.328494	-0.328494	-0.328494	-0.328494	-0.328494	-0.328494	0	3.02471	-0.328494	3.62416	3.10067	4.23774	-0.328494	2.88889	-0.328494	2.84314	3.31147	-0.328494	2.34031	3.50025	0.275375	3.73902	4.50226	-0.328494	3.6794	0	-0.328494	-0.328494	-0.328494	-0.328494	-0.328494	1.96939	-0.328494	-0.328494	-0.328494	-0.328494
EPs down regulated genes	Pita_unigene476	0.00804457	0.172575	0.286146	-1.12899	-0.889762	-0.178618	-0.0147132	0.069304	0.398785	-0.652692	-0.667772	0.00760449	-0.091661	0.152464	0.277096	-0.984509	-1.1524	-0.0457204	0	1.03915	0.0657247	0.697917	-0.121842	0.687702	0.344673	1.12908	0.19241	0.211344	0.623217	0.594434	0.118693	1.2991	0.136564	-0.0380031	0.545043	0.238901	0.0773038	0	-0.434811	-1.51203	-0.0287308	-0.718825	0.311697	-0.451735	-0.862945	-0.391365	-0.163273	-0.134848
EPs down regulated genes	Pita_unigene47589	-0.928126	-0.928126	-0.928126	-0.097628	-0.928126	-0.928126	-0.928126	-0.928126	-0.928126	0.408503	-0.928126	-0.928126	-0.928126	-0.928126	-0.928126	0.2804	-0.928126	-0.928126	0	-0.928126	0.0809984	0.692372	1.20654	-0.928126	-0.17232	-0.928126	0.456356	1.3664	-0.928126	0.377484	1.46875	-0.928126	-0.286052	1.69944	-0.613896	0.152061	1.70727	0	1.41887	1.19744	1.10109	-0.928126	2.30263	1.21918	2.04947	1.9492	-0.928126	-0.928126
EPs down regulated genes	Pita_unigene47354	0.044628	0.479875	0.33051	-1.20367	-0.559828	0.0477528	0.461078	0.869381	-0.0122526	-0.562598	-0.139682	-0.0101861	0.201829	0.441958	-0.410557	-0.931339	-0.501001	0.0776822	0	0.897442	0.0648344	1.35837	0.982912	0.670251	0.578081	0.513989	-0.0456293	1.18089	0.986368	0.483729	1.12995	0.66015	0.113561	0.628997	0.70952	0.537764	0.583975	0	-0.975864	-1.15742	-0.725432	0.11675	-1.08615	0.76545	-1.09645	-1.45106	0.327339	-0.788239
EPs down regulated genes	Pita_unigene47331	-0.520989	-0.703662	-0.0854715	-1.2808	-0.485407	-1.12666	0.573744	0.51053	0.839549	0.318227	0.952084	0.123418	-0.516413	-0.200705	-0.76474	-1.06373	0.0935842	-1.17905	0	0.373084	0.545619	-0.299783	0.78132	0.610768	0.419077	1.69251	1.8396	1.89733	1.50858	1.16448	2.13651	0.315338	0.0450589	0.454179	0.517633	-0.273931	0.882242	0	-0.0773946	-0.0603628	-0.202855	0.0892735	0.355592	1.08245	-0.339928	-0.707312	0.820241	0.506859
EPs down regulated genes	Pita_unigene47292	0.02051	0.303473	1.21849	1.03611	0.158259	-0.169141	-1.07599	-0.759661	0.239016	-0.438902	0.39048	-0.554794	-0.356034	0.0312377	0.651021	-0.198859	0.104688	-0.214294	0	0.793089	0.596494	1.15745	1.14244	1.21503	0.821253	-0.0918666	0.121039	0.719101	0.00577949	-0.130831	0.724373	0.754088	0.364695	0.346754	0.098885	0.432963	0.429853	0	-0.65409	-1.45799	-0.117344	-0.780137	-0.527709	-0.880611	-0.908065	-0.255925	-0.60188	-0.925582
EPs down regulated genes	Pita_unigene46825	-1.81419	-0.892174	-1.37071	-1.84472	0.454968	0.110191	-1.90945	-1.23878	-1.27009	-1.974	0.453742	0.440985	-1.97352	-1.01454	-1.19218	-1.73525	0.0746121	0.148773	0	-0.108733	-0.251712	-0.0869534	1.01273	-0.792076	0.767979	0.529683	-0.0516911	1.39091	-0.341482	1.15772	1.46175	-0.242343	-0.293771	1.25344	-0.827398	0.731763	1.07229	0	0.150561	0.291101	-0.0339504	0.0502586	-0.0261678	1.00499	0.637799	-0.543033	1.66796	0.39909
EPs down regulated genes	Pita_unigene46715	-0.957725	0.497082	-0.612882	0.39687	-1.12175	-0.738896	-0.57217	0.519326	-0.580359	0.586638	-0.618417	-0.810964	-1.07117	0.391547	-1.07652	0.343224	-1.13145	-0.858602	0	0.206053	0.571072	-0.53928	0.367992	0.499782	0.848457	0.481104	0.53442	0.681611	0.800133	0.39851	0.702266	0.167317	0.193836	0.407706	0.529767	0.480688	0.296535	0	-0.554219	-0.111176	-0.997277	-0.765634	-0.96151	-0.836611	-0.608526	-0.0208122	-0.592008	-0.974585
EPs down regulated genes	Pita_unigene46569	0.334396	-0.529966	-0.956442	-0.323905	-0.160545	-0.238226	0.283522	-0.577665	-0.607985	0.186405	0.46871	-0.370876	-0.168061	-1.05238	-0.870721	-0.478734	-0.420662	-0.691137	0	0.803183	-0.253976	1.55429	0.673372	0.523169	0.516521	0.127728	0.248422	0.7971	0.660366	0.757739	0.847132	-0.111351	-0.0673283	-0.249422	-0.0708206	0.0862067	0.254966	0	-0.688635	-0.455046	0.0793879	-0.590427	-1.32256	-0.35155	-0.186065	0.264949	0.643062	0.284482
EPs down regulated genes	Pita_unigene46433	-1.11559	-1.20489	-1.24256	-0.876385	0.297451	-1.6322	-0.58488	-0.691536	-1.02848	-0.0146883	1.06629	-1.24596	-0.929503	-0.884866	-0.93761	-0.542397	0.708177	-1.76565	0	0.819561	0.799714	1.17622	-0.437872	0.458904	1.48774	1.87247	1.5736	0.178989	0.626483	2.44069	0.187033	1.09669	0.55443	-0.474182	0.45743	1.31568	-0.133656	0	0.0967718	-0.622402	1.50544	0.0124173	0.411569	1.8987	-0.768591	0.00521003	1.68968	0.0513506
EPs down regulated genes	Pita_unigene46051	-0.206897	-0.518439	0.358887	0.449461	1.19928	0.518293	-0.0256283	0.210356	0.166407	0.353885	1.25394	-0.199879	-0.57932	-0.565172	-0.667717	-0.13572	0.150885	0.0334558	0	0.0742189	0.560916	0.849275	1.31212	1.56077	1.35088	0.456298	0.446123	1.69538	1.80518	1.32591	1.5804	-0.4241	0.115933	0.147718	0.571638	0.43272	0.538225	0	1.11021	0.894595	0.133202	0.880142	0.377208	-0.540418	0.234116	0.609144	0.172747	0.384915
EPs down regulated genes	Pita_unigene45875	-0.737424	-0.729264	-0.805124	-0.448536	-0.536684	-0.806906	-0.320508	-0.686867	-0.759042	-0.561782	-0.216548	-0.782081	-0.482621	-0.525025	-0.789899	-0.378056	-0.516122	-0.868903	0	2.45838	-0.144014	0.0292353	-0.520016	-0.580798	0.478168	2.52732	-0.100317	-0.353857	-0.336497	0.38535	-0.161423	2.46224	-0.221367	-0.610927	-0.309141	0.429527	-0.341096	0	0.0451114	-0.742003	-0.746138	0.958067	-0.454359	-0.776546	-0.868903	-0.789775	-0.475121	-0.868903
EPs down regulated genes	Pita_unigene45646	0.457762	-1.35354	-1.47933	-1.27693	-1.40608	1.08676	0.346467	-1.6521	-1.4197	-1.18757	-0.955371	0.843696	0.241904	-1.57096	-1.23644	-1.34051	-1.35681	0.862884	0	1.31022	-1.018	0.326095	1.29483	1.39922	0.826267	1.27849	-1.09556	1.32609	1.33372	0.791485	1.22785	1.32522	-1.3695	1.16139	1.39541	0.773959	1.21266	0	0.406123	0.341333	0.322006	-1.41717	0.884339	0.706456	0.81219	-0.0637185	-1.54667	-0.506293
EPs down regulated genes	Pita_unigene45407	-0.775522	-1.05256	-1.15358	-0.850094	-0.456038	-1.27144	-0.609738	-0.521318	-0.612764	0.388879	0.423452	-0.850977	-0.921122	-0.871104	-1.02896	-0.615232	-0.0377659	-1.55455	0	0.297911	0.197482	0.832991	-0.652282	0.0988269	1.23202	1.56417	1.6987	0.0742591	0.332328	2.86504	0.291897	0.450018	0.273708	-0.439418	0.424248	0.896812	-0.371078	0	-0.879741	-0.796436	0.328352	-0.345542	-0.271272	0.59912	-0.717009	0.105836	1.71274	0.122725
EPs down regulated genes	Pita_unigene45140	-0.46714	0.318493	0.152106	-0.453066	0.263948	-0.010222	-0.588967	-0.369917	-0.212992	0.0416114	-0.167162	0.137342	-0.392427	-0.555057	-0.734948	-0.247657	-0.129683	-0.147265	0	0.313524	1.42212	0.491856	0.538975	0.919368	0.646681	-0.168443	1.45299	0.84197	1.19676	-0.0228585	0.427232	-0.603558	1.61857	0.995871	0.755713	-0.167155	0.949822	0	-0.167009	-0.611762	0.873604	-0.458341	-0.923069	0.93348	-0.477666	-0.723231	-0.923069	-0.923069
EPs down regulated genes	Pita_unigene44820	0.314022	0.286793	0.27861	-0.0496331	-0.21496	0.23666	0.367119	0.0704257	-0.661883	0.0435836	0.0245948	0.109668	0.351627	-0.088712	-0.443654	-0.260377	-0.349866	-0.70172	0	1.00204	0.392582	0.407453	0.438702	1.54489	0.114159	0.695467	0.430315	0.801183	1.71847	0.0691504	0.600489	0.852647	0.604028	-0.0619763	1.35235	-0.202174	-0.157567	0	-0.845978	-0.191324	-1.20417	-0.925316	-0.804276	-0.930467	-1.71481	-1.29232	-0.97911	-0.802337
EPs down regulated genes	Pita_unigene44711	0.44421	0.0645401	0.799478	1.36175	0.223104	0.38101	-0.0661739	-0.458439	1.57562	0.820644	-0.122364	0.00236497	0.273561	-0.458439	1.81976	0.527209	0.426091	0.280013	0	0.715521	1.53556	0.471846	0.927696	1.12429	1.21122	0.0805429	1.36218	1.02267	0.989815	1.14023	1.24291	0.720205	1.94822	1.44393	0.816716	1.84693	1.36947	0	-0.233214	-0.304076	-0.458439	-0.458439	-0.458439	-0.458439	-0.185822	-0.458439	-0.458439	0.101042
EPs down regulated genes	Pita_unigene44630	-1.34923	-1.34923	-1.29381	0.221162	-1.1998	0.230211	-1.34923	-1.34923	-1.34923	0.277714	-1.34923	0.270771	-1.24826	-1.34923	-1.26961	0.460963	-1.08796	0.473085	0	-0.140591	0.19747	-0.243152	0.0450679	-0.0330647	-0.518843	-0.145804	0.112811	0.0723268	0.091664	-0.52175	0.101517	-0.00475985	0.421911	0.232041	0.172644	-0.211648	0.14447	0	0.270632	-1.34923	0.556053	0.915034	0.711657	0.586549	-1.21191	1.06173	0.642448	0.35097
EPs down regulated genes	Pita_unigene44625	-0.0419208	-0.0874962	0.905321	0.749947	0.06343	0.253779	0.0212867	-0.163545	-0.258909	0.0581077	0.263295	-0.0454563	0.624224	0.446916	0.512802	0.618195	0.61596	0.509278	0	2.24469	1.06157	1.24226	0.973915	1.46425	1.51725	1.14784	0.0942968	0.345053	0.447101	0.927184	0.198701	0.706044	0.9072	0.481153	1.14948	1.49407	1.20192	0	-0.380986	-0.713092	-0.364049	-0.0988812	-0.504293	-0.221227	-0.842206	-0.839417	0.297805	0.0281927
EPs down regulated genes	Pita_unigene44620	-0.847333	-0.679525	-0.436071	-0.946558	-0.950418	-0.845348	-0.878038	-0.70206	-0.481755	-0.977384	-0.928286	-0.852374	-1.1027	-0.930091	-0.579925	-1.12067	-1.0968	-1.24884	0	-0.434968	-0.153486	-0.512426	-0.564983	-0.293091	-0.356318	-0.341651	-0.027365	-0.65785	-0.301885	-0.354126	-0.727409	-0.816157	-0.325214	-1.05877	-0.605354	-0.674788	-0.889201	0	-0.377892	-0.21386	-0.156718	0.0625776	-0.12819	0.20565	-0.249295	-0.632009	-0.627766	-0.605285
EPs down regulated genes	Pita_unigene44410	0.143856	-0.271898	0.231468	0.731491	0.327213	-0.343589	0.229962	-0.692684	0.189452	-0.187448	0.660967	-0.230312	0.696599	0.657086	0.806934	0.549132	0.971154	0.528597	0	0.668698	0.217701	0.0667621	1.16756	1.25456	0.560642	0.896374	0.574506	1.14209	1.2374	0.655651	1.38308	0.115394	0.23004	0.0618625	0.429052	0.444781	0.280025	0	0.131725	0.318407	-0.350924	0.144184	-0.382848	0.172923	-0.139855	-0.00782367	0.0412898	0.113556
EPs down regulated genes	Pita_unigene4437	-0.275095	0.31256	0.438376	-0.133411	-0.450868	0.0436823	0.0851708	0.249737	0.336503	-0.272177	0.00547433	0.0413255	-0.251658	0.238147	-0.129822	-0.687155	-1.02558	0.215022	0	0.69496	1.32497	0.309322	0.561366	0.76661	1.02455	0.580739	0.851773	0.959785	0.921343	0.899127	0.925651	0.103557	1.0662	0.358594	0.398747	0.483994	0.500742	0	-0.377273	-0.690754	0.196673	-0.326056	-0.336131	0.680388	0.0998073	0.0880693	0.636069	-0.213093
EPs down regulated genes	Pita_unigene44103	-2.53704	0.989716	-1.84337	1.03859	1.1963	-2.11886	-2.83234	0.633296	-1.83276	0.860729	1.00311	-1.91359	-2.50594	0.542997	-1.56234	0.560847	0.524178	-1.74065	0	1.84895	1.39003	1.03448	1.60087	1.32022	1.10146	1.51101	1.2357	1.48303	0.846034	0.78885	1.50787	1.53274	1.32953	1.22101	0.948916	0.789152	1.21333	0	-0.413717	-1.73556	0.619264	0.119157	-0.275646	1.05814	1.01137	0.493275	-0.252987	-0.022627
EPs down regulated genes	Pita_unigene44097	-1.51788	0.589584	-1.55309	-1.55625	-1.40608	-1.46563	-1.34323	0.764384	-1.53296	-1.45724	-1.48593	-1.41267	-1.47155	0.755156	-1.58814	-1.43124	-1.47138	-1.48871	0	-0.116718	0.0566766	-0.924746	-0.17047	-1.09716	-0.323698	0.354891	0.146364	0.17696	-0.645356	0.119419	0.00288982	0.241433	0.206723	0.162894	-0.74974	0.0317679	0.237613	0	-0.875133	-1.55579	-0.593392	-0.240852	-0.734333	0.753035	-1.58814	0.953127	-1.58814	-1.54509
EPs down regulated genes	Pita_unigene44003	0.151896	0.105407	-1.51579	-0.548118	-1.56195	-0.0819229	-0.0724053	0.230316	-1.41378	-0.161049	-1.74775	0.0310822	0.190839	0.142514	-1.61479	-0.188406	-1.84201	-0.0105539	0	0.465885	0.214227	0.375363	0.462673	0.13626	-0.0244311	0.584572	0.215441	0.663376	0.232205	0.0061218	0.548987	0.771461	0.353391	0.621645	0.388428	-0.30228	0.669697	0	0.131949	0.688813	-1.77715	-1.84201	0.154859	0.728681	0.246774	-1.70882	-1.48566	0.25678
EPs down regulated genes	Pita_unigene43916	-0.363592	-0.493923	0.473229	-0.105959	-0.306704	0.23726	-0.787408	-1.02505	0.226528	-0.692041	-0.692631	-0.316619	-0.561789	-0.465001	0.328166	0.0208737	-0.569891	-0.111076	0	0.292667	0.675668	0.151871	0.181714	0.171698	0.855569	-0.243579	0.38738	-0.196622	-0.71177	0.730712	-0.178727	0.152573	0.714813	-0.0928798	-0.23483	0.753984	0.0663705	0	-0.352369	-0.786805	-0.670129	0.469454	-0.266195	0.18305	-1.28833	-0.0298806	-0.838653	0.591873
EPs down regulated genes	Pita_unigene43894	-0.398612	-0.890587	-0.41013	-0.99604	-2.11365	-1.03295	-0.238392	0.491713	-0.957843	-0.999684	-0.540444	-1.13129	0.104167	0.240241	-0.774513	-0.589818	-1.03	-0.656163	0	0.617106	0.117293	0.485193	0.126417	0.451001	0.532569	0.881759	-0.876485	0.428807	0.0231819	0.985169	0.407684	0.849511	-0.0250417	0.352534	0.542352	1.41702	-0.0921976	0	1.13286	1.34325	-0.255672	1.05948	1.15422	0.754346	1.02877	1.77327	0.0109187	1.26372
EPs down regulated genes	Pita_unigene43863	-0.531234	0.63205	1.80183	1.22301	-1.58195	-0.184283	0.0356039	0.273885	1.26973	0.40789	-1.15247	0.141675	-1.03146	0.230227	0.93189	0.245938	-1.53525	-0.239126	0	1.16211	0.614252	1.29413	1.33652	1.71103	1.44183	1.05181	0.791985	1.00553	1.73219	1.10598	1.24698	0.942082	0.388457	0.408164	0.773048	0.905809	0.462736	0	-0.934546	-1.4641	-0.86919	0.154091	-0.534738	-0.39604	-1.62333	-0.118802	-0.903618	-1.43696
EPs down regulated genes	Pita_unigene43704	-1.37963	-1.48785	-1.18607	-1.43028	-1.33674	-1.29809	-0.952971	-1.45393	-1.34356	-1.48276	-1.35878	-1.01198	-1.23728	-1.45702	-1.02652	-1.38462	-1.32998	-0.963442	0	-1.49035	-1.44884	-1.46841	-1.51288	-1.42282	-1.48558	-1.36083	-1.51288	-1.43776	-1.44323	-1.51288	-1.47103	-1.51288	-1.48041	-1.30295	-1.44285	-1.37032	-1.42441	0	0.819919	0.95064	1.04343	0.742906	0.766762	1.15008	0.85218	0.813393	0.933589	1.21317
EPs down regulated genes	Pita_unigene43681	1.37259	0.847907	1.54729	0.605487	0.392793	0.957652	0.715668	0.49559	0.202038	0.282174	0.29848	0.443635	1.2308	1.10955	1.21376	0.922896	0.852495	1.11384	0	2.43895	1.17101	1.68597	1.56083	1.65812	2.072	1.32667	0.57162	0.857834	0.799675	1.46257	1.01897	1.20927	1.40667	1.39017	1.34244	1.83117	1.64288	0	0.0750725	-0.194962	0.237552	0.334977	0.0648265	-0.413245	-0.394932	0.377068	0.242801	-0.386042
EPs down regulated genes	Pita_unigene43596	-0.813001	0.675257	-0.364227	-0.613241	0.345156	0.141801	-1.20958	1.32407	-0.132067	-1.18383	0.450662	0.435199	-0.932668	0.854827	0.333407	-1.03915	0.380179	0.349064	0	0.37694	0.138634	0.712844	0.610068	0.34752	0.633139	0.990359	0.112834	1.04463	1.14922	1.00314	1.16745	0.570758	0.241046	0.907431	0.830753	0.761242	1.09224	0	0.929777	1.25623	-2.1745	1.23047	0.80411	-3.20828	1.20644	0.217643	0.436527	-2.38924
EPs down regulated genes	Pita_unigene43592	-0.75086	-0.701303	-0.66646	-0.75086	-0.448172	-0.586129	-0.75086	-0.577399	-0.75086	-0.75086	-0.75086	-0.75086	-0.75086	-0.75086	-0.75086	-0.75086	-0.75086	-0.75086	0	-0.397606	0.386222	-0.380113	-0.0283566	-0.75086	-0.366931	-0.75086	0.0395982	-0.300784	-0.509285	0.315592	-0.75086	-0.554247	0.26838	-0.28305	-0.75086	-0.75086	-0.166823	0	0.17679	-0.75086	0.657126	-0.75086	0.498569	-0.75086	-0.597707	-0.75086	-0.75086	0.514661
EPs down regulated genes	Pita_unigene43556	0.716622	0.383106	0.500151	0.919699	0.622996	1.10681	0.645061	-0.251588	0.836194	1.12179	0.0788299	0.761461	0.535397	-0.079433	0.857701	1.08393	0.359164	0.754539	0	0.569507	1.11527	1.21797	1.29055	1.6423	0.896454	0.571946	1.01246	1.3121	1.50108	1.05148	1.22926	0.661881	1.21219	1.57061	1.78977	1.41565	1.61838	0	0.0669555	0.337409	0.54081	0.128736	-0.428484	-1.18607	0.0934097	-0.340429	-0.39903	0.343485
EPs down regulated genes	Pita_unigene43463	0.541596	0.818201	0.579983	0.585829	0.574716	0.83266	0.64827	0.903659	0.63041	0.484824	0.557082	0.50729	0.472729	0.77989	0.710477	0.623172	0.499653	0.684626	0	0.741742	1.27328	1.04185	0.982041	0.703006	0.947119	0.73707	0.788388	0.915583	0.73648	0.97229	0.902931	0.85297	1.04083	0.679844	0.67697	0.902931	0.960233	0	0.357486	0.289544	0.33752	0.320124	0.144148	0.136325	0.398165	0.207732	0.536463	0.356405
EPs down regulated genes	Pita_unigene43203	-1.32803	-1.32803	-1.32803	-1.32803	0.480361	-1.32803	-1.32803	-1.32803	-1.32803	-1.32803	0.506091	-0.938356	-1.32803	-1.32803	-1.32803	-1.32803	0.58402	-1.32803	0	-1.32803	0.248845	0.73646	0.0189396	0.389593	0.785163	-1.32803	0.809754	0.353569	0.814456	1.0132	0.591918	-1.32803	0.225117	0.518554	0.525755	0.775844	0.485187	0	0.242819	0.901738	0.694712	0.677808	1.03539	0.992089	-1.32803	0.536389	0.910425	0.741171
EPs down regulated genes	Pita_unigene43154	-0.396514	-0.591653	0.258195	0.168831	0.631074	0.416159	-0.242601	-0.356674	-0.457716	-0.931293	0.419863	0.140796	0.138254	-0.284213	-0.406249	-0.143996	0.548951	0.352146	0	4.13103	1.32896	1.53349	1.42302	0.848219	2.04085	1.66509	-0.207599	0.677584	-0.0598272	0.454746	0.42227	1.67463	1.26097	0.903724	0.257743	1.16746	1.0024	0	0.203831	-0.0487875	0.695416	0.421957	0.45538	-0.437074	-0.957532	-0.917224	-0.339586	-0.0162607
EPs down regulated genes	Pita_unigene43086	-0.341052	-0.0236446	-0.403978	-0.456655	-0.668288	-0.518394	-0.690351	-0.0754563	-0.774572	-0.762797	-0.974772	-0.935842	-0.60544	-0.160165	-0.481533	-0.755164	-0.8665	-0.623087	0	1.59217	0.61866	-0.218437	0.268248	-0.647655	0.227907	1.38231	0.756098	0.127048	-0.791602	0.156983	0.452542	1.46268	0.733342	0.170372	-1.00288	0.0666792	0.321759	0	-0.203503	0.200536	0.0897361	-1.25528	-0.753308	0.0463123	-0.846184	0.142562	-0.785157	-1.46794
EPs down regulated genes	Pita_unigene42952	0.54328	1.59533	0.921467	0.440716	0.167914	0.843936	0.589198	1.55657	0.848146	-0.0435888	1.32312	0.121032	0.295353	1.42968	0.126872	-0.577401	-0.136888	0.228861	0	1.57178	1.75155	1.71059	1.38615	1.60424	1.31064	1.1081	1.56097	1.57424	1.2318	0.966564	1.06925	1.22041	1.40991	0.625794	0.879064	1.02559	0.60562	0	-0.210225	-0.443842	-0.20551	-0.53164	-1.99378	-0.701726	-0.213365	0.418648	0.11051	-0.675975
EPs down regulated genes	Pita_unigene42538	-1.0729	-0.616154	-0.462789	-1.35593	-1.25653	-1.25245	-1.15168	-0.52921	-0.508363	-0.383681	-1.57658	-0.958132	-1.35881	-0.454635	-0.580049	-0.951019	-0.95708	-1.41888	0	0.295997	-0.716956	-1.17287	0.0346754	-0.74705	-0.375605	0.749765	-0.345306	0.27202	-0.0115145	0.0431054	0.270388	0.109264	-0.613604	0.136895	-1.1063	-0.207632	-0.149618	0	0.121507	-0.16575	-1.03257	0.898766	0.30998	-0.113595	-0.691341	-0.725184	0.140894	-1.05722
EPs down regulated genes	Pita_unigene42256	-1.48209	-0.225265	0.900809	0.639934	-0.365093	-0.616541	-0.959774	-1.17938	-0.863104	-0.752245	0.326753	-1.10619	-0.875439	-0.811526	-0.776105	-0.773108	-0.782349	-0.982575	0	-0.062755	0.693177	0.655376	1.82557	0.628357	0.485016	-0.431958	-0.19662	1.03454	-0.298522	-0.891739	1.15635	-0.76593	0.0215109	-0.0531037	-0.679661	-0.0756812	-0.0776128	0	-0.968163	-1.28986	-0.99695	-0.0885842	-0.428442	-0.32546	0.0222393	-1.02048	-0.513996	-1.1833
EPs down regulated genes	Pita_unigene42042	-0.639204	-0.520128	0.247583	-0.00328715	-0.456544	-0.178023	0.326433	0.223375	0.499802	-0.0425561	0.0577657	-0.41155	-0.196192	-0.298434	-0.311019	-0.578148	-0.101063	0.248218	0	1.00935	-0.191554	1.67178	0.774742	1.12327	1.27282	0.781187	0.163351	1.12045	0.469277	1.81574	0.883021	0.602193	0.0889626	0.481236	-0.0141677	1.07045	1.19325	0	-0.512424	0.212249	-0.794491	-0.443547	-0.936797	-0.405633	-0.61151	-0.936797	-0.75386	-0.411205
EPs down regulated genes	Pita_unigene41970	1.143	1.25609	1.44681	1.73324	1.32846	1.00562	0.32341	-0.460076	0.440611	0.482463	0.505236	0.474206	0.680158	0.528585	0.405698	0.958974	0.712182	0.646363	0	1.66113	1.8387	1.1799	2.03572	1.89106	1.77309	0.435989	0.537004	1.37214	0.858291	0.69623	1.31843	1.14659	1.73538	0.829771	0.854932	1.21561	0.818445	0	-0.383026	-0.0392823	-0.529717	-0.429343	-1.57644	-0.986226	-0.888688	-0.132889	-1.02812	0.0453958
EPs down regulated genes	Pita_unigene41735	0.251833	0.523282	0.306596	-1.37574	-1.43853	-0.50493	0.270696	0.380669	-0.114947	-1.43853	-1.43853	-0.677643	0.368498	0.289062	0.144976	-1.39993	-1.43853	-0.481349	0	0.424985	0.929814	0.969953	0.715826	0.879047	0.351948	0.281133	0.707682	0.678194	0.704441	0.103993	0.738599	0.319358	0.842301	0.478474	0.573119	-0.0871145	0.490466	0	0.724572	-1.38051	-1.41055	1.26404	0.96107	-1.39765	-1.40236	1.30876	-1.37775	-1.13964
EPs down regulated genes	Pita_unigene4164	0.16684	1.31207	0.247209	0.0232355	0.776377	-0.744945	-0.449929	1.46406	-0.322275	0.457927	0.46506	-0.633068	0.378081	1.0056	0.336778	-0.0456923	0.314231	-1.05925	0	1.71719	0.987942	0.186955	1.53625	2.35001	0.778352	1.84474	-0.249766	1.71409	1.7701	1.25522	1.32152	1.43933	0.703302	1.53659	1.12473	0.725364	0.824937	0	-0.526216	-0.407489	-0.97108	-0.884821	-0.811941	-0.352215	-0.502844	0.756287	0.33631	-1.05925
EPs down regulated genes	Pita_unigene41626	0.0915928	0.845294	0.715856	0.890099	1.5658	0.943824	-0.450713	-0.199374	0.551105	0.562505	1.27083	0.425598	-0.207683	0.0670659	0.589913	0.652033	1.01269	0.336109	0	1.52325	1.56165	1.76007	1.23017	1.33485	1.53494	1.2272	1.02321	0.839676	0.811531	1.10339	0.743862	1.2449	1.23544	0.490812	0.516112	1.17505	0.661086	0	0.400356	0.409834	0.398529	0.0776687	0.445966	0.37943	-0.340759	0.491283	-0.757971	-0.107222
EPs down regulated genes	Pita_unigene41573	0.48782	0.340137	0.286786	0.421	0.812831	0.825487	-0.890865	-0.196049	-0.341981	0.323732	0.744088	-0.425391	0.473121	0.752221	0.162739	0.809894	1.37756	0.902705	0	0.667726	1.15707	0.939115	1.32473	0.975557	0.832778	-0.00781622	0.162456	0.806823	0.392868	0.74898	0.631207	0.807714	1.12761	1.74818	1.01028	1.62268	1.36829	0	1.68297	1.82013	0.861179	0.317002	1.51292	0.251479	0.0186168	1.10614	0.880943	0.274343
EPs down regulated genes	Pita_unigene41557	-0.731223	-0.106157	-0.201881	-1.25093	-0.832704	-1.44393	-1.07991	-1.39927	-1.05596	-2.38385	-1.48178	-1.25712	-0.84754	-0.648325	-1.55404	-1.91127	-1.43677	-1.57878	0	-0.0145029	0.865833	-0.21396	0.750654	0.95252	0.778231	-1.47916	0.219534	-0.144513	0.12263	0.641889	0.0985168	-2.07117	0.439736	-0.484943	-0.389375	-0.155808	-0.678853	0	1.34793	1.35934	1.12047	1.87012	1.25418	0.686043	0.160714	0.502469	1.31578	0.881374
EPs down regulated genes	Pita_unigene41476	-0.786246	-0.468582	-0.15728	0.993824	-0.540423	0.183118	0.651122	0.294657	1.2557	1.73746	1.28059	1.2355	-0.687587	-0.111611	-0.0248323	0.800412	-0.14311	0.361652	0	1.49132	1.39777	-0.485909	1.75677	1.24953	-0.00642016	2.20989	2.11401	2.52878	2.14933	1.33861	2.5301	1.60646	1.16624	1.58314	1.10881	-0.154109	1.52247	0	-1.04066	-1.04489	-0.710454	-1.2991	-1.08063	-0.754074	-1.05694	0.477817	-1.1449	-0.78879
EPs down regulated genes	Pita_unigene41347	-0.0215574	-0.0210304	1.04269	0.251082	0.378825	-0.297508	-0.451329	-0.903946	0.273039	-0.343971	0.0823166	-0.0818703	-0.801106	-0.851034	-0.00360809	-0.494218	-0.430828	-0.453875	0	1.35725	0.861635	0.562228	1.08675	0.530192	1.38011	0.201417	0.356106	0.778447	0.269579	0.208903	0.877072	0.441138	0.386031	0.339074	-0.475386	0.473108	0.228428	0	-0.541493	-0.584571	-1.69835	-2.29109	-0.107023	-0.175162	-0.529355	-0.812372	0.534051	-1.75036
EPs down regulated genes	Pita_unigene41329	-0.318854	-1.25102	-0.687877	-1.25102	-1.25102	-0.671348	-0.0211974	-1.25102	0.712486	-1.25102	-1.25102	-0.400384	-0.0533829	-1.25102	-0.484977	-1.25102	-1.25102	-0.283459	0	-0.515853	-0.655299	-0.758984	1.02905	0.0488453	-0.0146743	0.832375	-0.383022	1.20253	0.354919	0.753017	1.27344	-0.290971	-0.957106	0.63202	-0.456659	-0.342483	0.47295	0	0.597323	-1.25102	1.52229	-1.25102	0.284026	-0.42446	0.850996	-0.729313	-1.25102	0.737305
EPs down regulated genes	Pita_unigene41327	-1.22516	-0.320079	-1.04811	-0.760428	-0.426599	0.411116	-0.957508	-0.624641	-0.0806653	-0.974637	1.20282	0.254596	-0.887395	-0.487856	-0.334438	-0.635476	-0.0517056	0.77894	0	2.21386	0.863655	1.44624	1.11809	-0.0491766	1.68924	2.44726	2.15763	2.02847	-1.07998	1.4672	2.26531	1.73684	1.91439	1.94622	-0.244523	0.844078	2.33969	0	-0.339989	-0.0331	-0.340641	-0.425989	-0.168616	-0.328419	-0.0109121	-1.10798	1.32129	-0.2174
EPs down regulated genes	Pita_unigene41185	-0.874863	-0.874863	-0.874863	-0.874863	-0.874863	-0.874863	-0.540376	-0.874863	-0.874863	-0.874863	-0.874863	-0.874863	-0.874863	-0.874863	-0.874863	-0.874863	-0.874863	-0.874863	0	-0.874863	0.587788	0.91967	0.756262	1.05661	-0.309268	-0.874863	0.542954	0.995883	0.91747	-0.874863	1.00959	-0.874863	0.879188	0.236044	0.733837	-0.874863	0.244139	0	-0.874863	-0.874863	0.561408	-0.874863	-0.874863	-0.149748	-0.874863	-0.874863	0.742798	-0.700351
EPs down regulated genes	Pita_unigene41126	0.739239	1.05141	1.18699	1.02152	1.28471	0.809003	0.649544	0.811693	1.02703	0.945881	1.2939	0.801102	0.426429	0.780826	0.941566	0.581849	0.863777	0.316865	0	1.68667	1.67093	1.78362	1.42972	1.52193	1.42286	1.5721	1.49565	1.52823	1.2201	1.02623	1.40535	1.67917	1.53113	1.16445	1.00463	0.832941	1.18118	0	0.685251	0.59659	1.03628	0.834524	0.694556	0.570725	0.529449	0.595568	0.544727	0.626486
EPs down regulated genes	Pita_unigene40854	0.50709	0.565693	0.860184	0.582944	0.448476	-0.172854	0.442131	0.112694	0.386738	0.564883	0.306629	0.0939601	0.150755	0.176973	-0.13395	0.327681	-0.292733	-0.513261	0	0.972775	0.487925	0.887674	1.34686	1.128	1.01006	0.921548	0.331735	1.15285	0.925261	1.04426	1.14887	0.348581	0.302185	0.238123	-0.0229606	0.413852	0.345219	0	0.700306	0.302401	0.959771	0.887901	0.669347	0.335731	-0.332751	0.154282	-0.0198009	-0.17336
EPs down regulated genes	Pita_unigene40476	-1.61923	-0.0177518	0.035036	0.414255	0.289288	-0.0953848	-1.48033	0.25461	-0.223666	0.633353	1.03201	0.138731	-1.81624	-0.12629	-0.721252	0.136272	0.114915	-0.197309	0	0.352655	0.980484	-0.214802	0.611155	0.495324	1.22003	0.556251	0.79255	0.865086	0.5747	1.30374	0.848086	0.149105	0.512791	0.0524471	0.127201	0.717642	0.057452	0	0.682503	0.398206	-0.267223	1.24399	0.654684	0.308441	-1.02153	0.530987	-0.895945	0.141029
EPs down regulated genes	Pita_unigene40426	-1.72965	0.635969	0.506952	0.396646	-1.36164	-1.58711	-1.86337	0.583151	0.575377	0.647864	-1.50195	-1.577	-1.67401	0.577241	0.71398	0.528581	-1.43072	-1.52873	0	0.638006	0.688356	0.611785	0.523338	0.578647	0.763229	0.643377	0.603174	0.574139	0.588119	0.838323	0.630584	0.663776	0.720244	0.601504	0.654249	0.760236	0.588038	0	-1.8025	-1.83901	-1.92086	-1.46627	-1.92086	0.608191	0.478459	-1.82319	-1.83699	0.803901
EPs down regulated genes	Pita_unigene40096	-0.952403	-0.952403	-0.952403	-0.864853	-0.952403	-0.952403	-0.857691	-0.952403	-0.952403	-0.672728	-0.952403	-0.952403	-0.952403	-0.952403	-0.952403	-0.849218	-0.952403	-0.952403	0	0.98028	-0.867973	1.55474	0.857035	-0.952403	-0.84516	0.926248	-0.882484	0.968208	-0.809134	-0.952403	0.803036	0.896984	-0.952403	0.866069	-0.952403	-0.824441	0.840286	0	-0.259147	-0.952403	0.942302	-0.952403	-0.808632	-0.952403	-0.820161	-0.952403	-0.952403	0.904597
EPs down regulated genes	Pita_unigene39352	0.713083	0.536636	1.22898	1.26222	1.00654	0.495277	0.537514	0.892951	0.795006	0.56814	0.783415	0.229467	0.594522	0.407569	0.463247	0.480283	0.657733	0.366627	0	1.45146	1.74531	1.40236	1.43685	1.28139	1.44252	0.971816	0.64415	1.0405	0.954895	1.09174	0.982379	1.08075	0.958571	0.507791	0.745969	0.97014	0.781569	0	0.362976	0.129458	-0.118355	0.62997	0.376984	-0.496353	-0.0587239	0.203612	0.352818	0.00654727
EPs down regulated genes	Pita_unigene39340	-1.80494	-1.01165	-0.609469	-0.772219	-1.00352	-1.54021	-1.14958	-1.68148	-1.27808	-1.40803	-0.861131	-1.24008	-1.77395	-1.03632	-1.98697	-1.4593	-1.25391	-2.10605	0	-0.304774	-0.406522	-0.537278	-0.300605	0.299021	-0.417488	-0.866497	-0.587886	-0.793983	-0.0887758	-0.832843	-0.746198	-1.0649	-0.842871	-1.58452	-1.10124	-1.24289	-1.04793	0	0.147014	-0.186307	-0.224489	0.120967	0.24375	-0.399647	-0.691289	-0.588874	-0.222304	0.184044
EPs down regulated genes	Pita_unigene39252	0.199787	1.26597	0.595937	1.84774	-0.322139	0.134311	-0.182856	1.06597	0.867497	1.18203	-0.564009	-0.127356	0.0458939	0.87955	0.708756	1.33986	-0.928009	-0.239453	0	1.77246	1.62223	1.50054	1.68152	1.34543	0.896345	1.57627	1.4238	1.48135	1.07406	0.830432	1.31533	1.73568	1.50788	1.46034	1.17888	1.13468	1.48753	0	0.378278	0.0864696	1.28287	-2.6467	0.712867	0.52901	0.691003	1.35919	0.270707	-0.093748
EPs down regulated genes	Pita_unigene39006	1.05772	0.414845	0.529384	-1.64449	-0.803551	0.00439774	0.351291	0.37698	0.0799375	-1.42185	-0.317489	0.0860138	0.734826	0.306431	0.342165	-1.64449	-0.479729	-0.0258247	0	0.423707	2.05119	1.81354	0.637383	1.27739	1.04513	-0.0381167	2.04332	0.838813	1.04403	0.963193	0.888013	0.358238	1.4335	1.06906	1.15202	0.711805	0.832304	0	0.639879	0.110268	1.07342	0.881416	0.954762	1.15402	2.06192	1.2134	1.1909	0.728095
EPs down regulated genes	Pita_unigene390	-0.375917	-0.363936	0.927419	-0.306431	-0.419041	-0.660072	0.0722077	-1.09305	0.482612	-0.607216	-0.470336	0.130662	-0.577038	0.64156	0.045544	-0.740953	-0.714544	-0.310976	0	1.85068	1.56073	0.798933	0.406815	1.14643	0.765592	0.431749	0.493701	0.431125	0.697022	0.440644	0.46165	1.07411	0.668129	0.738971	0.135186	0.456223	-0.492215	0	-0.799413	-0.552949	0.432451	-0.940679	-0.947518	-1.09305	-0.587773	-1.09305	-0.939044	-1.09305
EPs down regulated genes	Pita_unigene3897	-1.0106	-0.544199	-1.27676	-0.895912	0.113915	1.16304	-0.593982	0.0915803	-0.00330567	-0.539348	1.233	0.848526	-0.782941	0.0896966	0.180813	-0.634027	0.177276	1.63846	0	2.26661	1.55715	1.50852	1.58753	-0.232033	1.82995	2.76127	2.57704	2.83217	-0.781614	2.3592	2.54825	1.89867	1.99496	2.59218	0.183222	1.29971	3.47801	0	-0.0132164	0.117778	-0.152098	-0.407808	-0.0423048	-0.138336	0.175428	-0.423331	1.38161	-0.210074
EPs down regulated genes	Pita_unigene38826	1.12505	1.0759	1.73862	1.17143	0.72083	1.29155	0.554769	0.156231	1.03001	0.949733	0.812111	0.389418	0.846237	0.82626	0.975374	1.16914	0.455332	0.693522	0	1.95283	1.86202	1.62768	2.00803	1.54128	1.60519	1.43117	0.69836	1.48059	0.88875	1.15944	1.56557	1.73442	1.28286	1.53941	1.03576	1.53907	1.73152	0	0.233528	0.363895	-0.151488	0.634746	-1.48036	0.0110546	0.392549	0.0930348	0.282082	0.0694689
EPs down regulated genes	Pita_unigene38460	-0.324865	0.212674	0.918057	1.03285	-0.258182	-0.197394	-0.282349	-0.16499	0.193228	0.0620606	0.77575	-0.106717	-0.132082	0.00899912	0.00319097	-0.111279	-0.173984	-0.340233	0	1.217	0.823826	0.637966	1.06714	0.953817	0.644304	0.659446	0.597836	0.490287	0.196643	0.325973	0.519696	0.0896078	0.519847	0.227888	-0.145526	0.287281	0.177663	0	-0.138712	0.0246605	-0.764604	0.0632121	-0.194601	-0.0488728	-1.01495	-0.536839	-0.182465	-0.75182
EPs down regulated genes	Pita_unigene37965	-1.00972	-1.00972	-1.00972	-1.00845	-1.00972	-0.715701	-1.00972	-1.00972	-1.00972	-0.399207	-1.00972	-0.617411	-1.00972	-1.00972	-1.00972	-0.95813	-1.00972	0.0380477	0	-1.00972	-0.355662	0.533468	0.714423	-1.00972	-0.531808	-1.00972	-0.012952	1.35318	-0.841745	0.407282	1.42071	-1.00972	-0.090001	2.09294	-0.723641	0.220854	1.45378	0	0.955397	0.261753	0.453472	-1.00972	1.64893	0.966016	1.92727	1.63078	-0.888172	-1.00972
EPs down regulated genes	Pita_unigene37961	-0.613246	-0.74843	-0.74843	-0.74843	-0.618913	-0.74843	-0.74843	-0.74843	-0.74843	-0.74843	-0.74843	-0.573492	-0.597265	-0.74843	-0.74843	-0.74843	-0.74843	-0.561424	0	-0.74843	-0.621231	0.854762	0.209597	0.952249	-0.59291	-0.0424897	-0.74843	0.482667	0.544233	-0.74843	1.17204	-0.124983	-0.74843	-0.0845466	1.14725	-0.425124	0.811602	0	-0.0187693	-0.74843	-0.74843	1.5057	-0.74843	-0.74843	-0.74843	0.589866	-0.37717	-0.559506
EPs down regulated genes	Pita_unigene37878	-1.17823	0.571182	0.733293	0.366842	-1.03572	-1.29413	-1.04718	0.660123	0.591097	0.602869	-0.962208	-0.995901	-1.22098	0.550106	0.687397	0.413322	-0.97105	-1.08712	0	0.351337	0.910771	0.860979	0.466457	0.692459	0.596311	0.710705	0.94774	0.812082	0.939055	0.899481	0.799503	0.576974	0.87153	0.748856	0.902008	0.838013	0.653805	0	0.742773	0.670808	1.1126	0.974752	-1.64064	1.11263	1.44173	1.07986	0.830362	0.89891
EPs down regulated genes	Pita_unigene37855	-1.46624	0.495427	2.19461	-1.46624	1.41766	-1.46624	-0.370001	0.139532	1.38381	-0.963566	0.879692	-1.15532	-1.46624	-0.0970286	1.75973	-1.46624	0.939782	-1.46624	0	2.40643	0.930995	1.3842	2.1533	0.431067	0.937199	1.66186	1.33356	1.72266	0.795602	0.767409	1.96115	1.66739	1.16814	1.43065	0.419034	0.814417	1.15447	0	1.10029	1.19983	1.29067	1.44562	1.69404	0.526331	-1.46624	1.0788	2.11223	1.57037
EPs down regulated genes	Pita_unigene37549	-1.20047	0.0537166	-0.458196	-1.65537	0.112361	0.541843	-0.909252	0.14217	-0.232308	-1.03379	0.103392	0.842312	-1.20561	0.22381	-0.0751304	-1.1369	-0.268241	0.63913	0	1.48997	1.25958	1.27665	0.349776	0.0527236	1.55091	0.743826	0.713673	1.11071	-0.175435	1.23193	1.62412	1.23213	0.933231	1.21466	0.619889	1.49791	1.44075	0	-0.942623	-0.992848	-0.663916	-1.00143	-1.55826	0.17846	-0.560575	0.998093	-0.193369	0.515854
EPs down regulated genes	Pita_unigene37324	-0.285686	0.0533649	-0.263574	0.461557	-0.0220094	0.587672	-0.549748	-1.02804	-0.827219	-0.206027	-1.02804	-0.613934	-0.0516999	-0.199376	0.0880026	0.231753	-0.321359	-0.52148	0	1.01727	1.86509	0.634309	-0.185433	0.503274	1.3025	-0.614473	1.58187	-0.489262	-0.40609	1.42679	-0.76771	0.611336	1.28986	-0.188179	0.214125	0.751431	0.204583	0	-0.905528	-0.905524	-0.240057	-0.800194	-0.668962	-0.783588	-1.02804	0.195849	-0.740892	0.799386
EPs down regulated genes	Pita_unigene3686	-1.19845	0.425145	-0.909243	0.195058	-1.05787	-0.246027	-1.19845	-0.908019	-1.19845	-0.00827967	-1.07656	-0.124482	-1.09422	-0.251059	-0.873759	-0.132677	-1.10397	-0.296073	0	1.18346	0.0739395	0.379983	-0.266011	0.0738344	0.227577	0.786425	-0.411947	-0.145231	-0.230817	-0.530575	-0.41185	0.981259	-0.379322	0.00530118	-0.722907	0.307704	-0.193457	0	-0.726849	-0.939886	0.0685453	-0.920538	-1.08301	1.28174	-0.164343	-0.951906	0.276854	0.478112
EPs down regulated genes	Pita_unigene36794	-0.0227193	-0.688333	-0.567769	1.04993	-0.0352263	1.18958	-0.22219	-0.917787	-0.981564	0.844699	0.158858	1.28345	-0.201202	-0.746653	-0.568088	0.757241	-0.285634	0.899745	0	0.407971	1.11774	0.546042	0.65839	0.97693	1.75335	0.0665972	1.24695	0.63529	1.29914	1.22016	0.691615	0.4761	1.11449	0.703493	1.04684	1.05776	0.691568	0	-0.21214	-0.336582	-0.320134	-0.662738	0.0840682	-0.141358	-0.379984	-0.137871	0.375599	0.227002
EPs down regulated genes	Pita_unigene36792	-0.779367	-0.868407	-0.868407	-0.868407	-0.868407	1.65194	-0.868407	-0.868407	-0.868407	-0.868407	-0.868407	1.19366	-0.868407	-0.868407	-0.868407	-0.868407	-0.868407	1.43793	0	1.64696	1.72383	1.6539	1.34158	0.539756	-0.868407	1.36106	1.30399	1.26187	0.423317	-0.868407	1.27809	1.65617	1.68309	1.44695	0.574735	-0.755286	1.46211	0	0.636875	1.21309	-0.868407	-0.868407	-0.868407	-0.868407	0.664531	-0.868407	-0.777295	-0.868407
EPs down regulated genes	Pita_unigene36657	1.19818	0.280577	1.07906	1.00703	1.24928	0.476548	1.00699	0.477654	1.20146	1.02265	1.13485	0.248569	0.912815	0.208678	1.12264	0.862141	0.996761	0.258701	0	1.63047	1.88591	1.1705	2.04608	1.07468	0.873627	1.6056	1.65655	1.87877	0.83891	0.86697	1.72343	1.45778	1.81494	1.39007	0.695098	0.780828	1.2191	0	-0.380798	-0.0465852	0.139451	-0.429603	-0.264489	-0.270681	-0.274349	-0.05152	-0.506048	0.0348074
EPs down regulated genes	Pita_unigene36454	1.52033	1.37944	1.58432	1.44715	1.67825	1.544	1.19167	0.936275	1.35651	1.45176	1.41581	1.16796	1.26628	1.08153	1.15972	1.37744	1.2427	1.10525	0	1.97845	1.67569	1.56549	1.68385	1.62547	1.73604	1.74467	1.35672	1.5473	1.50965	1.52225	1.53577	1.67981	1.45308	1.34846	1.36753	1.443	1.29819	0	-0.237987	-0.209652	0.0998752	-0.230026	-0.224036	-0.516739	0.0330905	-0.125608	-0.0120967	-0.156688
EPs down regulated genes	Pita_unigene3580	0.514391	-1.76931	0.680979	-1.89313	0.537112	-1.99029	0.758819	-1.99029	0.403952	-1.89936	0.288921	-1.99029	0.422988	-1.89053	0.334571	-1.73904	0.348431	-1.84407	0	1.18557	1.11393	0.39413	0.391922	0.496191	0.64295	1.20064	1.09926	0.248307	0.366391	0.80164	0.453267	1.11932	1.09769	0.395094	0.559898	0.437629	-0.0379233	0	-0.0212571	0.656707	-1.99029	0.0992609	-1.93058	0.39529	0.352546	-1.99029	0.484857	0.172985
EPs down regulated genes	Pita_unigene35793	-0.545622	-0.545622	-0.545622	-0.545622	-0.545622	-0.545622	-0.545622	-0.545622	1.63518	-0.545622	-0.545622	-0.545622	-0.545622	-0.545622	-0.545622	-0.545622	-0.545622	-0.545622	0	2.08529	1.28374	-0.545622	1.87613	-0.545622	2.60319	2.42691	3.14716	2.5891	-0.545622	2.95884	2.87019	2.4589	0.932381	2.47648	-0.545622	1.80518	2.51254	0	2.00561	-0.545622	3.96045	-0.0887172	1.85487	-0.545622	-0.538899	2.07268	-0.545622	1.97246
EPs down regulated genes	Pita_unigene35537	-0.812856	-1.24596	0.93098	-0.285363	-0.303214	1.37936	-1.2417	-0.0561799	1.39957	0.415961	-0.359222	1.53247	-1.54379	-1.01137	1.10387	-0.0978919	-0.669354	1.20868	0	0.541782	1.52229	1.36805	0.980799	1.07006	1.26443	1.03148	1.9301	1.39685	1.93914	1.74069	1.31252	-0.0801001	1.60976	0.860949	1.67336	1.58719	0.878066	0	-0.386121	-0.569507	0.374593	-0.55211	-0.174925	0.574434	0.303912	-1.42907	-1.53578	-0.787491
EPs down regulated genes	Pita_unigene35310	-0.593273	-0.129734	-0.138764	0.80836	0.417168	0.708045	-0.506613	-1.51343	0.0609112	0.866491	0.562937	-0.0600266	-0.351705	-0.593013	-0.590714	0.120358	-0.548483	-1.02115	0	1.61912	0.747563	1.20739	1.04227	1.16352	0.842273	1.19527	1.13048	0.891337	0.378002	0.23671	0.759831	1.36778	1.20262	-0.176066	-0.0988171	-0.342802	0.803442	0	-0.067028	0.121212	0.0700442	-1.2724	0.0443637	-0.309124	0.0460223	0.23404	0.351406	0.831431
EPs down regulated genes	Pita_unigene3523	-0.632422	-0.503686	-0.228692	-1.66743	-0.485665	-0.578167	0.0894141	0.420246	-0.34888	0.101838	-0.224467	-0.173037	-0.563386	0.476929	-0.612994	-0.213589	-0.271671	-0.549993	0	0.527155	0.680773	0.777195	-0.82541	-0.314083	0.70601	0.0573224	-0.250554	-0.593551	-0.966903	-0.297219	-0.740372	0.943662	0.573129	0.337819	0.38348	0.661943	0.692297	0	-0.420806	-0.459872	-0.406371	0.00578817	-0.35281	-0.253162	0.444876	0.252482	0.320955	0.226758
EPs down regulated genes	Pita_unigene35014	0.277622	0.253041	-0.657252	-0.142464	-0.612401	0.526971	-0.571413	-0.244179	-1.13242	-0.812472	-0.501817	0.0310163	-0.294152	-0.789379	-1.13242	-1.13242	-0.106063	0.029987	0	1.79221	-0.0115236	0.832376	0.122522	1.04531	0.759798	0.709624	-0.522247	-0.0305303	0.418195	0.256122	-0.468827	0.797145	0.00517135	-0.591611	0.599315	0.424452	-0.25078	0	-1.13242	-0.790045	0.49281	-0.19563	-0.830028	-0.200836	-0.743452	-0.124077	-0.588235	-0.401243
EPs down regulated genes	Pita_unigene34866	0.673191	0.253209	-1.59765	-0.80653	-0.0127197	0.41413	-0.0363964	-1.59765	-1.40822	-1.02129	-0.115525	-0.341434	0.301615	-0.154991	-1.24602	-0.472583	-0.280581	-0.0740706	0	1.57532	1.26879	1.6273	1.52439	1.11603	-0.0054788	-0.165513	-0.191675	1.33519	0.690295	-0.785238	0.786754	0.936036	0.34401	0.365466	0.433691	-0.0471837	0.654393	0	-0.280906	-0.930176	0.478422	-0.849538	-1.19328	-1.38728	-0.155649	-0.13481	-1.30306	-0.569644
EPs down regulated genes	Pita_unigene34636	0.447312	1.50045	2.06387	1.92731	0.719275	0.887288	0.662816	0.792182	1.06034	1.05733	1.62118	0.416538	0.144351	0.0323081	0.394417	0.267783	-0.0481518	0.0588543	0	2.09475	1.53098	1.76686	2.18019	2.02705	2.24201	1.25883	1.15452	1.6763	1.31559	1.49267	1.77514	0.739476	0.89191	0.700822	0.0238476	0.81795	0.801629	0	0.347591	0.239957	0.132135	0.785309	0.240872	0.195724	-0.71703	-0.248509	0.419529	-0.395471
EPs down regulated genes	Pita_unigene34610	1.22332	1.24521	1.01634	1.75294	1.61046	1.80489	1.12126	0.706355	0.973747	1.74661	1.63558	1.6208	0.885102	0.563986	1.2876	1.18442	0.805285	1.13144	0	2.22722	1.80273	2.1408	1.21563	2.36414	1.70887	2.11525	1.93825	1.57629	2.18302	1.32574	1.38729	1.96583	1.60147	1.30257	1.95776	0.94967	1.26017	0	0.382953	0.468414	0.63694	0.321733	0.128204	0.611159	0.138383	0.112118	0.302439	0.387319
EPs down regulated genes	Pita_unigene34543	0.506198	0.553486	0.804762	-0.713153	0.0901996	0.0884864	-0.271634	-0.840019	0.133143	-1.75461	-1.23124	-1.59026	0.404879	-0.0872922	0.371347	-0.901774	-0.232957	0.0483111	0	1.25741	0.767269	0.932453	0.518057	0.913601	0.732322	-0.0932321	-0.503206	-0.529519	-0.359106	-0.39842	-0.316463	0.518258	0.518494	0.0826698	0.176018	0.782916	0.369176	0	-0.704486	-0.608655	-0.634126	0.0671639	0.526236	-0.77888	-0.793612	-1.02636	-0.536527	-0.67425
EPs down regulated genes	Pita_unigene34345	0.168983	0.886564	1.03882	1.00546	1.06911	0.530276	-0.0966302	0.353028	0.55516	0.480914	0.654907	0.140486	-0.35326	0.108054	-0.0376587	-0.159827	-0.161558	-0.342815	0	1.31996	0.990017	1.38358	1.07953	0.981275	1.06397	0.690989	0.455809	1.07418	1.03366	0.426769	0.941163	0.513792	0.41051	0.0381355	-0.156883	0.369052	-0.015974	0	0.280177	0.432961	0.396532	0.654062	0.186278	0.861716	0.0111208	-0.224303	0.677471	0.0190863
EPs down regulated genes	Pita_unigene34267	-1.49305	-1.36267	0.248223	-1.42773	-1.20818	-1.49305	-1.49305	-1.03306	0.601685	-1.49305	-1.49305	-1.36716	-1.49305	-1.41147	0.41243	-1.41451	-1.33237	-1.49305	0	0.612888	-1.15457	0.71264	1.45602	-1.36238	0.649724	0.506135	-1.37903	1.33193	-1.35747	0.495185	1.31292	0.585896	-1.43595	1.08716	-1.42304	0.658242	1.1003	0	-1.49305	-1.37665	-1.3818	-1.45262	-1.21706	-1.406	0.531889	-1.49305	0.30358	0.315579
EPs down regulated genes	Pita_unigene34142	0.880772	-0.774836	0.966052	-0.774836	0.665268	1.14605	1.43867	-0.774836	0.760074	-0.774836	-0.00535584	1.3947	-0.0195165	-0.774836	0.0572508	-0.774836	-0.774836	0.104891	0	2.30813	3.13911	-0.774836	2.50782	2.31927	2.90722	1.65289	2.07987	1.31858	1.15951	1.64088	1.33066	1.26253	1.81065	2.04472	0.327263	0.991732	0.053131	0	-0.774836	-0.0775327	-0.774836	-0.774836	-0.774836	1.83892	1.31902	-0.774836	1.40626	-0.774836
EPs down regulated genes	Pita_unigene33984	1.37391	0.568846	0.760968	0.246545	0.470456	1.04074	0.946524	0.817262	-0.0388297	0.463658	0.704596	0.531766	0.99527	0.306724	-0.0239364	0.250052	0.425239	0.776548	0	1.64283	1.67119	1.54849	0.999864	0.810123	1.11736	1.20619	1.36996	1.25335	0.501437	0.351633	1.13786	1.40902	1.35182	1.07023	0.640734	0.691937	0.940912	0	0.535265	0.430609	0.44402	0.687253	0.228892	0.189693	1.04932	0.412704	0.600745	0.879751
EPs down regulated genes	Pita_unigene33967	0.165709	-0.668324	-0.704616	-0.567629	-0.881645	-0.881645	0.0378633	-0.881645	-0.427911	-0.680048	-0.739461	-0.881645	0.335793	-0.881645	-0.582085	-0.530614	-0.508305	-0.881645	0	-0.881645	0.256084	-0.106009	0.254862	0.383976	1.43364	-0.881645	0.377375	0.510584	0.866115	1.81433	0.567349	-0.359959	-0.173655	0.700138	0.412644	2.066	0.615459	0	-0.458699	-0.881645	0.712392	-0.881645	-0.881645	0.752491	1.74301	0.802392	0.891554	-0.881645
EPs down regulated genes	Pita_unigene33668	1.25229	1.74566	2.0936	1.9665	1.4691	1.667	0.883168	1.40891	1.20178	1.51355	1.32629	0.867675	1.18571	1.1626	1.71657	1.44809	1.22665	1.32378	0	1.85547	2.14795	1.7654	1.98906	2.01863	2.10745	1.29274	1.51652	1.68635	1.50193	1.53828	1.67199	1.63633	1.99857	1.87287	1.41966	1.68378	1.84628	0	-0.426515	-0.676729	-0.114658	-0.456192	-0.762841	-0.0810528	0.367925	0.193958	-0.115421	0.246715
EPs down regulated genes	Pita_unigene33451	0.852647	-0.954073	1.33914	0.495824	-0.0733218	-1.59589	-0.567856	-1.59589	-0.0721826	0.644237	-0.450341	-1.59589	0.150105	-0.932274	0.946368	-0.242648	-0.91162	-1.59589	0	0.196831	1.40315	1.68903	0.926464	1.24522	1.29718	-0.105556	0.757384	0.387066	0.685173	-0.0874004	0.199629	0.709788	0.999292	0.856553	0.694903	0.647151	0.819446	0	-0.0248949	0.54311	-1.59589	0.100296	1.81675	1.55305	0.703978	-0.0509658	0.610707	-1.59589
EPs down regulated genes	Pita_unigene33382	0.645735	0.412445	0.849263	-0.257958	0.445192	-0.529886	-0.884329	0.506428	0.985187	-1.5509	-0.830246	-0.344463	0.213745	0.672316	1.18933	-1.5509	-0.328489	-1.5509	0	0.498055	1.50006	0.52169	0.931569	1.21659	1.0299	0.713226	0.928932	0.564645	0.393797	0.830563	0.609295	0.47998	1.4718	1.06926	0.970228	0.938678	0.712674	0	-0.924878	-0.258396	-0.211228	-0.134099	0.964393	0.568791	0.517035	0.508925	-0.536256	0.18252
EPs down regulated genes	Pita_unigene33297	-0.95406	-0.530958	-0.216997	0.272594	-0.329953	0.799726	-0.908196	-0.529233	-0.797473	0.151186	-0.155672	-0.125466	-1.45032	0.172561	0.462025	-0.900842	0.359769	-0.835811	0	1.2705	0.449206	0.846786	0.372302	0.807347	-0.0803613	1.03015	0.776776	0.568989	0.171452	-0.00498626	0.407927	0.357217	0.629677	0.504793	0.472701	-0.192879	0.774279	0	-0.766503	-0.524453	-1.45032	0.643852	0.173404	-0.720386	-1.45032	-0.378103	-0.564192	-0.284145
EPs down regulated genes	Pita_unigene33043	0.504662	-0.35422	-0.161907	-0.993234	1.38845	-1.46233	0.370701	-0.363788	1.0835	-1.18882	1.10447	-1.46233	0.216904	-0.754691	1.01781	-1.46233	1.01226	-1.46233	0	0.745495	0.601508	1.31427	0.527533	0.787943	1.1812	1.22717	1.09391	1.44151	0.862532	1.00343	1.45283	0.908559	0.459874	1.3082	1.27252	1.06195	1.40537	0	1.35098	1.93823	0.722232	1.19776	1.7945	-0.391537	-0.507306	-0.847405	1.69263	-1.46233
EPs down regulated genes	Pita_unigene32508	0.569659	-1.35071	0.0469806	-1.35071	-1.35071	0.709037	0.705237	-1.35071	-0.35674	-1.35071	-1.35071	0.360808	0.528494	-1.35071	0.074934	-1.35071	-1.35071	0.824387	0	0.875563	0.407216	0.341035	0.476725	0.523011	0.404476	0.644703	0.530106	0.146317	0.97784	0.937639	0.294302	0.623131	0.357339	0.766947	1.01641	0.387261	0.45066	0	0.452414	0.21479	-0.293131	0.621033	0.29698	-1.35071	0.0412438	-0.450041	-0.0548383	0.630844
EPs down regulated genes	Pita_unigene32446	-0.959434	-0.767215	-0.640967	-0.520562	-0.843869	-0.760572	-0.632613	-1.15033	0.0108772	0.329084	-1.35557	-0.955848	-1.68724	0.918921	0.318712	-0.278804	-0.427157	-1.68724	0	-0.18002	0.875396	1.1122	0.1661	0.19859	1.88885	0.336581	1.33977	0.075033	-0.19773	0.436792	0.231643	0.141773	1.94694	0.435992	0.963984	0.486769	-0.0103153	0	0.5001	0.270654	1.353	1.30836	1.2997	-0.0999035	1.28644	2.06243	-0.673669	-0.121669
EPs down regulated genes	Pita_unigene319	-0.456135	-0.714417	-0.0477061	-0.869847	0.113465	-0.281065	-0.0469181	-0.0766441	-0.0441062	-0.325723	0.879953	-0.192275	-0.354858	-0.611034	-0.778882	-0.627659	0.376122	-0.441474	0	0.415561	1.14359	0.467748	0.861999	0.863335	0.859677	0.724048	0.995468	0.994501	1.1028	0.850954	0.88481	0.164219	0.462725	-0.136303	0.301591	0.0976744	-0.172039	0	0.0268454	0.224959	0.697814	0.292192	-0.868817	0.276858	0.242758	0.328703	0.144205	-0.0477742
EPs down regulated genes	Pita_unigene31083	-0.653935	-0.36555	0.161923	-1.19282	-0.521697	0.368272	-0.278647	-0.933629	-1.19282	-1.19282	-0.764644	-1.03525	-0.641866	-0.0576487	-0.432388	-1.19282	-0.287759	-0.214417	0	2.2487	0.298744	2.58368	0.0746517	1.00848	2.2336	0.685908	-0.166856	-0.449296	-0.59616	1.09813	-0.751487	2.52889	1.02686	2.20711	1.52377	1.42058	2.6768	0	-1.0161	-0.253475	-1.19282	-0.0497915	-1.19282	0.47279	-1.19282	-0.278684	-0.275741	-0.892916
EPs down regulated genes	Pita_unigene30908	-1.52529	-1.52529	-0.00958299	-1.52529	-1.52529	0.0799034	-0.64247	-1.52529	0.501883	-1.23921	-0.523442	-0.41822	-1.52529	-0.96455	0.0616555	-1.52529	-1.52529	0.33962	0	1.00291	1.40113	0.724515	1.08583	0.974476	0.27538	1.31605	1.94076	0.298819	0.995957	0.802676	0.225695	0.872402	0.645725	0.589655	0.689288	0.103628	1.03642	0	1.5629	1.97196	0.514171	1.67661	0.194307	0.172641	0.566037	0.0412077	0.582254	0.567197
EPs down regulated genes	Pita_unigene30772	-0.999429	-0.999429	-0.999429	-0.999429	-0.27045	-0.999429	-0.999429	-0.999429	-0.999429	0.503321	0.675049	-0.999429	-0.999429	-0.194688	-0.0598436	-0.159345	0.291983	-0.999429	0	0.588347	1.33214	1.14536	0.0277594	1.63779	1.36481	2.17645	2.15023	0.204071	1.66372	1.86959	0.45645	1.00246	1.43318	-0.999429	2.08225	1.81115	0.975402	0	-0.346751	-0.999429	-0.287826	1.37312	0.478202	-0.999429	-0.999429	-0.134026	1.28856	-0.999429
EPs down regulated genes	Pita_unigene30344	-0.456624	0.405597	-0.94012	-1.21268	-0.488247	0.432417	-0.383215	0.257949	-1.04399	-0.841183	-1.03098	0.256194	-0.442684	0.822114	-1.27424	-1.44728	-1.35371	0.394623	0	1.12767	-0.429354	1.27466	0.330925	0.242309	1.11165	0.910029	-0.723912	0.322233	0.371509	0.849761	0.929987	1.57586	-0.708335	0.584748	0.715793	1.43501	0.113007	0	-0.104849	-1.1028	-0.673197	0.501535	0.545814	-1.02887	0.112733	0.209657	0.36935	-1.23139
EPs down regulated genes	Pita_unigene30184	-0.785603	-0.265682	-1.38917	-0.0459001	-1.01753	-0.900001	-0.807044	-0.438019	-0.757535	-0.36232	-0.731334	-0.853163	-0.980227	-0.120391	-1.26527	-0.589205	-0.821612	-0.686921	0	0.875942	0.600125	-0.14576	1.05281	0.722845	-0.395485	0.896528	0.777735	1.14762	0.862781	-0.613872	1.14114	0.889974	0.487199	0.870271	0.573774	-0.349396	0.882633	0	-0.739543	-1.42946	-0.296611	-0.332314	0.0969877	-0.530355	-1.61189	-1.39586	-1.08962	-0.989351
EPs down regulated genes	Pita_unigene29945	-0.15266	-0.499839	0.179899	-0.752175	-1.33184	-0.126904	0.462113	-0.00599981	0.358464	-0.281279	-0.563212	0.146273	0.363106	0.363021	0.462843	-0.465474	-0.71793	0.352542	0	0.0513798	0.627301	-0.0157905	1.44793	0.0352684	-0.309485	0.997227	0.635501	1.53659	0.53812	0.486818	1.53583	0.554976	0.416045	0.933138	0.252535	0.431141	0.88474	0	-0.44464	-0.850735	-0.67543	-0.688577	-0.488974	-0.0831619	-0.18174	0.523306	-0.40834	-0.420388
EPs down regulated genes	Pita_unigene29866	-0.807504	-0.807504	-0.807504	-0.807504	-0.807504	-0.807504	-0.807504	-0.807504	-0.807504	-0.807504	-0.807504	-0.807504	-0.807504	-0.807504	-0.807504	-0.807504	-0.807504	0.398164	0	-0.807504	-0.807504	-0.807504	1.9579	2.69979	1.80228	-0.807504	-0.807504	1.87327	1.25366	1.77718	1.97908	-0.807504	-0.807504	2.39222	2.06974	1.85677	2.06754	0	0.460434	1.63032	-0.807504	-0.807504	-0.807504	-0.807504	-0.807504	-0.807504	-0.807504	-0.807504
EPs down regulated genes	Pita_unigene29545	-0.775635	-0.657447	-0.468731	-0.462669	-0.214225	-0.295709	-0.0835711	-0.00891989	-0.264019	-0.106694	0.205306	-0.0142406	-0.390058	-0.630206	-0.74077	-0.465566	-0.431459	-0.369703	0	-0.116183	-0.397322	-0.447243	1.80668	0.0878587	0.141884	0.155017	-0.110282	1.44693	0.428228	0.394082	1.67793	-0.242418	0.0915808	1.20515	-0.100082	-0.171289	1.39542	0	-0.58859	-1.00002	-1.00002	-0.778333	-0.884918	0.675	-1.00002	-0.726638	-0.356418	-0.832458
EPs down regulated genes	Pita_unigene29502	-0.76352	-1.35935	-1.2489	-1.06869	0.479415	-1.64456	-0.700677	-0.259329	-0.649475	0.416196	1.07002	-0.7541	-0.55726	-0.930336	-0.390789	-0.129207	0.878652	-1.53642	0	0.581269	0.998356	0.726058	-0.172534	0.884558	1.65786	2.12218	2.50275	0.444873	1.6669	3.01064	0.069622	1.04577	0.750446	-0.108006	1.32276	1.09526	-0.60529	0	-0.233527	-1.15099	0.76465	-0.870546	0.250814	0.863484	-1.27075	0.840707	1.8254	-0.226446
EPs down regulated genes	Pita_unigene29337	-0.255837	-0.340442	0.288603	-0.294916	-0.307679	1.21004	-0.967203	0.169953	-0.606261	0.279061	0.509145	-0.451659	-0.488485	0.188191	-0.848801	-0.198753	-0.252287	0.196118	0	1.85733	1.20319	1.36158	-0.36136	0.20413	1.40667	0.315165	0.697452	0.681324	0.0622169	0.327022	0.652916	1.5404	0.911946	1.39097	0.829027	1.42953	1.39869	0	0.183296	0.0576671	0.219224	-0.24935	-0.0765448	1.5236	1.94271	1.18974	1.3893	1.59589
EPs down regulated genes	Pita_unigene29038	-0.642053	0.73468	-0.642053	-0.642053	-0.642053	-0.642053	-0.642053	-0.642053	1.52121	-0.642053	-0.642053	-0.642053	-0.642053	-0.642053	2.76703	-0.642053	0.0426785	0.0703747	0	-0.093671	1.29772	1.57585	0.904126	0.934737	0.694632	-0.104616	1.34157	0.568408	1.96529	0.77187	0.117684	1.57608	2.98061	3.53221	0.286547	2.98037	3.47256	0	-0.642053	-0.642053	-0.642053	-0.642053	0.322834	-0.642053	0.545857	-0.642053	-0.642053	0.204113
EPs down regulated genes	Pita_unigene28968	-0.661142	2.31322	1.24993	-0.661142	-0.661142	-0.661142	-0.661142	0.648947	0.767181	0.175616	-0.661142	-0.661142	-0.661142	0.377655	1.53297	-0.661142	-0.661142	-0.661142	0	3.48245	2.93968	-0.661142	1.45454	0.948837	1.97733	2.60376	2.58761	1.69982	0.383942	1.88089	1.5002	2.89385	2.44823	0.198721	0.438566	1.45501	0.494929	0	-0.202344	2.19581	0.0895949	-0.661142	-0.661142	2.22374	0.896187	-0.176268	0.299988	1.60854
EPs down regulated genes	Pita_unigene28926	0.521809	-0.0291809	0.44683	1.38288	-0.459744	1.40077	0.443386	-1.03942	1.2658	1.82571	-0.361745	1.31704	0.177024	-0.0272918	0.263352	1.06949	-1.03942	0.658112	0	2.53137	1.83706	1.85351	1.99221	2.69327	1.7818	1.82337	2.95194	1.74695	1.21699	1.82258	1.64348	2.07037	1.83492	1.3246	1.80731	1.035	1.48045	0	-1.03942	-0.0542137	1.2782	-1.03942	-1.03942	-1.03942	-1.03942	-1.03942	-1.03942	1.11811
EPs down regulated genes	Pita_unigene2885	-0.908397	0.0232364	-0.510385	0.113744	1.15703	-0.569036	-0.908397	-0.0878685	-0.908397	0.955182	1.06806	-0.908397	-0.908397	0.228082	-0.634598	-0.0290846	0.853995	-0.344043	0	2.1995	1.62907	0.976531	1.30789	1.76619	1.99522	1.80668	1.55582	1.9357	1.05614	1.33176	1.79203	1.8774	1.37998	0.588094	1.2408	0.904279	0.717032	0	-0.908397	-0.908397	-0.426199	-0.105308	-0.221816	-0.908397	-0.718614	0.367043	-0.189855	-0.351981
EPs down regulated genes	Pita_unigene28827	-0.585313	-0.585313	-0.585313	-0.585313	-0.244366	0.068333	-0.585313	-0.585313	-0.585313	-0.396346	-0.585313	-0.585313	-0.585313	-0.585313	-0.585313	-0.585313	-0.193281	0.0462519	0	1.5714	-0.585313	2.02382	1.63315	2.46436	-0.231159	1.36347	-0.585313	1.05803	1.88491	-0.585313	1.01757	1.89213	-0.188627	1.91988	2.65662	0.0325721	2.03893	0	1.69663	-0.585313	2.18562	1.79896	1.11247	1.17833	2.62563	-0.585313	-0.585313	-0.585313
EPs down regulated genes	Pita_unigene28822	-0.45729	0.210192	-0.515395	-0.336974	0.844788	0.133509	-0.21072	0.601075	-1.1134	0.829531	0.641232	-0.626057	-0.362616	0.303015	-1.60311	0.370925	0.0586285	0.0301122	0	1.8229	1.57561	0.870414	0.673638	0.854501	1.1411	1.8725	1.02445	0.783198	0.814173	1.02589	0.682733	1.58425	1.32379	0.864065	0.848284	1.45332	0.898718	0	1.51137	0.97116	3.17437	0.353333	1.07686	-0.24964	1.72663	1.27861	0.0335166	2.04861
EPs down regulated genes	Pita_unigene28694	-1.04548	-1.03562	-1.00211	-0.831682	-1.17592	-1.17592	-0.5804	-1.00488	-1.17592	-0.895136	-1.17592	-1.08493	-0.87499	-1.02481	-1.17592	-0.919632	-1.17592	-1.0809	0	-0.999706	0.549865	0.787083	0.335019	-0.875136	1.16213	-1.17592	0.117733	0.193847	-0.895949	0.830567	0.169087	-1.0976	0.284026	-0.0155732	-1.17592	0.49387	-0.0929463	0	-0.605998	-1.04078	-0.366504	-0.943782	-0.830171	-0.988873	1.34107	-0.714898	-0.851409	1.30973
EPs down regulated genes	Pita_unigene28624	-1.2819	-0.362895	-0.5722	-0.848037	-0.0518026	0.304262	-1.2819	0.717157	-0.12411	0.825191	-0.61986	-0.08112	-1.2819	-0.331064	-0.572148	-0.267491	-0.650382	-1.2819	0	0.272972	0.617407	0.679882	0.435579	0.791031	2.04941	0.840634	2.12159	1.23878	1.62346	2.4599	1.17324	-0.00115279	-0.308091	0.763379	0.14924	1.1745	0.481465	0	-0.0914982	-1.2819	-0.0932989	-0.395525	0.000711858	-0.587522	-1.2819	-0.771848	2.05054	-0.640576
EPs down regulated genes	Pita_unigene2843	0.100132	-0.633238	0.766038	0.53419	-0.303465	1.06059	-0.782322	-1.51852	0.746702	0.286762	-0.493059	0.504771	-0.273858	-0.657583	0.530457	0.120553	-0.923103	0.529168	0	1.00944	1.50495	1.40158	1.01682	1.29044	1.64116	0.351649	1.04194	1.11438	0.486325	1.0504	0.96509	0.154935	1.47645	0.441211	0.820618	0.680258	0.744847	0	-0.416083	0.0426095	-0.551575	-0.503961	0.0496431	-1.30116	-0.557851	-0.0326676	-0.077566	-0.761632
EPs down regulated genes	Pita_unigene27829	-0.153353	-0.737653	-0.12396	-0.0583329	0.0837621	-0.160996	0.00597372	-0.217881	-0.0103385	0.84008	0.208467	-0.841392	0.0365823	-0.0919694	-0.44789	0.141874	-0.177639	-0.591216	0	1.16193	0.852495	0.076957	0.00126961	0.287422	0.602583	1.06489	0.850124	0.907059	0.0889771	-0.177061	0.746021	1.28315	1.05873	1.16127	1.01208	0.684748	1.28964	0	0.345231	0.573961	1.35105	0.59074	0.0386148	-0.757109	0.705965	-0.0248019	0.060479	0.358549
EPs down regulated genes	Pita_unigene27706	-0.00837226	-1.04657	0.164459	-1.04657	-0.629597	-0.648729	-0.100624	-1.04657	-0.113469	-1.04657	-0.70152	0.153104	0.206341	-1.04657	-0.182311	-1.04657	-0.76994	-0.733908	0	0.848959	0.835058	0.675024	0.367459	0.669552	0.562404	0.0926821	0.097438	0.1901	0.61984	0.041905	-0.323483	0.216968	0.52773	0.261865	0.952273	0.497013	0.416927	0	-0.599652	-1.04657	-0.597921	-0.282801	0.0884995	-1.04657	-1.04657	0.0526885	-0.809489	-0.714237
EPs down regulated genes	Pita_unigene27485	-1.05428	-0.455881	-0.713521	0.306549	-0.957878	-0.960387	-1.19618	-0.859499	0.00361184	0.687157	-0.712547	-1.11366	-1.19618	-0.709064	-0.559186	-0.166009	-1.19618	-1.01878	0	-0.888506	0.155345	0.0863052	-0.155307	0.040397	0.357006	-0.466501	0.706978	0.863969	0.862037	0.196729	0.185809	-1.02107	0.445286	0.360664	-0.397496	-0.246567	0.143039	0	0.124472	0.361565	0.474486	0.0196918	-0.185269	1.06315	-0.33302	0.996796	-0.0948483	-1.06106
EPs down regulated genes	Pita_unigene27268	-1.13326	-0.897386	-1.13326	1.38144	-0.925008	-1.13326	-0.959815	-1.13326	-1.13326	1.63194	-0.945662	-1.13326	-1.13326	-1.00013	-0.996931	1.37178	-0.854274	-1.13326	0	0.836382	0.795812	-1.13326	1.28838	0.905291	0.862553	2.18064	1.57707	1.9446	2.01724	1.82125	2.08013	1.28704	0.575195	1.12066	1.31346	1.29315	1.51699	0	-0.558625	-0.932541	-1.13326	-1.13326	1.06638	-1.13326	0.875138	-1.13326	-1.13326	0.697848
EPs down regulated genes	Pita_unigene27223	-1.32023	1.69995	0.0382938	-1.1958	0.531163	-0.659801	-1.47536	0.918275	0.29483	-1.13084	0.449667	-1.28153	-1.38512	0.661983	0.270298	-1.14429	0.28036	-0.727412	0	1.1792	0.514668	0.664293	0.922601	0.489638	0.468976	1.10384	0.433212	1.09979	0.672861	0.530975	1.12315	0.975893	0.650312	1.42839	0.603841	0.553212	1.3604	0	-0.289623	-0.757956	-1.21104	-0.217796	-0.118596	-1.37111	-0.357115	-0.109545	-0.870799	-1.47536
EPs down regulated genes	Pita_unigene26936	0.807995	0.163171	0.918553	0.0502874	-0.340992	0.640527	0.592585	0.524731	0.471609	0.900596	-0.278955	0.497119	0.0263109	-0.15346	-0.30684	0.0427209	-0.74306	0.346279	0	2.09389	2.29913	1.29193	0.853985	0.784823	1.55785	1.19118	2.06494	1.56735	0.714263	0.962383	1.02591	2.21855	2.04805	1.3515	0.839274	1.36038	1.48104	0	-0.3374	-0.626538	0.991442	-0.319507	0.731631	-0.521785	0.961041	0.497638	-1.36136	-0.177365
EPs down regulated genes	Pita_unigene2668	-2.37647	-0.439586	-2.25784	-1.03289	-0.825313	-1.18613	-2.04767	-0.715517	-2.12922	-0.797198	-0.995781	-0.856085	-1.7597	-0.156959	-1.98332	-0.646152	-0.459485	-0.634061	0	-0.393236	-0.0317584	-0.361197	-0.737851	-0.0103198	-0.0390096	0.183227	0.182203	-0.470252	-0.0539956	0.330036	-0.543732	0.0372809	-0.132282	-0.204951	0.226508	0.475155	-0.441584	0	0.10801	0.234441	-0.338461	-1.55192	-0.0702771	-0.129752	-2.62896	-2.08612	-2.51869	0.697985
EPs down regulated genes	Pita_unigene26573	-0.000694303	0.163075	-1.07337	-1.18408	-0.0236793	0.757348	-0.0897069	-0.176926	-0.405095	-0.892148	0.418869	0.657259	0.186816	-0.0570026	-0.457451	-1.03565	0.0196263	0.944078	0	0.516473	0.583397	0.636345	0.530895	0.0873095	0.297553	0.941886	0.607244	0.660733	0.152782	0.63023	0.646597	0.611102	0.628977	0.470562	0.169573	0.168904	1.03281	0	-0.436306	0.0432549	-0.0393779	-0.039755	-1.10413	0.432084	0.0905531	-0.131543	0.0937731	0.167713
EPs down regulated genes	Pita_unigene25869	0.156355	-0.388407	1.15514	0.724119	-1.03973	0.967739	-1.30974	-1.30974	1.24437	0.385688	-0.34831	1.07662	-0.767706	-1.30974	0.605126	0.89344	-0.981456	0.0823201	0	1.06835	1.61892	1.14406	1.24109	1.76265	1.80447	0.853849	1.26507	1.12557	1.21178	1.51842	1.28713	0.877976	1.50998	0.681661	1.26194	0.94674	0.971909	0	-1.30974	-0.189485	0.0729239	-1.02677	0.712907	-0.787266	1.07464	0.579717	-1.01934	0.224678
EPs down regulated genes	Pita_unigene25450	0.272646	-0.758383	-0.0711008	1.37702	-0.542624	-0.414788	0.122279	-0.405577	-0.494841	0.375189	-0.272533	-0.871396	0.0942055	-1.12975	-0.164756	0.735192	-0.196458	-0.280463	0	-0.254491	1.14945	1.09014	0.85871	0.992181	2.14496	0.0431769	0.5381	0.756094	0.762147	1.61299	0.852068	0.418784	1.14006	1.36216	1.21388	2.17114	0.956181	0	0.0512778	-0.331891	0.316261	0.864832	-1.43419	-0.583371	-0.465899	-0.27841	-0.290998	0.102218
EPs down regulated genes	Pita_unigene25410	-0.546453	-0.546453	-0.546453	-0.546453	0.411952	-0.546453	-0.546453	-0.546453	-0.546453	-0.546453	0.0889136	-0.546453	-0.316162	-0.546453	-0.546453	-0.546453	0.360299	-0.546453	0	2.74695	-0.27036	-0.42122	2.55015	-0.349847	-0.415917	2.42717	-0.435632	2.29768	-0.430631	-0.546453	2.28834	2.76811	-0.148488	2.71656	-0.341359	-0.279344	2.69873	0	-0.418489	-0.546453	-0.546453	-0.546453	-0.333946	-0.546453	-0.39721	1.82184	-0.546453	-0.546453
EPs down regulated genes	Pita_unigene25213	1.99089	-0.764213	-0.764213	-0.764213	-0.764213	-0.764213	1.64643	-0.764213	-0.764213	-0.764213	-0.764213	-0.764213	1.61571	-0.764213	-0.764213	-0.764213	-0.764213	-0.764213	0	-0.0774704	1.01736	-0.342369	1.49324	0.122442	1.0788	-0.764213	1.10273	1.18887	-0.0864642	2.02448	1.47322	0.462371	1.0819	1.06409	0.366169	1.42599	1.26075	0	0.0522337	-0.764213	-0.764213	0.636418	-0.764213	0.320882	-0.764213	-0.764213	1.40122	-0.764213
EPs down regulated genes	Pita_unigene25133	0.369163	0.527994	0.384586	0.725214	0.132411	0.590532	0.707848	0.689951	1.84427	1.35846	0.170364	-0.0241925	-0.0114437	-0.105388	1.0371	0.232108	-0.64637	-0.641972	0	1.25678	1.66829	1.72358	0.462322	1.11652	0.856487	1.85754	2.68495	1.22634	1.04271	1.01132	1.22954	0.837819	1.57719	0.367301	0.52565	0.0831943	0.784223	0	0.598792	0.874242	1.83451	0.123869	0.556172	1.38951	0.726895	0.140647	-0.290786	0.305029
EPs down regulated genes	Pita_unigene25129	-0.146158	-0.194152	-0.18174	0.288786	-0.508045	0.16126	-0.490454	0.239971	0.35752	0.583768	-0.312725	-0.633015	-0.363464	0.0125236	0.193815	0.381023	-0.315736	-0.905422	0	1.33042	1.40218	0.633206	0.688268	1.22361	1.06691	1.64317	1.82023	1.15107	0.632985	1.3657	1.22892	0.710832	1.34814	-0.1813	0.634034	0.767014	0.736818	0	-0.0249078	0.127486	-1.63309	-0.370359	0.456791	0.484216	0.57399	-0.271094	0.155815	-0.376793
EPs down regulated genes	Pita_unigene25115	0.897134	-1.01655	-0.751129	-0.832376	0.828065	0.683512	0.674314	-1.14841	-1.14841	-0.79096	0.835209	0.810538	0.860781	-1.14841	-1.0049	-1.14841	0.637122	0.757699	0	0.985854	0.631745	0.706361	1.08739	1.61644	1.0637	0.955849	0.838424	0.990461	1.31597	0.626465	0.899753	1.07409	0.814786	0.612048	1.60034	0.630824	0.807556	0	0.619994	-0.815281	1.27398	1.46812	-0.739848	0.907275	1.64655	1.10664	-0.91058	0.458223
EPs down regulated genes	Pita_unigene25077	0.651415	-1.79886	-0.727771	-1.27091	0.839905	-1.79886	0.789419	-1.79886	-1.79886	-1.4862	0.870894	-1.79886	0.860447	-1.79886	-1.79886	-1.79886	1.13526	-1.79886	0	0.750289	-0.224888	1.28701	0.116186	0.989915	0.781177	1.23473	0.126605	0.770164	0.944881	0.729775	0.984219	0.892723	0.365674	0.328036	0.957634	0.533067	0.801262	0	0.414735	0.128488	0.264185	0.544985	0.68391	1.44454	1.14495	-1.79886	0.272642	-1.79886
EPs down regulated genes	Pita_unigene2504	-0.355197	-0.0457114	0.499437	0.982508	0.629552	-0.465245	-1.31443	-0.660987	-0.680944	-0.379079	0.92304	-0.879877	-0.820835	-0.569427	-0.702674	-0.176444	0.267246	-0.52556	0	0.821941	0.741446	0.717666	1.56861	1.69827	0.0279526	0.432607	0.219615	0.944007	0.421322	-0.500809	0.932302	0.255043	0.449942	0.0131881	0.189817	-0.508465	0.319498	0	0.554984	0.166292	1.24763	0.258911	0.712407	0.729065	-0.622022	0.0776806	0.428907	-0.30129
EPs down regulated genes	Pita_unigene24978	1.70713	-0.199696	1.29114	1.58566	0.689433	0.687291	0.800818	-0.195331	-0.229061	0.741683	0.748952	0.180006	1.40627	0.238827	0.834614	0.802553	0.850521	0.542884	0	2.54129	1.77733	1.48386	2.48132	2.62542	2.36936	1.43865	1.33446	2.22288	1.48402	1.315	2.09547	1.48045	1.34446	1.58685	1.05885	1.55225	1.89233	0	-0.472773	0.200147	-1.07272	-0.81038	-0.80742	-1.07272	-1.07272	0.304626	-0.162034	-1.07272
EPs down regulated genes	Pita_unigene24690	-0.637512	-1.29686	-1.29686	-1.29686	-0.0758091	-1.29686	-0.935877	-1.29686	-1.29686	-1.29686	-0.484332	-1.29686	-0.60583	-1.29686	-1.29686	-1.29686	-0.226654	-1.29686	0	-0.0957576	-1.29686	-0.338835	0.095591	0.0788564	0.907882	0.151213	-1.29686	0.179543	0.0750164	0.926667	0.00367703	0.251627	-1.29686	0.118372	0.0265251	0.944969	0.0160205	0	1.26013	1.62951	0.953399	-0.564507	-0.0491822	-0.256701	0.856829	-0.920884	-1.29686	0.977352
EPs down regulated genes	Pita_unigene24577	-0.880689	0.617132	-0.520888	1.86151	-0.587493	0.808082	-0.843835	-0.522971	-0.79453	-0.548345	-0.41671	-0.474536	-0.591919	-0.519248	-0.566648	-0.630791	-0.954834	-0.59281	0	3.13135	0.928967	1.90034	0.777572	0.964372	0.482265	0.104696	0.287544	-0.230376	-0.371074	-0.16058	-0.158564	0.0760098	0.1595	-0.0517989	-0.256017	0.0873311	-0.363862	0	-0.642897	-0.56677	-0.570913	-0.490124	-0.931829	-0.694925	-0.276445	-0.820292	-0.771086	-0.824813
EPs down regulated genes	Pita_unigene2445	-0.867733	-0.824767	-0.920395	-0.598979	-0.871283	-0.830769	-0.770608	-0.920395	-0.920395	-0.467622	-0.83819	-0.756695	-0.696839	-0.742274	-0.853832	-0.414051	-0.62826	-0.834291	0	-0.872832	1.00855	-0.877411	0.781065	0.738904	0.899636	-0.623289	1.27515	0.812157	0.972811	1.14991	0.854155	-0.8605	1.57133	1.7367	1.71733	1.65098	1.71674	0	0.276905	-0.825431	1.10164	1.26873	-0.920395	-0.8018	-0.920395	-0.806584	1.47142	1.1921
EPs down regulated genes	Pita_unigene23923	-0.793292	0.826303	2.40636	1.19652	-0.217879	0.734888	0.0605999	-0.0231199	1.03212	1.18944	2.42422	0.188445	-0.425033	-0.944661	-0.680232	-0.332777	-1.15103	-0.268122	0	1.20291	0.954195	1.93367	2.57818	3.16047	1.34922	1.16264	1.40338	2.09319	2.56554	1.55552	2.61241	0.494859	-0.899119	0.283575	0.560387	-0.375592	0.294842	0	-0.791759	-1.22881	-0.300311	-0.341345	-0.953567	-1.38316	-0.481735	0.593935	-0.11777	-1.3427
EPs down regulated genes	Pita_unigene23835	-0.582713	0.202781	1.23169	-0.593513	1.10986	-0.337724	0.0768539	0.475359	-0.614668	-0.824545	1.76059	-0.389899	-0.6817	0.31671	-0.676142	-0.680744	1.09548	-0.250992	0	1.2802	2.35864	0.809957	2.02875	1.94549	2.1032	1.62599	2.36593	2.03822	0.751482	2.27659	2.16553	1.57327	2.16328	2.10827	1.64859	1.87081	2.59764	0	0.10961	0.516218	-0.824545	-0.824545	-0.824545	-0.824545	-0.824545	-0.824545	-0.824545	-0.824545
EPs down regulated genes	Pita_unigene23792	2.28743	-0.580371	-0.566364	-0.0302095	-0.276237	0.157372	1.48785	-0.554897	-0.818073	-0.639215	-0.298692	-0.521026	1.74826	-0.583249	-0.818073	-0.488012	-0.488377	-0.280023	0	3.01247	1.35924	1.92254	1.62576	-0.284212	2.23935	0.693178	0.449684	0.410639	-0.386638	0.785951	0.851055	2.23864	1.8941	0.843146	-0.601923	1.17808	0.722068	0	-0.345364	-0.493355	-0.736088	-0.733215	-0.818073	0.311608	-0.512194	-0.719917	-0.818073	-0.818073
EPs down regulated genes	Pita_unigene23657	0.122891	-0.328818	1.18923	1.32864	0.365079	-0.479494	-0.069182	-0.365624	-0.22087	-0.250638	0.0672198	-0.342021	0.18391	0.28913	-0.748523	0.241861	-1.48892	0.367263	0	2.15786	1.02188	2.58678	1.40653	2.55651	2.02649	-0.093933	0.128802	1.65262	2.43785	0.0978866	1.45293	0.552056	1.465	0.880567	1.38515	0.0755063	1.19391	0	0.697822	0.609366	0.666791	0.629443	-0.461783	1.2194	0.587177	-0.677381	-0.394428	0.259006
EPs down regulated genes	Pita_unigene23289	0.107642	0.623005	1.28956	1.48996	0.585464	0.823588	-0.481398	-0.522949	0.22282	0.300068	-0.722572	0.0842763	0.359534	0.48216	0.304854	0.63106	0.147371	0.223228	0	2.00642	1.02687	1.47103	1.45811	1.38961	1.32727	0.592012	0.597186	0.785603	0.484619	-0.136138	0.807929	1.35222	1.19807	1.30524	1.07052	0.794759	0.936548	0	-0.933331	-0.926298	-0.542747	-0.638592	-1.49677	-1.02994	-1.12164	-1.12301	-0.640385	-1.49677
EPs down regulated genes	Pita_unigene2293	0.273417	-0.38086	-0.260309	0.0987245	-0.979595	-0.0875535	-0.979595	-0.276016	-0.979595	1.11036	1.3212	-0.769188	-0.380749	-0.979595	-0.350669	-0.642125	-0.616567	-0.979595	0	1.63942	3.65398	1.8943	1.46575	2.72863	0.968866	-0.457381	0.870302	1.8859	2.16564	0.511732	1.55114	1.88955	2.85914	1.15711	2.30202	0.884848	2.38628	0	-0.643663	0.220949	-0.979595	-0.979595	-0.42385	-0.979595	-0.28008	0.0091235	0.999241	0.107979
EPs down regulated genes	Pita_unigene2292	1.37331	0.917608	-1.13233	0.722596	0.392252	0.22895	0.478352	-0.585862	-0.718509	0.590551	1.50558	-0.660178	0.498426	-0.164009	-0.559194	0.522558	0.104311	-1.17851	0	1.92348	1.99357	2.12394	1.76454	0.861423	1.83558	1.25306	2.23845	2.1301	0.61421	1.51076	1.93992	1.85319	2.52011	1.73882	1.1609	1.74084	1.11582	0	-1.03092	0.34882	0.981538	-1.50235	-0.0895589	-1.50235	0.866088	-0.0496278	0.240646	-1.50235
EPs down regulated genes	Pita_unigene22525	-0.687079	0.498247	0.376332	-0.687079	0.893733	0.852747	-0.687079	0.389157	0.761949	0.540544	1.3368	1.10262	0.753017	1.02182	0.153691	0.532978	0.579534	0.928869	0	3.19999	1.26335	3.01079	2.6703	1.15556	2.22069	2.05026	0.785286	2.62185	0.244372	1.15425	2.16725	2.95698	1.31424	3.22067	2.19537	2.16387	3.35607	0	-0.687079	-0.687079	-0.687079	-0.687079	-0.687079	-0.687079	-0.687079	-0.687079	-0.687079	-0.687079
EPs down regulated genes	Pita_unigene22247	-0.894517	-0.894517	0.691172	-0.894517	-0.894517	-0.138997	-0.894517	-0.894517	1.08103	-0.32602	-0.894517	-0.112164	-0.894517	-0.740428	0.791435	-0.740448	-0.894517	-0.191712	0	-0.672718	1.51329	0.448265	0.547555	1.27548	-0.0179669	-0.314586	2.09895	1.14188	1.67038	0.979074	0.997925	-0.49937	1.54299	1.18166	1.94845	0.714407	1.09185	0	-0.38954	1.01436	-0.894517	-0.894517	-0.569594	0.323284	-0.702696	-0.503566	-0.894517	1.04221
EPs down regulated genes	Pita_unigene22201	-0.737859	-0.889285	0.831416	-0.889285	-0.889285	-0.889285	-0.889285	-0.889285	0.749236	-0.889285	-0.889285	-0.889285	-0.889285	-0.889285	0.832587	-0.889285	-0.889285	-0.889285	0	0.68742	-0.889285	0.943776	0.833793	0.663369	0.358621	1.33617	-0.744348	0.736617	1.2977	0.705767	0.77317	1.09487	-0.681545	0.924257	0.973983	0.877065	0.709935	0	0.476191	0.9094	0.806329	0.858015	-0.889285	-0.889285	-0.889285	-0.889285	0.367906	0.482299
EPs down regulated genes	Pita_unigene21974	0.617189	0.30891	0.401545	0.628356	-0.198676	-0.886906	1.15078	0.44757	1.40012	0.634348	-0.406471	-0.3846	-0.00123255	-0.760897	-0.197665	-0.0604348	-0.343203	-1.57936	0	0.538801	0.999951	0.270036	1.0881	0.810622	2.00898	1.31258	1.72618	1.27306	1.83365	1.89844	1.47088	0.0279042	0.744293	0.0133935	0.291097	0.365532	0.567963	0	-0.832069	-0.696696	-0.33198	-1.22083	0.527722	-0.599194	-1.12472	1.41321	1.11519	0.00474507
EPs down regulated genes	Pita_unigene21376	-1.12608	-1.23404	0.560027	1.05024	0.758476	1.60059	-1.35452	-1.35452	0.0946175	-0.482261	-0.13008	0.191321	-1.35452	-0.991717	0.0235673	0.554555	0.259908	1.25721	0	1.6633	0.88288	0.741076	1.61827	1.37798	1.78682	0.633294	-0.27199	0.217984	0.0206552	0.521352	0.627792	1.42707	0.669579	1.25405	0.920141	1.51723	1.39656	0	-0.679481	-0.220498	-0.159509	0.407229	-1.35452	-0.0392846	-0.556775	0.356946	-0.407905	0.529784
EPs down regulated genes	Pita_unigene2108	-1.4334	-1.47033	-2.16632	-2.33821	0.533273	0.591702	-1.18958	-1.05231	-1.52782	-1.62051	0.475282	0.722621	-1.29363	-1.13849	-1.83455	-1.71848	0.7116	0.730499	0	0.150083	0.634792	1.13743	0.604076	0.369076	0.426516	0.573173	0.870297	0.821708	0.733666	0.65912	0.734946	0.616307	0.653069	0.805998	0.80415	0.701755	0.739945	0	0.621825	0.544399	0.361138	0.726564	0.467691	0.236794	0.556176	0.640533	1.27141	1.2324
EPs down regulated genes	Pita_unigene2028	0.732871	0.232464	1.25543	0.402131	1.04825	-0.385181	0.896462	0.0999503	1.00606	0.459928	1.20534	0.587046	0.588284	0.357946	0.615802	0.318977	0.636598	-0.00635756	0	0.820994	0.990773	0.872664	1.30824	1.18267	1.63275	1.02894	1.04098	1.76772	1.59583	1.18587	1.83582	0.797531	0.838119	0.91644	1.03868	1.20809	0.930636	0	0.529661	0.816458	0.805022	1.13247	0.800844	0.359968	0.6588	0.963595	1.0937	0.787915
EPs down regulated genes	Pita_unigene20032	-1.91894	1.08966	-1.87172	1.22682	-1.83989	0.897725	-2.12922	0.838844	-2.11604	1.05539	-2.12318	1.00863	-1.78455	0.936748	-1.94018	0.891665	-2.13868	0.936251	0	0.72943	1.1078	0.789339	1.34769	0.705453	0.962492	0.690087	1.28307	1.56426	0.879474	0.863811	1.49585	0.585899	1.26275	0.973745	0.362644	0.718844	0.90487	0	0.241628	0.0193508	0.646684	0.440784	-0.0395206	0.487871	-0.165366	0.0868104	-2.06397	-1.80335
EPs down regulated genes	Pita_unigene2001	1.02326	1.10202	1.45835	1.22119	1.32252	1.19719	0.966718	0.833444	0.913594	1.04054	1.11093	0.952009	1.11447	0.927265	1.05969	0.901805	0.937867	1.03546	0	1.55212	1.57832	1.30943	1.46338	1.50355	1.72329	1.04299	1.23479	1.42033	1.62092	1.27161	1.28957	1.35319	1.42882	1.43326	1.47066	1.31719	1.59804	0	-0.236516	-0.103223	0.0643916	-0.212776	-0.142604	0.0319585	-0.358185	-0.171074	-0.31083	-0.0960158
EPs down regulated genes	Pita_unigene19943	-0.833531	0.0519571	0.374919	-0.728105	0.0656538	0.117969	-0.577477	-0.417696	-0.072743	-0.794416	0.541869	-0.725836	-0.0956726	0.310702	0.145915	-1.11057	0.0591944	-0.520972	0	1.8158	1.20225	0.848915	-0.139125	0.282375	0.797629	0.598562	0.872161	0.248029	-0.42342	0.0597679	0.20721	1.16088	0.788243	0.485483	0.357346	0.653678	1.01953	0	0.400848	0.254278	0.270129	0.567336	0.015987	0.14996	0.716695	0.442725	0.0432984	0.0389743
EPs down regulated genes	Pita_unigene19664	-0.203532	1.14239	-1.13033	-1.41223	0.390806	-1.02217	-0.0407798	1.19549	-1.41223	-1.41223	0.327252	-1.41223	-0.180091	0.984101	-1.22213	-1.41223	0.295569	-1.19414	0	1.36682	0.96137	-0.00356641	1.76872	1.69985	1.4469	0.539404	0.39577	1.2166	1.25073	0.391325	1.4479	1.21802	0.727895	1.42647	1.23142	0.983131	1.58627	0	0.0737215	0.0756904	0.18407	-0.0386416	-1.41223	0.458677	-1.41223	-0.754744	-0.383644	-0.489482
EPs down regulated genes	Pita_unigene19461	0.661926	0.902071	0.665226	-0.000666257	0.683298	1.19418	1.03572	0.293786	0.45392	0.66263	0.185851	1.04324	0.860284	0.446701	0.306563	0.289274	0.241084	0.734917	0	0.746232	1.70786	1.58621	1.3873	0.542579	1.00762	0.500181	1.51458	1.83272	0.799041	0.852103	1.62028	0.780062	1.72264	1.58124	0.933427	0.769221	1.39955	0	-0.157295	-0.0198724	-0.627139	0.00763951	0.295734	0.597381	0.0710113	-0.942857	0.0770279	-0.93371
EPs down regulated genes	Pita_unigene18808	-0.521073	-0.507015	0.468372	-0.962272	-0.157454	-0.174313	-0.77754	-0.115243	0.156869	-0.713331	-0.0776354	-0.496609	-0.744064	-0.133138	-0.0861653	-0.726436	-0.0066306	-0.515412	0	1.13445	2.06136	0.55773	0.0202423	1.08139	1.72375	1.12465	2.19874	0.633387	1.51138	1.75672	0.463491	0.891922	2.18536	0.178535	1.30597	1.55313	0.150073	0	0.967355	1.23706	0.286987	1.03065	1.44686	1.32714	0.809374	0.210993	1.55482	-0.04928
EPs down regulated genes	Pita_unigene18742	-0.775429	-0.775429	-0.775429	-0.775429	-0.775429	1.33988	-0.775429	-0.775429	-0.775429	-0.775429	-0.775429	1.09121	-0.775429	-0.775429	-0.775429	-0.775429	-0.775429	1.09141	0	1.38171	1.39945	1.40294	1.08643	0.468657	-0.775429	1.63601	1.80942	1.46421	0.870584	-0.775429	1.37234	1.10733	1.45866	0.223205	0.296667	-0.775429	0.962029	0	0.36986	1.38553	-0.775429	-0.775429	-0.775429	-0.775429	0.771982	-0.775429	-0.775429	-0.775429
EPs down regulated genes	Pita_unigene18683	-0.441283	0.0498939	-0.281791	1.29947	0.566846	0.0709621	0.31276	0.950123	0.655562	2.09607	1.22226	0.360809	-0.352029	-0.000789086	-0.0609678	1.30911	0.402524	-0.0148097	0	1.59073	0.731411	0.578088	1.52645	0.626937	1.74408	1.77343	1.44372	2.38675	1.00086	2.19675	2.34187	1.36302	0.468779	1.11037	0.532419	1.42757	1.44892	0	0.473199	0.996515	-0.417106	-1.00982	-1.31029	0.36331	0.818923	0.785055	0.283129	0.403054
EPs down regulated genes	Pita_unigene18614	-1.03051	-0.608665	-1.03051	-1.03051	-0.89896	-0.965076	-1.03051	-0.286527	-1.03051	-0.708771	-0.692541	-0.527179	-1.03051	-0.612222	-0.949714	-0.121703	-0.660189	-0.931824	0	-0.762894	-0.727226	-0.954226	-0.405696	-0.592881	-0.615347	0.082847	0.446717	0.141905	-0.257267	-0.598072	0.752134	-0.691399	0.00327298	0.0727177	0.199405	0.140161	0.384857	0	-0.388106	-0.611519	-1.03051	-0.0526446	0.337663	-1.03051	-1.03051	0.0970866	-0.345014	1.05382
EPs down regulated genes	Pita_unigene18264	-1.50361	-1.2786	-1.50361	-0.199193	-1.03398	0.442714	-0.660357	-1.50361	-1.50361	0.625281	-0.876952	0.974325	-0.887935	-1.00303	-1.50361	0.188686	-1.50361	0.661438	0	-0.362426	0.0157553	0.262944	-0.246748	-0.395959	0.364914	0.131693	0.500354	0.114081	0.378769	0.87737	0.187266	0.0885471	0.274539	0.606376	0.336252	1.08127	0.709119	0	1.1818	1.21599	0.913985	0.847692	-0.343636	0.84349	-1.50361	1.06466	-0.00904325	1.06139
EPs down regulated genes	Pita_unigene18217	-0.102601	0.53641	-0.429511	0.891417	0.940236	0.594932	-0.156348	0.36548	0.814496	1.31991	-0.0317422	0.137289	0.376921	0.0554219	0.187054	1.16792	0.953275	1.02869	0	0.874212	0.634428	0.992151	1.80206	2.09656	0.7137	0.401898	0.631691	1.49592	1.69825	0.834873	1.62818	1.21201	0.828373	1.73328	1.70247	0.615178	1.57387	0	0.308416	-0.682742	2.61078	-0.286021	0.939166	0.959379	1.39315	1.72915	-1.14016	-1.14016
EPs down regulated genes	Pita_unigene18029	-2.08537	-0.158909	-0.69398	-0.0933247	0.0197966	-0.686401	-1.01415	0.0814663	0.018578	0.300877	0.33773	0.0200061	-2.10584	0.210058	-0.0149748	0.0948304	0.211396	-0.382537	0	0.38417	0.821379	-0.0646897	0.397174	-0.791929	0.332456	0.82829	0.568331	0.546779	0.197368	0.769304	0.516997	0.705256	0.739036	0.278308	-0.0794255	0.589209	0.228755	0	1.24398	1.49832	0.969488	0.932308	1.68011	0.876218	0.997176	0.58475	0.979998	-0.0767043
EPs down regulated genes	Pita_unigene17622	0.512249	0.583605	0.84175	0.636402	0.485288	0.844068	0.0868903	0.21023	0.0729089	-0.163218	-0.0687162	-0.0922534	0.453306	0.690036	0.810045	0.620255	0.627532	0.70167	0	1.13406	0.897822	1.29666	1.12375	0.791226	1.36853	0.528806	0.0271096	0.289487	0.00679076	0.515546	0.262336	0.813769	0.848602	0.71779	0.639537	1.10023	0.882688	0	-0.229021	-0.450583	-0.0823939	-0.369244	-0.355889	-0.406934	-0.61878	-0.27586	-0.427011	-0.751399
EPs down regulated genes	Pita_unigene17596	-1.53208	-0.771768	0.82592	-1.53208	0.642041	0.930704	-1.07414	1.35126	0.340906	0.140633	-0.110739	1.02657	-1.53208	0.0688644	-0.789	-1.53208	-0.727085	-0.230263	0	1.68939	1.66611	0.459834	1.27457	0.315559	-0.0773838	1.43881	1.86217	2.04314	0.753202	-0.35591	1.96242	1.75498	1.17699	1.66454	0.145678	0.0461743	1.5174	0	0.225889	-0.133691	0.377048	-0.0891305	-0.445989	-1.53208	2.24691	1.43464	0.18404	0.867542
EPs down regulated genes	Pita_unigene17595	-0.0820153	1.15915	-0.093932	-0.279159	0.783665	1.22922	-0.418108	-0.0542204	-2.25162	-0.717579	-0.648124	0.112949	0.312516	0.726602	-1.07519	-1.27444	-1.03957	0.308495	0	1.37331	0.799062	2.01826	1.3302	0.627895	1.14256	-0.14179	0.17604	1.34691	0.306292	-0.138177	1.30959	0.925723	0.444665	1.38544	0.738841	1.01859	1.50752	0	1.1114	-0.222847	1.10762	-0.566793	1.21553	-1.4993	0.159015	0.566259	1.10472	0.741354
EPs down regulated genes	Pita_unigene17384	-0.455234	-0.846398	-0.535624	-0.532261	-1.01126	0.0434876	-0.364351	-0.877075	-0.957291	-0.683333	0.0308695	0.137086	0.210179	-0.173522	-1.08768	-0.341794	0.329248	0.773069	0	1.83704	0.792506	0.523658	0.365605	0.109221	0.13693	1.70257	0.140097	0.0808422	-0.353557	-0.268634	-0.0623315	1.67253	1.19349	1.33227	0.444897	0.0255905	0.657539	0	-0.429476	-0.627327	-0.87604	0.292585	-0.695823	-0.786496	-1.08768	-0.994148	-0.615497	-1.08768
EPs down regulated genes	Pita_unigene17170	1.52988	1.45868	1.53232	1.36287	1.50608	0.847808	1.02489	0.445704	0.42694	0.604972	1.1849	0.432547	0.804393	0.839993	0.580838	0.716797	1.01754	0.365528	0	1.87036	1.69958	1.94643	2.02909	2.13176	2.04652	0.935691	1.1998	1.59208	1.53602	0.796375	1.45518	1.08028	1.74859	1.12648	1.62335	0.674638	1.09989	0	0.227551	0.620415	0.401649	-0.0137018	-0.105855	0.426057	0.455102	0.319302	0.643675	0.944334
EPs down regulated genes	Pita_unigene17043	-0.511091	-0.266848	1.55904	-0.762065	-0.762065	-0.335739	-0.448987	1.00742	-0.762065	-0.762065	-0.393467	-0.587243	-0.488007	1.91174	0.101926	-0.260252	0.697432	-0.180748	0	1.76334	1.92977	1.87187	0.493612	0.809299	0.928801	1.0392	0.215144	0.547678	0.127671	0.251829	0.403016	1.5676	1.47389	1.25626	0.590026	1.32297	0.987685	0	0.0885916	0.224393	-0.762065	1.09941	-0.762065	-0.361432	-0.180064	-0.762065	-0.762065	-0.373178
EPs down regulated genes	Pita_unigene16569	0.414681	-0.448521	0.0297947	0.0781782	-0.118962	-0.990107	0.252474	-0.617779	0.287268	0.215263	-0.629794	-0.703777	0.169015	-0.402291	-0.266316	-0.337207	-0.766153	-1.62124	0	1.26005	1.38784	1.30688	0.61777	1.12978	1.69197	1.0202	0.860004	0.49358	1.35693	2.02862	0.109342	1.09427	0.626642	0.318575	1.18601	1.72682	0.22181	0	-0.169741	-0.133345	-0.985936	-0.514709	-0.615845	-0.214995	0.0338384	0.124213	-0.185005	0.845834
EPs down regulated genes	Pita_unigene16279	0.576252	0.53786	0.299619	0.281256	0.181657	0.80583	0.455376	0.284217	0.000107278	-0.106261	0.163171	0.416512	0.485099	0.456817	-0.395394	-0.243341	-0.152499	0.499349	0	0.987001	0.84997	1.02454	1.32703	1.35243	1.14474	0.857686	0.49525	1.24952	1.23376	1.04935	1.23614	0.728753	0.502301	0.60376	0.676897	0.85073	0.491581	0	0.716456	0.464407	0.561309	0.737653	0.267085	0.165445	0.518134	0.619495	0.430609	0.315661
EPs down regulated genes	Pita_unigene16109	0.913887	0.406725	1.97605	1.78359	0.895903	1.20362	0.270731	0.383991	0.737808	0.880068	1.34028	-0.282092	1.20556	0.306788	0.809375	0.210351	0.725757	1.06513	0	1.96698	2.25406	1.73314	1.87753	2.50804	1.67159	1.02652	0.802249	1.58809	1.52733	1.01061	1.6569	1.00055	2.16111	1.71294	1.50633	1.14825	1.72673	0	-0.621734	-0.405101	-0.416459	-0.492716	-0.723575	-0.555765	-0.853089	0.400848	-0.160122	0.0717033
EPs down regulated genes	Pita_unigene15941	0.994077	1.3204	0.367318	0.969289	1.50441	0.797776	0.313039	0.946601	1.25185	1.36544	1.44763	-0.0406759	0.060276	0.678414	1.54029	0.442278	0.22636	-0.137897	0	1.83118	1.53757	2.65671	1.9882	1.55748	0.564656	2.09348	3.00561	2.81217	0.879694	0.838318	2.61026	1.16363	1.92988	1.74649	1.44415	-0.216748	2.61886	0	-0.447664	-0.112754	-0.313521	-0.708864	-0.457996	-0.450156	-0.933129	-0.507201	-0.627125	-0.623575
EPs down regulated genes	Pita_unigene15907	1.92634	-0.498885	-0.809096	1.06216	-0.406959	-0.6673	1.05786	-0.809096	-0.809096	1.25395	0.0595976	-0.809096	1.08662	-0.101413	-0.809096	1.16087	-0.623573	-0.596277	0	0.506827	0.823783	1.11284	0.377978	1.50279	0.756714	0.774714	0.553122	0.49779	0.514481	1.40224	0.926939	1.31177	1.36412	0.918061	0.708695	0.647457	0.671989	0	1.90689	1.19329	2.40002	2.30195	0.415299	2.15543	-0.61912	2.07472	-0.809096	0.690111
EPs down regulated genes	Pita_unigene15519	-0.834507	-2.37352	-0.136305	-0.132212	-2.31375	-0.63677	-0.233915	-2.46407	-1.02161	-1.10373	-0.678881	-0.693945	-0.547191	-2.04733	-0.756321	-1.36442	-1.88638	-0.669528	0	-0.231897	-0.285716	-0.690343	0.509646	-0.106708	0.503618	0.179258	-0.248299	0.399049	0.0947293	0.086856	0.635598	-0.660726	-0.915828	-0.121225	-0.777505	-0.301797	-0.338468	0	-0.100019	0.240858	-0.491262	0.289746	0.275029	0.181259	-0.516124	0.443881	0.418997	-0.0764557
EPs down regulated genes	Pita_unigene14955	-0.119887	0.026312	0.943879	2.06313	1.25458	-0.261488	-0.16557	0.325093	0.305391	0.213812	0.609325	-0.0221588	0.189179	-0.791591	-0.144716	-0.11187	-0.353288	-0.546742	0	1.74412	1.60602	0.588306	2.17939	2.09116	1.56965	0.665983	0.289256	0.742077	0.822928	0.754707	1.1881	0.644694	1.10115	0.692849	0.159378	1.23834	0.74262	0	-0.0914954	-0.106304	0.344841	-0.27937	-0.732929	0.109838	-0.306153	-0.789705	-0.55724	-0.746155
EPs down regulated genes	Pita_unigene1487	-1.08222	0.316574	-1.42795	-1.19736	-1.17492	-1.30584	-1.41898	0.593789	-1.53426	-1.45251	-1.34524	-1.38567	-1.30952	0.59564	-1.32804	-1.32064	-1.23863	-1.31934	0	0.194353	0.419096	0.837967	0.771463	-1.2934	0.82114	0.649633	0.694035	1.04099	-1.41634	1.23384	1.02663	0.435368	0.573474	0.940099	-1.25844	0.897718	0.969475	0	0.797605	1.12343	0.367244	0.494745	0.322701	0.613087	0.566161	0.895416	0.776127	0.586248
EPs down regulated genes	Pita_unigene14848	0.0935812	-0.378922	0.449991	1.73059	0.253136	0.545302	0.163999	-1.10513	-0.520435	0.10253	-0.246168	-0.377214	-0.855867	-1.10513	-0.487205	-0.271228	-0.336244	0.002468	0	1.9027	1.26027	0.917432	0.906315	1.53504	1.03461	1.42175	0.641563	0.446904	1.38352	0.32456	0.256976	1.03587	1.1797	-0.199588	0.372532	0.240563	0.0819245	0	0.0773711	-0.635579	0.523443	0.242578	-0.537264	-0.482486	0.705293	2.13221	0.160494	-0.496394
EPs down regulated genes	Pita_unigene14317	0.696579	0.34799	0.974386	0.870558	-0.323727	0.466081	0.57086	-0.11673	0.0642813	0.344438	-0.491112	-0.0862065	-0.0829328	-0.0329585	1.63911	0.0817538	-0.142026	0.403273	0	1.70383	2.59127	1.66574	0.73582	1.46054	2.11613	0.363873	1.90673	0.729873	0.424873	0.719809	1.44259	0.486353	2.40107	1.1746	0.893103	1.61162	1.82118	0	-0.572955	-0.260242	0.813802	-1.62642	0.395568	-0.443721	0.204802	-0.480709	-1.34422	-1.34658
EPs down regulated genes	Pita_unigene1387	-1.02504	1.52104	-1.02504	-1.02504	1.08181	-1.02504	-1.02504	1.0568	-1.02504	-1.02504	0.730696	-1.02504	-1.02504	1.27501	-1.02504	-1.02504	1.05994	-1.02504	0	2.16437	1.5533	1.78657	1.3854	1.43093	1.42929	1.4368	1.05101	1.04955	0.810466	1.00715	0.962513	2.25607	1.69504	1.54044	1.6105	1.47744	1.24974	0	-1.02504	-1.02504	-1.02504	-1.02504	-1.02504	0.26232	0.144991	-1.02504	-0.29024	-0.0822044
EPs down regulated genes	Pita_unigene1386	-1.18285	0.333116	-1.26218	-1.26218	0.139754	0.646207	-1.14067	-0.172946	-1.10633	-1.13355	0.260521	1.06701	-1.26218	0.197522	-1.26218	-1.26218	0.331622	0.904424	0	0.631854	0.198138	1.02801	0.295179	0.240475	0.436037	0.675898	0.151942	0.379436	0.170201	0.229395	0.247975	1.35554	0.00812975	0.79719	0.561542	0.418392	0.272971	0	-0.353349	-1.26218	0.476239	-1.26218	-1.26218	0.129865	-0.162745	-1.26218	-0.675529	1.50189
EPs down regulated genes	Pita_unigene13729	-0.0513238	-1.23783	-1.42415	-1.42415	-1.42415	-0.143035	1.06292	0.409671	-1.42415	-1.42415	-0.92724	0.643518	0.395175	0.760506	-1.42415	-1.42415	-1.42415	0.446562	0	-0.714546	-0.819892	-0.32671	0.136375	-1.10995	-0.340297	1.06958	0.126472	0.794626	0.563445	0.600969	0.92599	0.502367	-0.283595	1.38723	0.241251	0.0242266	1.28883	0	0.444237	-1.42415	0.973037	-0.0349565	-0.731629	1.29258	-1.42415	1.27964	0.212087	0.743843
EPs down regulated genes	Pita_unigene1362	-1.02355	-1.01964	-0.961422	-0.906868	-0.853847	-1.37566	-0.025788	-0.229391	0.457023	-0.198341	0.440219	0.167418	-1.2136	-1.02739	-0.703794	-0.847949	-0.669897	-1.22377	0	0.0359373	0.0817175	-0.274143	0.67247	-1.28276	-0.0466373	0.878253	0.834962	1.67577	0.413017	1.08984	1.34629	0.36375	-0.241288	1.21992	-1.42701	0.24875	1.46883	0	-0.532843	-0.920178	-0.681635	-0.989616	-1.25455	-0.336054	0.678664	-0.733791	-0.839539	-0.577021
EPs down regulated genes	Pita_unigene13338	-1.07397	-1.07397	0.383088	-1.07397	-0.458284	-1.07397	-1.07397	-1.07397	1.84783	-1.07397	0.209759	-1.07397	-1.07397	-1.07397	1.62662	-1.07397	0.956237	-1.07397	0	0.211044	-0.792295	0.242732	0.104118	0.356673	1.00041	0.693574	0.0517651	0.284786	0.542103	1.12364	0.904065	0.712083	-0.103482	-0.129393	0.0121247	0.381088	0.452378	0	0.161249	-0.0833875	2.84717	-0.500267	-1.01082	1.47896	0.300386	0.897874	0.647702	1.60782
EPs down regulated genes	Pita_unigene1329	-0.0869439	0.590634	-0.100128	-1.4287	-0.223945	-0.0725791	0.653006	1.09631	0.575547	-0.399813	0.401965	0.486062	0.412426	1.24958	0.0776981	-0.623989	0.447561	0.260581	0	0.319216	0.799368	-0.255311	0.433623	0.765166	0.0808035	1.13139	1.00978	1.16405	1.02398	0.664853	1.08678	1.02048	0.741281	0.784689	1.19289	0.240778	1.11197	0	0.351693	0.542727	0.662401	0.380346	-0.0813844	0.428918	0.00278631	0.411948	1.57565	1.09648
EPs down regulated genes	Pita_unigene13191	-0.447171	-0.690299	0.508621	-0.454797	0.869951	0.344453	-1.36263	-0.996311	-0.531181	-1.09657	-0.669155	0.450486	-1.41976	-0.639474	-0.329297	-0.678349	0.493411	0.351774	0	1.47313	0.828606	1.38486	0.124403	-0.289962	1.18425	0.963771	1.02888	0.449428	0.330634	0.79227	-0.0360078	1.78346	1.77339	0.74175	0.311683	1.58646	1.17714	0	0.326748	0.919884	-1.83495	-1.36225	1.15747	0.678037	1.23684	-0.103258	0.557036	-0.60131
EPs down regulated genes	Pita_unigene12846	-0.557223	-0.721674	-0.982796	-0.0205335	-0.344915	-0.615442	-0.605061	-0.752402	-0.640661	-0.173654	-0.596287	-0.459403	-0.811387	-0.766996	-0.732816	-0.162241	-0.544422	-0.439278	0	0.548871	-0.194706	0.0128765	0.361125	0.0227985	0.809798	0.507377	-0.1105	0.122435	0.242842	0.537809	0.448245	-0.0759842	0.390916	0.709848	-0.460165	0.25595	0.350634	0	0.0754202	-0.768273	0.0966627	-0.91296	-0.564926	-0.168339	-1.29513	-0.741046	-0.381602	-0.714457
EPs down regulated genes	Pita_unigene12724	0.319128	-0.503954	-0.321653	0.756729	-0.221251	-0.372417	0.524672	-0.97955	-0.344287	-0.0591081	-0.0558295	-0.405747	0.435522	-0.275217	-0.213073	0.588342	0.588929	0.244351	0	1.01907	0.720409	0.929235	0.981864	0.706841	0.75097	1.26642	0.176674	0.867329	-0.0133197	0.664531	0.823323	0.799095	0.558054	1.14464	0.448985	0.469581	0.621147	0	-0.26617	-0.671441	-1.04048	0.894788	0.184321	0.553164	-0.381546	-0.524309	-0.263265	-0.205977
EPs down regulated genes	Pita_unigene12697	1.13434	1.57017	-0.246294	-1.28429	0.876397	0.428253	-0.0937148	0.971209	-1.31219	-1.27984	0.447494	-0.975572	0.985719	1.23485	-0.335391	-1.21936	1.36651	-0.268716	0	0.877881	2.28848	2.04026	1.6508	1.56975	1.59335	0.438162	1.66212	0.710441	0.695516	0.58841	1.10559	1.02147	2.38745	1.0571	1.28939	1.66258	0.996916	0	-0.244177	0.134101	0.498093	-1.47246	-0.0966776	-0.17799	-0.254855	-0.101733	0.714643	0.208681
EPs down regulated genes	Pita_unigene12649	-0.117126	-0.203808	0.083243	-0.526759	1.43317	0.182789	-0.336609	-0.183373	0.464623	-0.310829	1.30217	0.0996403	-0.311332	-0.232037	-0.244988	-0.690027	0.831082	-0.169581	0	0.557347	0.974058	1.47757	0.950615	1.31371	0.927167	0.789356	1.52238	1.03417	1.5714	1.52817	0.808841	-0.0410377	0.547014	0.32735	0.895015	0.758383	0.535001	0	-0.929176	-0.619643	-1.30272	-1.20189	-1.4304	-0.607395	-0.853201	-0.932326	-0.677179	-0.170919
EPs down regulated genes	Pita_unigene12416	0.470023	1.45041	2.10463	1.70008	0.759157	1.08338	-0.0131325	0.722706	0.961848	1.30698	0.986048	0.505405	0.688885	0.951895	0.908367	1.13128	0.500143	0.572743	0	1.72802	2.09141	1.51435	2.16871	1.81103	1.82935	1.11544	1.77026	1.8324	1.49555	1.45476	1.68171	1.48451	1.91735	0.905277	0.758271	1.19012	0.956871	0	-0.227851	-0.0897452	-0.0885623	0.268694	-0.715168	1.30384	-0.352757	-1.00423	-1.65593	-0.281344
EPs down regulated genes	Pita_unigene12239	-0.406744	-0.144739	0.707106	1.151	0.0751766	1.02332	0.287499	-0.519229	0.919282	1.55789	1.54876	0.119078	-0.229526	-0.167462	0.123281	0.546425	-0.43584	0.0548768	0	1.77274	1.61957	1.33962	1.64781	2.48193	2.44682	1.51675	2.2974	2.38924	2.46834	2.3526	1.92984	1.48227	0.713866	0.303889	1.75137	1.39088	1.55968	0	0.212217	0.633237	0.103976	-0.524344	-1.45502	-0.988555	0.863892	-1.2809	-1.11364	-1.07734
EPs down regulated genes	Pita_unigene1219	0.0498995	0.38867	-0.414728	1.13964	-0.0850945	0.374063	0.106654	0.365769	-0.232943	1.02938	0.247305	0.510445	-0.113644	0.113952	-0.604455	0.77946	-0.115651	0.316294	0	0.929641	0.981106	1.09039	1.19041	0.930158	0.99628	1.1136	1.03385	1.29639	1.30358	1.23877	1.32549	0.711101	0.563519	0.845094	0.750739	0.736946	0.712527	0	-0.167909	-0.223788	0.00707065	0.488363	-0.470983	0.84532	0.611822	-0.424364	-0.34807	0.0696344
EPs down regulated genes	Pita_unigene11808	-0.158614	-0.748116	0.689849	0.264155	0.517694	-0.307378	-0.253956	-0.600542	-0.0512964	-0.318963	0.598395	-0.723499	-0.321795	-0.834135	-0.392418	-0.471771	-0.47965	-1.02199	0	2.1318	0.505151	0.545847	0.895457	1.25818	1.49734	0.459469	-0.110282	0.443807	0.731407	0.326627	0.637612	-0.157778	-0.104735	-0.586554	-0.391364	-0.157662	0.296355	0	0.695232	0.769723	0.157575	1.36336	0.0326322	0.496904	-0.123091	1.42082	1.16167	0.658495
EPs down regulated genes	Pita_unigene11453	-0.9477	-1.88087	-0.937976	-0.749165	-0.981955	-0.972772	-2.0111	-1.85824	-1.19535	-1.80561	-1.5799	-1.48432	-1.09766	-0.947027	-0.532831	-0.755514	-0.840192	-0.835937	0	1.1661	-0.19807	-0.324099	0.140367	0.515232	0.467712	-0.427087	-1.76913	-1.08414	-1.10076	-0.877306	-1.2035	0.121093	0.208082	-0.305431	-0.24136	-0.0429817	-0.0757815	0	0.284679	0.118117	0.0223676	0.730123	0.545358	-0.68268	0.199425	-0.407032	0.528668	-0.0883722
EPs down regulated genes	Pita_unigene11220	0.165481	-1.19471	-0.990566	-0.629927	-0.798518	-0.8807	-0.531151	-1.46195	-1.25573	-1.15154	-0.716621	-0.645638	0.168571	-0.614159	-0.63104	-1.01257	-0.769144	-0.441304	0	0.33196	1.41792	-0.721629	1.51455	2.597	1.87421	-0.829061	0.561189	0.663552	0.569121	0.448129	0.643678	-0.526421	1.49472	0.963735	1.34287	1.16851	0.736326	0	0.0541237	-0.176343	0.0123232	-0.0791279	0.640303	0.216341	0.181675	-0.00512634	0.455042	-0.196002
EPs down regulated genes	Pita_unigene11037	-2.52553	0.212697	0.52313	0.147351	-1.45325	0.403833	-1.96204	-0.355353	0.0715442	0.141411	-0.32941	0.264598	-2.25226	-0.365075	-0.289508	-0.268032	-1.34818	0.0929415	0	0.737644	0.580272	1.13912	1.0948	0.469672	0.262867	0.662038	0.763444	1.24574	0.47565	0.538197	1.16896	0.496139	0.362589	-0.0381066	-0.595163	0.445546	0.32495	0	0.0947501	-1.9566	0.62029	0.774956	1.04285	1.26622	1.61444	-0.674164	0.632312	0.90837
EPs down regulated genes	Pita_unigene10785	0.10895	0.224434	0.0922647	-0.0837047	0.242906	-0.138024	0.281549	0.0223842	-0.665573	-0.126231	0.291469	-0.228582	0.883753	0.0640239	-0.0557434	-0.078565	0.640698	0.249147	0	1.03229	1.39578	0.596627	1.47618	1.63875	1.2085	0.368147	0.509037	0.649607	0.678278	-0.219172	0.763113	0.728807	1.29697	0.365653	0.87741	0.552738	0.711814	0	0.245642	0.172195	-0.846061	-1.44903	0.863468	-0.185056	-0.929499	-1.01799	-0.987034	-0.631119
EPs down regulated genes	Pita_unigene10418	-0.748813	-0.748813	-0.515127	-0.748813	-0.748813	-0.748813	-0.748813	-0.748813	0.128856	-0.748813	-0.748813	-0.748813	-0.748813	-0.748813	-0.459979	-0.748813	-0.748813	-0.748813	0	1.12309	1.0727	-0.748813	2.12172	0.561002	-0.748813	0.693012	2.05182	2.52827	0.392107	-0.748813	2.63991	1.25196	0.887093	1.74145	0.934054	-0.748813	2.12444	0	0.604185	0.330017	-0.748813	0.966929	-0.748813	-0.748813	1.68809	3.59924	1.32078	-0.748813
EPs down regulated genes	Pita_unigene10210	0.439114	-0.802264	-0.802264	-0.45239	1.11424	-0.464942	0.0791784	0.106712	-0.802264	-0.563777	-0.802264	-0.114167	-0.802264	-0.802264	-0.802264	-0.802264	0.0201576	-0.802264	0	1.38744	0.374863	0.16658	1.39049	1.68324	0.590086	1.0444	0.820881	1.05524	0.921472	-0.462491	1.90739	1.28539	0.250276	1.69868	1.44103	-0.802264	2.62946	0	0.466133	-0.426945	-0.0982989	1.77232	-0.136455	1.19044	-0.802264	-0.345033	0.197862	0.868669
[truncated: 153 more columns]
