# Supplementary material for: Comparative transcriptome analyses reveal two distinct transcriptional modules associated with pollen shedding time in pine
Source: BMC Genomics. 2020 Jul 22;21:504. doi: 10.1186/s12864-020-06880-9 (PMC7374968; doi:10.1186/s12864-020-06880-9)
Supplement: Supplementary file 12 — Additional file 12: Data Set 5. The sequences of all 640 transcripts. [file 12864_2020_6880_MOESM12_ESM.txt]

>Pita_unigene49830
GCCGGGACAACAAAACAAGAATGGTGTGGAGTAAGAGAAGATAGTGTAATCTGTGTTTACTCCTCCAGGGCTTGGGTGAGGAGCATGGATGAGAATAATCGTATGTGCTTTGTGGTTTTATAGTAAATGGGACTTCGGGTACAACCGTGTACCTGAACGTCTGTCCGATGTATCGATTAAAGTTGTGAATATATTATAATAGTTTTTTCATATTATAACCAAAATTGTTGTAATGTAATTATAGTCTTTATTTATAGCGGAG
>Pita_unigene52902
ATTTCCTGTGTGACTCGCCGGCAAAGAGCGTCGACAAATTTTCCTGGCCATGGCCTGCACTATATATATGGGTGGGCGACCAGAGACTAAGAAGCCAAGGGAGCATTGGAGAACTTAGAACTTCAGAAGTGTAAGTAATCTGTTTTTCTGATAATTGTTATTGCAGACATGTCGAGCGATTGCGGAAATTGCGACTGCGCTGACAAGAGCCAGTGCACCAAGAAGGGATTCCAGATGGATGGTATTGTGGAGACAAGCTATGAGATGGGATATGGTGCAGATGTATCTCTGGAAAATGATTGCAAGTGCGGGCCCAACTGCAAGTGTGGTACTTGTACCTGCCACACCTGATTTAGTCTCTTCAATAGTACTAGTCTCTCCAGCGGGTGTCTGATAAGTCCAGTATAACATGTGATATGTATATTTCATCAGACCCCATGTATGGTCCTGTAGTGTCATAGAGACTACTGTACGTGGTACTCCTAAATAAAGGTTATAGTTTTTACAGACTTGGGGTTTGCAGTATGGCATGTTAATTACTGTGCTGCTCTGCAGCTTAAGCTATTTCTTATTTCTATAGACTTTAGACATATAGTTTTTACAGACTTGGGGT
>Pita_unigene33984
GACAGGTTCCCCACTGAGTCTGGAAGCATCTTCAGTCGGTAGCTGCTCAAGTGAAGACTTTGGAGGCCCGACAGGTTCCCCACTGAGTCTGGGAGTGTCTGCAGACTGGAGCACCACCACAATTCAAGACTTTGGAGGCCCGACAGGTTCCCCACTGAGTCTGGGAGTGTCTGCAGACTGTTGCACGAGCTCAAGTGAAGACTTTGGAGGCCCGACAGGTTCCCCACTGAGTCTGGGAGTGTCTGCAGACTG
>Pita_unigene36454
AAATAATCGGTCCGTTCATGGATCCTGTGTGCTCTCTCGTGGCTTCTGTCATTCATGGATCATGTGTGCTCTCTCGTGTGCTTCTCTCTGTTGGTTTCTGTGTGGCCGGCTTTGCATCTCTGCATTGCACTGCAGGTGAGCACGTAGTCGAGACCTTCAAGAGCTATGTTGACTGATATATCTGTATATCTATATGCAACCAATTCAGCACCGCCGCATCCATGATTAGGTTTAAAGTTTATCTGATACTGCGACTGGGCTTCAGCTGGGGATTCTGAACAGGAAAGCACAGCATAGTATAATCCAAGTTTCAACGACAAGCAGTCTCTGAGGAATGATGATAATCTTTCCTGTTTTTGTATAATCATGGTATTATTTTCATTATATATATAGATATTTGTCTACTGTAAATTTTTGGTTTTTACATAAATATGCTTTTTGGTTGTAAAGCTGTAATTGCACTTGTTTAGGTTTTTCATACA
>Pita_unigene55633
GGCCATTACGGCCGGGGACAGAAGCGTGGAGAAAGAGCAGCTGGGTGAGAAGCGTGGAGAAAGAGCAGCTGGGTGAGAAAGGGGAAAATAATACAGTTAAAACGAGGTCACgAAGTTGAATTTGGTGATTTTGTAGCGAAGATGCCTCACTCTGCAGTTTGGAATTCTCACCCCAAGAAATATGGGCCTGGTTCCCGAACCTGTCGGGTGTGTGGGAACCCACATGGCTTGATTAGGAAATATGGTCTTAATTGTTGTCGACAGTGCTTTCGTACTTATTCCAAGGACATTGGATTTGTCAAGTATCGTTAAGAGATGGAGTCTAGGTGAACGAGCTGCAGAATCATTCCATCTTTGtGATTGATCTACCCTTGaGTTTTTGtCGGTTGCTTTTTTGTGATGTTGCTCGAGTTTCGTTCAGTCATTCCAGAACCCAGTGATGGAGAGATAGAAATaTTCGATGAACTGTCAAGTTTaATTCTTAGCTATTACAACGAtTTATAATTATAGACTGAAGTTTAGGTTATATTTGTTGAGATTTAGGAGGGATTAATTGAATACGGTTGAGGAACGGAATCATGTTTTTGTAGTTCATTTAAACCTGCGGTTAATTTTATGcAAAAGTACTTATCTTGATTCCtAAAAtCTGAAACGCCATCTAtATTTTTTTtaTGCATTCcAAATCtCTGAGTGGTTTTGGTGTTTAA
>Pita_unigene16279
TTTTGGAAACAAAATAAATCCATAAGTCACACTCTCATTATAACCAATATATATATATATATATAATTCTGTCTCATAGCACCCTTCAGCATAAAACATCATCCCATGTGGGTGAGTGAAAACCCATCAAACTTAAAACAGAGGATTCCATCACCATAAGTAAGGTCCAGGCACACAATAGCCATTATGGCAATAGATTACTAAAAGTCCAAAAGAGTTTTGTATTAAGGCCGCTACTATGACCCAATACAGGGAGAATACATCCATGGCCGTTGAGAAGCAGAGCATCCATTGAAAAACCCCAAGTCAAATTATTCATATCATATTCCTGCACTCGATCATCGACGACAACACACTATGCTCAAGAACAAAGCACCCTTGAATATAGATTTATATATATACGCATTGTAGCTGCTATGGCCACCAAGGATTCTCCCTATAGTAATAGTACAGCAAGAAAGAAAGAAATGGATTTAAGAAAGTCTCAAATCTTATCGATTTTAGGGGCTTTCACGACGGGATTGGCCTTGAGAATGGCGAGGCGGCCGGCAGTCTTGTAGTCAAAAGAGCAGTCATGCATATCAGAGTACCTGTGCTGAGCGCAGAAAAGGTCACCACAGCGGCACTTAAAGCCCGTCAGCCCCACCCGCCTGTTGCACGCAAAACACCTCTTCTTGCTCTTCCTCGGCTGTTCCTCCTCGTCCTGTTCATGTTTCTCCACCTCCTGTTCTGCCGAGCTGGATGGAGCGGTGCCAATGGCCGTCTCCACTGCTGCTACTGCTTCCACCATCTGGACGTCGCTACTTGAGGGCAGCGACGCCGAGGGAAGCGGAATCGATGGGTGCTTCGCATTCGGCTGCTCAAGCATCGGTTGCTGAGGTTTCAAGTGAGAAGAAAAAGAAGGTGGTTTGGCGTTAAGCTCTCTGTAGCACTTGGAGCACAGGTTCATGGTGGCCGCGCTCCCGAAGAAGCCGCAGTTGTTCAAGCAGTGAATGGGCCCTTCCGGCACTTGTCTCCCACTCCCTTCCTCTTGCATTTTTGAGCTCTCCTGTGACGCCATTTTTCAGATGCTGTAACTGTAAGCCCGAGTCCGAAGGCGCAGAAAAGCAAGAGAAAAACCCTGAGATAACTCCTGCCGAACCGAACCGAGCCGAGCCCTGCCCTCAGCCCTCCTCCCGCGGGGACGATTTCACCAGAGAGACCCCGAGCAGAAGAAGAAGAATCCCAGAGAAATGCCTAGCAGACGGAGGAGACGGGGAACCCCTGCCGCTAGAAATAATAATGCGGAGATTGATTGATTGCT
>Pita_unigene40854
TCTGGACGTATCTGCCTTCTGGATCACTCACTCCTCTTTACTTTCCTTCGTGAAGAAATTCCATATTTTACCCCTCCTTCACCTACTTATAGCCATCTCCTTCTCCTGTCTGAATGAATAAAAAAGATTAGGGTTTGTATCCGTTTTTTACAGGTTGGTAAGCAAGACTGAGAGTGAGACTGAGAATTAGCTTTGGGAGCAGCAGGCGAGAAATTAAGCAATCATGTTGGATAAGATATGGGATGACACTCTTGGCGGCCCGCAGCCAGACAGTGGCCTCAGGAGGCTTCGCAATAATTCTTCTTTCAACACTACCCAAGCATCAGAAGCAGGCAAATTGCAGGTGAGCCCAGTAGATATTGAGGAGATGAATCTAAAAGAAGGGAGTGGGGGAATTCGTGTGATTGGAAAGCCGCAGAAATTCTCTTTTCAACGCTCGTTATCCATGGAAAATAATAGTCCTCCATCTTCACCAACTGCAGCCTCTCCCTCATCGGCTTCATCTACTCCACGAGATCGGGAGAATGTATGGAGAAGTGTGTTCAATCCGGGGAGTAATATCAATAGCAAGACAATTGGGTCTCAAAAATTCGACAAACCAGAACCACAGAGCCCTACGGTTTATGACTGGCTCTACAGTGGAGAGAGTAGATCCAAATGGCGTTAAAGACGACCTCCTCTTACCAGGATCTCCAGCTTCTTGAATCCATGCATGCTGATGCATGCAGTATGTATATATTTTCAGTCCAAACAGTAATATGTACAGTATGTTTCCTTGTTTGGCTGAAAAGAATATCTTCAGTGTGGTATTGTAGTTACTAGATATTTGCAGCAATGGCTTTCAGTGTGGTATTGTAATTACCAGGTATCTGCAATATCTGATAGTGAAGTATGGTGGTAGTGGTAGGACAAGTCAAGCCTTCTCTAGTTCGCTTTTATCTGTATATGTTTATCATATTTCCTAAATGAATTATATAAATTTTGGTTGAAATAAATCCTTTCCATT
>Pita_unigene34636
GTGACATTGAAAATCAGTGCCTCTATCCAATTTCTTTTAAAATTTTCAAGAGAAAGAATTAATCATTTCAAGGTATATGAATAATACAAGGCTCAATTTCTCCCGTGCCTTGCTTTTTGGTAGCATTTTGCTGGCCTCTGCTTCTTGTACAAAATTTCAAGAGAGACCAATCGAAAAAGAAACATCCATTACAAAACACACTTTCATATTATATATATAACTAGAAACTCCAGGGGCAAATTACATTATCGGATTATGGAATATGACTAAACCACATTTATGAGCAACACAAGTAAATTTAAAAAACGAATTGGGTATTCAGACAGAGGCTGCCCAATTGGCTGCACTATCCACTCGACGCATGCTATTGATCCTCGTGAATTTGTCCACTTTGAAAATTGCTCCACACTCTTGCCCATCGCTGTCAATTCTCGGCATTGCTTTCATCTTATTCAAGGGGTGCTCAAAGCTCTGTAATCCCCCACCATTCCAAAACATGCATCCTGTTGGGAAAGGAGCAAAGGACTTCCCGCATCCTTCCTGTAAGATGGTTGGTTCGTCAGAGAAAACGAGAGACCCATCAGCCGCTGTCCCCCAAAATAATGGCACTGATCCATCTCCATCCATTGCTGCAAATACGGTGGTGCGATTGTTGTCAAAAAGCACAAAGGCGAAGCGTCCCTCCATGTCCTTGACAACTTGATCTGCAGGGTAAGGCCCTCTTTCTATCAACGTCCTGTATATCTCTATCACAAGATGTGCTTCTGTGGTTGTCTTGGAAAGTCCATATTGTCGCCTCAAGACGCACAGATTCTCCAACGTCCCAATAAAGATACAGAAAATGTCATCAACCGCCGCAAATAACCTGGGCTGGCGAAGAGTTTCATTGTCATGGGCATAAGCCATGCCACCACCGCCATTATCTCCAAATCTGATTGATATCGCTTGAGATATTGAAGAAACAAAAGAACTCAGGATCTCCACCCCATTCTTCTGATTAGTTGCACGCTTAGAAGTAGGGCTAGTTAGTTCCTCTGGACCTTGTCCAATTGATTTCTCAAAAACAGCCAACATCATCTTCACACCCTCTCAAATTGATCTCTCAGCTCCCCAACTTACTTACAATCTAGACAGAACTGAACTAGACTAAACCGGTAGATGAAATGAATCACGAAAGATCCAATATAT
>Pita_unigene54308
GATTATGGAGCTGGCTCGACCCGCTTGGAGTTTTCCAATTACGGGTAAGAGCTTTCCTTAGTCGGTGGGAAACTCTTAAGGCGTGGAGTTTTACTCTCTGCATCTAAGAGAATGCCTGTTCTACAACCGAATTCCACCATTTTAGAAGAGGGTTGATTTCTTTACTTTTAATGGGGTTTTCCCCAAATGAGGGCAATCATGAGCTCGATGTAATTAACATTACAGATAAAGCCAGAGCTTATTTTTGCTTGGAAATTATGTAGTTTCTTTTCGTGTTATCCACCT
>Pita_unigene55377
GGCCATTACGGCCGGGgagCcAAGGGAGCATTaGATAACTTAGAAcTTCAGAAGTGTAAGTAATCTGtttctCTGATAATTGtTATTGCAGACATGTCGAGCGATTGCGGAAATTGCGACTGCGCTGACAAGAGCCAGTGCACCAAGAAGGGATTCCAGATGGATGGTATTGTGGAGACAAGCTATGAGATGGGATATGGTGCAGATGTATCTCTGGAAAATGATTGCAAGTGCGGGCCCAACTGCAAGTGTGGTACTTGTACCTGCCACACCTGATTTAGTCTCTTCAATAGTACTAcTCTCTCCAGtGGGTGTCTGATAAGTCCAGTATAACATGTGATATGTATATTTCATCAGACCCgATGTATGGTCCTGTAGTGTCATAGAGACTACTGTACGcGGTACTCCTAAATAAAGGTTATAGTTTTTACAGACTTGGGGTTTGCAGTATGGCATGTTAATTACTGTGCTGCTCTGCAGcTTAAGCTATTTCTTATTTCTATAGACTTTAGACAtAGtTTTTacAGACTTGGGGTTTGCAGTATGGCATGTTAATTACTGTGCTGCTCTGCAGCTTAAGCTATTTCTTATTTCTATAGACTTTAGACcTTTGGCTTTGaGTGGTTTCTTTAGTTTgGTTAAAAATTAGgTCTGccATTTTTagaTCTGAAGATCTAATCATTACAACGATcttAAGATTTGATCACCAATTTACAGTTTTCACAA
>Pita_unigene64245
AAGCAAGAGGAACAGGAAACGAAGCAGGATGACAAGCTTGAGGGCACTCAAGCTGAAGATGTACAAATGCAAGAGGCATGCGAGAGCGCTGAAGACAAGCCTGTGAAGGAAACTGAAGTTGTTGTTGAAGAAGAAAGGTTAGGGGATAAACCTGGAGTTTGCCTACAGGAAGATACGTTGGTGAAGGAAACAGAAGTTATTGTTGAGGAAGATAAATGGCCATGGAGACCAGGGTTTTGAGAAATTTGACTCAGAAATGAAGGTTGGTTTTGGTTCCTATATTATGGGCACACATGCAGCTCGGTTGATTGGGACCAATACCAGATCAGAGGAAGAGGAAAGATCCCCTACAGTAGAGGCTTCTTCCAAAGAAATAAGTAGGCCTGTTCTAGATGTTAAGTTCATTGATGGGCCTGACACGACTGTTAAGATGACTAGCACCATCAAAATATTGGCGGCAGCAAAGAGTAAAGACGAGGATGAAAGTGAAGAAGACAAGGACGACGATGATGAGGATGATGACAACGAGGAAGACTTGGGGGAAGAAGGAGATGAAGATGTTTCTTCTGAAGATGTTGGAGAAGAACAACACAACGAAGGCAATGGTACAGGAGGAGGTGCTGGCGAAGAGGACGAGGATGATGAAGAAGATGATGAAGATGGCAATGACAACAATGAAAAAGGTGGCAGCGATGAGGATGAAGAGGATGAAGATGATGAAGATGAAGTTGTGGAGGAAGAAGATGACCATGGAGAAGAAGGGGAGGAAGAAGATGAAGATGATGATGGTGAGGATGAAGATGAAAAAGACGATGAAGAGGACGAGGATGAAGAGTCCCTACAGCCGCCAAAGAAGAGAAAGAAATGAAATGAAATGTAATTTTATTCATGTGTTTGCAATTTTGTGTACTTAATTGTTTTTTCCTAAGTTAAGCTTTAGGTGAGTGGTTGAGTAGCAGTAGGAATTAAAGGGAAAACTTGTCAATAAGCAAGCTTTGTTGAACTAATGTCAAATCATTCGAGTTCTGCTTCAATTAAATGTTATTGTTGT
>Pita_unigene63674
GGCGCTGGATCGTTTAGCTGGTAATGGGCAGGAGAACGATTTGCTTTGAGATTTCGAAATAAATCTAAAAGCATTCAGATCCGCGTCCGGACCTTAAAATGACGGCCATGGATGATCTTGCCAGCCCAAAGAAGAGTCCCTCATGGAGGAAAATCAGCACTGCAGAGCTGAAAACACATGATAAGCCAGACGATCTGTGGATTTCGATAAGTGGGAAGGTTTATGATGTCACTAAATGGCTGGACAATCATCCTGGAGGGGAAATGCCTCTGATAAATCTTGCAGGCCAGGATGTGACGGATGCATTCATTGCCTATCATCCGGGCTCTGCCTGGAAGTATTTGGATCAGTTCATGATTGGCCTTCATGAAGATTATGAAGTTTCTGAGATTTCGAAGGATTATCGTAAGCTTTTGGGGGATTTGAAGAAGGCTGGGCTGTTTAAGGGGCCTCTGTTAGTTTATTTCTTGATAAGTTTATGGATGATGGCAGCGCTGGTTTTGAGTTTAGTGGGTGTGGTGTTTTATGAAGGGTTTTGGCTTCATGTTGGATGTGGGGTTTTGTTGGGGGCAGTGTGGATTCAGAGTGGATGGATTGGGCACGATTCGGCTCACTGTGGGCTTGTAGGTCATAAGAAAATAGATAGGATTATTCAGTTAGCGGCTGGAAATTGCATGTCTGGGATTAGTATTGCATGGTGGAAGAGAAATCATAATTCCCATCATATTGCATGCAATAGTTTGGATCATGATCCGGATCTTCAGTATGTGCCCTTGTTTGCAGTGTCTTCTGGGTATTTTGGTTCTTTGTATTCTTATTTCTATGATAGGAAAATGAATTTTGATGGCCTGGCTAGGTTTTTTGTGAGTTACCAGCATTGGACCTTTTATCCTGTCATGGCGATTGCGAGGATCAATTTGTTTGGGCAGTCGATTGCTTTGCTTATATCTAAGAAGAGAGTCCCACACAAGGGTGTCGAGCTCGCGTGCATTATTGTGTTCTGGATTTGGTTTCCACTTTTGGTTTCCTGCATGCCTACTTGGGCTGAGAGGACAGCGTTTGTGTTGTCTAGCTTTGCTGTGACCGGGATCCAGCATGTTCAGTTTTGTTTAAATCATTTCTCTGGCGGTGTGTATATTGGCAAGCCTCGTAGTAATACATGGGTTCAGTCTCAGACAAATGGGACAGTTAACATCTTATGTTCTCCTTGGATGGACTGGTTTCATGGAGGTTTGCAGCATCAGATTGAACATCATCTGTTCCCAAGGTTGCCCAGGCACAATCTGAGGAAAATTTCTCCATTTGTGCAATCTCTGTGTGCCAAACACTGCTTGCACTATGCCAATGTGCCATTCTGGGAGGCTAATTTGTTGACCATTGGGGTTCTTCGTACTGCAGCTCTGCAAGCTCAAGACATGTCCAAGCCTGTGCCGAAGAACTTATTGTGGGAGGCGGTTAACACCCAGGGTTAATATTGTTGTTATTCTTTGCTTTTGTTATTCTAGCAGTTAGTTTGTTTTTCTACTTGAGTTTCTGAAAGCTGGTGAGATTACTTTTGCCTCTCGGTAGCACTATATTATGTGTCATCTGAAGTTGTAAAAGAATCCGATCCCTTGAAAATGCAGATACTTTTGCCTCTCAGGGGCACTATAAATTATGTGTTATCCGAAGTTGTAAAAGAATCCGATCCCTTGAAAATGGTATCTGCAGAATCTTTCAGTATTTTTGCATTCCTGAACTTGTTATGATCTAAAAAGTGCCAAACGTTTTATATGGATGGATTCATTGGTTATTTATTG
>Pita_unigene17622
TTTTTTTTGCTTATGAATATTGCTATATCAACTCTCACTCTTATTAATTTTCTTTAAAAAACAATTACCACTTTTGAAAGGTATTAAATAATATCAAAGTCAAGATCTGTAAAACTGGTCTTTCATTTACATGTGCAGTCGAGTACAAAGACAGAAACCAGAAGTTTCAAGAACGGGAAAACACATCGAAGGTACCATCTCGGTCCTTTTCTTCTTCCAGTATTGCAGATTCGAACCCATAACAGCTCGAAAGCCACACCCGACATTACTCACATTAACCGTGAAGTTTACAATATAAACAGAAGGAAGCGATTGGTCAAAAAGCAAGCAAAAAGCCGTTCATCCTTCACAAAAGTAAAAAGATAAAGAGCCTAAACACTAGCCTCTGGTAAACAAAGGGAACCACTGGTCATGAAAGCTGGACTGATAAGAAATCATGACCATGAGCAACAGCACAAGCAAGCCAACCCCCCAGGGCGAGCCACCGGCCCTATGGATGGCGTTGGGCTCCGATCGAGGCAACGGCAACGTTGGCTTCTCCACCACAGACAACCAGTGGACTATCAAGAGCAACAACACGGGACACAGAATGAGCACCACGTTGAGCTGATCCATCAAACCCTCCAGCGCCGATTCGTAGGTCATGTACCACGAAAACATGAGAAACAACGCCACGATCACCAGAATTAAGAGCACCTGTAAAGCAGACGGCGACGCAGAAGCCATTGTTCCAAACAGTCCTCCACCGTTGCGCCTAGGTTGAGCTATAATATCTCTCCTGGGCCTCTCAAAAGCCCTACATATCAGCGAGCCGGGGGATGCTTACCCTAAATAGGGGATGCAGGAAAGCAACAAGTAACAGAAGCACGTGAATCGCAGCACTCGCGAGCAGACGTCGCCTTGTTTTTTCAGGCAAACGATAAGAAGGGAATCGCACGCCTGTGAGCCCCTAGTGGCTTCTGTC
>Pita_unigene33668
GTCAACCAGTGCTGCCCACTGATACAAGGCGTTTTGGAGCTGGAGGCAGCGCTGTGCTTCTGTACAACTATTCGCCTCAAGCTACTGAACCTCAATATCATCCTCCCGCTGGCTCTGGAGCTTTTTGTTCAGTGCGGAACTACCCCTCCCCCCGGATTCAAATGCCCACCTCTCAATTAGTGAGGCAGTTCATGCGCTGGTATCGCTCAGTCGAATATTTTATTCATAAATAAATCCACTTCTTTAGGGTTTGTTGAATTAGGTCTGATTTTAGAATCTCGACATTTGATTATGGATGGCGGATGAAATACTGTATGACATCAATGAGCACCTGAATCTTGGCAGGATGTCTGCATATGTTTTATTTTGTCTCGGTCATTCGAGGTTTTGTGCCTTTTTAAATCAAATAAGATTATTGAATTGTTTCGGTTTCCTAGAACAGATCTATTGCAGCTTAAAATATCAGCTTACAGTATTTACAT
>Pita_unigene62617
CTTTACAGTGCGAAGCAAACAGCAGTTATAAGAGCTTCCGACGACTTTTTTCCAAGCGATCCAGCTTCACATACTATTCATATTTCCTCTGTTGCTTACAATACCTTGTTTCTGGGAGAATTCATGCAACCAGATTGGGATATGTTTCATAGCTTACATCCAGCAGCTGAATACCATGGTGCTGCTCGAGCTGTCGGAGGCTGTGCAATTTATGTCAGTGACAAGCCAGGGGTTCATAACTTTGATCTACTGAAAAAGCTAGTCCTCCCTGATGGATCTGTTTTGCGTGCGCGATTGCCTGGAAGACCGACACGCGACTGTCTCTTCATAGATCCAGCCAGAGACGGGAAAAGCTTGCTGAAAATATGGAACCTAAATAAATATACTGGAGTACTGGGTATCTTTAATTGCCAAGGAGCAGGATGGTGCAAAGTTGAAAAGAAGAATCGTATTCATGATTCATCTCCGATGACCTTAAGTGGTAGTGTGCGTGCTCAAGATGTTGACTTCCTTCCACAAATTGCTGGTGATGGTTGGAATGGAGATACTGTAATCTACGCTCATAGAGCAGGAGAGCTTGTTCTACTTCCAAAAGGCGCTGCAATACCTGTTACGTTGAAAGTGCTCGAGTATGAGCTTTACACGGTGACTCCCGTCAAGGACGTTGCATGTGGTATCTCCTTTGCTCCCATCGGACTAATTAACATGTTCAACTCTGGTGGCGCAATTGATGAATTCGACATACATACAGATTCCCAAAACCCTGAACTAAGTGGTTCTCTGACAGTTGATGTCAGAATGAAAGTTCGTGGGTGTGGTACATTTGGAGCATATTCCACGCATAAACCAAAGAAGTGTTCTGTTGATTCATGTGAAACAGAATTCACATATGACTCTGCAAGTGGTCTTCTGACATTTGCAATTCCTATTTCAAAAGAAGAAATGTATAGGTGGGATATTAAAATTGAAATTTAAGTGACAGGTTTGTTCCTCTCACTTAATTATCAGCTTATTCTACCAAAAGATGCATCTATTATGCCAATGGGAACATACAAATCTCCCTTGAGGGAGATGATCACAGGAAAGTCTCCTATTATGCCAATGGGAACATACAAATCTCCCTCGAGGGAGATGATCACAGGAAAATCTCCCTGATTTCTTGGCCGGCGAATGAGACGGGGAATATGATGATCTGTCAAAGCAATGTTGCTATGCAGTTAGGCACCTCATACTGTTATCTTCGTCATGTATTTTCCTCTGTTATGACGTCATGTATTTTCCTCTCTTATGATAGGAAAGAGGTAGTGCATCACTTTATGTTTCTCAGATTTCTTGTTGCATAGGTAGGTTTATGTTTACCAATTTCCTCTCGTCGAGCATCTCTTTCTGTCACACCGCTGGTGTCGTATATTTGAAAGGTCTTGTCAAGACTTCCAGGGTGGGGACAAAGGAGGGTTAAATCTGTCACAGGACCTTATCTTTATTTTAGTAATAAAAAATAAAGATCTGTTCAGCTCTCAAAAAAAAAAAAAAAAAAAAAAAAAAAAAAAAAAAAAAAAAAAAAAAAAAAAAAAAAAAAAAAAAAAAAAAAAAAAAAAAAAAAAAAAAAAAAAAAAAAAAAAAAAAAGAAAAAAAAAAAAAAAAAAAAAAAAAAAAAAG
>Pita_unigene43681
GGCGGCCACATCTTGGTTTTCTTGCCTTTTTATTTCCATAACAGCAGAGGGAACAATACAGTGAGATCACTTGAGATTTCAAAGAAAAAGTCTGTAAATTTGCTTGATCTGATTGAAATTCTGGTTTGTGGAAACTTATTAGAGAAATGGGTTCGTTAATGGGAGGCTGGGATTCTCCCACTTCCAATTCTGGGAAAGGTAGATTTGAGAGAAACAAATCTCTAACTAATGAAGAGATCGAGACGTTCTGGAAGATAAAACGCCATAGTGAAGAAGAACATCTCCAGCCGGTTGCTGAGGGTCAGGCTCAAGAATTTTCAACCCATAACAATATCAACGTATCTGAGGCAACTTTGACAAGAGGAGCTACGGACCTAAAGTTGGCTGCCAAGCGCCCAACTGGCCTGGACACTAGCAGGAGTTTCCCAGGTTATCACACCACTAGTGTTGCTGCAGACAGCCAAATTACCAAAGATGATTTAGATAATTTGAAGAATGCCAAGGCCTGGTGGACAAGGAGCAATTGGGCATTTTTGAATGAGCCACCAGTTATCGCAACCGAATGTTCAGCGCGTAAGTATGCTGCGCAGTATCATGTTTCTGCACCCGGCTGCAGACAGAGCACTAACTAATGCACTGAGCATCATGTTTCTGCACGCGGCTGCAGACAGAGGCACTAACTAATGCTCGAAAAAATGTCTGTAGAGAGTGGTGTTATATATGTTTGTTTGTAAGGTACCAATGCTAATTGGTGTTGTAAATGTTTGTTTGCCAGCAGCAAAAGTATTAATGCTAATTGTATCTATATTTTTGAGTTACTTTGCATGAAAGCAGTGTTTTCATTTTCATTAGGGCTTCGAAGACTTCATATATTTTATTACAGAAGTGGGATGTAAAAGGAATTCATTAGGGTTCGAAGGACTTCAGATATGTTATTGCAGACATGTGAGATGAAAGGGGCACAAATGATCCTGTTGTATGAGATTTGGATGGTATAAAGAGAGATAATATTCACAAGTGTATGGATACTTTTGAAATGAGGGTAATGGAGTCTCAAAAGTCTATAGGCTGCAAGGATAACTCCAAACACCTAAATTTTGTAAATATCTTTTTACCTAATAACGTTAAATGAGGATAATGGAGTCAAGTCCATAAATGTAATGATGATTTGAGATAATGGAGTCAAGT
>Pita_unigene55734
CTAAATTAATCAAACCAGCAACTCAAAaaCAGTACTGCTCCAGATGAAGCACCATTCTAATCGCCATAACATTCAGGCGAAATTAGcTATtACAGAACtGCaGATCAAATATCCGAAATGGGAGCCAATTTCGCAAATTACAAATaCGGAAAACTGCAAAAGCTAACAGAAATTTACAAaCCGAAAAaTTGTATCTCCAAAATGAACTTGTAAGATCCATAAAACAAATACAGCAAAAGCGACATAaCCTTAAAGAGATGCAGATTCCGAAGCCCTCTTCAAGCTCCTCCGGaTCTGTAGCGATACAGCTTGCCAATGACATGGAGGGCCGTGACGAACCCTATGAAGCAGAGGCTCATGACCAATACGACCGTCGGTGTAATCTTGAGGCCTGGCGCATCGTCTGTGTAGAACCTGAGCATGTTGCTACCGCcAccccggCcgTACCCccGAACCCTCCTCCTCCCcGGCCGTAATGGCC
>Pita_unigene55600
GGCcATTACGGCCGGGGATCTCATtTCATTTCATCTGgAGTTTTTACTACATTCTCATCTCTCAATTTCTTCAATTGAAATctATCTGGTTTTAGAATAAGTGCTGTAtCATGGCGCAAAATCTACCATCTGTTCGGGCTGTTGCTCCTGAGCACCAGGACCGTAgCCACACCCAtAGTTACcCTCAGGCAGGTCAGCcTAATCCCAATCAGAAGGCAGGGCTGCTGGATAAAATCAAAGCATCTCTTCCCGGAGGCCAGACTCAAACTGCTCATTCGAATCCGAATCAGAAGCCGGGGCTgGTGGATCAAATCcAAGCGAAGATTCCCGGAGGCCAGACTCAGACTGCTCATTCTAGTTCAtCTCAGAAGCCgGGTCTCGTGGATAagTTCAAaGACATGCtGCCCGGAAAACAGACTCAAACTGGTAATTACAATCcAAATCAGAAGCCgGGGCtGGTGGATAAAATCAAAGCGAaGATTCCCGGaGGGCAGAGCAAGTAATGGGGAAGGTGAAGCGCGAGAGGAATAGCAGAAGCATGTGCaTTGATGTTaCCgTAAaaaaTAAGGCcTCCGGCTATCCCTCCCTGAAGCTTTtCtGTTGCGAATTGACcTACAATCAGTATCTTcATACGAATAGTTTGCTAGTTTGCTTGTGAAGCCTATCAATATTTatGGTGttattGATCTATTAATGGGgCGGGATGTATATGTTTATTGTTGGA
>Pita_unigene56437
AAATCAGCTGCTTCCTGCACAGTTGTAaTGTTCCCAGCATTTTCTTCTTCAACACTGATTTTGAATTCCTCCTCAAGAGCCATTACTATCTCTACCGTATCAAGAGAGTCGGCACCCAGATCAGAAAATTTGGACTCGGGAGTCAAAGGTTTATCATCTGATAATGCTAACTGACTCTTCACGATATCGCATACTTTGCTCAGAGTCTCTGGCTTGGCCGCACAAACTACTTGCAGAGCACGAGAAGCGCATTTTGAAGATTGAAATGATGgAAAGGAAAATATTTGCTGTCTAAATGATACTGCCTTGAGTCCAGAGAATCTGGGGGCAACCTCTTTTTGTTCCATGATGGCGCTGCTGCGCTTCGAACCAGCGCTGAACTCGCCGAGATAGAAGCCATCGAAGCAGATCAGGAAAACGAGAAAAAGGGCCTtAAGCTAAATCAGAGGAACACCAATGCTGTCCGAATTGCTTATGGAAAGAGAGGACAAATACAGCTCTTTATTATAGCATGGCTATAGCCTTAGCACACTCAACAATGCCGCATCGTTATTACCAAtATCCATCCCCGGCCGTAATGGCC
>Pita_unigene56410
CTAAACGATACTtCTAGATTAAGCCACAAAATAAgTATTAAAGATTTACATATATAaTGTAGCAATGATGGAACcTGGGTCgAAACCCCgAATCACTTCcAGAAATAAAGATAAgAacaGAACATATAAACCCTATAAAAacAAATAGAACAGACCAAGAGAAATATAGTCGAATGGCTGTTAAACCACTTCCGCAAGAGCTGAAGCCTCTAGACTAGAAGAATCCGGAATAATTTtCACATACCCGGGGGCCAGATGAAGAACAAATCTGAAACCCTTGGCAGTATTTCGGGAGGTAAGCTTCATTCCACCATTCTCGAGCGGCTAGAAGACCTCCGGCGAAAACTGGGTGAAATCCGAAGCCTGGGGCTAGAAACCTGAATGCTCTGCCAaTGAAAaaCTTAACaCCGAAAaTACaTCACAGTTTAGCTGACAATGGAGATAAGGGTTTCCATTCTGTCGTCGAATGAACTCAGTACACGGAGGACTGTCGATGAGAAGATCTTCCCGAGGAGAAGCCACCAGCTGGAGAGTGGACGGAAGGCTCTGGAATCCTGCTCCTGCCATCACTTGGGAGCCCCGGCCGTAATGGCC
>Pita_unigene29945
TCCGGCGTCTCTACCTGCACTTCAGCAGCGTCGCCAGACGCGAGCACGACAACACTAGCAGAAGAAGAGGAAGAGCTTTTTCTCTTCCCCTTCATTTCCGCAGACAAGCGGAAACCAGAAGTCAGAAATGTCGATTTTCCGAGGAAAGCAGATCTGCAATTGACGATCTCACCGTTCTTTAGCCTCCATTCCTGCGCTCGCCCCAGATGCGAGGCGATGAGGTTCGAACCCTGGACGATACCCGCAGCAGTCGACATAGATCCCGAACGCTAGGTAACTACTCTTCTCACTCTTTTTtCCGGCCAAACGACCCTGTAACCTATTCGGGTTCCAGAGGTTTCGAGTTCGAGTTCCTGTTCTCGACGATGAGGTGCTTCTTCTTCAGAGTTGGAATACCAAAAAcAACTGAAACT
>Pita_unigene55789
GGCCATTACGGCCGGGGGGATAGGTTTTCGGATTAGCTCTGCAGTTTGAGGGTTAGCCGGCCTGCGGCAACTCCTACCTTCTACCAGCTTCTTCCACGGAAATTTGACAGAGATCCCTCCTACAGGTTCGATTCACCTTAAAGATTCTATGCCGCCGTTGGTGGTGGCTAGACTAGCCCCTCTCAGGCATGGAGGTGCAATCGGCACAGTTCAAGTTATCCGTCTCTACTTGAGAGGGTTCCTTGGATCAGCTCCGCTCCTCTaGGGACATACCCCACAGTCTGCAACCCAGTAGAGCGTTTCACCAGCGaGCTTGTATTTATACTTATTGCAACTTCTCTGtaTTGTATTGGCCTGTACAATGGTCGTGTAAACCTGTTACACAATTTGATACCTCGATTGAGGGTTATGTGGCTTATGaCTAGCTTAATTTCTTTGGTACATGTACTGTGTGGACtATGGTTGgcGGGTTGAGCGCTAGCACGCTGCTTCCCCTTTGTTTAaTATAAACCCTGAttCtATTGCACTCTATCGAAAA
>Pita_unigene38460
GTTTTCTTATTAACATCATCTTCATCGATTCCCATTGCTCGCCCTTCAACTTTCTCTTCCACTGCAGGATTGGACGAAACTATGCTCTCGGCTGCAGAAGTTGTGCCTGTCGAACTTTTGCCAGTTTCTTCATTCGCCTCTTCTACATCATCTGTACTAACCCTCTCTGTTCTCCTCTCGGTCTCCTCTTGCCCAGGTTCTTGATGTTCGCCATGTCCGAATTTGGATGGAAGTTCAGTCTTTTCTGTGGGATCTATGTCATAAATCTGGTCTCCATAACTTTTACCTTTTTCGCTATTCTCATAATTTTCTTCCTCTGCCATTCTATCTGGCTCTGTTCTCTTCTCTGTCTCCCCCTGCCCAGGTTCTTGATGTTGGCCAAGTCCGAATTTGGATGAAGGTTCAATCTTTTCTGTGGGATCTTTGTCATAGATCTGGTCTCCGTAACTTTTACCTTCTTCGCTGTTCTCAGTCTCCCCCTGCCCAGGTTCTTG
>Pita_unigene44103
TTGAAAGATTTTATCCTGAGTCAACCGGAAGCTTACGAGTTCAAGTTAGGCCAAAATGCTTACCGAAGACCTGGAGATCCTCCATTAGAAGAAGTTATTGAAATGTTACACAGAAATGATGCTGTAACAACTGACGATGGTACCACGAATGAACAATCCCATGAGAAAGATGAATTTTAAATAGGAACAATGGTGTCTTTCAAATTAATTGGCGTTGCTGCCACCACTTTGGCTCTGGTTTCAATGTTATCTTGAGGCCTGCATGTTCCATTAATGGACGTGGTTTCCTTAGCATTTTAGAGCTATTAATAAAGTTATTTATGTTAATAATTATTTCTATATCAAGCACTGACTTTGTGAATTGTCATGACTATTACATGTCTCAAATGCAATCTCAGTGGGAATAATAACCCTTCTTTCAGGTTCTGAAGGTTGTCAAGGGTAAAGATGGCAATTTGAGTCATCTTGTGTCGATGAATGTAATGATCCTTCGAGTTTTCAAGTTTATTATTCACAATAAGCCTCTCATTAAGGTCATCCATGATAAAATCATTGTACTAATATTAGCTTGTGCAAAATTAATATGAAATAGTCAGTATGGAAAATGAACGATAAGTTGGTTGATTGTGTGGATAAGGGTTTTGTCAGTGCCATATAACTAAATAACTATGTTTGAATTTCTTTCATTAAACATTGAGGTTGGTCTCAACTTAGTTGATGAAAAAAAATTCAAATGCAGTAAATCATCAAATAA
>Pita_unigene64137
ATCAACACTAGGTGTTTAGGTTCAAACCCCTGCTCCAAACCCCCATTCATCCACACCACAAGATCTTTGTTCCCATTCTGTTTCTTTTCTTTCTGCGCATAAGAAATCAGATCTTGATCTAGCATCTGACGAGCTCGAATCCTGAACCGATCAATGGATTCTTTTTTCAGCCACACAAAGAAATCCCAGGAAGGATCATCAGATCGCGGGATTTCAGACTTGATTCAGTCGGCCGCTTCCTCCTACTTTAAAACGCAAGGGAGCGAAGACGAATCCGCCTCTTCGCCACCAACGCAACACCATTCCTCCTCCGGTTCTGGAGAGAAGATGGAACCCTCGGGTGGTTCCGGAGAGAAGATGAAACCCTCGGGTGGAGATGCTGCAGGGAGCGCCAAAGTTCTTTTGGACGCCGCTCTTGCGAGGTTGCACAAAACTGAAGCAGAGGGCGGGGGAGAGGGCGAGCAGATCGATAATGCGAAGCTTGCGGCGGCCGCAGCGGACGTCTTGGGAGCGGCGAAACATTATGGTAAGATGGAGGGCACAGGTTATGGTAAATACGTGGACATGGCTGAAGGTTATTTGCAGAAATTCGGGCAGAAGCAAGGAAGCGGGAATGTCGCTGGCCATGATAATTACGCAAGGCCTCCATCTGCACATTCGGCAGGGCATGCGCAAGAAGATGATTATTATGAGAGGCCTCCATCTTCACATTCGAAACCGAATGCGCAAGAGGAGGATTATTATGAGAGGCCTCCATCTTCACATTCGAAACCGTATGCGCAAGAGGATGATGATTATGAGAGGCCTCCAGCTTCACATTCGAAACCGTATGCGCAAGAGGATGATGATTATGAGAGGCCTCCAGCTTCACATTCGAGACCGCATGCGCAAGAGGATGATGATTATGAGAGGCCTCAATCATCAGATTCGACATCAAATGCGCAAGAGGACGAGGAGAACAAATATCTCAGGTACTTGAATAAGGCAGAGGAATATTTGAATAAGAATTAGGGGATTTAAAAACAGACGGACGAAGACGCATGTATTGATGGTTTAGAGGTACGATTTGTTAGGATTTGAACTGTGATGTGTAATAGTCTATTATTATTATGTCATTTGCATACAATATGTCTATAAGGTTGTATTTGTGGTCCACTGTGTTAGAGTGTCTGTGTATTTAAGTTACCAGTTTATGGGAAACAGTGACACACGTTTGAACTGTAATACCAAGACATTGAATATTTATGCTTGGAACCATATATAAGTTTGTATATTTTTAAAATCTGGATTTGTAATACCAAGACATTGAATATTTATGCTTG
>Pita_unigene12416
AAATACAAGAGAAAAGCAAGAAAATCTTATGAAATATACTTGTTTAGATTTACACTCAACTGAATTCAAGATAACACTCTCGTCTCCCCATAGTGAGTGGGTAGGGTTTCGAACTCCTTATCAATTGTCCTGAACCTTTACCATTCATCCTTTAAGCATTCAGAGACTCATTCAATAGAAGAAAATAGAAGATAAAAGTCTGGAATGAAACAGAAGTACAGGAATGCAAAAGGAAACAGCAGAATCCTTGAAGCCTGGTTGTTTAATATGATTGAAGTTTCAAATGATAAAAAAAGGGAGTAGATTCACTAGCAGGGCATGCAAAAATGAAAAGCACCCAATACAGTCCCCATAACTAAGCACTTTTTGGAGTGTAATTACTGAATTACGTATCCTACCTCATAGTCAATATTATCCACATTACAATACAGTTCTTTTCCTTTGTTCCATGCTGCTTTCCTTTCTTCCTCCTGTTCATCTGCTTCTTTCATCTCATCTTCAACTCCACCTGTCCTCTCCTGTTCATCTGCTACTTCAATCTCACCTTCAACTCCACCTGTTTTCTTCTGTTCATCTGCTTCTTCAATGTCACCTTCAACTCCACCTGTTTTCTCCTGTTCATCTGCTTCTTCAATCTCACCTTCAACTCCACCTGTCTTCTGCCTTATAACCTCTGCTTGTTTCGCAATTTTTGTAGCAATAACTCTGAGCTGATCATTGTTACCGATTTCCAATTCTTCACTCTCTTCACTGTTCTCACCCTTGAGATCGAACACTGGCTGCTCCAATTCTTCATCTTCATTATCATTATTATCCAGAGGAACCTTATCATGTTTCTTGTTAACAACTTCAATTTCATCGTCCGTATCTTCCTCAGTGGAGGATGTCATCCGATTTTGGGCTGGGCGTTTCCGCCCTTTGACAACGAACTCACTTCCTTGCTGGCCTTCTCTCTCCATTGCTTCGGCTCCAATCTGATCC
>Pita_unigene62067
AGCGCACCTTCGGCGCCGTTGGATTTAGATAAGGTGCGAAAGTTTTTACGGGTAGATTTTGCAGGGAGGCGGGGAATGATTCCTGGCCGAGGCCATTCGAGCGCCATACACATTGCGGCGGACTGTGGGAAGTATTGTTTTCAGTAATTCCCTTAATTGGGTCCCAGAATACGTTCTCAGATCTGAAAACGGTTCAGTCCATCGGAGGTTACAGCGATTCGAAGGCCTGAAAACCCTAAAAATCCCTATCCCCCTTTGTCTTTGAATGGCAGAGAACTATGGCAGCCCGGATAGCAGCCCCCGGTCGGAGAACGAATCCGGCGGCGGTCACATGGGCGGCAGCGATTTCTCTGTGAAAGAGCAGGATCGGTTCCTGCCCATAGCCAACGTGGGGCGCATAATGAAGAAGGCCCTGCCCGCCAATGGCAAGGTTTCGAAGGACGCCAAAGAAACTGTGCAGGAGTGCGTCTCTGAGTTTATCAGTTTCATCACCGGCGAGGCCTCCGACAAGTGCCAGCGGGAAAAGAGAAAGACGATCAACGGCGACGATCTGCTGTGGGCGATGACAACCCTAGGGTTTGAGGACTATGTTGAGCCCCTCAAGATCTATCTCCACAAGTACAGAGAAATGGAGGGCGAGAAGGTCTCTATGGCCAAACAAGGAGACCCGACTCCTTCCAAGGAAGGTAACAACGCCATTAATGGCTCCTCAATTGAAAACCCTAATGCTAATGCTTACAGTGGTTTGAACCCCAGCGGTTATAATAGGGTACAGTCGCAGTCTCTGCCACATATGCAGCAGGCTGCCTATGGGCAACCGCCAGGTGGAATGGTCTATGGCCACCACGGCCACATTATGGGGGCTTACAATATGACCGCCCCGAATAGCAGTGGTGGAAATAGCAGTGGTCAGCAACAGCAGCAAGCCCCCAGAGGCCAATGGTAGAAATATTTACTTTTTTTCTTTTCTGTTTTTCTAATTTTAATGGGTCATGTGGGGACAGCTGGTGCCTTAGTTAAAGCAGAATGGCATCACCAACCCAACCAATTCTTAGCTTTGCAGCCTTACTAGTTTTTGGCTGAAATGATTCCATCTATTGCATATTAAAGAAGCCCCTCAAGCTCAGGAGGGGGCTTTGAAGTGCTAAAGAAGTCTCTCAAGCTCAGAACACTGGAAAAATGGGCGGGTTGTTGTTACTAACTGTTCTGTAAAAATTTACCAGAAATGTTGTTCAAACTGTCTGTATTTAGTAGGTACTGAATCTTAGTGAGTCTGCTTCTGTATATCTATTTTCGCTCGATTTGGAAGATAGTAATATATGTACAACAATTT
>Pita_unigene36657
GCGCTCTGCTGGGGTTCCTCTGCTTTGGTTGAAGGCTGCCCGATCCGAAGACTAGTGGTCTTGCACTTACTGCATGTTGCAGAGGTGGTCTGGTAGTTCCTCTCCCATGGGGTTTGGTCAGCTCTACTTTCTGCCAGTTGAATTTGTATTTACTCTGATCGTTTTCCTTGCATTGTTATTCCTTAAGTTCACTTTCTTTCTTATGCAAGAATGTCAGCATCACTACACGAAAATTGTTGTTTGCAGGTTGTGTATGTTGAGAACGTGGAGTGCTGTCGGCTGTGAAGGTGAGGCAGCTCCCCTTCCAGACATGGCGTGCGAGTACCTTCCGGGTTGGTTTTCCAGACTCTGCCCTAGAAGGGTTTCGGGTTTTTATCCTGGAGGGTGCTTCACGCCATGGTATCCACTGCCCAGTAAAGGGGTTTCTACCGTATGTACTCCGTGAGATAGTAAACGTTTAAGTTCAGTTTTAGTACTTAGGTTTTAGCCCGCTCATTTGCAAGAGCAGGGGGCCTTGTAAGGTTTTGGTGGCGATTACGCTCCGGCTTTGAAGTTGTATAATTTTGTACATTTGTCTCTTCTCCTGGATATGTATGTGTATAAGTCATTCGACTTTCATATTTAAGTTATGGTCAGCTGTTCGTTTCACTGTTTTGATATGCGTACATGGATATTATCTCTTCTCCGTAATAATGCTCAGTTTGTTCGATTTCTG
>Pita_unigene39352
GCTCGGTCCAGGCCTGGTGGGGAAAACCAGGTATAGAAGTAGACGACGAGCAACGCAGTCTGAATCTTCTTCTGCGAACACCATTTTGTTATGAATTTGGTCTGAGAAGAAATCTGGTGTTTGTTTGTCCTGGGTGATTTGCGGATCTCTCAGGGATCTGAAAATGGCTAAAACAATGAAGGAATGTGAGCTCTGTGAATTGTCTGCCAGATTGTATTGCGAGTCAGACGAAGCGAGTCTCTGTTGGGACTGCGATGCCAAAGTTCACAGCGCAAATTTTCTCGTGGCGCGGCATTGTCGAAGCTTGCTGTGCCAGATTTGTCAATCTGTGACCGCATGGCGGGCCTCCGGTGCGAAGCCCGGTCCGACCGTCTCCGTCTGCGAGAGATGCGCTGGCGGAGGCCGCTCAAAGAGTGATGGTGACGACGATGAGGAAAATAATGACGAAAACCAGGTAGTACCGCTCGCCTCCGGCTACTCGGGACCGCCTCTCAGTTGTTCTTCTACAGATGAAGAAGAGGAATCGTCTGGCGACGACCGGCACTGCGCTGAAAGCCCCCTTTCGAATGCCCCTCTCAATGCCGCCCACCACAAACGTCTCCATGAAAGCTTGGCTCTGAACACTTCCGAGGGCGATTGTGGTTGCTCTTCTTCTTCTGGGGTTAACAACAGCAATAACAATATGAGTGGCGGTGAAGACGAAGCAACCTCCTCGGCCATTCGCGGTTTAAAGAAAAGAAAAGTGAATCAGGGTTTCAAAGATGATTTGGTCAAAACTCTCGAGGTAATCCAGCGGGAGGATCACGATGATTCGGCTATATTGGCCATTTGTAAACTTTGCAGAGATTCTCATCCCAGGGAGCTTGTTTCTGTAGATTGTCCTAACAATAACTCCCCTTACGCGGGGTAGTATTTTATCCTGGACCTCATTACTGTTTGATATAACACCTAGATGACATATAGGCTGACATTTGCCTTATTGATTGTAAGCTTCTGGATTTTGGGCAGAACTGATGAACGACAAGTCAAGATTTTCACTCTTGCATTTTCCCATTGTAAATAGAAATCATCTGAGGACGTTTGAATTCCAAGGGTTTCTGATTAAATGACGTGTATCTTTGATTTTGTGTGAAAAAGAGCCATTATTT
>Pita_unigene43894
GAATTAACTCTCCGATCTTGATTTTGAGGTCATAGGATCGAGTCGTATAAGCGTCAAGAGGTAGTAGGGAGGTAATAGTATCTTGATCCTCGTCTCTGCTTTACTGTTTACAGGATCGAACCGCAGTGAGTAATTTCGGAAGTGTGTTCTTCTACCTTTGCATTCGCTCTGCCTCGGATCTGTTCTTGGAAAAATGGTTCGTTTCAGCAACAACGTAATCGGAATCCTTAACTTCATCACGTTTGTGCTGTCGATCCCGATTCTGGGAGGCGGGATATGGCTGGCCAACCGTGCAAGCACCGACTGTGAGAAGTTTCTTGAAAAGCCGGTGATTGCTATCGGGGTTTTCCTCATGCTGGTCTCCATCGCTGGCCTGATAGGGGCCTGCTGCAGGGTCTCATGGCTGCTGTGGGTGTATCTTTTGGCCATGTTCTTGCTTATACTTCTGCTCTTTTGCTTCACGGTCTTTGCGTTCGTGGTGACCAACAAGGGCGTGGGGGAAGTGGTTTCGAACCGGGGATACAAAGAATACCGACTGGGAGACTATTCTCACTGGCTTCAGAAGCGCGTTGACAATACTGCCAACTGGAAAAAGATCAGGAGCTGCATTATGGATGCCAAGGTCTGCCAAAGCCTTGCAGACGACAGCAAGAGCAAGGTCGCAGCTACTTTCTTCCAGGAAAATTTATCGCCTATCCAGTCGGGCTGCTGCAAACCCCCTACCTCGTGCGGCTTCAACTATGTGAGCCCGATTGAGTGGACCGGTACCGCGAACACCACGTCTGATGTTGACTGTAGCACTTGGAGCAACAACTCGACCCAGTTGTGCTATGACTGCAACTCATGCAAGGCCGGGGTTCTTGCAAACCTGAAGCACGACTGGCGAAAGGTGGCGGTTGTGAATATAGTGATGCTTATCTTCCTCATCATCGTCTACAGCGTCGGTTGCTGCGCCTTCAGGAACAATAGGAGCGATAACAGTTATGGGAAGGGCTATCTCTAAAATAGCATATCTTTTTTTCATAGACAGGGGCACAGACAGAGACACAGAAGATCATTTCATGTTTAGATCGGATTTTTCTGTATAGTAGCTATTTTTTCATTTGTGTTGTTATTATTATAGTTATGAGCATACGGGAGATGTACTGTCCCAATCTTCAGACATTTAATTAGAGATACTGATACTGCCCCAATATTCAGAAATCTAATTAGTCCAGTGATGGTTTTACTGGTTTTTGTATAAAAATTGTTCCCCAATATACAGAAATCTAATTAGTCCAGCGATGGTTTTACTGGTTTTTGTATAAAAATTGTTCCCCAATATACAGAAATCTAATTAGTCCAGCGATGGTTTTACTGGTTTTTGTAT
>Pita_unigene41529
CACATTTATTTCAATTGCCAAAAGTGAAAAACAATGACCCAAGCGATCATTCAAAAAATCAGCCATGGTTAAAAGATCTAAATGAGATAAACAGAATTTACCAAGTTAACTTCACGTCGTTATTGTTGCCACCTTTCCAAGAAAACTAGTGTACTGATACAAATGGAAGACATAAGTGTACTTACAATGCAATCAATTAAATGCCAAAATCTAATAACTTTGAAATACAGTCTGAAATTTTAAAGGAATGATAATGCTTCCTTCATCTTAAGATGTGAAATTTCAAAATGGCACTTTAGCAGCAAGGAAAGTGGGTCACTTCTGAACTATTTTTAAAGGTCAATTACTCTGGAGAGCTTCTGAATGCGGTTCAACAAAAAGTCTCCTTGTTTGATAGTTGCTTGATAGAGAGCATTTTTAGCATCCGGCCTGTTAGTTTCTAGAACACCAACAACTTTATCTATTTTGCAGTGAAGCCTTCCTGCAGCTATGAAACGAGAAAGTTCTCTGTCAATAAAATCAACACTAACACCAAAAGCTCTTGCCATAGCCTCCATGGTTACACTCTTGTAGGATTCTAGAAACTGAGAATAAACAACAGTGCGGACTTCCCTCATGTAATATCGGAAATGTGGATGCAAGTAGCGATCTAATCTTATTTGATCTGTCAGGCCAGCAAATGCAACAAAGAATGACTTGTATTGACAGCCATAAAGTGAATTCAAAAAGTCTGAAAGATGTGGTATCTTGCTAATCACAGTCAAAATCTCAGGTGCATCCACCACCTTTTGCTTTAGGGAGACTCTGTCCAGTGAGATTATACTCGTCAGCACAGTGTAGAATATGAAGGTATCATATGGGAAAAGCTCATATGTTGTGAATGTTGAAATAGAATCCAAAAATAGCTCAGCAGCTTTCTTGAAATTTCGTGTAGACATACAGTAAAGGCCTTCATACACCTTCAGTCGGTTTTTCCTTTCCCAATCACCCCCTTCCTCGAACAAACTCTTAGCTTTATCAATGCCTTTCGAAATCAAATCAAAGTCCATGAAAAAGAACCCAAGCTGAAGTGTGTGGAAAACTAAGTCCATCTTCTGGCCTACAGCAACTGTTTTACCCTCGGTAATTTTGATTTGCTCCAAAGCTTTTTCCTTGTCACCAATGCGTATGTAGTACAAGGATTTGGCAAGATGTGCCTCTCTTACTTCGCTTTCACCTAAATTCTCTTCTGCATCACTAACTTTTTCGTCGAGTTTCTTGAGTTCTTCCTCTATCTTACCCCCCATGGTCTGTAAAAGGCTTTGATCTATCTCCCACCCTAATTCTTCGCATAATGACTCGTACAAATTCGCCATGTCCTCCGCCTTGATAAGATTGAAAACCTCATTCTTGAGCTCGACTTTTTCAATGTCAGGAACATCGGGATGTCTGAGCAGAAAAATCTTGTGGGCTAACACTAACTTGGGCTCTTGCTTTCCTTCTTGGGGATCCATCGTTACACACAAACCAGACAAATCTTGAATCTGTTTATGAGAAACCCCGACAGAACATATATGGAGAAATGAGAAGAAAAAAAGGACAGAAGCAACCCTCACTTTTCCCCTTTACCTCTCTTTTTCATTTTGGAAATAATTTAATTTAATTGAATCCCGTTACAGAGTTTTGCTTGTTTTATAAGAATGCCATTTCTCCTTTCTT
>Pita_unigene25410
CTGCATTAAGAGAAGCATACAAGAAAAAGAAGTACCTGCCTCTTGATTTGCGTCCCAAGAAGACTCGTGCTATCAGGCGACGCCTTACCAAGCATCAGGCATCATTGAAGACTGAGAGACAGAAAAAGAAAGAGATGTATTTTCCAATGAGAAAGTATGCAGTCAAGGTGTAAAGCATGGGATTTGAGCTTTCATGCAATTTTTTTGTTACTCGTGGGATGATATTGCCTATTATATTTCCGTCCAAGTTTTTGGCAAATTTCGATTTGCATCAGAATTCAAGTTATGATAGGTGTTCTTTCGCTTTTGAGCAGAATTCAAGTTATGATAGGTGTTCTTTCGCTTTTGAGCAGTTGATATTGTTTATCTTTTATTTCTCTTGAATTGCAAACATATTCTAATGCAATGAGTGGATTATTATATTGTGGTATTTCCAtGTTGAACTCATATAtGAAaTGAGTGTAATTTGAGTggt
>Pita_unigene19051
TCTTGGACTTGGGCTGTCCCCACTCCTTGATGGCCTTGGCAGCCGCTTCTTTTCCAAGCCTGGGCACCTCCACCACAACCATGTCCTGCCGTGCGTCCAGCGATGGCGCCATGTATGCACATACGCTGGGATTCTCCTGGAGGATCTCCTCTGTCAAGTACATATATCTCTTTTTTATTGCGGATTTGTCACACATTCTCCTGAATTTCTCCTTGAGCTCTGTCATATGCTCGCTATTGGTGATTTTGAAGTAGTAATCCGGGTAAGTACTCTGATCAACCGCATTGGGGGGAGTGGCAGTGCCAATAGCGAGGATGGTGGCTGGGCCATCTGCCCTCTGAGCCTTCCTGAATGCCTCCAAATCCTTCATCATACCTGCAGCCATAATTGTTATTATGGCTCTTGGCACTATTTACCACTCCGCTACCACACAGCACAGCACAAAATGAACTGCAAAAGACGAGTCGAGTCCAGATGAAGGAATGCTGAGAAGCTGCGGTCTGGCTTTAATTTTGAACTGGTGCTTATTGTCGAAAGAAGGTGCAAGTGACTCAGAGTGGTCCCCGGTTTCACTGTGGTGTAGCTACAGTTGTAAAATTTTATTTTTCATACAAGGGTGTAGCGATTGACGCGAAGCTGAGAAAGTACTTATCTGAATTCCCTAAATTATAGGTGGACTGTACATTTATTTGAC
>Pita_unigene37878
GTTGGATGGCACCTGCAAGTTGGTCCCTCCTTTCCACGGGCATCGCCTGCAAGCTGTCTTTGTCCGTATCAGGAGGCAGTGCCCCCAGCTGTAATCTACCGAAATTTTCTCCATACCTTTCAAAACAGCGAACATCAAACGATATCAAGGGGACCCAATACAACATGTGCTGTCTGTCCAACTGCAGTCCACGAGCATTATGAGGAGGAGGGTGGGTTTGGCTTTACTGTCTACAATCTCCGCTAACCCCCACTGATATGGCGCGCTCTGCTCTGTGAGTCAGGATTTATGTTTTTAGTCTTGTTTTGTATTCCCCATAACAACAGTCACATGAACACTCTATTCCTCAAGCATTTGAGTATTATATAAAGGGTTTGAATCTCATTGCATTGTATCCATTGCTTTGTTGCTGTGTGTTGTTCCAGAGAGAAAATGGGTGTGTTTGCATGTGTGGGTTTGTTTTTGTTCATTGTATTATCTTCAGTTGAAGCATGGAGGCCATGGCCTCAATATTTCAATCAGAGTACTACTGCTTTGGGACTGGGACAGCAGCCCAATAAGGCAGATTTGCAGTTTGGGACTTCGAAGAAGAATGAAGGGTCCTCACCATATGTGAATATGAAGTACCACATGGGGCCTGTGCTGACTTCTGCTATCAATGTCCATACAATTTGGTATGGCAGGTGGAGTAAGAAGGAGAAGAGGGTTATCAATGAGTTTCTGCTATCTATCTCTAACAATACAAAGAGCCCTTCAGTGGGTCAGTGGTGGCAAACAGTGCAGCTATATACTGATCAGACTGGTGCCAATATTAGTAGAAACATAGTGATTACTAGTCAGCACGAAGATTACTACTCCCATGGTAAGGTACTGAGTAGGCTTACTGTTCAGGAAGTGATAAAGAATGCCATAACGGCCAAGAGTAGTCCCCTTCCCATTGATCCCAAGAATGGTCTTTACCTCCTTCTCACTTCTAGTGATGTTGCTGTCCAGGACTTCTGCAGAGCAGTCTGTGGATTTCATTATTTTACATTCCCATCCATTGTAGGATACACACTGCCTTATGCATGGGTTGGGCATTCTGGAAAACAGTGCCCGGAAGTCTGTGCTTATCCTTTTGCAGTGCCAAGTTACATGACTGGAACGAAGGCATTCAAGGCACCTAATGGGGATGTTGGTATCGATGGGATGATAAGTGTGATTGCCCATGAATTGGCTGAGCTTTCTTCGAATCCCCTGATCAATGCCTGGTATGCTGGTGAGGATCCTACTTCTCCTACTGAGATTGCAGATCTCTGTGAAGGTCTTTATGGGACTGGAGGCGGTGGATCTTACACTGGACAAGTCCTGACAGACAAATTTGGGGCTAATTACAACGTCAATGGCATTAGGAGGAAGTATTTAGTGCAATGGATATGGAGTCCTATTTTGAATGCCTGCTCGGGACCAAATGCATTGGATAGCTGAAGGTGCTCTAGTGTTCTTGTTAGTGGAAAATGGGTTTGCTAGTGTTATGGTCAGACTCGGGGGTTTTTCTCAAGCCTTACTATCACAAATTCTATTTGTGGGTTGGATCTAGACAGCTTATTCATGGCTTCTTATTGGTATAGACCTCAATATGCCTTAGGATTACTGTACCCAATAATGCAGAAAAGTGTTTTGGAACACTGGAGGCTCTAATCCCATTTTTATTTCTTGACAGTTTGTAGTGACTGTTCTTCTTTTAACAGTCATCTCACTCTGTGTGCTTGCGTGTGTCTATACAGCTTTATCTATTTAGACTATTCAGAGAAATATCTATTTAGACTATTCAGAGAAATATCTATTTAGACTATTCAGAGA
>Pita_unigene319
CGAATAATCACATTACTTAATTAAAGTATAATGAGAGTGAGTTTAGTGTGGGCTCACTTTGGTATTGGAAAGAAAAGTGACCATTGTGATGTGATCTTTATTAATTGAGCAGTTTGAAGCCAAATACTAAACTTCACATAAGTGATATCAAAGCGAAATACATTGTTCAAATTTGAACCGAAGGACTAAACCTCACACAGCTAAATTAAAACAGTAATATCAAAGCTAAATACATTGTTCAACCATACATAAGTTTGAGTAGAGTCTAAATCCAAATCAAACAGAAGCACAGAATGCCGAACACCTAATCCAAACCTACCTGACTTGTTACAACCAGATGTATCGTCACTCAAATCTGGATGCTTTGCTGGGGATGATAAATTATAGAGCTAAGCCAGAGGCTGGTTGTTGCGCAACCAGTTGACCACAGTGTTGTAGGTGGATTCGCCTGTGGTAAGATCTTCCACGCACAAACCATCGGAGTCAGTCAAAGCGTTCACTAGATTCTCCAATTCTATTCTTTTTTCATCTTTATACTCGTTCTTTTGCATTGAACAATTAAGTTCTTCAACATAAGCCCAGAGGCAAGAGTCCCGAGTGAGCTTCGTTGGGAGTGATTGCAGCTGCTCTTCATTATTTTCCAGCCACTTTTGAAGAGTTTTGTAACGACGAGGCCTTCCATGAGTGAGGTACGGTCCTGAGTCCTCATTCTTACCCAATCTGTAATAATTAGCAATATCCAGTGGCTCAACAAGTAGCCTGTAGTACGTGCCCCGTGTTATCCACTCTTTCCTGCACTGGAAATCATCGGGTAATTCGTCCTTATCGAACTTATTCTGTATTATCTCGTCCCACCAGCCTGCAAGCTCCAGCCTGTTGAGATTAGCCTGGAAGTCCACATTACCTCGTTGCTTCTTTTTAAAAGCATCAAAGTATACAGTCTCATTTCTCAAACATAGTTGGCGATATTCTGCTAGTTTCTCCATGGGGATTTCCATCTTTTTGGGATATTCCTTCTCCAAAATGGACAGGTTCTCACTCTGCTGCTTCAGAACTTGTCCTGCTGCTCTCAGGGCAAGTCTTGCTTGGCAATTCTGAATTCCAAGGCCAAGAGCATCTAGTTGTGTTGCTAACTCCCTGTCTTGATAAGCAGCATCTGTCAAAGGAAGATTTGAAAGCTTTTCTTCCCCCAACTTCACTATGTTTAACAGAGCTTTGGGTAAAATGTGGCCATAACCAGAGTGTTCCAAGATGAAGTCCTCTAAATTAGCACCTAAGGTTTGAGCGGCGTAATAGAGAACGGGCAACACAGCATAATGATTTTCTATCCAGACTCCCCCACTGCTTGAGCAGAACAGAAAATGCCCAAATGGCCTGTAAGGACTTAGCTTTACAAGAGGCTTCACAGCAGCTATCAAGGGGTTG
>Pita_unigene59204
ACATTCCGCGTGTCAAGAATTTGTGTGAAAACCAGAGGGTGCAGGAATTAGGCCAAATACGGTGAAACGGGTTGCCCAGAAGGTGAGCACAGCCGAGGGCGCAGGAATTTTGAGCAAATACAGTGAAGAAACAGGAGCGGTGGGAAGGTGAGAAGAGCTCAATTTCATTTCATGGTATTTGATTTTAGTTTGGAAATGAAAGATTGAAGAGCATTCATTCGTGAAATCTGTGTTTCTTGCTGAGAATTTGGTGGTGCTGTCGGTGACCTGTAATTGAGATAAAACTGGGGTGTGTTTGGTGTTTGTATCCAGGTATTTGCTGCTGAGCAGAGAAAGATGGGGCTTTCAAGATTCCCAGACGCGTTTGAAGGAGGAGTGATACCACTTTTGATCATCCGCACAGCTTTGTCTATAGCCATGGTGAGGGACGTTCTCATCTCGTTTCTTCAAAAAATGGGTCTCAAAGTGATTACAGAGCAACCAGAATTGGCCCAATCATCTAGGTCATTTGTATATGCTGAAGAAGAAGCTGCTGAACTGGGCTCTGGGCTTACAGAGCTGGCCATGACCACTGAAGAAATTGGAGATAAGCTTCCTGTATCACTGTTTCAAGTGTCGTCGTCGTCGTCGTCATCTTGTTCTTGTTCTGGTTCTGATGGTGATGGTGTCACTGAGTGTGTGGTGTGCTTGAGGAAATTTCTTGGAGGAGAGGAGATTCGAAGCCTGCCCTGCCGTCATGTGTTCCACAAGATTTGTGTGGACAAATGGATTCTGGATTATCAGAATATGACATGCCCTCTTTGCAGAGTATGCCTTGTTTTTTCTGTAGAGGATGAGTCGAGAAGATAAGGGAACTGGTAATGCAGTTTTAGTCCTAGTTTTTCCTGTACAGGATGAGTTGAGAAGATAAGGGAACTTTTAATGCGGTCCTAGTCCTAGTACTAGGAAGCGGGGTGCTTAATGCAGTTGTGAATATTACCTGTAGGCTTAGCATTTTAAAGCTTTCTGGCCTTCTTCTTGTTCTGATTGTGATGCTGTTATTTGAGTGTGTGGGGTGCTTGAAGAAATTTCACGGAAAAGAAGAGATTTGGGCTCTGCCCTGTCACCTGTGATGATATGTTCCAAAAGATTTGTGTGGACAAATGGATTCTGGATCCTGAGAATATGACTTGCCCTCTTTGCAGAGTATGCCTTTTTTTCCTTAGAGGATGAGTTGAGGGAATCAAGGGAACTGCTAATACTGCTTTAATCCTAGCACTAAGAAGCAAGGTGCTTAATGTAGCTGTAAATATTATTTTATGGTGCTTTAGCATTTTATGGCTGTCTGGCAGTCATGTACAGTACAGTAGGGAAAATGAGTTTGCATATGTATGTGAGTAAACCCAGTAGGGAAAATGAGTTTGCATATGTATGTGAGTAAACCCAATTCAGTATGTAGTTGCCTGGTTACCCACACCAACCCTTTATTTGGGTCTGCTCTGGGATGGCAAGTTTCCCATGCATCTATGTACAAATACAGTTAAATCAAGATGTTGCAATGCAAATACAAAAGTCATTCAATT
>Pita_unigene43889
TGTAGAGTCTGCATTCTGGCATTGGGCGAGGGTTAGGGGGGTTTAACTTGGATTGCAAGCTGCTGGTGTTGTTTCTGTGATTCAAGGGAAGGGAAGGGAAGCGAAGATATTCCTAGAGAAAGAGAAGATCAATATCAATGGGGAGGGGGAAGATTGAAATAAAAATGATTGAAAATACAGCAAACAGGCAAGTCACATTCTCTAAGAGAAAAGGAGGACTTCTTAAGAAAGCTCACGAGCTCTCCGTTTTATGCAATGCAGAAATTGCTCTCATCGTTTTTTCCAACACCGGCAAACTCCATGATTGGTCAAGCTCCAGCATGAAAAAAGTTCTGGAGCAGTACCAGAAATCGGATCAAG
>Pita_unigene43797
TTGTAATTATATTCTTATTTGGCACCCATGTTTTCAAGGCAGAAAATAAGATCACACTGAATAACAAAACTATCCAGATCCCACTCTACAACAGAGTGATCAGGAACTGATAACAATTCTGTCATCTTGTAACGCAAGATCTCTTCCCCAAAAGAGTTCTGCAAAAATACTACATTGAACAGAGAAACATCACATTGTCATTTCAAGAGAGACAGGAGCATCGTTAGAAATCGCGGACACTTGGAAGTTGTTTTCAATAAATTAACCAAAATCACAACCACACTTGAATGGTGTGGTATTCCCTACAATTACAAATCACTGGGAGTTACATCCCTTTAGGAGATGGTCCTTTCGCCTTGTACCTGTTACCTAGAGCAGATACTATGGTACAACGGGCACACTGCAATTGTAACTGATTTCAATGGATCAGGTGACCCTAACACCTCAATAAACTATGAACTATAATTTTCTAATCTCACCAGATATGATATAACTTGGATTACAGATCATTCCAAAAGTGACAACAGTAAAGCCTTTCTAGTCTTTTACTAGCAGGCTACAGATCCAACAATTAAAACTCCTGGGCTATCAACATGTATTATTTCTGGATCATGTTTCTTTGTTTCAACCCCTTTGGATTGAACTGTTTCATCTGTCTTCTCATCGGAATGCTCTGAATCAACACTCTCAGTCCCGTTTGAGTCTGAATGTAGATTACCATTTTCACTGGTTACAGGCAACCTTAATCCTGATGCCTTGACATCAGAACTGTTAACCACATCGCCATCCTCGCCTAACTTCTGAACATGAGCACCTTCACGAACTGCAAGCTGTTGCTGCTGCTGAGCTTGTTGCCTCAGTTTCTTTTCCTTCATAACTTTCTGACGACTTTCATAGAATGTGAAATCATCAAGTATTGATGTTTTAAATGAAAAGTTTTTGAAAATTTTCAGCATATCTATACCCTGCTGAAATTTGATCTCTTGTGTGTCTCTACTGTTTGTCACAGGTTTGTTGTCATTGTTTTCCAAGATAATTTGGCGAAACTGTGAATTTGGAATATCCTTTATCATGTGCCACTTTACAGGGAAAAAACCATTCCACTTATCTTGCTGCCAGAAATCCATGCTTTTGTCAAAATCTACACTACCAACCATCTCCGCCACACCACAGAATTGACCACTTGCGTTAACTGAGAAAAATAAAAACACTGGACAGCCTTTATTGTTTTCACCGGAAATCTTCTGAGCTTCTTGGTATGCTCCATCTAGCCTTTTATTGCCATTAGGAGTACTTGCCCAAACACTGTATTTGATGCTCTGATGAACATCATCCTCACTATATGATTTTATTACAAAAAACTTTGCATCATCATACTCAATAGAAAAATCTGCGAGGTTATATTGCTCTCTATTAATCACATTTCCATTCATCTCACAGTTTCCCAACCCATCTTCGCAATCAGAATTTCTCGTTTCTGAAGATATCTGATAGCCTTTTGGCCTGTTAGTTCGAGGACCACGGTTCTGTTCATTCAAAACATCAAAATTCCAATTTTCATTAGTGTGATTCCCATAAGCCTTTCCTCTCAAACGTGAGTTGGGTTTGAAAACCATGTTGTTATTGTTAAATGGCATCATCACTTTCCCCTGGTTGAATCCTGGGAAATTTTTCCTGAACTGCATAGAATCCTTGGGTAGCATTGGACCTCGGGCACCCAAGCCATGCTGCTGGTTAAGTTGGATCTGACTCATTGGCCTGAAATTCTGGGACCGAGCACCGCCAGAGTGAACAGGTGCTTTTTTGCCATCCTTTTCAGCCAGCTTATGAGGAACAGTGCTTCCAGCAATAGCTTGACCTGCAGCAATTGATCCTGGCTCCTGGGAGCTGGGGTGCACCGGAGGTTGGAAATAACCCGAAGAAACTGGATGCTGATAAGGAGGGCCGGTATAATAGGGTCGTTGACCAATAAACTGACCATCAGATCCAACCATAGCTCCAGGAATATAGGGATTATATGGGTTGTACGGGGTTTGAGGAGGGTAGCCATACCCGGGTGTATAGTATACCATGGATCCATTTTCAGGAGCAACTCCAGGATACTGCATATCTAGACCATCCATTCCTACATAACGAGCTTGCTCGTCCCATTCTTTTGCAGTCGCTTCATGTCCTGGATAATAGTAACCATGGTAGTAACTAGCAGGGTAGAAAGGCCGTTGCTCCCCTGCATCCAACTGTGGTTTATTCTCCTTTGCTCCAGCGGACTCACTAGAAGGCGCTGGACCAGCTGTAGTCTCAATTGGAGATTCATCTTTTGCAGGGGGCTTGGACTCGTCAATTGAATCCGGACGATCATCAATCTTGAGGTTTTCCATTAATTCCGCCACCTGTTGTTTCGCCGGGACTGCAACAGCCATGTCTTCTTCCTCCTTTACCTTCTTCAACTCTGCAGCAAAACTAGACCGCTTCCACTCCTACTCTGGCTCCCCTGTCGCGGCACAGGTCGACAACCACGTCTCGCGGCTCAAAGGTTCCAGGATCGATTCTCGACCCCTTAGCTTAAAAAAAAATAAAACCTAGCACTGTGCGAGCTACTTCGAAAACCCTAAGAACAGGAGGCTGAATGTCAAAACCCTTAGATTCGATTCTCATATAGATGAGTTCAGGATTT
>Pita_unigene56780
GGCCATTACGGCCGGGGACGATTCAATGCATTGCCAGGTGTGCCAGAAGGCAGTGTTAGGGTTTtCTCGATAGCGCACGAAATAATTGTAGAGtGGAGCAACCCCCcGCCCGCACTGCAAGAGCTGCCAATGCCCTTAGGTCtgggAGCTTACATCACTTTGAGGGTGATAGGCCAGGATGGCAACAGATCACTTCTTCTACTTAggcggAGGACTCgGCTGCGCAATCTTATGAATGcCTACTGTgACAGGCAAGCCGTTGAGTTGAATGCAATAACATTTcTGTAcAATGGACGCCAcCTGAGAGGCGACcAAACTCCTGATGAGCTTGACATGGAGGATGGGCATGAAATTAATGCCATAATGAATCTTTGACAAGGGTCAATGATTGAACCGAGCAATTCTTATTTAGGAGTTTCAGTAGATATGACTA
>Pita_unigene43596
CGAAAGAAGGAAAAATATGGTTTAACTTTGAGGCTAATTCAAAGAGCCAATAATTAGCAACTTTCAAGTCGTCTGGTACATCACTTTTAATAGCTCAAAGATTAAAGAAATTTACAATGTGATCACAACATGAGTTCCGATCAGTCTAAATTAAACACCAATATCTTACGACTAGCTTGGACAACGAATAAAATAAATCAATGACCTCACGTACTTAACATAGCAGAACGAACAACATCACATTTTACAAGTTGAACCTTTTTCCTCGGAACCAAAAACGTTAAGTGACAAACAAGCTAGATAATTTGTGATGAGCAAGCTGGATAACCAAATTCATCAATCCAAATGACTAACACCCACAATATGTTCCTACACGCAAATTATTTTATAGAAATGGTGCCCTAGAATGTGGTGAGACAAAATACCCACAATGTGTTCCTACAAGCAAACTATTTTAAAACAATAATGACATTCCCTAGATCTCAATCTGGTGAGACGAGTTCTATTGTCACGGGACTTTCCTCTTCATTAAATTTAATATAGATAAGTTGATTGGATGCCCGTTAAAAACAACTGTTTACAGAGACAGCTCTATGAATGAACCCATATTTCCACGTCCACAGAAGAGCCTGAACCCAAGTAAATGTTACTGCTGCTGATAATTTCCATATGCATAAGGGGCATAACTGTACATATTGGGATCCTGAGGTTGTGGTGCATAACCATAACCTGCATCATATCCTTGTCCATAACCATAATAAGCTCCATTCCATTGATTTGGATCTGGTTGTTGGGGTTGAACCCACCCAGCAGTTTGTTTGTTTGCAGGACTCCGTCCCCAAGAAAGACGAATGGCTTGCTGACCAAGAACTGTACCATGTAGCATTTGCAATGCTTCCTCTGCAGAAGCCCTGTTATTAAACTGAACAAATCCACAACGTTTGCCCACTGGTATTTTGACATGCACAAGTTCTCCAAACTGACCAAATAATGATCTCAGCATATCATCTGTCACAGTTGGGTCTAAGCCACCCACAAATATAGTTGTATTATTTGGATCATTATCTGAGGCAACTACTTGAGGAGGAACTGCCGCTGGTTTCGGATATGGTTGCTGAAAAACTGTGGTCTTTTTTGTTGTGGCAGGACCTATTCGCATAGGTCTTGAGGAACAAAACACCCCATTCATCTCTGTCATAGCCCGTACTTGCTCATTCTCATCCCCAAACCTTACAAACCCATATCCTTTTGAACGGCCTGTAACCCTATCAGTAACAACCTTGGCTCCTTTTACAGTTTGGTATCTATTTCGGAATGTCTCTTGCAACAAATAGTCTGTCACATCAGATGCTAAATCTCCAACAAATATAGGATAATCAGGTCCAATCTCAGGCCGCTTTTCTCCAATGCCAAAGGTTGCCCAATTTATCCTGTAAAATTGTTCAGTGCTGGGCATCTGTGCACCATTGTAAGTTTGCAAAGCTCTCTCAGCTCCTGCATGGCTTGCAAACTCTACAAAGCCATAACCCTCTGATTGTCCAGTCTGTTTATTGCGAATAATTTTAACAGAAACAACCTCTTGGCTATTACCAAAACAGCCATGCAGATAACTCTCATCCATCCAATACTGCAAATCTCCGACCCACAGGGTTCTAATCTCGTCAGCTGAGGTCGGCTGCTGCGGGTATTGCTGAGCCATAAGCTGCGGTTGGGGATGCTGGGGTTGGGGTTGGTGTTGCGGGGGCCAAAACCCAGCCTGAGGAGGCGGCTGAGGCTGAGGCTGCTGAGGCTGCATCTGCTGCTGCATCATCATCCACTGCTGTTGCTGCTGCTGGGGATCGATCGCGGGTGCAGCAACAGGAGGGGGAGGAGCGACACCGACGGTTGGCTGCATCATTCTGAGATGTCTTGAAAGAATAAGGGGACAAAAACGGGAAAACAAAACCCTCGAAGCAAAGAAAAACCCTCAAACTACAATCAAACAAAAACCTGCGAAACTCGCAAGAGCCGCGGAACAAAGAGTTCCAAGAAACCTATGGCAGCTCAGTGAATGTGCTAAGACTGTATACAGGCCGTGCAGATTTCGATCGAGAATCCACGAGACTAGGGTTTCTCTGTAATCTGCGCGAGCTCCGAAGGAGCCAAAAAGGGAAATGAAATTGCGCTAATGAAAGGAGATAAAGAAGAGAATATGTGTAAAATTTATAAAGGATATAAAATATATCATGC
>Pita_unigene64127
TATCAGTTCTGCAATGGCGCGGTGCTTCTTAATTTTGTTGCTTCCCGCTATTCTCTCCCTCTCCCTGTTGGCGGACGCCAGGTATGAACTTGTTCAGCCTGGCCAACAAGAGGTGGACAATCCTCTGGTTCTCCACGATGCTTTCGAGCAAAACCCCCTCCGCCTACCGAGCGAGAAAAAGAATGAGATGATGACGGACGTTCCCCTTTTGGTCCACAGGCCCTTGAATCGGTATGAAGTCTCCAGTGCAAATCCTGGGGAATACCATCCCCGAGCCGAGACCCAGGAATCTCGGTTCGAACCGCGAGAGAGGGCATTCGAACATAGTGGGAAACGCTTCCCAGCAAGAGAGCAAAACCATCCCCATGGCTATGGCCAGGACCCGTGGGAGTGGAGGTCTCCCAGAGCAGAAGAGCACAGACGCGGAAGATATGAGAGGCCTGAATATCCTCATGGAGGCAAAATGAAATTCGAGCACTTATGGGGAGATGGTCCCCGGGAAGACCATCTCCATTTCCGTCCACAATTCTCACGGCCTTCCTTCTTCCCCTCTTCTGAAGAAGAGTCCGTTTCTTCTTTCGGAAGTTTCCCTGGGGAATTCCGTCCCCGACCCGAGAACGAGGACTCCGGGTTCGAATTGCGAGAGAGGGCATTCAGGCCTTTTCGGAAAGGCTTCCCAGAAAGAGAGCATCATTATCCTCATCGCGATGGTCAGGGCGGGTGGGAGTGGGAGTTTCCGAGGGGAGAAGACCACAACCACGGAAGGTATGAGAGACATGAATATGCTCATGGAGGCGAAATGGAATTCAGACACTTCTGGGAAGACGGTCCCCGGGGAGACCATTTCCATTTCCGTCCGCAGTTCCCACGGCCATCCCCCTTCCCTTGTTCTGGAGAACATGGAAAAGAGGCCATTTCTTCTTCTTTCAGAAGCTTCCCTGGGGAATTCCGTCCCCAAGCCGAAAATGAAAGGCCCGGGTTCGATCCACGAGAGAGAGCATTCGAACGTATTGGGAAAGGGTTCCCCGAAAGAGAGCATAACCATCCCCATGGCCATGGTCAGGGCCAGTGGGAATGGGAATTTCCCAACAGAGAAGAGCACAAATACGGAAGGCATCAGAGGCATGAATATCCTCATGGAAGCGAAATGAAATTCAGGCGCTTTTGGGGAGATGGTCCCCGGGGAGACCATTTCCGTTTCCGTCCGCAATTCCCACGGCCCTCCTCCTTCCCCTCTTCTGAATCTCATGGAAAAGAGGCCATTTCTTCTTCTGTTTCCCTGAGGAAGTCCATCCCCGAGGAAGTCCGTCCCCGAGCTTCCCTTTCTTCTTCTTTCGGAAGCTTCCCTGAGGAAGTCCGTCCCCGAGCGGAGAATGAGAAATTCGGGTTCCAACCGCGAGAGAGGGCATTCGAACGTATTGTTGGAAGGCCAGACTTTCCAGACCATGGCCAGCGGTTGTTCCTAGACTCAGATGAACACAAACACGAGTGGCACGAGAGACATGAAGATCCGCCAGCACCATGGACAGACTGGTTGAAGAGCCTGTTTCAAGGCCACTGAACTGCTTAATTTTGAGTTTGTATGTGTGGTAGTATAGGATACTATATTTTTCCGTTATGCTGTGTTACGCTAGCGAAGGTTGGGATGGGACTTTCTATATGTATTTCTTCCATAACTTATTTCACATGTATGTAAATATTGAAATAGATTATAT
>Pita_unigene2001
CTTTTATGAGGCAATCTAATATGGAAATGTAAGTAGAAAATATGCGAACACGGAATGAATTACAAAACAAAGGCATGGATTGAAGTAGGGGCGAGTTGTAATAAATAGTCCTTGACCTAAACGATGCTCTTTTTCCGGATGTCGGGGTATGGGTAAAGATTCCGAGAATTTAACCCAAACCCTAGCCAGAATTCCTACTACTCTTAAACCCTAAACCCTGAAGTCATTAACCTTTCACAATTTCATTTGTATTTGCTGTCGTGTTCTTGCTTCACATTCTAATGCGGTTCTAAGATTTGGAGTTGCTGATAAATGCTCTGACCTGCGATCATTGTCAAAGATAAGGAGTGCTCAAAGATTTCAGAAGCAGGAAACTTAGATGATGATTTTTAGCTTGTAAAGAAGACTGGTTGCAATTCAGAGAGAGTATCAAGATGTTGGTCTTATTTGAAACTCCTGCTGGGTTTGCACTATTCAAAGTACTTGATGAAGGAAAGCTCGATAAAGTGGAGGACTTGTGGAAGGAATTTCAGACGTCGGATTCTGCCAGGAAGGTTGTCAAGCTGAAAGCTTTTAACAAATTTGAAAATACAGCAGAAGCTTTGAGTGCCGCTACATTAATTGTTGACAGCAAACCCAGCAAGGGGTTACGCAAGTTTCTCCGTGAACAATGCTGAGGGGGAAACATTAGCAGTAGCAGATTCAAAGCTTGGAAATGCAATAAAGGAGAAATTGAAAATTGAATGTGTACACAACAATGCTGTTATGGAGTTAATGCGAGGTTTGCGAACTCAGTTAAGTGAACTTATAACTGGTCTTGGAGTTCAAGATTTAGCTCCTATGAGCTTGGGTCTCTCCCACAGCCTTTCAAGGTTTAAGCTGAAGTTTAGTCCTGATAAGGTGGACACAATGATTATTCAAGCAATTGGTTTACTTGATGATCTTGACAAAGAGCTTAATACATATGCAATGAGGGTACGAGAGTGGTATGGATGGCATTTTCCAGAACTGTCAAAAATTGTCCAGGATAATATACAGTATGCGAAAGTAGTAAAGCTTATGGGTAGCCGAACAAATGCTGCTGATCTAGATTTCTCAGAGATACTTCCAGAGGAAGTTGAATCAGAGTTAAAAGAGGCAGCAGTGATATCCATGGGAACTGAAGTCAGTGATCATGACATGCTTAACATTAAAGCTCTTTGTACCCAAGTGATATCTCTTTCGGAGTATAGAGCACAACTCTTTGATTATTTACGGAGCCGAATGAATGCTATTGCTCCTAATCTTACTGTTCTTGTGGGGGAACTTGTTGGTGCTCGCCTTATTGCCCATGCAGGGAGCTTGTTGAATCTTGCAAAACAACCTGCAAGCACAGTTCAAATCCTTGGGGCTGAAAAGGCTTTATTCAGAGCTTTAAAAACAAAACACGAGACACCAAAATATGGACTTATATTCCATGCTTCATTAATAGGACAAGCTGCGCCAAAGTTGAAAGGAAAAATTTCAAGATCTTTAGCAGCAAAATCTGCCCTTTCAATTCGTATCGATGCTCTAGGAGAGAGTCAGGATGCCTCTGTGGGTATCGAAAGCCGAGCCAAGATTGAGGCCAGATTAAGGCAGCTTGAAGGGAGAGTTTTAGGACGACTTGGTGGGTCTGCAAAGGGCAAGCCAAAGATAGAGTCTTACGATAAAGACCGAAAGAGGGATGCACATGGCCTTTTGACAACTGCAAGGGTGTATAATCCAATAGCAGATTCAACTATTGGTCAAGGAAAGATACCAGAGAAGAAACTAAAATTGGAGGAGAAGCTGGCAGCAAAAGATTTAACCTTTGATCAAGATGGTGAAGAGCAGAAGTCTGCTAAGAAGCGAAAGCATGAGGACTCAAAACAAGTTGAAGCATTGCACACAGAAGCAGGAGTAGAAGAGCCTGAAAAGAAAAAGAAAAAGAAGGATAAAAAGGAAGAGAGAAAAGCAGACAAGGGACAAGAAGATTTAAATTCAACATTCCAGAAACAGGATGCAATAGGAGATTCTGAGAAGAAGAAGAAAAAGAAAAGGAAACAGAGCACTGAAGATGAGGGTCAAGAGGAAGAAATAAGTCAAACATTCCAAAAACAGGAGGCATTAAAAGAATCTGAGAAGAAGAAGAAGAAAAAGAAGAAGGAAGATAGAGAGGAAGATGAGAGCAAAGAGGTACAACTGAGTCCAGCACAACAGAAACAAGAGGAAGCAGGAGAATCTAGGAAGAAGAAGAAGAAGAAGAAGAACCGTGATCACAAAGGAGATGAGGTCCAAGAGGAAGACGCAGCAATGTTAACTGAGGAAACACCAAAGAAGAAGAAGAAGAAGGATAAGAGCAAGACTTCCATTACGGAATCTTGAAAGTACACTAAATACCTTGGTACCTTTTGAGGTTGCCAACGTGCCATGCTTGTATCCCATTTCAAGTTATTAATTGCAAAACTAAGGTTAGGGATATTGTTGAAGTTGGAACCCATAAAGAATTCTGCTGGCAAAGTATATGTCTGCTGCTATTTCTATTTTATGAGCAGTAGGCCCAACAATTTGCATATTGTTGGACTTTTTTGTGAGAAAAATAGATGCCTTTTCTGATTCTTTGAGAGATTTGCCTCAGGAAATAGGCAATTGAACATAGAGTTCTCAGGAAATAGGCAATTGGACATCGAGTTTTCCTTCCTTTTGGCAATATTCAATTTTAACAATTAGGTTTTGAACCCTGTTTATTTATTAATTAATATAACATAATGAGAGTTTCAAA
>Pita_unigene24855
TGGttAttCtAACGTCTAGAGtGGCCATtaCGGCCGGGGACAGTTAAGCCATTTCTGTTCGTTTGAACCCTCAGAATATATCGTTGTGTTTACTCTGTCTTTGAGATCTCTGCTTTGGGGAAGATGTCGGAGGAGAAGCAGCACCACCATCTGTTCCACCACCACAAGGAAGATGGCGGTGAGCAGGTGATTGAGAGCACAGATGTCTATGCTGCTGGTAATGTTGATGAGTATGAGAAGGCAAGGAAGGAGGAGAAGCATCACAAGCAGATGGAGCATCTGGGTGAAATGGGAACTGTTGCTGCTGGAGCCTTTGCACTCCACGAGAAGCACGCAGATAAGAAGGATCCAGAGCACGCCCACAGGCACAAGATTGAGGAGGAGGTTGCAGCAGCAGCTGCAGTGGGAGCAGGGGGTTATGTGTTCCACGAGCATCACGAGAAGAAGGAATCGAAGGAAGAAGAAAAAGAAGCAGAGGGCAAAAAGCATCACCACCTCTTCTAGCTGCAACTTTCCACTGTCACTAGTCTTGCCTTTAAAATAATGTTCCTTTCTTTACTGTGTTTGTTGGAATTAGTGTGGCGTTGTTGCGAGAATAAGATCCAGTTGAGCTCAACTGATGCTGCCCCACTCACTCAGTGGTCTTCGATCTTTTTCTTTCGTGTGATTTCCAaTCAATCTTGTTTtGTCCAGATCCGCTCTCCATCTCATTGTCCTGTACTGATCcTCGAAAATTTTTATATATAGAGAGAGGGGTTTTATAAGTAAAAATTGGCCAGTTCTTCTGAGAGGGCTTGCGGGTTTctAAATATGGCTGCAATTTTGATGTTTGCGAAGGTAGAAGATGAATGTTTGTGGGGTTTTAGGTAGAGTCTCACTTCCTATTTGCGAAGGTATCACTTCCTATTTGCAAGGTTTTAGGTAAAAACTTTGTTATATCAAAGGTAAAaTATTTGCTATATTAGTGTTTCAGcttAAGGATTTATGAAAAGTTTCTACaaGGTTATACTATT
>Pita_unigene9759
CCTGAAGGCTTCTTTGGTGACTTAGACTTTTGTTCTTCCTGGCTGTCCAACATGACCATTTCACTTGTAGCAGCTGTCAACTGCTCTCTAATACGCTGCTGTGCGGCTTCAAGAGAAGTATCAGTAGCCCATTGCACATCATCATTCTCATCCAGCTCCTCGTTTTCATCAACATGGCTTCCGGGAGGAGAACGGTCTTCGTCAGAACTAGTTTTCTTCTTAGCAACCTTGGATGCAACCTCGTGGCCCTTTTTCTTGGATTCTTTCTTGGATTTTTTAGCTTCTTCATCAATAGCCTCTCCTGCTTTCAAACGTTCCTTTTCTGCTCTTCTCATGGCCTTCTTATCTTTGCCTCTCCTGCTTTCAAACGTTCCTTTTCTGCTCTTCTCATGGCCTTCTTATCTTTGCCTCCCTTCTTCTGCTCTGGCGGATTCTTCAAAATAAACGTAGTAAGCTTGTCCCTCATATCAACATCTGAAACATACCCACATGCAGCACACTTCAGTGAAATCATTTGCGTTTTTGAAATAAGGATCTCTGTCTCAGGATTGCCACATCCATAGCACTGCACATACTTCTTGATAAAAATCTCCAACAAAGCTACAAGTTTAGAACTATCATGAGCACCATTGACAAGAGCAGTCCCAGATTTTTCATCAAACTTTGATTGCGCACCCAGTTCACAGCCGAAATACTTTGTTGTATATGAAGGGGGTCTGGCAAGAGCTTTAGCCACATCTACCATATTGACAAGATTTGTCTTTATGCCATTACCTCGTCCCTCAATTTTTGTAATCAGCTTAGGCATCTTATACCTGTAAAAGGCATCATCTTTGTTGCCCTCGCCAATATTTAGAAGAGCCATATTTTCTAATCAGTGATTAAGTGGAATGCAAGAGTGAATTTGGATTTTGAAGAACCGTTTCTATCAAGAGTTAGATACTAGAGTATGTAAAAGGCCACCAAACGCCTGCGGGGAAAAGGGACTCTCTATGATGTTTTAACACTCCACCTTGCACGTGGAAAAATGGGTGCATCCAACTGCAAACCCAAATCAACCTCGACTTCTGACTTGGCTTTGGCTGCATACAGCCAAAATTTTTTGCTACAAAGACGAAGCTGTTTATTCTTTTTCTTTGATGTAGGGCAGTATTCGCCAAGCAGCCCAATCAGCCCCAAATATGAACAAACGGCTTCAGACATAAAAGAATATTCAACCTGTACACCCTCCACTTTGAATGCGATTGACAACCAATAGGACTCAAGTTTCAAATCTTCTTCGGAAGAAGTCCCGCACAGCAGCGATTGATCAGCGCATCCAACCCTTCGGAAAAGAAGCCCTAAGCTTACAAACCCTGAATCTCACGCTACGAAGCAATCGAAGAGATTAAAACCCAGGGCCTTTTATTTATAGAGGCACGATCTTTGTAAGTTTCACACGACACTGCAAGGG
>Pita_unigene43502
ATTTTCATGACACCATACATATGGTGGCAAGGATAAGGATGAGCGTTTTGGAACTTGTGTTTGTCAAAGGAGGAAAGCCCTAAACCCTAGACCTTCCATCCCGTCGCTACCCAAAGGTGACCGGAGAGAAAGCAGGGCAATCGTGATCTATACAAGGACTCACAGAAAGGAGCGGAACTCTTCCTTTCTCTTCCCTCATTTCTTCTGCCACTTTCAAGTGCGCGTGCTTGTCTCTTTGTTCGCTGGGAGATAGTGTGCAGTGGTGATGGCGGCTGTGACAGTGGGTGCATCGATCGGCATCGCTGCTGCTGTGACTAATGGCAATGGCAGCGCCCAGGCCGAGAAGCGCAACGGCCCCTGTAATTTGGGGTTTTGTTCACAGTCGTTAAAGGGAGTGCAAATCCCCACTAAGTTAAACTGGGGGTTAAATACCAGGGGCCGCGGCAGAGGGGGAGCCCTGGGTGCTCACATGGTGGCCGCCCCTCTCACCAAAACGCCTTCGCGCATCGATTTCCAAACCGATGTTTTCAAGAAAGAGAAGGTCACGCTTGCTGGCCAAGATGAGTATATTGTGAGAGGAGGGAGAGATCTGTTCGAGCTGCTCCCCAAGGCTTTCAAAGGCATCAAACAGATCGGAGTCATTGGCTGGGGTTCTCAGGGACCCGCCCAAGCTCAAAATTTGAGGGATTCTTTGGTAGAAGCAAAATCAGACATTGTAGTGAAGATTGGCTTGAGGAAAGGCTCCAAATCCTTCGCTGAGGCACGTGCAGCAGGATTTTCAGAAGAAAATGGAACTCTTGGTGAAATTATAGAGACTGTATCTGGCAGTGACCTTGTATTACTCCTGATATCTGATGCTGCACAGGCAGACAATTACACAAAAATATTTTCCGCCATGAAACCAAACAGCATTCTTGGTCTCTCTCATGGATTTTTACTGGGACATTTGCAGTCTTGTGGGGATGACTTCCCAAAGAACATTAGTGTGATAGCTGTGTGTCCGAAGGGCATGGGGCCATCTGTGAGGCGCTTGTATGTCCAGGGCAAGCAGATTAATGGTGCAGGAATAAACTCTAGTTTTGCTGTTCATCAGGATGTTGATGGGAGAGCAACAGATGTTGCTTTGGGATGGTCAGTAGCTTTGGGTTCACCATTTACATTTGCAACTACTCTGGAGGATGAATACAGGAGTGATATTTTTGGGGAACGTGGGATCTTATTGGGAGCTGTACATGGTATTGTTGAAGCATTGTTCAGACGATATACTGAAGGTGGAATGGATGAAGAACTTGCTTACAAAAATACAGTGGAAGGGGTAACTGGGATCATATCAAAAACTATCTCAACAAAGGGAATGCTATCTATATACAATTCTCTGAACGAAGAAGAAAAGAGGGATTTTGAGATGGCATACAGTGCTTCATATTACCCTTCCATGGAAATTTTGTACGAGTGCTATGAGGATGTAGCTTCTGGCAACGAGATTCGGAGTGTTGTATTGGCAGGGCGTCGGTTTGTTGAGAAGGATGGGCTACCAGCATTTCCCATGGGTAAGATTGACCAAACACGAATGTGGAAAGTTGGCGAACGTGTTCGTGCAGTGCGGCCTGCTGGGGACTTGGGTCCTCTTTATCCATTTACTGCAGGTGTTTATGTGGCATTAATGATGGCACAGATTGAGATCTTGAGGAAGAAGGGCCATTCATACTCGGAGATAATTAATGAGAGTGTGATTGAAGCCGTGGACTCTTTAAATCCTTTCATGCATGCACGGGGTGTTTCCTTCATGGTTGACAACTGCTCAACAACAGCACGGCTTGGGTCAAGAAAATGGGCCCCTCGATTTGATTATATTTTAACTCAACAAGCTTTTGTGGCTATCGATGCGGGCTCACCCATTAACAGAGATCTCATAAGTAACTTTCTTTCTGACCCTGTGCACAATGCTATAGAACAATGTGCAAAATTACGCCCGACTGTTGACATAGCAGTCACAGCCAATGCGGATTATGTAAGGCCAGAATTACGGCAGTAAAGTGTACTGACCAAAAAGTGTGGAGTGGTTCTGGAATGCTGCATGTCATATTTGGTGGAAAACTGCATGTCACACTTAGTGGAAAGTGCTATACACTCCAATGCAGTGTATGTTAGGGATCGTTTTTGGCGATTATGGTTCTTTAGCAATCAATTTATCAATCTGAGACGGGTCTTTTTAATTGGACCTGCGGACTTTGTTAACAGTAGTTAATGTGCTACTAGTACTAAACTGGTATTGTTATTCTAATTTAACAGACATTGAGTAGATAAAGGAAGTATTGTATGAGGTACGAATACGATACTCCCTCTGAAGAGTTTTTTAAACTTTTAGGAGTAATAAGAAAGGTCATAGACCAGTGTATTTCTTCAAAAGTATGTTTTCGGTGAAGTTCCTACTTTTCATGTTTAGCCCAGTGAAGTTAGTGCGCAGAAGAGCTTGCTGGTGGATAAGCTATCGTTTCATCTGTATATATGATGTGATAAATGAGTGAAGACAGTTTTAACTTATAACTATCTGGATGAGACACCATATCTGACAGGAACACTAAATGCAAACTAGCCCTTAGAATTTGGGTATCAGTGTGATTGGCTGACAGGGTTGGCCATGATAATGTTCGGCATAAACCCCACTGGTTCTGTTCTCTGATACTAAAACACTTTCACGAATGTCTTATCTGCCTACCTTTTCAGATCAATTGGA
>Pita_unigene26195
actgtAAACATATTTAAATTATATTTTCAATTATTTTGCATAGGCAACTCTAAAACAACTTTACAACCCAAACAACCTGGATTACCCGGCCATTACGGCCGgggATAGAGAAGCCATTTTGCAGCTGGAGTGTGTGAGAATACAGGGCGTATAGTTCCTGTTCTTTTTCCTTTGATCCAGAAGCTCGCGACTGCGTCAAAATGTCTGGCAAGAAAAAGGTCAGGGAACCTAAGGAGGATAATGTGACACTAGGGCCTACTGTCAGAGAAGGAGAACAAGTGTTTGGTGTGGCACACATTTTTGCTTCATTTAATGATACATTTGTGCATGTGACTGATTTGTCTGGGAAGGAAACAATGGCTCGTGTTACTGGTGGCATGAAGGTTAAAGCTGATAGAGATGAATCTTCACCGTATGCTGCTATGCTTGCTGCACAAGATGTTGCACAAAGATGCAAGGAGCTGGGAATAACTGCTTTGCACATTAAGCTTCGTGCCACGGGAGGAAATAAAACTAAGACTCCTGGGCCTGGAGCACAATCTGCTCTTCGTGCTCTTGCTCGATCTGGGATGAAGATTGGCCGCATAGAGGACGTGACTCCAATTCCAACAGACAGCACCAGAAGAAAGGGTGGACGACGAGGAAGAAGGCTATGATACCTCCTTTTTGGGTGTTATTTTTTTGGCAGCTTAATGCCTGAAACATGAGATTTATAGAGCACTATGTTCTCGAGTTAAACGTCAGCACATCACATGTTTTGGAGATGTGGAGTACATTAACTCAGTTTTGATGATTAGTCTTTTTGATATAAATTAAGCTTTGGTATTCAAACAATAATTAGTCTTGAAATAAATTAGACGTCTGTGTTTGAACTTCATGTACTCTGTGGTGAAAAACTGATGTGTCATGGATTTGGTTTAACAAGCATCCTGGCATTTAGTTCTGAATTATCTTCAGCTTGATTGTTAGCCACATTTAGTGTGCAGAAAATATTGTGTTCTTGCTGTCAGA
>Pita_unigene28827
AACGATTCTTAAAAGTCTGAGACCCTATCACAAACAAATGTACAGAAATACAAAGGTATGGTGGGACAGCTGTATGTAGAACCCATCTAAACCCTAAGGGTTCACGCGGATCAGGCCTGACATTGGAGAGGCCACCTGTATGAGCCACCGGGGTTTCAAACAGGGTAATGGACCTGTGAGTTTCGTTAGCTGCCCAAGTTCTTCTGTGTGTTGTGGAAAGAGCCGAGGATGGTAAGTCGTCCTGAAACGCAGAGCAGGAACCGGAAGATTGCAGAGAAGACTGACAGAGTA
>Pita_unigene7698
CGATTGTGGACTTGGGTTTTAACGTATCTTACGAACCATGGAGTGCTTACCAATACCATAGCTTATTGTCCTTTCACACCATCACAGATCGGAACCGAACACCACTTTTGGGCGCAAGAAGAATTGGAGTCATTTCCCGTTCCTATGCTTCCTTATTTCACACCCACGTCGCCTGTCTTCTCTAGGAATGAATAGAGGCGAGAAAAGCAGCCCTCGTCCAGAAATATAAATAAAAATAGGAGGACCATGAACAGTTTCGTTTGTGTTTTGGTTTTGTAGGATCCTTTTTTCTCTTATTGAAGTCCTATCGACATCAATGGCGGATGCACAGAACAGGCCTGTAAGGGCTCCAGCTCCCCAGGCCCGAGCTCCTCCCGGCCCTTCGCGACCACCGCCCCTTGTTGATCGTGAGAAGACTTGTCCGTTGTTACTTCGGGTTTTTACCAAGATAGGAAGTCATCATACTGCAGAGGACTTTGCAGTTAGAGGCAAAGAGCCAAAAGATGAAGTGCAGATTTACACATGGAGGGATGCTACACTTCGAGAGCTGACAGATCTGGTAAAAGAGGTCGCACCGGCAGCAAGGAGAAGAGATGCAAAACTATCATTTGCATTTGTGTATCCTGACAGACGAGGCCGTAATGTGGTTAGACAGGTTGGGGTGACCTATGCATATCCAAATGCAAGACGGCCAGATGAGGGCAATAAGGCACTTGCAGATCTCAGCTTTCAGACTGGGGATTTCTTGGATGTGGCAATACTTACTTGAAGCACCCTTCATAAATTGAAAATGAGCTTGGACATGTTTCGAATTTAATAGTTGGAAACTTGTTTTGAACTTCCACATAATTACCATCTAGCATATCGTGTTTGGCTTTGTATGATTTAGTGGAGGGATAGATATTGACACGATGTAGAGCTGTAATGTTCCAATCCGATGATTTTGGCTTTTGATAGCTTCAGATATAAAAATTATGCTGGTTTTGCTTTGTAAAATATGGCAATGCATCTGCAATACATTTTATTATCCAATCGAATTTAAGAAAAAGAAGTTGGATGATCAATCTCCTGGTAAGGGATAACACTGATCTTATTATCAGTACTGTTTACTGATTTGTTAGCAGTTTTGAAGGATGGCTTCCTTTGTTATGTACTGAACAAATTTCAAAGTTCTTGCTTGGCAGGATCACTTGCAATCAAGAATGAGATTACTCCAACAGTGATTACTCAACAGTGATTATATCCAATGAGATAATTTGTATA
>Pita_unigene41970
TAGATGGAGTGACGATGGAGTAAATAGAAGGGGAAGAAATAATTTCAGGGATAGAGGTGTTGGAAGGGGATCATACGAGTCAAACACCAACACTAGATGGGGTCAAAGTCCTGACGCTAAAGATGCTGGTGGAAGCTTTAGTAACCAACAGGGGGGTGATGTATGGGCATCGAAAACTGATGAGTGGGGCAGCAATTCAGGCAACAGGATTCAGGATTCTCCTGCTAGAGGAGGTTGGACCGTGAGCTCAGGCGAAAGCGGATGGAGCAAACAAGGCAATGATGGGCATGATATTGGCAAGTTGAGTGATGGCTGGAACGCTGCCAAAGACCGAGATGCCACTTCTAAAGATAATGCAGGTGGATGGGACTCTGCTTCAAAGGGTGTTATTAGTGGGTGGGATTCAGATCCCCCCATTAGTGGAAACAGTGGATGGGATGCCCCAATTAAAGCTGGTCACAATGATGGCAGAATGAATTCTGCCAAGAGCAGTGATAAGTCTAGCGTTGGGTGGGGTGGTACTGAAGCAGCCATGGGCCAGCATAGACAGGCTACAGCTGATGGCTGGGGTAGCACTGAAACAGTCAGGGGCCAGCATAGACAATCTACAGCTGATGGCTGGGGTAGTACTGAAGCAGGCAGGGGCCAGCTTCAACAGGCCACAACTGATAGCTGGGGCATGGGTGGAGGAAAGGAAACTGATAGTGCGCCAAAAGGTTGGACAACAGAGACAGATGGATGGGGTGACGGAGCAGTTCATAAAGCAAATGCTGGTGGTAGCGGGTGGGTTTGATGGGAGAAGTGCGATGTTAGCCTGTTGTAAATATAATTAACTTGAATGCCCCAGTTTGGTGTTTTTGGTGTGGACTTAGATCTGTAAGTTTTAAGTTCAAGGGTAAAGATGATAAAAAAGTATTTCTGGGCATTCATTTTGCAGTGTTCGTTTGAAGCAATTTTATGTATTGTCACCCTGCTCAAAGACGTGTTTCTTCTTCTCTCAAAAACTGAGATGGACTTTGACACTGTTCTTTTTAGATGATTTACTTATAAAAAGGTTTTGAAATTTATGTACATTTTGTTTGTCAG
>Pita_unigene40426
GTCGAATTGTCGTCGATCGCCCCCGGCTCCCGAGAAAGCAGTAAAAATAGAAAATTCCAAAATTTTATTAAAAGTTGCGGGCTTATAAATATCATCACTATCCTATTTCCTTTCGCTTGCAGTTCTTTCAACATTGAGGCAGAGGCAGAACGAACGCGGAACGCGGAAGAACCGATTGAACGAGGTTTTCAGCTCAAAAGAAAATGACGGAGCCGCCCTTTGTTCCAAGGGACTATGTGTTGAGGAAGCAACAATATTACCAAAATATTCGGAAACATACATACTTGAAGGGACCATATGATAAGATCACCTCTGTGGCTATTCCAATTACACTGGCAGTCACAGCACTTTCCATGATTGGTCGAGGTATTTACAATATGTCCCATGGGATAGGAAAGAAGGAATGAGCAATGCCTTGCCATGGGTGTTGTAATGCGCAATTATGCTCTTATGCCTACATTTTTGAGAAAGCGTGTATGTAGGGTTTGAATAATTTATTTGCTCCTTGTATTCAAGGATGACTTTCAAAAGTTGGGGTGAACCCGGATGAAGAATAATATCTTTTTGTTTGATTATTTGTGCAACTTGTCATTAATAAGAATTTCTGGCCGAAACCTAAAAATTTAAGGGGAAAAGGAAGCAGAATTTTGTTTTTGTAAAATCTGCTTTTGTTTTTTTTCAAAGTTCCTAATGGTCATGTTGTATGGTCGATACCAACAGGAATGTATAAACCAATGCTTCCATAGATTTGATTTGATCGTAATTTACAATTATGGAGATAGCTTTCGTACTAATATTTATTAGAGAAGAGATAGGAGCAATATCATACCACTTGTCTTATTGAATTATTAGCTTTTGCTATAATATGGTATAATACATGAGGTGCTGTTTGGTTCTGAAATGTGATTTTGGAAATATCATGGAAAT
>Pita_unigene41126
GACGGTACAGGACAGAGCTGTATGGAATGGGTAGAATTGAAAAGAAAAAAAACCAGGATATGTGAGCAAAAGCGTACATAAAGTTTTCACTCCAATCAAGATACAAACAATGCAATTGAATATTACCATTGGCATACAAAGGAAAGGTACCTAAGTGAAAAGAACAATGCATGCCATAGATGGGTTGATTGGTTAATTTATGTGTTGTTAACAAAAGTGGTATTATATTACAATCATATGCAACATTTAAAAGAAGTTGGTTTTGTACGACCTAGAAAAATTGAGGAACAATTGAATTCATTCAAGTGTAGAGCTAACCAAATCTCAAATGAAGATTGTGTATGCAACATTTAAAGGAAGCTGGTTTTGTACGACCCAGAAAAATTGAGGAACAATTGAATTCATTCAAGTGTAGAGCTAACCAAATCTCAAATGAAGATTGTGTATGCAACATTTAAAGGACGCTGGTTTTGTACGACCCAGAAAAATTGAGAAACAATTGAATTCATTCAAGTGTAGAGCTAACCAAATCTCAAATGAAGATTGTGTGCCTGATGAAAAGAGTAATGATGATTATTGGGTTCATAGCCAAAATAAGGATACCCATGATATTTTCTATAATGTAATTTTTGTAGCAATTTCAATTTGGAAATGCACTTGGGTGTGCTAAAAGTGACTTGTAGACCAATTTTCTAGATCAACGATGATGC
>Pita_unigene39818
AAATCCATTCCAAACAAAGAGTACGCGTCCTCGAAATGCATATGTAGAAAACAAATATGCATTAATGTAGAAAAAAGAAAAATCAGAGGCAAAAAAGAGAAGAGAATCGATTTAGCATATGCCTATTCCAAAATGGCATTAGGTTTTCACACAAAAAAAATAATTCCCGATATGCATTTTGAATCATTTTTTGGTTGCTGATAAGAGGGCTTGGCCTAGTCTGAGAAAGGAGAAGAACCAGAAATTCGTTGTAGGATATGCTGGGCTCGGCTTTTTTTCGATGCTGTAGGTAAGCAGGAGGAGATGTTAGGGATTATATTTGAGGCCTGGCTTGGATTTTTTTGATCGAAAGTTGGCAGTGGGTCCTCTCAGGTCCTTGTATATCACATACTCGTCGTTTGTCTCACATTGTTATCTCTCTTGTAGGCCTCATTCTTTGTCCTTTGATCTGACGCTTTGAAGCTTTTCTTCCATTAATTTTTTCCCTTTTTAATAAACTCGGGGCATTGAAAAGGAAGCCATGGATACAGAGCAGGGAAAGGTCTTCATTGGAGGCATATCATGGGAGACCACGGAAGAAACCCTGAAAGAGTATTTCAAGGCCTATGGGGAAGTGGTCGAGACTGTTATCATGAGAGACAGGATGACAGGAAGAGCCAGAGGTTTTGGGTTCATAGGATTTTCAGAACCAACCGCTGTAGATCGAGTTTTGCAGGAGAAACATACAATAGATGGTAGACAGGTTGAATTGAAAAGGGCCATGCCAAGAGAAGAGCAACAAAGGAATGCACAAAAGAGCAGCAGTAATGTAGGAGCTGGGCCTAGGACCAAGAAGATCTTCGTCGGGGGTTTAGCTCCCACTGTAACGGAGGATGAGTTTAGGAGATATTTCGAGCAGTTTGGCAATATTACAGATGTCGTGGTGATGTATGATCACATTTCGCAGAGGCCTAGGGGTTTTGGATTCATAACCTATGACTCCGAGGATGCAGTGGATAAGGTGGTTACGAAGAATTTCCATGAGCTCCATGACAAGATGGTGGAAGTGAAGAGGGCACTCCCCAAGGAAATGTCTCCAGGCAGTGCGAGGGTCAGATCCAGCCCCGTTGGTCCTTATGGACACCCTCAAAATAGCAGGTATGGGGCACCCCAAGCCCCTGCAGGCAGAGGTGGGTACCCTCCATATGGGGCTGTTCAGGGTTACTTTCCTGCTGGTGGGTATGTCAGTGGTGTAAATGGAGGTGGGTATGGAGCTCCCGCTCCTGCGGCCGCAGCGCCTCCTGCATATGGGGGTGCCCCTGGAGGTTATGCTGGAGGAGCTTATGGAGGTGGTTACGGAAATCCTGCATATGGTGCTGGAGCTCCCACACCTTATGCGAGTGCTCCGATGGGTGGTAACTATGGTGCAGCAGCAGGAGCAGGAGCAGGTGGTCCGTGGGGTTCTGCTATTCAGGGCGGACAGTCTACTGCAGTTAATGCTGGATATGGCTATGGAAGTGGTGGTGATGCTGGCTATGGTGGTGGCTATGGTGCTGCTGGTACTGGTGCCTATGTAGCTCCTGCTGGCACTGGTGTCAGTGCTGGATATCCGGGAGTTGCAGGGGATATGTATGGTGGTTCAGGTTATGGGGATTCCTACAACGCCCCTCCCTCAAGTGGTGCGGTTGGTGGTGCTCCTAACAGTGGTTATGCAATGGGTGGTCCAATTCAAGCTGATCCTGCTGTGAATGGGTCTCCTGGATATGGTGTCGCAGGAAGGCAAACGCAGAGAGTTTCTGATGCAAGGTTTAGGCCATACCCGGCATCTGCGGATCGGGCTAGCTGATTGCAATTTGGTATACTCTTTCCTTCAGGCCCTGCTTAAAGAAAGATCAATTCAAGAACTCTTGCAATCGTGTACCTTTTTTGTGTTCCCTTCAACCATGTTTTTCCTTTTCCTTTCGGTGGTGCCACCTAATATCATTGCAGGATGTTGGCTTTGAGGAGAGCTTGCTTAAATCTTTTGCGGGTGAGCTTTACTATGGCAACCTTGTATCCTAAGTTCGCGGCATTTTAGTTTAGGCTGAAATGAGACAATTTGTTTCCGTAGAGAATTAAGGATTTAGGATAACTCTGCTCAAGGTCCACTTTATTGATATGCATTTCTGCCTACTTACAGAGTTTAGTTACTATGGTTTTACTTTTAAACAATTATTGTAAGGCAAAATTGAGATCAGAATCTTGGGTTACACTGCTTTTTCATTCTTTGTTTTTCAGTTATGAATTTAAGATTACTGGTGTGCTGAAATTTGCAAATTCGTGTGAGAAATCTTGAGATTATAATTATTGTCTTTA
>Pita_unigene41626
CTCGTTATAAATGCATAACTCGAAAAGCAAACAACTAAGAGTGAGTACCAGTCACCGAAATTACAATAGAGCAATATTCAGAGTCTTTTGTTTTCAATTATGCATTCTTCAAATAGATAGAACATATTGAAATAACAAGCTAAACTTAACTGAGCAATATTTTAACAATCTCAGTGAACATTCCCAGAGAAGAAAAAATCTAAGTCCACAATAGTTATAATTACAAGTTTTCCCCTTATGGGGAAACAAATTGGGAAAATAAATAAACAAGCCAAATTCATGCCCATGAAGACAGCAAGTCAAAAAGACTAAAGAGGAATTTCCATGGGGCACTTTCCGAACAACCACTTATCACGAGAGAAGGAATCATTGAACCGACTTGTATGGGGTTGGCGCTATTAGCTGGGATTGCAACATAGATCCATACAGGATGAGCAACCAAAATTGAAAGTTGTTTTTATTATACCTGTTATTCATCCCCTAGAGGTAACATTTTCCCTTTCGTTCCTAGGTCGCGTTGGAAAAAAACTTGAGAACGGAGCTAGCTGTAAGAAGCTCTCTTGGGTTACCTTCTGTTTGAATCAAGTGGGTATCTCCTGAACTGGGATTTGGCGTGAACACTGTAAATTTAACCAACAAAATTCACTATTTTTCCACCATTTAATAGGATATCACAAGAAAAACATCATGGTATAAGCTCAACCTACATAACCAGCAAAGAAAACATTATAAACCTCAAACCTAAAAAGTCACACAAACATGCGTAAGGAAAACCCTTCACCTGGC
>Pita_unigene37020
GGGTAATTGAATTTTTGTCCATGAATTTGGTAGGGTAGCTCTCCTACCACATCCAATTGAATTTCATTTCGTCAAGTTCTCACCAATGCATTTAGCAACTTCACCCTCCAAACCAGCCACAAAACAAATACACACCAACATTGCTTTACTCACACCGTAACAAAACCGATTTTCGATCTCCAATGGTCTGTCATACCCATTTAATGCTTCATTCACTCAAAGCCGCAGCACAGGCTTCACTCATCAATACGCCCACACTTATTCTGCTGCCAAACTTCACCAACAGGCAACCATTCATTCATTGAGGCCAACGCCCAACACTATATTTTGTGCTTCAGCCAATCCCTTGCAGTCATACCGATAACAGGGGATTGTGAAGATGAAGGTCTCCGTGGTATCTCGAAGTGGCAGAGAAATTATCAAGGGTGGCATCGATCTGAGTGATAATGCCACTGTGGATGATCTGAAAGCCTCGATTCAACAAAGAGTCAAGAAATATTATACGGCCCGGCAGCGACTTACTCTGCCACAATCTGGAAAAGGGAAACCAGTTGTTCTGGAAAGAGGCAAGAGGCTCAAAGATTATTTTGAAAAAGATGAGGGAAAGTTAGTAGTAGTGTTCAAGGATTTAGGGCCACAGGTAGCCTACAGCACTCTTTTTTTCTGGGAATATGTCGGCCCTCTGTTCATTTATCCCATCTTCTATTACTTCCCTGTCTACAAGTACTTTGGATATCCTGCAGAAAGAGTTATACACCCAGTTCAGACATATGCAATGTACTATTGGTGCTTTCACTATGCCAAACGCATTTTAGAGACCTTTTTTATTCACAGGTTCAGCCATGCAACTTCACCACTCTCTAATGTGTTTAGAAACTGCTGTTACTACTGGACCTTTGGTGCAGTCATAGCTTATTTTGTCAACCATCCCCTCTACACCCCTGTGAGTGAGAAGCAAATGAAAATTGGGTTTGGGCTGGGGATTGTATGTCAGTTAGCAAACTTTTACTGCCATATTTTGTTGAGAAATCTCAGGAGCCCTGAAGGTAAAGGAGGATATCAAATTCCAAGTGGATTCCTGTTTAATATAGTCACATGTGCTAACTACACCACTGAGATCTATCAATGGTTGGGATTCAATATCGCAACACAGACAGTTGCTGGCTACACCTTTCTGGTTGTAGCAACCTTTATTATGACTAACTGGGCTCTTGCCAAGCACCGCCGTTTGAAGAAGTTGTTTGATGGCAAAGATGGCAGACCCAAATATCCAAGGCGATGGGTGATATTACCTCCTTTCCTATGAAAAGGATGCTTATTATATCTGGGGACACTTTCGTTGATTTCTATATTGAATTGTCAACAAAACTTGGGCCCTTTTCTGGTTCTACAATGTCTAAAATTTGGTGGCTTTAGCATGATCGGACGTTGTAATTGACTGTTTTGTGGCTGTAATTTATTTAATTGTGCTTGCTTAAGAAGCTAGTAGGAGTGAATTTCTCACCTGGGTATGTTCCCGGTATTTCAAATGGAGTATTTTTAATTACTATTTTTGCTGTTTTTTGAAGATCTGTTCTACATGTACCATCCTGGTACATGCTTTGCCATTTTCCCACATATAACTGCTGCTTGCATTAGTGTGATTACTTTTTCAAGTTTTTTGGGATATGACTGTTGCAACTTATTTCTTCCATGGATAATGATGACCGATTGAATTCCCGTAACTTTGCAGGGACTAGACCATTAAAAAAGAATGATAATTAC
>Pita_unigene41557
CGATTCCTTTAAAAGACTCTTTTGGAGCAGGTAATGGGGATCACAAAGTCCCCGAAGAATTGCAACTGTTTACCAGAGAAACAATGGGGTTGTTGGATAAGCTGTGGGACGATAGTTTGGCCGGTCCTTGCCCAGATAGTGGTTTAGACAATCTCAGGAAAATCGCCATTACTAATTCTTCCATGGCACCTGCATCAGCACCAGTGGGGGAAGAGGGTTTAGGCACGTTAAGGAAATGCAGAGCGAGTGCACACTACCAGCGATCGAATGATGAGAAGAGTCGAGTAACGCAGAGTATCACCATTATTAAGCCTCCTGGTAATCTTCGTTCACTGTCTCTGGATATTCCGTCTTCGACTGCAGGCTCAAGCCCTCCAATCTCACCATCTTCTTTGACACCAGGAGAACGAGAGAATCCATGGCGGAGTCATAAGCATAAGAAGGGATCTGAGAAATACCCGAGAGCAGAGCCCAGAAGCCCTACGGTTTATGACTGGGTAGTATTCAGTGCCTTGGATGGATAAAGATGAAGTATTTGGTGGGTTCTGCACACTCGTTATTTTCTATCTGCGGTAGCTGTTAAGATGGCCCATGCATTTATAATGACAACTAGTCTCGGGGAATAACAAATGTTTGTACAGAGATTGATTTGGAGAGTGTTCCAAGCTGATGAGGATATTTTTGTTGATAGTTTTACTGAAAAAGTTTGTGCAGTGCAGGCTTTTATAGTTGGTTGTGTATGTAGAGCCGATAAGGACAATACAAAGTTCACACACATTATAAGACACATACAGATTGTGAACTTTTTGCCCATTGGGTGTATACTCGCCATTAACTCCGGCTTGGCGCCCAGACCTTCAAATATCGGTAATTGTATGGGCTCTTCAGCTACAGTTGTATATCTCATATTTGTAGAGAGGCAATTACAGTTGTATATCTCATATTTGTAGAGAGGCAATTATGAAGTGGATAGGTAAGTGTATGTTTAAACAATATGCCCG
>Pita_unigene62176
ACAGAAGGCAACTTACATCATGTTGCCCAGTTGACCCCTATCGCGGAGCGTTAGCGCTCGAGGATTTTGGGGGTTTTCGACGCTGATGGATTTACTCACCCACGAAAATTTCAGGTCCGATTGGTTGTTCACTTTAGTTACTAAACAAAAATGAAGAAAACCGTGCAAAAATAGATGCGGTGGTCTCAAAGACAAGCAGAAGAGTCGGTCGGTAGCCACCACGAATGCACAAAAGGGAGAATAAAGAGTTGAATGCACAAAAGGGAGAATAAAGAGTACCCATTACTTGTGTAAGCCTCAGAGGCGCAACAAATCTCTAATTTGTTCTGAAGCGTCTGTATTCTCTGTGTGTTTGGAATTCATTCAGACAACAAGATTTACGAATTCAGTTCAAGAAGCGGAATCTGTGATCCAAGATGATCCAACTATTGTCCACTCTGGTGATAGCAGAGGGCACAGTTGCATTGCTTTTGATGATAAACATACCCCCATTTAGAAAAGTACTGATGAAGGCCCTTGATAGGACCAAGGTGAACAGTGGCCCTGCCATGGTTAGAACTCTTGCAGGTGCAATGGTTGTCATTCTGGCGTCCAGCGTTACCAGTATTATGAAAATACACGCACGGACAATGCACCTGGGTTCAGTAACTCCAACTGATCAGGTTCTTTTGAAAACCCATATGCTGGAGGCTTCTATGATGGGATATGCTCTCTTTCTTGGATTGGTCATTCATCGTCTGCACCACTTTCTTAAAAAGATACGTGGCCTTAGAGCTACCGTAGATACATTAAAAATGCAGGCCGGAGGTGCCCAGGTATCCCCCAAGGATGAAAAAGAACAAACTAATTCCAAGGCGACAAAACTGTTGAAGGGTGAGATAGCTGGGCTGAGACAAAAGTTACAAAAGTTGACTTTAGATTGTGAGATGATGGAAAATGAGACCAAGTCGGCTGAAGAAAATGCCAGATCTCTTCAGAAGCAAGCTGAGGGATTTCTGATGGAGTATGATCGTCTTTTGGAGGACAATCAAAATCTTCAAAACCAGTTATCAGCATTGGATAAAACGTCTTCAAAATTAGATAACAAAAAAGATGCATAAGATTCTCATTTGCCAACGTATTTATATCAAAACTTCAAGTGCTCTTAATGACAGGATAGGCTGCATGAGTGATATTTACAGCGCCTCATGAAATAGGTCCAGGCAACGTTCAAGCCAAGTCCATGGTCAACCTACAAACTGCTTAATTTACTTTATATTTAAGGGTCATCTTTGCCATGTGACTGGAGATAGCCCTTTAACAAGAGTTATATTGCTAGGTTTTGAATGACTACGTTTATTTTGGTGCACCGAAGGCAGAGGGTCTTCCTTAACCAAAGCCATTTCAAAATTAAAAGGGTTTTTAGTTTTCAGCTGTATACTTCCTACACAAAAGTTTTGCTATAACGTAATTGCATGGTAAGATGTGGAGTATTGTGTTTTACATGTCAGGGGTATGAACTAGAAGTCTTTCAACTGTATTTTGAAAGTTTATTTGTCAATGACCCTTTCATTTATG
>Pita_unigene39006
AGAGCTTGCAGGCTGTCATACGTTCTGAGATCCATGTCTCCGAGGAGTGTCAAATACCCAAAGCAATCTGGAACGTGCAGGTTGCGACACCCTCTGAGATCCGTGTATTCGAGGTTTGTCAAACACACAAAGGAATCTGGAAGTGCTAGCAGATTGTGGCACCCTGAGAGATCGAGTTTTTGGAGGTTTGTCAAACACCCAAAGGAATCTGGAAGTGCTTGCAGACTGTTGCACCCTCTAAGATCGAGTGTTTGGAGGTTTGTCAAACACCCAAAGGAATCTGGAAGTGCTTGCAGACTGCCGCACCATCTGAG
>Pita_unigene47819
GCTCCTTCCTTACTCTGTCAGTCTTCTCTGCAATCTTCCGGTTCCTGCTCTGCGTTTCAGGACGACTTACCATCCTCGGCTCTTTCCACAACACACAGAAGAACTTGGGCAGCTAACGAAACTCACAGGTCCATTACCCTGTTTGAAACCCCGGTGGCTCATACAGGTGGCCTCTCCAATGTCAGGCCTGATCCGCGTGAACCCTTAGGGTTTAGATGGGTTCTACATACAGCTGTCCCACCATACCTTTGTATTTCTGTACATTTGTTTGTGATAGGGTCTCAGACTTTTAAGAA
>Pita_unigene61261
TTCGCAGTGAACTGAGTTGAGTTTATTAATGCAGTTCATTTTTGTAGGGGTGGGTCACGCCTGGTCACTCACCTAAATGTGTATTTAGCAGGTCAAGGTTTTCATCGGCATTGCAGGAGGTACTGGGTCTCATCGGCAGCAATGGCTTCAGCGGCGCTTGCAGCGTCGTCCACAGTCGGAATCCAGGCTTACAAAATTTCGGCCACCCGACCCAACGAACAATCAAGGCCATCGTCTTCGATCTCACTAGCGGCGGCACCAGCCAGGCCCTTCTTGCAATGCCGGCACTCGATCTCTCGACCTCACGCCGCTGCTGGCACGGGATCGCTGTTCTCGTCATGGTGGGGGAGGCAACAAGAGATCCAGTTGCAGAAACGACCATTATTCGCGCCGTTAGACGGCTTGCGACACCGCCGCCCCACCAACGCTCCGCCGGCTGGGAGGCCGCGCGCTTCCTCGGTGGTGGAGCCTCCCCCAGCGCCGCCAGTGCAGCCATGGCAGGGCGCGGCGCTAAAGCCCCTGGCGGCGTCGATCGCCACCGGTGTCATCCTGTGGCTCGTGCCGGCACCAGCGGGGGTGACGAAAAACGCCTGGCAGCTGCTGGCAATATTCCTGGCCACGATCGTGGGGATCATTACGCAGCCGTTGCCCCTGGGGGCCGTGGCACTGATGGGCCTCGGTGCTGCGGTGCTCACTAAAACCCTAACCTTCGCTGCTGCGTTTTCGGCTTTCGGTGACCAGATTCCATGGCTTATCGCGCTCGCTTTCTTCTTCGCCCGTGGCTTCATCAAGACGGGGCTCGGCAACCGCGTGGCCTACCAGTTCGTGGCTCTTTTCGGGAGCTCGTCATTAGGGTTGGGGTACAGTCTCGTGTTCAGCGAGGCGCTGCTCGCCCCGGCGATCCCTTCCGTCTCCGCCCGCGCCGGCGGCATCTTTTTGCCTCTCGTGAAGTCTCTCTGCGTGGCCTGCGGAAGTAACGTCGGTGACGGGACGGAGCGACGGCTGGGATCGTGGCTCATGCTCACCTGCTTCCAGACGTCCGTGATTTCCTCTGCCATGTTCCTGACGGCCATGGCAGCTAATCCCCTGAGTGTGAATCTTGCCGCAGGGGCCATTGGCCAGACGATCGGGTGGACGGATTGGGCAGTGGCAGCGCTGGTGCCGGGTCTGGTGTCTCTGATCGTTGTTCCGCTTCTTCTTTATGTGATATATCCACCCAGTGTCAAGAGCAGCCCCGATGCGCCGAAGCTCGCGAGGGAAAAGCTGCAGAAGATGGGACCGATGACCAAGAATGAGATCATCATGAGCGGCACGCTACTGGTCACGGTGGGTCTTTGGATATTTGGGGGAATGCTGAAGGTGGATGCTGTCACTGCAGCGATCCTTGGTTTGTCTGTCCTACTCTGCACAGGCGTTGTGACATGGAAGGAGTGCTTGGCTGAATCAGTAGCGTGGGACACTCTTACATGGTTTGCTGCACTTATTGCAATGGCAGGCTATCTAAACAAATATGGCCTTATTTCATGGTTTAGCCAGACTGTTGTGAAGGTTGTTGGTGGACTTGGTCTGTCATGGCAACTTTCTTTTGGAATATTGGTATTGCTGTACTTTTATTCTCACTACTTCTTTGCAAGTGGTGCAGCGCATATTGGGGCAATGTTTACTGCCTTTTTATCCGTCGCAAGTGCTCTAGGGACCCCACCTTTATTTGGGGCAATGGTTCTTTCTTTCCTTTCAAATCTTATGGGAGGCCTTACACATTATGGTATTGGATCAGCACCTGTTTTCTATGGAGCTAACTATGTACCTTTGGCTCAATGGTGGGGTTATGGCTTCCTCATCTCTATAGTGAACATCGTTATTTGGCTTGGACTTGGAGGAGTGTGGTGGAAAGCATTGGGCTTATGGTAATCTACTAATTTGTTGAAACTACGAGCCGCACTAAAAATGAAATAATCAGTATTACAAAGGTTAGGAAATCTAGAACATGTCAAAATATCTACGAGTTTGGTCCCATTTTTCAGTTGTTGACTGAGAGTTATTCTTGTGTTTCTCCCATCTAATTCTGCGGTGGGTCCGGGCAAAAGGTATTGCAATAATGTTGATTTTGTAACCAGCGAATTCATTCTTTTGGGATAAAATATATAGTTTTTACCGTTAGAAAATGTGAAATTCATATTTTTTTTGGGATAAAATATATAGTTTTTACCGTTAGAAAATGTGAAATTCATATTTTTTTTTATCAAAAAAAAGCATTTTTGTTTG
>Pita_unigene39252
TAGGGTTTTGGGTAAATTTTGATGATTTTTCGCCACATGTACACTCTCTTATTTTCCTAAGCCACGGTTGTCAACAACATAGCTCATTTAGCAATTTTTTCTTTTATATTCCTTGCTCACCATACGCTGGTGATTGCAGACTCGGCTCCCAGCGTCCACGACAAGTTGTTCATTAGTGCCTCCATTGGCCTCAGGCGCAAGTACTTACAACAGAGTTCCTCGGTTATTCTTAATGAAGATTTCCATGGTTTTTACCAGCATTTTCCCCACGCTGCTACACCATGGCCAGCGACCCTTGATAGGTAAATGATTACGGGTTTTGATTATTGTTGGCTACCAAGGTATTTGCACAACTACCGCGTTATCTCTTCCACTCAGTATATCCTACATGGCACTGTTAACTCACCCAGTTTTTCTTCTTCAATGGATTGTAATTCGCTTATGGCTAGGGTTTCATCGTTTGTTTTATGAACCCATCCACATTATGGACAAATTTTTTGACTAGCTAGCCCTAGGGTTTGAAGGTTATATAACCTGTCTGGTTTGAGTTAGAAGTTAGGGTTGGTTCTGATAAGGGAACTCTCTATTGCATTTATGGTATGTCCAGTACTGTAATTTATGGAGCCTTATTTTATGTTTTGATTACCCAACAATATTTCACATACTCAGATCTTTTTGTTACATTTTCCTTGGGCTGTAATATG
>Pita_unigene8823
AATGACGTTGTTTGGCATTTTATGACAGCATCCTTGTAACCAAGGACTTATCATAGAGAATAAAAATATATTAACATTAGAGTTATAATTGTAGACCACAGTGGAACAAACCTTCTAAGCTACGCAGGTTTTTCAATTTTTCCAATAAATGACGTTGTTTGGCATTTTATCACAAAATCCTCGTAACCAAGGACTTATCATAATATGCCGATAGCATATATTTCGAATTTTATTCCATTCAAAATGCACTCCGGCCTATTATGGGTTTCGCACATGCTTGTATGCAACATGAATTGAAATACTCACAGGTACTCGGCTTTGCTTTCAACATGCAGGTTTCAACATAAATGAAAACACCTTGTACCATGATGACGCCGTCATAAATACTGCTATGTTGTAATATCAAACAAAGTCTGCTCCAAAAATACAACACGCAGCGACTTCTGCCTGTTCTTTATAAAGCAATTATTTTAATCCATTCCAGGCGTTTTTCAAATTCACCAGAAAAAATGGGTTAAATAAAAGTTGGGTTACAATTGCGCTGATTAGCTCTGGAAAATTAGCTCTGGCAAACGTCATCAACAAAAAACCGCAAACTTAACTTCTAGAAATTCAATCAATTTTGCAGAGGAAGGAAAACCTCAAAGTTTCCCTGCATTGAACTCAACCTTTCGCAGCATCGACCTTGTTAACTTCAAATCTCTATCGAATAGTAGGCACTTGAGTGACAGGCACAGCAATTGAAGCAACATTATTTGCCAACACATATGTTCGCATAGACAACTGTTTTGTATTCTCTATAATTTGCTCGTACACATTTGTGTGGTTAGTTCCCATGACCACAGTCCCTGATGTCGAATCAATTTTAGCATCCAACTTTGCATTCTTTACAAGGTTCACTATCCATCGCTCTGCTTCATCATAGCTCATACTGAGTTTTTCAGCAAGCATTCGTATGTCAATACATTGATGAATGCGACAATATGTCTCAAAAATGAAAAGGCGTGCATTTTCAAGAAACTCGTCCCTCAGAGGCACTGTAACAAAATTTCCCTCCTGAACTTGCTTACCGAGGAAGGGATCATTCAGTATTACTTTTTCACACTCAACAAGTTTCTGCTGCGCCCCTTCAAAATCATAGTTTACATACAAACATTCCAAAAATTCTGTGATAGGATCTTTATATGTATATTGCTCTTGCTGGATAACTTTAATCAGTTCCTTCAGCATATTTCTCCTCCTTTTATTAACAACCACTGCAGTAGCAAGATAACGAAGAAGATGGTGTGCATTTGTCTGGATTGCATTCAAATACCTCTCTTGGAAAAAGAGATCTATGATCCCATTCCTGCCATTCTCATGATTGAAGAATATAAAGAGACTCCAATGCATCAACCATGTCCTATTTTGTAATTGATTGAGGGGTGATGCAAAATTCTTAGAATCAATAATTTCTTTCAACCGATTAAGCTCTTCCAGAGCAATATCCCAATTTTGCATCAGAATCTCTGCTGCGAGCTTGCCCCACAAGGCACTCAAACTCCTTTCACTGTTCGTACAAAAAGTGCGATATTGGTATAAAAAATCTGCTGCCCCCGAGTAGTTTCCGCATTCAAACTGAAACTTAGCATATTGGTATAGCGCCTCTATCTGGTTAGGTCCAATCTGGTACCGATCATTCAGCATCTGGAGATTATATTGTTTATCAGAACGAAGCTCCTGAACAAGTGATGGATTCTGTAGAAAACTAATCAGTGGTGCAGCCATTTCTTCCAATGACTTTAGTCTTGCAACTACTTCAATGCGCCTGTCTGTCATTTCTTGTGGAACGTCTTCGGTGCGGTAAAGGCTCTTGTGGATGTCCATGGCGTAGTCAACCATGCTGGTCTTGCTGAGAAGGTCGATCTTCGACTTGAGAATTTGTTCATCCGGATAGAGCTGTTTCTCCTGCAGAAACTCCAGAAGTGGGAAAACAAGATGGCGGTCCAGATGGGGAGCAATCTTCGATGTTAGATCGTACTCCGCCATTGCTGCAGTTGCTTCCTCACACAAGGGGTTCGGGTGATTTCGAATTTAGACTGCAAAGAGAAGCAGGAAGAATGACGGGCGGGCCCTTATATTGCTACATCGAGTGGTCAATAAGGGTTGGTTTTGGGCACTTCTACCAGGCTACGTTCATGTGAG
>Pita_unigene63003
ATGCCAGCACTGAACAATTTTACAGGATAAATTGGGCAACCTTTGGCATTGGAGAAAAGCGGCCTGAGATTGGACCTGATTATCCTATATTTGTTGGAGATTTAGCATCTGATGTGACAGATTATTTGTTGCAAGAGACATTCCGAAATAGATACCAAACTGTAAAAGGAGCCAAGGTTGTTACTGATAGGGTTACAGGCCGTTCAAAAGGATATGGGTTTGTAAGGTTTGGGGATGAGAATGAGCAAGTACGGGCTATGACAGAGATGAATGGGGTGTTTTGTTCCTCAAGACCTATGCGAATAGGTCCTGCCACAACAAAAAAGACCACAGTTTTTCAGCAACCATATCCGAAACCAGCGGCAGTTCCTCCTCAAGTAGTTGCCTCAGATAATGATCCAAATAATACAACTATATTTGTGGGTGGCTTAGACCCAACTGTGACAGATGATATGCTGAGATCATTATTTGGTCAGTTTGGAGAACTTGTGCATGTCAAAATACCAGTGGGCAAACGTTGTGGATTTGTTCAGTTTAATAACAGGGCTTCTGCAGAGGAAGCATTGCAAATGCTACATGGTACAGTTCTTGGTCAGCAAGCCATTCGTCTTTCTTGGGGACGGAGTCCTGCAAACAAACAACTGCAGACTGCTGGGTGGGTTCAACCCCAACAACCAGATCCAAATCAATGGAATGGAGCTTATTATGGTTATGGACAAGGATATGATGCAGGTTATGGTTATGCACCACAACCTCAGGATCCCAATATGTACAGTTATGCCCCTTATGCATATGGAAATTATCAGCAGCAGGTAAATTAGTCTGGAGCATTTCCACTTGGCAAACCGGAAGCTATAGGTGTCCTCTATTCACTGTGCAAATTACAGCGGAGTCTGTCTTTGTAAGCTAGTGTATGTCTCCGTTTTGGTAGTTCAAAACTCTTAATTTATACTAGTTGGAATTAGTAATAGCCACAAAAATATTATAGCACCAGTTCAATATTTTATTTTACTCAACTGTCAAAAACTCAAAACACATGGAGAATTGAAGTTTGCGATGTGTTTGATCACATTAGTATTTTATGCAAGATTACCAAATTACATGTGAACAGTTTGTAATTCTGTTGAGGGGTTCCATTAATGTGTGTCTTCGTTTTGGTAGTTCAAAACTCTTAAATTATTAGCCACAAAATATTATAGCAGCAGCTCTATATTTTATTTTACTTGTCAAAAACTCAAAACACATGAAGAATTGAAGTTTGCGATGTGTTTGATCACATTAGTATTTTATTCAAAAAAAC
>Pita_unigene20032
TTTTTTTTTAAGATAATATTATATCATCGAATTTGATTTAACACATCGAATAATCAGTACACCAAGAGACTGAAATAACGCAATTTTGTCAAATTATTTACTAATAAACTCGTGCTCATTTTCGACTGGATATTTCCAGTCTGTAAAAATCAATGCCATTAAGACGCTTCTGCTACCTAACCTGGTTTCTTGAACCAAAAATAGATGTTTCTTAAACATGATTAACACAACAGTAAGACCTCTGTAAACATGAAAGCTCACTTCATAATGAAAATATTGGGTATTGAAAAACGTCAATCAGTAAATTCCCGACATGAAAAGGTATTCCAGCAAAAACCAAGTTCCAATTTACTGAAAAATCTACACTTTGAACTGATACTTGAGCTAAAAATAGCCTCTGAACAGAGAGGCCAGCCAATACACAAGAAAGAAATTTGTAACCTCCGGGCAACAGGCACTTCAACACTTGCTCCAATTCAGGTGACATGGCACTTCGAGGTGGAATTCTTTCTCTTAGCTAGAGATAACATCAGCCAAAATTTGGCAACAACATTTCAATGTTCCCACTCCACTTTCTTCACTAAATTTGTATAAATGATCTTTCCATCACGTGGTGATTTGTTACTCTCAAATAATGCACATAACACAAGCTCCCTGAGATTTTTGTCTGAATGGAATTTCCCCAAACTATGTAAAACTTTCCGCAAAGCATCCAACTTGATGTAACCAGCGCTGGTACGATCAAAATATCGATATGCCAGCAGCAGTTCCTTATCAATTATTGTTTTCTTAATTATTGTTTTCTTAACGCCAGTATCTGGCTTGACATCCTTGTCCAACTCCTGCTCTTTACTTTTTTCCTTCTGAGGCGATTCATTTGGAACTGCAGCATCTTTCATCTCAACGTCAGCATCTTTTCCGTCCTTTTCATCCTTCTCGCTTGAATTCTTTTTGTTTCCCTGCACATCTTGATGTGCTGGTGATCCCTCCCCATTTGGTAAAGGTTCACCTGCTTCTGTCTCCATGGCTTCTGCTTCCTCTTCTTCCTCTGGCTCCTCTTCTTCATCTGCAAGCTCCTCTGCCTTCTCATTTGCACGTTTGGGATTAACATTGTCACCTTCGGTGTTCCCATTGGATGTTTTCTTATCTGAAACCTTTGATCGTTTTTGTGTTGATTGTCCTTCACCCTCTTCTTTCTCTTTTTTATCCTCGCGTGACCTCTTTCGACTTTCTTGTTTTTCTTAACTGCTAATTCCCGCAATTCCTCTAGAGATGCCAGTATCTGGCTTCCCATTTGATGTTGGAGCATTTCTTGAAAAGCCTCAGCAAACAGAGAGAGCTCAAATGTTGCTTCTTCAGAGTCCTTTTTATGGTAATCTAGAAGCCCATCAAGAGATAATGCCATTGAACGAACCTTAGAG
>Pita_unigene25133
CAAGGCCTTGACTGCTGCACAATGTTCATCTAATTGGTGGAAGTATTGAGAGGAaGGATTATGGGAcGcCATGCTcTTGTCCCAAATGTAGAGTAGATTGTCATTTCCCCCACTTGCAAGTTGTTGGCCagAAGGAGACCATTTCAATCCACAAACCTCCTGGGTaTGTCCTctGTATGTTTGAACAATGTGGTCaCGGATGCGAACATCATGATTGATTATAATCCCATCCAGCCCTCCtGTGGTGAGAATAGGACCATTCCAAGcAaGTGCACCAACACgTtCATGATgaCCTTTCAAGgCTCTTAactttttATtAGATTGCGagTCCCATAACTGTACAACAGAATTATTCAACCCAACGGCAATTTgccTCCCATCGgTGCCCAACTAACGCTGGTAACGGGACCCTCTTCTTCatttGCAatCAGAAGctCAGATAtAGAGCTAtcAGAAGCATCCcACAAGTATACAGTGTTGtCcAGGGCtATGGACAAAACATTGGtGgAACTCCAATCCAATAGATTCAAGTAATAATCATCCAGAAGGTcGGgCGCATCCAGGgTTCTATCTGCAGACTGAGGAATATATCTGCGTGCTCTTCTAGaaaTAgggAGATTAGG
>Pita_unigene34610
ATTGAAAAGAGAAAAAACAACGGTATGTGTTTAGCTACCCATGTTTACATTTTTTTTATTTGTATTAAGAAAAGAAGTCACTGAATGGTGGGAAAGAAACACAGGGTGTATACTGCTCAGCACATGTTTAATTTTCATGTAAATATTTTGTGAGAAGACAATGAATGGTCATTTTAATTTTAGTGGTTGCTGAGTTTGAAGTTTGAAAAGTAGTGGTTGACTGAACCTTTTGTCGAGACCACATGGTCTTGTGAAACCTATGAATAACCATTATTTCTGCAAACTATGTAATGATATTGCATATAACTCACCCATTGTGTGAGCAGTTGCCTTGCCTTAGAAGGAAAAGGAGGCCGCGATTGGCTGTAGCCATATTCACCACTCGTTCGAAAGATCCAG
>Pita_unigene11220
GTGCACCGCTGTTCTAGACACGTTACCTCCATGCAGACCCTCACAAGCAAATCAACAACGCCCATCACTTCTATATATACACACACAATGCCTTTAGTTTAACCCGTGATACGTCTGACTTCATTTTGCCATTGAAGACCGATAAATAATTACTGTGAAGCAGCAGCATTTTAATCAGAGATCCAGCAAAAAGAGGACCAGGAAAAATCATTTGCAGAACAAGAAGATAATCCAAGATGTCAAGCACACGCAGCCCTCAGTGTGGGTGCGGAGAAACTTGCGCTTGCGTCGACTGCAAGTGTGGAGTTGTGAGTATTGCGCCTCCATCCGACCAAACAAGTGGGGAACATGCATATTGCAAGTGTGGAGAACACTGCAGCTGCAATCCGTGTAACTGTTCAAAGATTGACGAGACTGCTAGTGGGAAGTCCTTCTGTAAATGTGGAGAGAATTGTGCCTGTGAAACATGCACCTGTAGCAGAGCCGGAATATAGCCTAGTTGGTTGTTTTTCTCAGCCAGAACTTAGGATTCCATGACCACTAGTAATAAGATGCAGCATCAATAGCAGTTGATGTTTATGCATGCAGTAAGTTTATAAGAGAGACAGTGGTTACTTCTTGGCTTTAGTAATTTGGTGCTTATGTATGTAGTAAGTTTATCTCCAGATACAGAACCGGAAAGTAGCCACTTGGTTGTTTTTCTCATCCAGAACCTAGGATTCCATGACCACTAGTAATAAGATGCAGCATCAAATACAGATCAGGAATGTAACCAGTTGGTTGTTTTTCTCAGCTAGAACTTAGGATTCCATGACCATTAGTAATAAGATGCAGCATCAATAGCAGTTGATGCCTATGTATGCAGTAAGTTTGTAAGAGAGAGTGGTTACTTTTTGGCTTTAGTAATTTGGTGCTTATGTATGTAGTAAGTTTGTATACAGTAAGTTTATAAGAGAGACGCTGCTTACTTTTTGGTTTTAGTAATTTAGTTTATCTCGAAAGAGAGACAGTATGTACCTTCTGGCGTAGTATTTTGGTTTGATGTTTATGCCCAGAGAGAGACTGTAAATACGTTGTGGCTTTAATATTTCGGTTATGGACCTTCAAATTCTGATTGTAAGCATTTCATGTAATTGGATGTGATGGTGGAGATGCAAATTGCTTG
>Pita_unigene7873
AAGTCTAGTTGGTTATTCTAACGTCTAGTAGTTGGTCCTATTTACGGCCGGGGGATTTGCAATCCTTCCGCGCGAAGGTTGCTCTGATGCGGGCATTGCTTCCGCAGTGCTGTTTTCGGTGGTCGGTAACTCTGTTTGGGTCCGGTTTCATGGTCTGGCAGAGGACCAGAAATGTTTACAGGACGTAGGGACACGGAGCTGGCTCGACTTGCTTGGTAGGGCGACGTATCTACAGTGGCGGAGCTTCCAGTCACGGGTAAGAACTTGCCCTGGTTGGAAGGGAATCCTAAAGCGTGGTTATAGCTCTCTGCATCTATGGGATGCCTGTTTCTTAGCCAAAATCCTCAATTTAAAAGAGGGTTAGAGCTTTTAATGGGTTTTTCCCCAAATGTAAATATATTTTCTTAAGCACGATGTGATTATCATTTCAGATATTAACCAGAGTTTATTCTGCTTGAAATTATGTAGTTTCCTGTTATTCTCTTTTGTGACGACGAGGGTTTATAGAATTGTACAGGATAATGATTCTGCTATTGATATGGCTACCATGGCCCGCAGTCGAAGGCATATTTCTGTTCAAATTTGTTTCTGAATCCTTGCTAAATATGTATACCCAGCACTGGGTTCGCGTCTTCGGTTATGTCTTTAGAAACTAATGTGATGTATATTCAGTTCCTTGCTTACTCTTGTATTCGCCGTATGTTATATCGTTTACAAATTTTCCAGAAGTTGTT
>Pita_unigene53638
AAAACATTAGAAACCAGAGTTATTGACAATAATACAAGGGCAAGGCCCATTTTTCCAGTATTTATCGCCGCACAATCACAAGTGTTGACCAGCAATCGCGGCCTAACATTTTGTTTAACAGATACAGCGAGAACATAAACCACTATACTTTCTTAAAAGCAGATTCAGTTATACCATAGAGAGTTTCAAACTTATCAAAACCAGATTCGTTGACAACATCGAACACTATCAAAACAGTAGAAACCAGAGTCATTTACAACATCAAACATTATCAAAACATTAGAAATTCTGCATCGAGGAAAGGGCAAAATAAACCACGAACCATCTAACTTTTTATTGTTTCG
>Pita_unigene45973
GAACAGAGCTCTATAAGATGAGGATAGTTATAGATTTGCATGCCTTGCTTTATCAAAATAGTGTAACCAGCTTAATATTGCAAAGTGATTGGAGCCATTTCAGGATCTCAGCCCAAACAAAATTATCTTTGAGCATACAAAATAGTATCTTAATAACAATTCAGAACCCAAAACGATGGTATTTATTATACCAACATAGTCCTAAAGAATAGTTTTCAATAACACAAATTCATGACTTCAACTGAAGCATATGGTTGCCTGTACACACTTGAGTCAACCAGTATCAAGCAGCCATATTGAAGAAAATAACATAACATATATCCAATGAGCATGTGAGGCGATTTCTATCTTTTTTGGAAGTTGAGTTGTCTGATGGCCAGAGCAAAGAACAAAGCAAAAGCAACGGGGATACACACAAGCACCAGTGCTACAATTCCCAAAAAGTCGTGTCTCATCCCAAAATATGATTTTATGAATGTGGATACCTTCACATTCCCATCAACTGTCACCATCTCAGTTTCTACATCACCCAACTGTGAAGCAATCAGACCATAAAGTGTCCAAGAAATGGGGGTTCCCCAGTAGTACCATCTCCACCATATAGGCATTTTAGGTCGAGGAATAATGAAACCACAGAAGAGATTCCATAAAGAATAAAAAGCTGATGAAATGATTGCACCAATATGGTAATTTGGAGTCACAGCTACTGTCAGCATTCCAAAATAGGTAAAGTATAGAAAAGTGAAAAACATGATGAAGAAGAACCAGAAGAATTTGACAGCTGTCCACTCGAAAGCAATCATAGAATAGACCAAGATGGCATAGATTACACACTGCATAAGAACATAAGGCACCTCAATTGCCACCTGTCCAAGGGCATAAGGCAGTGCTGAATACATTCCAGCAGCCTTTTCTCTGTAAAAGACAGTTCGTTCAACCTCGACAATTGGCTGGACACTTGATGAATTACTAACACCAAGGAAAAGTACAGCACAGTACATTGATCCCAGAATATTGAGTAGATCTTGCTGTTTACCTCTCTTTGTTCCAAGGTCCCAAAAGATGGTCCCAAACAGTAGGGCAACCACTGTAGTGAAGAAAAACCGCACAACATTATAGTGTGGATTCCTCCAATATGACCAATGTTGCTTCCAAAGACAGGCCGTGCACTGAACGTTGAAGGACTGTGCATACTGAGTTGGAAAATTCAGATCCTGCGAGCCAGGAGCAGGGGTGCTTAGCTCTTTAATAAGAGCTTGATTCCATTCATGGAGTGCCGATTTTCTGTAGATTTCAGCAAAATCTACACCAAGTCTTTCCTCAGTAGCCATGGAACTCACTTCCAGTGCCCATGTTGCTGGATTGTATCCTTCTATAATCTGTGGAACTCCTGAAACAGCCTCAAAATACTCAATGAGTTTATGAGAATGACGACCTACAGGACCTGCATAGATGACTTGGCCACCCCTTTTCAGGAGTAAGAGCTCGTCAAAAGCTTCAAAGATATCAATGCTGGGTTGGTGGATGGTACAAACAACAGTTCGACCTGTATTGACTGTGTTGCGAACAGTACGCATAACTATCGCTGCAGCACGGGCATCTAGTCCTGAAGTTGGCTCATCCATGAAGATTATAGAAGGATTGGCAACTAGTTCCACTGCTATGGTAAGTCTCTTCCTTTGCTCTGTAGAAAGACCTGTCACTCCAGGAAGCCCTACAATAGCATCTCTTAGAGGAGTGAGCTCTACAAGGTCCATGACTTCTGCCACAAACATCATTCTAGTTTTCTCGTCAACCTCGCCAGGAAGACGGAGCCATGCAGAATACACGAGTGATTCAAAGACTGTGACATTTGGAGAGTGGATATCATTTTGTTCGCAGTACCCTGAGATGCGAGCAAATGTTTCTTGCTTCTTCGGGAACCCAGAGATGCTTATACTTCCATCTATATAGCCCCCTGATTTTCTTCCAGCCAAGACATCCATTAGGGTAGTTTTTCCAGCACCGCTAACTCCCATCAGGGCTGTAAGTACCCCTGGTCTAAAGGATCCACTTACATTGGAAAGGAGTTGTAACCTCTCTTGAGCCAAACCTTCACTTTTCATCTCCTGTGGCATGTCAACATAATAGTTTATGTTCTCAAAAGCCATTGACAATGGCTGGAAAGGAAGGATCATTCCTTTATTGTGTTGTGCCGAGATTTGAATGGCATTGGCTTCTCCAACATGTGTAGAATTGTCTTCAGAAGTTAGACTCTCTCTCCTCTCACTGGACCTTCTCTGAGATGTCAGTTCAACAGAATGATGTCTCTTTCCTTGGTTGCTTTCTCCAGTTCTGTTTGCTTGCTTCTCTTCAATAATATCTTCAGATATAACAGCCTGTGAATCCCCCAAAGGGTTGAGGCACGCTAAAGCAACAGTGTACAGAATGTTGAGAAGTACACAGAACCCAACCAATGCTCCAATGCCAATCCAATAAAATTTAGCTTCAGCAAATAATCCACGAGATTCTAGGACAGCACGTCCAACTGTTTTATTGGAGCTGTTACTGACAGGTTTGTCCCATCTGGGAGCCAGAAATTCATTCACCGCTATGGCGTTTTGGCCATAGGACATCGGTGAGCACCAGTATGCCCAAATCCACCAGCTAGGTATGTTCTCTCTTGATACCACAAATCCTCCAAGAACAAACACAACGAGCAAAGCAAATGATCCAAATGTTTGTGAGACAATCATGTTCCGACCCATTGATGCTATGAATTTAAAAAGTGCCAACGACATCTGATGCATCATAAAGAGGAGGAAGAATTGCCTAAAGAACCTCTCAGCCTCTGGTGCAAAACCCATAACATAGTATGTAACACAAACCCAAATCCCTGCTTCTAGCACAGAGAGTGGAATCCTCATTATCCATGTTGGTAAAGCATAAGCCCAACATGGATAGAACAGAAGGTCTCTTTGCTTGTAGAAAACAGGAAGACGGCTAACTGTCATCGATAATTCCGGGAAACCATTGAACATTACGTGGACTAGTCCAAAGAAAAGAGCTCCCATGTACAGGTTTCCATCATTAACAGTCCGGTGATGCATTTTCGTGCGTAAAAACATGGTCATTGCGATTGTCCCTAAAATTAAAATCTGTACTGTTTTGAATATATATATAAAAGAATTTCTCTTCATAAGCAGCCATTCTCTGGAAAAGCAGGCTTTGAATATGTTCATTCTACTGACACCATACTTGGTAGTTGTAAGAGCAGCGGGATGGTTCTTTTTTCTATCAAATGGATGCGATAACTCTTCTAATAGGCCCTTGCCAACATGAAATGAAAGAAAGGCCTCTGCAAATTCTTTGACAGGTATGTAACGGTATGGTTGGCTTTCAACCACCCAGTACTGCTCTTGATCCTTTCTTGAGGTCACTTCCTGTAAGAAATCAGCAACCCCTTTTCTCTCTGGGCACTTGAAGCCCATGGACTCGAAGAAATCAAGCACATATTGGCGAGGTCCTTGATACACCACCTCTCCTTCAGACAGAAGGACAATGTCATCAAATAGCTCATATGTTTCAGGCGCAGGCTGTAGAAGAGAGATCAACATTGTCGCATCAAAGAGATGAATAACTTGGCGTAAACACTTGATAATCTGGAAAGTCGTAGCACTGTCCAATCCTGTGGAAATTTCATCCATGAAAATAACTTTTGCACGACCGACCAGCATTTCTCCTGTGGTAACTCTCTTCTTCTGCCCCCCAGAGATTCCACGGTGCATCTGATCTCCAATCATTGTGTCTGCACAAATGTCCAAGCCCAGAATCTTTAACACATAGTCCGTGACAAAGTTAGTCCGTTTTCCCTCAATTGCAGTTTCCTTCATGAAGATATCAACATCCGAATCCGGTTTTATGCCTGCCTGCTTTTCACGTTTTGAAAGTTCTTGCAGCAATTCGTATCTTACCCCAACGCCTTGGCAACGCCCAGAGAAATCCAATGTCTCCCTTACTGTCATTTCACGAAGGTGCAAATCATGCTGGCTAATATAAGTAGACGTTCTTTGAGGCACGAATTCATTTAACGAGTGCCCATTGTAGGTTACAGTTCCAGTAACTTTGAGATCACGATCGGGCCTTCCAGCCAGAGTTGTTAGCAATGTCGTTTTTCCAGCACCAGGTGGACCAAGAAGAAGCGTCATTCGAGAAGGCTTGATGATGCCACTGACATCATGGAGGATTGTTAGAGTCTGCTTCCTTGACCGCAAGATCTTCGTATAGTTAAGAAACCCCTCGATGATGTTGACAGTAAAATTCAAGAGAGTAGGAAGGGCTCTGCCTCCGACACGGGCATCTGCCTCAATGTTCAGGTGCTCAAACCGAACTTCAACAGTTGGCATCTCAATCCCAACTCTGTCAATCCTCTCTTTGAGCTTCGTCAAGAACCGTTCGTTGTCCACTTCGGTCACCTGCAGAATTCTCTCAATGAACTTCTTGCGAGTCTCATTGGAAAGCGTGGTGACATCCACATGCTGAAATCTGAAGCTCCCTGTCTCTGCAACTTCGTTTAGAACAGCCTTCCTCAGCCGGTCATAAGTTGGGAGCTTCTCAAGAGCAGCCCATTTGAGGGCCTCTTCGTCGTCCACCACATGGATGCTCCCTCTATTGAAAGACGCAGAGAAGGCATTGTCTTCCCCACTCCATGCACTGCGCCCAGATCTCCACAACCCCCCTGATTCCAAATCCACAGACACTGCCATGACCTTGCAGGCCTCCAATCCCTTCAACCACTTCTGCAATGAAACCTAAGAAAGGAGCATTGAATTCATTCCCATGGAGAAATATCTGAACCTCTTCATCTAACTGGAGCTGCTGCAGAGAATGAAACAAGCAATCACACTGTTAGTATTTATGCCCGGGGATGACGTAGTCTGTGCAAACTGTATGTCTCAGGAATTCTAGAAGAGCGCTCTTCTAAGTCAAATGATTCAATCTACTCTGTTAAAAGTTAAAACTAATTCTATGACAACTTGGCCATGAGTGATGCAGAAGCAAAATTCTTGTAGATTTATCTATAAAACACTACTGAGTGAGACTCATGGTTAACGACAGATCAGCTGTCGCAGCCAAGCAGTGAA
>Pita_unigene43463
ACCAAGAAATAAACAGAGTTTAATAAGAATAGGAATGTAATACAGACAAGCATTTATCTATTATTCAGTGAAACCCTCAACTCTGAAACATGATGGCAAGAAGCCTGAGAGTTGTTGTGTACAGAAAGTAAAATCAGAAATTGCATAACAAAATACTGTACAGAAATATATGAATACAACACAGAAGTGTGGACATCATTCATCTTGTTTGGTAGAGATACAAGAAACTCTATTCTCCTGCGGGAGAAGAGCAGAAGCAGGGGGAGGAGGGGAGCGAGCGGGTGAAGCGTCACTGGAACTAGTCCATTCGGGGCTGCTCTGTAGATGTTGTTGTTCCTCCTCTTCTTTTCCTTTTTCGTTTTCTTCGGCGGCGCCGCCATTGTGGGCATCCTGTTCCAGAGGAGTAACGTCGCTATCCTTCCGGGTTAAGGAGAGAGAAGCCCTGTGCAAAAGGAACCTGCCGGTGGGAGGAACCCAGATGTTGAGAATACCCTGAGGGCGACCGGACGGTCTCCTCACCTGAACAGCGATGCACTGAATGGGATTATCGGAGGGATTAGCGGGGTCTCCGCCCTTGAGAAGATCTGGGACGAGGATTCTGGCGGTGCCCACGAGCTTGTCCCTGATATGACTGTAGCTGTAAATATCCACCGTGATAGCCGCCAATACATTGGAGAGGAGCTCGTCATCTGTTGTGACGAGCAGCTTCTCGTTCCAGTTGGGGTTTATTACCCCGTCTTGGTCGATGCGGGTGGAGGCCTTGTGGTCAGGGTCTATGTATGCCACCGCGTAACATTTCATCTTCCGGATTCTCTTCACATTTTTCAGGTCTTCAGCCGAAATGATCATCACCTCTATTTCTCGCTTCTTCGGCTCCGAAACTTCATGCCTGCCGTGTTTCATCGTGCGTACCCGAAATACCTTACAGTAACAACACAGAAACGGATGAAGACTGAACGCAACCTCCACGTATATATATGCGCGGAGGCTGATCACAGTTCACCGCTCGCTGCTCAGACTGACTTCCTATCGTTTTTGCAGGTATCTAGAAGCATCAAG
>Pita_unigene44410
TTGCATTCTATCTCTTTCTATATCAAGAAAACCAAACTATTCCATTCACATCCCTGAAAATCTTATCCCTTGACCTAAACAGCCTTAAAATCCTTTATAACCAAAGCAGAACTCAAGAATATTGCAACAACAGTGAAGGCAGATAACTTATAAATAACATTCTATATATGACGATTTAGAAGGAATTTAACAGCGTATTATGGAAGATGATAAGATAGTAACTAATGAAACCCTATAATTTGAATATTACAGAGGGAGGTGCTCAAAGAAACCAATTCTAGAGAAATCCATCCCCAGCACAACCAGATACACATTACAAAAGTAAACAATGAAAGTTGTCACCCACTTTCAGCAGCAGGGCACAGAGCAGATCAAGTAAAGACCAACATAAAGATCTCATCCCTACTCTTTCACGAAGTGAAATTTCAGGAGGAAATTTGGTAGAAGAAATTGAAAGGTTATCAAGAAGAGCATAACAAACCAGATAAAAGTGCAACCTTTATCCATTGAGAAACACCTTTATCTCCCTTTGTCCTACATTTTTCCAGTACCACGTCCTCTTTTTTGTCCCTGCAGGTCCATTTACAAACCAGACAAGGCATTACCATATCCAACATCACTGGCACCCCAAGCGTCAAGTTGAGATAATGAAATGCAATTTCCACAAGCCTATGAATTCATGCCAGTTCACCGCATCATACTTTAAATCTGGGGCTTTAACTACCAGTTTGAGAACAGAAATGTGCAAGGTCTCCACAATGTTAAAACAACTGGTATTTTCCTGTATTCACAGAGGCTGTTGGAATCCTTGAAATAGTCTTTACGTGTGGTTGCGAAAACCTGGGTCCCGGTGCCCCAATAGAAGGCTCCCTCAACCGGTAAGATGACATAGAAGATCTACAAGGGTAAGTTATGCCTTGACCTGAAGTAAGTTCACTATAATAGTCTGAGGGCTTTGAATAGGATGTGGGTTCTTTCTGATGTTGTTCCAGTGGAGAATCTTTATCAAAAGAGTTATGCTTTTCCTTGATTTGTAACCTTGGCCTTTGATCTAAGTTTCGGACTGAAGCTTCCTGCTTAAAGGAACACTCTTTTTCAGCATGCATCTCTATCCCTTTCTCCTTCATCTTCTGAGCACCTTCTGCCTCCCACTTTTGTTCAGCCTCTCTTTTGGTCATCTGCTCCTCTAGCTTAAAAAGCTTGTTATTTGTATTTGCTTTCCCCTGCTCGTCCTCCTGAAGAGAAAGTCCCTTCTCTTCATCCCAAGACCTTTGTAAGGTATCATCTATGGGTACCCCACTATAACCTCCAAAGCCTTCCTCTCGTTCCCTCAGTTGTCCAAGAGGCCTCCCATCTACTGCACTTTGCCTCATCTTCTGTCTATTTCTAGTGGAATCATATGCACCATCTCTTCCATAATCTTCATGACTGGCTTGTTCCCTTCCATAATCATCCCCGGACATTCCACCAGGTCTGAACCAATTATCTTTAAATGCACCGCTTTCCCTATTTGACTCATATGTATTGCGGACATTTTGTCCTCTGTAATGAACATCTGACCCGTAACCTCTTGAAGGGTTTCCAACCTGCCTGTCAAAAAATTGCTTGCCACTAGAAGAGAAATCCCTGTTGCCGTAGCGTTCTCCACCAGTTATGCGATCATTACCTCCTGAACCTGGTCGCATCATTCTATAATCAACACCTGTCGACCCTGCTCGGGAGTAATCACCACTGCCTCCTGAAAGTGGTCTAGAAATTACCTCTCTTTCATAGTTACTTCCACCTGAGCCTGGTTGAGGATAGTAACCAACTCCAGAACTTGGCTGGTGCATTACATCCCTTTCATATCTGCCACCTGAACCTGGTCTGCCACCTGAGCCTGGTCGAGGATAATAACCACCTCCAGAACCTGGCCGGGACATTTCATCCCTTTCATATCTTCCACCTGAGACTGGTCGAGCATTATAATCATCGCCTTTAGAGCCCAGCTGGGAGACTATTTCCCTTTCATGCCTGCCTCCACTACCAGGACGGGAGGTCACTTCCCTTTCACCCCTACCTCCACTCCCGGGACGCAACGTCCCTTCCCTTTCACGCCTACCTCCACTCCCAGGACGAGAGATTACTTCCCTTTCATACATGCCTCCACCTGAACCGGGTCGGAAGAATACTTCCCTTTCGCTCCTTTCATTCCTTACTCCTGAGGAAGGTCTGGGTGATGTTCCGTTTTCATACCTATATCCTCTTGAGGCAGGTCTGGGTGATGAGTCGCTTTCATACCTATATCCTCCTGAACCGGGTCGGGGTAATGGCTCCCTTTGATATCTGCCTCCTGAGCCAAGAGCGGGCACTGCTTTCTTATCATGCCAGCTCTCAATATCTAATGGGTCTTCAATAACATCAACAGCATAGTCTGTCTGTACATTCTCCAGGGGGCGAGAGGAACCATGGCTATAATTATACTTGCTTATGCCATCAGAGTAACCACTGCCTTGTCTGAAGCCGGCTGCAGCACTACTAGGCTTCACTATGAATCCATTTGCTCTCTCATCATCTGCCCAATCAGATGCATGATCACCACTCGTCAAATGAGAATTACCGGACTGAAGTCCATCTGGCCTTCCGATAATTTCCTGAGACTTCTTGGAGACAAACCCTTGATCCCCTCTCATCTGTTGTGGCCGCAATTGCGACCACATAGGTTGCAACCGGTCCACAACAGAGTCAGTGTCATTTTTCGAAGTTGCTTGCAGGGACATCTGTCGCAACTTTTCCTGCTGTTGTTTCTCATCCGACTCCTTGTCCTTCTGCTTCTGCTGCAAATCCTTCATCCTTTGTTGCTGGCCGTTTGTGCTCTCTGGAGCAAGCGAGGCTTGCAATGTAGGAAATTCCTCGCCAGAGAGAACTTCAGCCTTTTCTGCCGTGAAGCGCGGCACATTGCCAGATGTAAGGGGCACAGAGATAGCCTCTGAAGCGCGAACTGCAGGAGGAACGTAAATATCTCGCTTGTTCTTAAGATTAGAAGTTTCAGACTTATCAACTGTTGTCGCATTATTTCCTAACTCTACATGTGAATTCTTAGTCCAACCACCAGTATTATTCGCAGCCGCTGCCAAGGATCCATGGTCTTCCTTCTTCAAATTTAACCCCAAGTTTCCACCACCAACCTTCACCAGCTGCTTTACAGGTCGTGTAAGAACAAGCATGCCACCATGGCCGGCTCCCCTCTGACGTACGGCAGATCCTGAACCACTCACTGCAGCAGTCTTCACAGCTGGTTCCTTTTTTCCATAAAAATCGTTCAAATTGACAGAAGCAAACTTGTTGGCACGAGCCATCCAAATTCAAACGATCAAGAAACAATAAGAGCCTGACAACAACCTTGCTAAGTGGATCCAAGGATCAGGGACCGTGGAATCGATCGAATTGGAGTAGAATTAGCACACTTCGCAGTATCAAACCCTTTACCCTTTGCAACGGACGGCTAACAATGAATCTGGGTCTTGGTTGAAT
>Pita_unigene56263
GGCCATTACGGCCGGGGGTAGTGGAATGCATGCTTATCTTCTTAGGTGGCCGGGCCCTTCCGGTCCTTCGCGGACCGCACTGAGACAACCGACTTACCTCGAAAATTCCTTTATCTTGAGAACCAGAGGAGCCAAAAGAAAACAACGCAAAATTTTGAGTGCAGGTTTGATCTTTCAAGTTTTAAGGCTGTGTTTGCAGTAATCATGGCGATGGCGATGACCAGGGGGAGCTTGACTCTGAAATTGTCTGCGCAGCGCGTTGTGGCAATGGAAAATCAGGCGTGGCGAGCCTCCTTCTTTACTTACGATAAGGGCAGGCTGTTCGACGACAGGGAAAGAGCGGCCGAGAATGTTTTCATACAGAAGTGGGAGAGAGAAAGACTGGAAAAGCTGGAGAAAAaGAAGATGAAAATGGCAGATCAACAGGAGGTTGAACAGTGTCAGAGCCGGCAGGAAATTATAGTTGAAACTGAAACGAAGACTCCACAACCAGAGGAGCAGCCGCGATTTGCCCTTGGCTGAGGGGAGCACGATTTACTTTtGTATATAATGTACATCCAACTTTGGCTTTTtCTGTACAGAGTTATAGAGACAGAACGGCTAGTTCTCTCTCTTTATATATGGAAATATGATGACTCTATTTATATTGTGATGTtAACATCCATCAACAA
>Pita_unigene18029
TTCTCTTTATTGACAATCGTTAGGGCTACTACAAATTGCAGAATTTGATGTACATCAATATTTGATGGATTTTAAATTGCAAACCTTCTGGAACTTGTAAATTTAAGCATTTGCATTGTCATGTGTCCATCTATAATGCTGTGCTCCATATATTTTGAAATTGAAGTTCGTTTTCCACAGCAAGTGCACATGCAAACAAACTGATTTGGCAAGATGGAGTTGGGCCCATCTATTAGTGATAAACATCTATTTTCCTCTATGATCATAATTGTATCTTCCACAAAATTCCCAGTTCATTGAAAAGTACAAAAAAATCAGTTATCTAACTTGCATCAAAACTACAATTACACAAAACAAACAACGGTTTAACATTGCAGCCCTAATCGTAACAATGAATTATTGGAAAAAGCTAATATATAAACCATATCCAGTATCGTGTACCCAATAAGGGATGTGAACTAATGCAGCTCAAATCTCCAACAGACCAGTGTTATATGTCTTTTCTTGAAAAGCACAACCCCTACATGCTACTGGGATGTTGGTGATTTTTTAAAGTCAATTTTGTCAACCTTTACTTCCCCATCAATGAGTTCATAAACATAAACCACTACTCTCAGGCCATCAATGTCCATCAGGACAAAACTGGGATTAACTTCATATGTTATGCTACTATAGGCACCAGTTGCTGAGCCAGGATTTATCACAACCCCTCCTTCATGCTTGTAAGCTTTGAACTGATGAGTATGGCCTGTAATAAGAATGTCCACATCTAACTGGCGCTGCAGCATTGCTAAGGAATCAAGATCTCCCCAAGGAATTACCTGGTGGCCATGGCAAAGCCCAAGCTTGAACTGTCCAATTGTAAGAGTTTTGGTTTCTGGGTAACGTGGATCCTCATCATACTCGCCCCGAGTCACATGCAAGTCTGGACACAGACTCTTCAAGTAGTCATATACTTCCTTGATGCAAAGATTCCCAGGACTAATAATGTGCTGAATTTTTCCCGGTACAAGCATAGATTTAAATTTAGTGGGCAAGTCAGGTGCCCTGTGCGGAATATGCAGGTCACCCAGAGCTAGTACCAGCACCATCACTTCTCCTCTTCTATTCAAATTTTGTTAATGGTAATCTCTATGCCCTTCACAGCAATATGTTCTGGAGATAGAGAATAGTGACGCGAATCGTTGCAAGTTTTCCGACCCAATTCCTTTGAATTTGCAGATCTAAATGAGTAATACAGTAGGTGGAAGAAGTGTGTTGGCAAATAAGAGTCGTTTCGATCATTACGACAAAACTTTCGTCATTTCCGTCGTGTGTGCTTTCGTATGCCTATACCATATTTTTGCGAAGAACATTACTTTGTGTATGCTGCCTCC
>Pita_unigene60845
ATCTCTCCATCCGTTCAACTGAACGTCCGTCGTCTCCGTTAGAAACCAGCACAGTGCTGTTCTCTGTCTTCTCTTTGTAAAATTTAGCTCTTAGTTTGTATTTTTCTTCTCCGACCAGGTAGTTTGGTTTAAATTTGTTTCTGACTAAAATGCTGGCAGTATTGAAGAGTTCCGTGGCTCAAGGCCCTGAGGAATTGACGAGCCCCCATGTTGAGGTTGACCAGAGGAAAAATGGCATCGATTTGGTTCAATCTTTCGTCTCTGCCAATTCTGGAACCGTCTGCATTAACCTTGGGGATGTCGGTGCCATGGCCTACACTCACTCGCACCAGCCTCTCTTCACACCCAGATCTTTCGGAGTTGTAGATGACATATTTTGCATATTCGAGGGCATCATGGATAACATAGCGGAGTTGAGGCAACGATACGGTCTGAACAAAACTGCAAATGAAGTGGCTATTGTCATAGAAGCATATCGGACTCTCAGAGATCGGGGCCCCTACCCTGCAGATCAGGTCGTCAGAGATCTCTCCGGAAAGTTTGCCTTCGTTCTTTACGACTCCACCTCCCAAGCTTTCTTCACAGCAGTGGATGCCGATGGTTCAGTGCCTTTCTTTTGGGGCACTGCAGCTGATGGTTGCCTTGTCCTATCTGATGATCCACATGTCCTCAAAGAGGGATGTGGAAAATCTTTTGCTCCTTTTCCCCGAGGTTGTTTTTTCTCTACCTCAGGTGGCTTGCAGAGTTTTGAACATCCTTTGAATAAGCTGATGCCAATGCCTCGTGTTGATAGTAAGGGGCAGATGTGTGGAGCGAACTTCAAAGTAGATGTGTTTGCCAAGAGGCAGACTAGCATGCCTAGAGTGGGTAGTGAGGCCAATTGGGCCAAGGAATTTTGATATGAACCAGGCCAATTGGGCTAATGAATCCTGATAAGAACAATTTGATATTTAGAAATATCATTTTGTTTTTTATTTGATATGTATTATTTCCATAATCAATACTGATGAAGCTGAAAAGTGAGTCAGTTTTGCAATGTGCAATGTAAAGGTGATTTCAAAAGCTGTTACTGGCTTATACAAGTTTGCTATCTGCAAAGTTAGTTACTCTGATTAATGTATATCGTTGACTATAACAACCCTTGAAACTAAGGTAAATAAGACACGGGTAGAAGCTGCTTTCTAAATAAGACAGGGTAGAAGCTGCTTGCTAAGAATAGCACATTCAATTGCTTAAATGGCTGCAAGAAAACTCTGAAAAGGAGCAGCTTTATTTCAATAACATATCAAACATCATAAAGAAATGATGTGAGTGGCTTTTGTAATAGTCCATTACCATCTATTTGATAGTCTTTTAAACATTAAATTTTTTTTTAATATGC
>Pita_unigene18808
CAGGAAATTAAATCCTGCACGTATCTGGTCAGACTAAAGTCACATACAGAAAAGAGACCTTAAATCCATTGTAATTCATGATCTGCAGATTTGCAAAGACAGAATTTGATACTTGTTTTGTCGTGCCGTGAGAGCTTCAGGATAAGAATTCCCTTCTTGTGGTCTTTGTTGAAGTGGGCACAGAGCATCAACTCCGTTGTGATGTTAACAACCGTAGAGTAGTGCCACAAAAACTCAGCGGTTACAATGAATTCTTACAGTAATGCCACTGCATAGCAATTTGCAGTACAGCTGTTTTTCATGCCACATAAGCAGTGCTAAGGCAACCTTAAAAGTGGCAAAGAGGGATACATGAATCTGAACATTGAGAATATCAAAGATGAGATCTACATGAACTTGCAGAAGGACCTCCCTTGGTCTGCCGGGTGTTATAAGAATTGCAACTTTGACACTTGTGTGCAACAATGTGAAAATTTACTTCAGAAGTTACTCCACAGTCATTGCATAAGATCCAAACCATTTTGTTCTGATAAGCTTCAGGCATTGGAGTCGAAGCAATCTCTCGGTCAAGTTTCTCCCATAATTTAGACATATCACAGACAGATTTGGAGCACACTGGACAAGCAAATTGAAGATGCTCGTGCATCTCTTTCAAGCAATGCATGTGAATAGTGTGACCACAAGGCAATACGCTGATGAGCTTTGTAGAGTCGAATAAATACTCAAAACACACAGGGCAGTTGTGGTGCATTGCTTTTTCCACACAAGGGTGGCAATCCTTCAAGAGGATAGAGTAGCAACATCCACATTTATAACAGTGGAAGAAATTATCGTTGCCGCCAGTTCTGCAAATTCCACATCCGTCACAGTGGTATTGCTGTTTTGAGTCCTCGTCATCAAAGAAGTTGCATTTTTCACAAAAGTACTTTCCCATACAAACACCACAAGTAACGCAGGTTTGCTGAACATCTTGTTCAGTTCTACAAAGTGAACAGATAACCTTTTGAATTTCATGGCGCGGTACATCATGTCTGTCAAGTGGATGGACATCCATTGAATTTTTGGCCTCATTATGACAATGCCTACAGTCAAAGACTTCATTACAACACGGAGCCCTTATTTGGCATCTCCGGCGGTAGTGTGAACATCCATATTGCATGCATCCTTGATTAAGCGTATCTTCCACCACCATCGTTGGCTTCATGTCAACCTCACACCCCTGAGCAGAAGACTCGAAGCCAACCTCAAACCCCTGAGCAGAAGACCGAGGGCTGCAGCACTCAATTTCCATGATTCAAATACAAATCCCCTTCAAATCTCTGCCTTCTCACAATGTACCTGAAAAGAACACCCAGAATCAAACCCTAATCGCACATTCTGCCAAAATTCATGGCCAGAATAGCAATGCACACCAGAATATCCAACCTACCCAACAGAACAAAATTAAGAATAGCTTTGCCCCATTAAAAAACCACCAAATCCCGGACTTATAAACCCGCGACTCAAATCAAAACCATTCGGGGCAGCCCATCGAAACCGCCACCCTCCCCCGGCCGTAATGGCCACTCTGACGTTAAGAAATAAAACCAAAAC
>Pita_unigene3523
GAATCTAATGTGGAGAGGAGAGCCTTGAGAGTGAGTGGAGTCGTCGTTTGATGCCTTGTTCTCTGTCTCCCGCTTCTTACAATCCCATTCTTCTTCATATCTCTATGCATTCTTTGCATTTTTCTTGTGTCTGGTTGAGGTTTCATCATCATCTGGTTGTTGCTAGGTTCATAGATCCAGAGCCCAAAATTCCATCTGCTTATACTGTCCATGCCTGTGTATAAGCTGTGATTTTAAATTTTTTTGGTTTCTTTGCTTGTAGGATATTTTTTTGTTGTTTTTTTTTTTTTCCTTTTATTTTTTTGTTTTTTGCACTGAATTGTATGCATCAGCTATGTGGGTTATTTTTCCATCCCATTTGATGCACTGACAATCCTGCATATTTCCTAGGTCTGTATCATCAGATCTTGTTTTAATTTTAGTTTAGGAGAGTGTAGGAGGGATTTTGTTCGTCCTCCTTGCTCTGTAATCAGAGGTGAGTGAGAGGTCAGTTTTTGAAGACCTCCTCTCTGGCACTTTTATTTATCAGTGCCCTCTGAAAAATAGTGAATAGTGGGTGTTTTAGTGGTAAGTTTCAGTTTAGTTGGGCTCTTCTGTACCTTTGAGTTTGAGTTATTGCAAGCCGTAGTTTTTTCTATCTTTCTGTGTTTCGCAGAGGCTGCAGGAGAATTTCGTTTTTGGCTGTTTGGAGAATTTTAGTAAAAGGATGGCTGGAGCGATGCAGAGTGAGTTTCCTTCGCATGTTCCTAGCATAAATGGTGGAGCTTTTTTTACCGATCCTGTAATTTATGAGGAACTGATGAAAGCAGTTGAACCTTATGCAGTGAGAAATTCAAAGCCAGAGTTGTCTGACAACGAGGATCTCGTAGGTGTTTCTGGCTCTTCTTCTTGCTTTTCATGGGCAGATCAGGAGCAGATACAGATGAGGCTTCTAGGCAGCAATTCTGCTAGAAATGTTCTGGAGATGTCAGCATGTGCACCCAATATTTCAGGCTCCTGGTCTGAATTGCTAATGAATGGATGCAGTAACGCTGGAGATGCGGCTTGGTACCCGAGTTTTCATGGGTCGGAAGCCAATAATCAGCAGCAATATGCATTCGTTCCAGACCGGGCTATGGATATGGGTTTGCAGTCTATGCCTTCATCTCAAATGGGTTCTTCTCAGTTGGGAGTCAATTCATCTCAGCCATTGAGCATATCTGAAATATATGAGCAGATTCAAGCCAATATACAGATGCAGAAGAAACAACAGATGGATCAGCTACAATTGCAGCTTCTCTTAGCAAAAAGCCAGCATTCACAGCAAGTACTGGGGTCTCCAGCCTACCATTATCAGCAGCAGCAGCAGCTGAAACAATTGAGGGATTTATCTTTATCAAGAAACCTACTTGGGGCAAGAGCTCAGCCCATGAAACTTTCTGCTAAAAATGATTCAAAACTGGGTATTGCAAGGCCTGCCAAGCTCTACAGAGGAGTGAGACAGAGGCACTGGGGGAAATGGGTAGCAGAGATCAGATTACCTAGGAATAGAACCAGGCTCTGGCTTGGAACTTTTGACACAGCAGAAGAAGCAGCGTTTGCATATGACACAGCAGCCTACCAACTACGTGGTGAGTACGCAAGGCTTAATTTTCCGGACTTGAGGTATCTTTTGCTCTCAAATTCGGATAACGGTAGCCATAATGTTCTTTCGCCACCGGGTAATGCGTTATCTGTGCTGAAATCTTCTGTTGATGCAAAGCTCCAGGCAATTTGCCAGCGTTTATCCCAGGAAAATTCTTCAGAAAATCGTCTGATGGCACACAGTGCCAACAATGAAGCTCTGGAGAATGTCAAGTGTGAAGTTTCTGGAAGCAGCAATAGCTCAACGATCTGTGGTGGAGAATCTGCTTCTACGTCACCCAGTAAATGTGAAGTCGATTCATCGACTTTGCAGAAGGCGCCCTCTTTCTCTTTTTTCGCTGAACTGGACGAGTGTCTCACCAAAATGCCTTCTTTGGACCCAGAAGTGATCCAGGACGTTCTGTCCTCTTAAATAGTGTTACATTTCCTGTGCATATATATATTTAGGCTGTCGGTTTATTAGGAGAGCCAAGGCTCTTAGCTGAGACCAAAGATGCACGTTTTGTAGCTGCATCGATGGCCATCAATATTATAGCAGTGTCTAGAAGTGTAGAAGTATAGGGAATAAATACAGCCCCATTTGCAGGCTGGAGGATTTAGCTTGCTAATTCTTTTAGCTTCCAGAAACCTGCTGTACCTATATAGAATGTTTGCTTATATATTGTGGCATATTTTTGTCATTTGACAGTCAATTTTCATATCAGTCTATCTCGACTCATATGTATCACAATTTTTCTTTTCTATTTCCACTTTTTGTAATGTTCACTCTCAGGTTGGAAACCTGATTACATAATATTTGCAAAATTCTGTGTTTCCAATTACTAA
>Pita_unigene46825
AAATTGTGATACATTATCTCTTTCGATGAGTAAAGATGCAGTCAAAATCAGTGCCTGGTTGGATTCCGTCAATTGCTTGCTGAATAAGTTGCTTAGGCAACAACCGATTTGAAATGACTTGTTTGTTCTCCTGAGAGCATAAATTCTCTCTTACCACCAGGAGATATCAGAGTTTGCGTGGTAAGAAAGTCGAAGAACAGGAGAAAGTATACTCGGAACAGAGCGAGAGATCCTGTGTTAGCTTACTATGGAAGAACAAAATGTGCAGGAGAAAGCAGCTACTCTTGTGGGTGAAACCCACGAGAGTTTGAGCTCTTTGCTTTGCAACGATGAACGTGATTTCTTGATCAGAAATAATGGACACATGGTGAAAGTTGAAGAACTGGAAGGGAAATATGTGGGTCTGTACTTTTCTGCCCATTGGTGTCCTCCATGCAGGCATTTCACCCCCGTTTTGTCCGAAATCTATAAAAAATTATCGGAGAAGGAGGACTTCGAGATTGTCTTCATTTCTGTAGATCGTGATGAGAAGTCTTTTGAGGAATACCACCACACCATGCCATGGCTTGCCCTGCCATTCTCAGATAAAGATACGAGGAAAAAGCTTAATCAGGCTTTTCAGGTTGATGGCATTCCGTGCCTTGTTGTTCTGGACAAAGAGGGCAGAGTTATAACCACTGGAGGTGTGAACATCATTAGAGAATATGGTGTTGAGGGTTATCCATTCACTGCAGAGAGACTTGATGAACTGAGGGCCAAAAATGAGGCCTTAAGGGCTGCACAGACGGTGGAGTCCCTTCTGCTGTCTGATGAACGAGATTTTGTCCTTGGCCATGGAGGAAGAAAGGTACCGGTAGCGGAGCTTGTGGGGAAGACTGTGGGTCTGTATTTCTCAGCCCACTGGTGTGGTCCCTGTAGAAATTTCACTCCACAACTTGTGGAGATTTATAATGAGCTTTTGAAGAGAGGGGAGGCCTTTGAGATTGTGTTTCTCTCGGGCGATAAAGGGGAGAAAGACTTCGAAGAGTATTATGCAGGCATGCCATGGCTAGCTTTGCCATTTGGAGACAACGCTGAAAAGAACTTGTCTCGCTACTTCCGAGTTCAGGGTATTCCAACTTTGATTATTTTAAGTCCAGAAGGGAAAACAATACAGACTGATGCAGTGGGCCTTATACGAGAATACGGGATAAGAGCTTACCCATTTACAAAAGAGCGGATGGATGAGCTTGAAGCGGAGGAGAAAGCCAAACGAGATGCACAAACCCTGGAGTCGCTCTTGGTTTCTGATGAGCGGGACTTTGTGATCAAGCATGGAGGTGCTCAGGTCCCAGTAGCTGAGCTTGTGGGGAAGACAGTTGCTTTGTATTTCTCTGCCCATTGGTGCCCCCCTTGCCGAGGTTTCACTCCAAAGCTTGTAAACGTATACAACGAACTCAAAGAAAGTGGAAAAGCATTTGAGATTATTTTCATTTCCAGGGACAAAGATCAAAAGGCTTTTGAGGATTACTACAAAAGCATGCCATGGTTGGCCCTTCCATTTGGAGATAAAACTAAGGATGGTCTCTCTCGGCTTTTCCGTGTCAGAGGCATCCCATCCTTGGCTGTGGTAGGTCCAGATGGAAAAACTGTGACAGATAATGCCAGAAGTGCAGTGTCCAGCTTTGGAGCCAAGGCTTATCCCTTCACTGATGCTCATCTTGAAGGGCTGAAGAATAAAATTGAGAATGAAATAAAAGAGCTTGCTGAGAAATCACCTAAGGAGATAAGGTACAGCCAGCATGAACACTCCCTTGTATTGACCCAGAGACGTGCATTTAGATGTGATGGTTGCAACGAAGGTGGCGTTTTATGGTCCTATTATTGCAAAGATTGTGACTACGATCTTCATCTGACTTGTGCTTTGAAGGATGAAGGGGATCTGAAGCAGGAGGACAAGGCTCAAGACACACATGTTGTGATTGATAAAAACAAGGTTGTGACTTGTCAGATACTCATCTGACTTGTGCTTTGAAGGATGAAGGGGATCTGAAGCAGGAGGACAAGGCTCAAGACACAGATGTTGTGATTGATGAAAACTGCAAACCCGAAGGAGTTATCTGCGATGGAGATGTTTGTTGCATGTCTGAAGCCTGATGATGATAAAGGCTGAAGCCTCATTAAATTTGATATGCTTCAAGGTCTTCGATTTTGTGTCTGAGAACGCCTGGTTATCTTTGGATAAATCGATAGATAACTGAACTTTGTTGAGTGAATGTCGCCCTATAGTGTCAGTAAACAAATTGAGTATTGGAGTCTATGTTTTGGATTCTACCATGGCAGTTCATTATGTAGTCGAGTTGACTTCCATTAGTATATAGCTGTGAAGTTTGCCTGCACGTAGTATAGTATAGAGTTGTGAAGTTTCAACTGTTCCCTTCTCTTCAATGGTAGTCTTAGTTTGTAACTAAGACTTCAAGAATATATAGTTACTCAGTCGAGTTGACTTTCGAGAATATATAGTTGTTGACAAACTAAGACTTCAAGAATATATAGTTACTCAG
>Pita_unigene59413
AGAAGGGACAGCGGAGTTCACGAGAAAACTATCAAACAACTTCAACTACTACCACATGACATCTCCATCTAAAATACCTACGCTCTCTCCTTCCATTAAATTACTCTTTCCTTCATCGGCCTCTTATTGATGTTCATGACTCTCAGACTTGTCTGGACGAAGCAGAAAATCTTGGATTGAAGCAGAGCAGGAAGCGACCATGGCAGCTTCATGCCCTCACAGCCCCTTCTACTGTTCACTGGAAACATCTACACGAGCTCAGGGTTTGCTTGAGAAAGGGGTTGTGAGGTATCTGCATTATGGCTTCTCTTACAGATCCTTTCCAAGGATGAACAGTGGGGATTCATTTAGAAGCAAGTGCAGAACACTTTCCAACCCAGGGAGAACCAAAGTTTGGCTTTCAACCAATTTCAAGGCTTCTCACACTACATTTGCTATGGCTTCTGATAGGGATGCGATAGAGAGTGGTTCCCTGGGAGAATTAGAAAAAGAAAATCAAAATGGTGCATTGTTTCCTGATGGCATTGAGTCTTTCATAACGGAGGTCTGTGACGAGACCGACATTGCTGAGATCAAACTCAAGGCTGGAAGCTTTGCAATGCACATACGCCGGAATATAGAGAAGAGCAAAAGACCATCTTCTGTGGCATCCCCATTGCCTGCTCCTGCAATCCCAGGTGAACCAATGATTGACTCTGATCCCACAGTTACTCTGCCATCTTCACCAACACCAAAAGATCCTCCTACTAGGTCTTTCAACCCATTTACAGCAAAACTATCAATGTCCAAAACATCAAAGTTTGGGCTTTTGGAGGCTGCTGGTGATGAAGGCTTGTGTTTTGTAACTGCTCCAAAGGTTGGCATCTTCAAAAGGAGCCGAGTTGTGAAGGGAAGGATTGGAAGACCACTTTGTGAAGAGGGACAATCCATAAAAGAAGGGCAGGTTGTATGTTATTTGGATCAGCTTGGTGGCCAGACACCTATCACATCAGAAGTGTCGGGAGAAGTTGTCAAGATCTTATGGAGCGAAGGAGAGCCTGTTGGATATGGTGATCCTCTCATTGCTGTTCTACCTTCATTCCATGGTATCAAATGATTATATGTTTATAGTGGATTTTATGAGTAAAGCAGTGTACATTTACTTCACTGCCTCAGAATCAGTCTTATCTAGGGCACGCCTTGTGTTGACCAACGAACGATAGAAGAGTGTGAGGCTCCAAATTAAGAAGGAAGTTTCTCACTTGATTTGGAATTTGGTGTTCTGTTCTCATTCATTTTTAGTTGGCATGCATTTATTTTTTGGATTCACAGTTCAGCAAATTGACCTTATAACAAGTCCTTTTTGCCTGGTTAAATTTCATTTACAGTTTTCTACAGTTTGCTATTAACAAATGAGGCATTGCGACTTGAAGAAATCTGAAGAATATTGTTAAACAATCCATGATGATGTGATATTACAAAATGTAATTACTCATTTGCAATGAATATCGTATTAGTAGTAGCATTTGGGTAGTTCAGTGTCTTACCATGGAATGCTTTATTAAAGATTATGGTTATGAGGCATTGCGATTTGAAGAAATCTGAAGAATATTGTTAAACAATCCATGATGATGTGATATTACAAAATGTAATTACTCATTTG
>Pita_unigene24577
GAGAGTGAATGTGGGAGTCCTGAGCGATTATTAGTAATGGGGACTCGTACTGGTAGATCGGTGATTGGTAGCCCTTATGGCCATCTGGTGCTGAGGATGAGTATGGTGCTACTGTTAGTGGTGGTCGTGAGTGTTAACGTTGTTTATGCTCAAAACTGTGGCTGCGCCAGCGGACTGTGTTGCAGTAAGTGGGGATACTGCGGCACTACCTCTGCTTATTGCGGCAATGGCTGCCAGAGCGGCCCCTGTTACGGCTCAGGTGGAGGATCTCCAAGTGGTGGAGGTGGAAACGTGGGAACTATAATTTCTCAGAATTTCTTCAATGGCTTAGCCAACGCTGCTGGTAGCTCGTGCGAGGGCAAGGGATTCTACACTTACAATGCTTTCATCGCAGCGCCAATGCGTATTCTGGATTTGGCACCACTGGATCCGCAGACGTCAGAAAGAGAGAACTCGCGGCCTTCTTCGCTAATGTTATGCACGAAACTGGAGGGATGTGCTACATCAATGAGAGAAACCCCCCAATGAACTACTGTAAGAGTTCAGCCACGTGGCCGTGTGCGAGCGGTAAGAGCTACCATGGACGTGGCCCTCTCCAGTTGAGCTGGAATTACAATTATGGAGCGGCTGGGAAGAACATTGGGTTCGACGGGGTGAACAACCCAGAGAAGGTGGGGCAAGACTCCACCATTTCGTTCAAGACGGCGGTCTGGTTCTGGATGAACAACAGCAACTGCCACACCGCCATAACGTCAGGGCAGGGCTTCGGTGGCACAATCAAAGCCATCAACAGCCAGGAATGCAACGGCGGAAACAGTGGGGAAGTGAATAGCAGAGTGAACTACTACAAAAATATCTGTAGCCAGTTGGGTGTGGATCCTGGAGCCAACGTCTCGTGCTAAATCTCTCTTTTTCTTCATGGCTACTAAATATATGAATAAGACATCAATGATCATTGATGTCCATGGCCATGGCCACCTAGTAAATAAAAATTGCTCTGCACATCTCTTTGCAAATATCATCCTCATCTTCCTAATGAAATTTCTTTGAATTAAACAGTTTCGAATTTAT
>Pita_unigene9222
CTCGTGATATAAATAAAATACATTACCAGGAAACTTACCTTAATACACATTGTCAAAATATTAACATAAAAAACCGTTTCCATATAACGCTCTGCATATCGACTAAACACACCCTGGATTAAAAAATTTGATATAATTTTATACATGTGATCAGAAATACTAACTATTCTGTTCAGCGTTTCACAATTTTCTGTAGTGTTCTTGCCTCTTGTTTTCACATATCATGTGGCCTCCTGGACCCAGAAAACACTGCGTCTGTTTAGATGGCCACAAAAGAAGATCCAGCGGATCAAAGTTTGGAAAAAAGAAATAATAATAATAATAATGGGTTTTATCCTTTTCTGAATTTGTCATTTGGTTGGTAGTGTTGATCTGGTTCAGAATTGAAGGAATCAACGAAGGTCATGGAAACATCGCGGATATTGAGATTGAGGGGGGGAATGGCATTAGAAGTTAGAGACAAGAAACCAGTGTAATTAGCCCTGCGGTAGTCCCCCAGAAATGCCTTGGCGCCGTCGAGGCTGGGGAAATAAGGCGGTTCCAAGTATATCTGGGTGAGTCCATCGGGTCTGTAAGAGGATCTCTTCATCTCCACGCTGCCCATGACCGTAATCACCAATTGCTGATACGAGAAAAAGAATCTTCTCACTGCGGCCTCAATGGCCTGGAAAGCCTGCAACACATGAATGGCCGTTGAGGGCACGCAAGGGAATTCAGTGCCACCACCACTAGTAGTCTCCATCGCTGCTGTAGAGGATCCGTGGGAATGGAATAGACTCATAACCGCTTCTTGAAGACGTGGCCCGCCCTTCGGATCGGCTTCCACCCGGACAACTCTTGGCACCAAGTGGCTCAGGTTCTTGCACGCTCTCGTCAAGTCCCTCAGCGCCCTGGAACGGAGGCAATAGGCGCCTGTCGAGCTATCCATAGCTAGCTGTTGCTTTAACCGCAGGAAATCATCCGGATCCATCAATAACAACAAATTAGCAGTCTCCGCCAACAGCTTCCATGTCCTTTCCACAACCCAGCTATCTTTAGCAGCGCCTTCCAAATCTCCAGTGTTCACTTTGTCCTCTATTCTGTTCACCATCATCCCCGCCGAGAACAGCCAGCACTCCAGTATCTGGTGCGCGGTGCACACTGTGTTGCCCTCTCCGTTGCCCTGTACGAGTGTTCGCTTCAGCGAACAAACGTAGCTCGGCCGGCAGACCCGATCGTAGTCCAAGATGGGCTTTCCGCGGAGATTAGGCTCACCTAAACCCAGAGTAAAAGGCGCCCTCTGCATATGGCACTCGACGGCGAGCCCTATTCTGCCCACCAGATTCTCAGCCCTCTTCCATGTGGCCAACCGCGGGAGCAGGCTCTCCTCGCTGGACCTGCTCACCACGGCCAACGCCCCGGGCCGTTGCCATACTTCTTGCGCGACGCCCATCCCGAGAATACCGCTGCTAACGGCCAACTGTACCGTGGGCGCGAAATGATCATCTTGACAAATCATGGAAATAAGCTCCAACTGATCTCCGATCAACGATTCGAGGCGCTTGGCCCATTCCTCTTTGTTCACATAGGGCCTGGAATCGCAGAGAATGGAGGATACCAAGCGAAAACTCATTTCCAGACCCTGCAACGCTGGCTTCACAATCTGTTCATTGTGCCAAGCAGGCCATTGCCGTGAATTCCAGACCACGGACAACTGTGGAAGTTGTACATAATGCTCGTAATCTTCACATTCCCATGCACAAGGTTCTGCGGCCTCTTCCATCTGGTACTTGGCCATACTATTCTCCTGCTTGTTCGCGCCGCCACAACAGACAACGTTCGTCTTCACAAAATTATTAACTTCTGTCATCTGCGTCCAATCAAGAAACCTGCAAGTCTGCAAAATCAAAGCCTATGTATATCAGATGAAGCGCGCGCGGCTCTCTGAGAAAGTAGAATCGAAATGTCTAAGGGAAGGCACACAGGTGGGTGTTATAAAGGAGCGCTCGGGCAGTGGGGTCGGAGGCGTACGTGTAACGGGCATGACATGTAAACCCTAAACCTAAACTTCC
>Pita_unigene41476
GAAACCGACAGCACCCGCTCATGGGAAGGTGCGAGATTTTTAAGAGCATGGTAATGAACGCCCTTTCCTTCCTCTCGGGAAGGGATTTCGAGCGATCCAGGGCCTAGGTTCGTAGGCCAATCATTTGCAGAGGGCATATTCGACGGCAGGTATGGATCCGTTCCGCGTCAGCACCACTAGTGATGGGGTCCAAGTGTATGACCCCTCATTATCCAGTTAAATGTTAGCAACTAGCAAGGTTTTTTTAATTCTTTTACCAATTCTGTACTCGGCGCCAACTCAGTTTAACCATTCAAACACTCCAAACCCTAATTGCCTGTCTGCGTCGGCGGGATCCACCACTGGCGATCCCTCGTCTCTGCTTTTTAACCTTCCGCGGTGGCTTCCCAGAAATTATATATCACGGGGGTCAGGCTTTTGATAGGGATCGCGGCAGCACGCTTTCTTTTGACTTAGAGCTCCGTTGTTACAACATTCAACGGCATTCTTCTGGCATCTCTAATTCTAAATAAGGATACACGGCTTCTTTTGAGGGGGGCATTCATCAAATTTTCCTGGCCTTGATTTGAAGTTGTGTTCTGGGGTTAGAAATTGAAAATGACTTGGATTGGTCTGAAAAATCATATAAAAACCCACCTGTTTGGATATTTCAGGAGGGGTTGACACTGGGTTTACCAGATTTTGTTCCTTTTGTGCATTTCCTTGTAGCCTGGTACCAAAATTAGTAATAAATAACTGATTTCATGGTTAGCAAGCAGAGGGATTTGGTTATATTTGGCCAGAAGATGGCAGCAGCTTCTTCCTTATGTTATCACGATGAAGCCACTAGTAAAGATGCCATTGCCATTTCATATTTGAAACCGAGTTTAGTCGATGCTTTTTATAAGCGAAGGGTTTCTTATTTGGCGATAAGTTTCAGAGAATTTGGATTCCCTTCTGAAGGAGCGTAGTATTATTTCAAGCAGTTGAAAGTTTCTTGGCTTATGATGATTTTGTCATCTTCTTTTTCATCTGTTCCAGAGCTAGTCCATTGTACGCCTGTTGATACAAATAAGGAAGATTTTCTCAAGCCTCTGGTAAAAATGAAGATGGGTACCTCTGTATCCAATTTTTCTGTGGTCAGAGCTCCAGGTGAAAAAGTCTCATGTTTCATTGCTTCCCATTCTGCTTCTACATGGGAATATAAAGGCCAAAGTCAGTCGTCATGGTGTGGATATGTGAAGTTCAATAAACTAAGTATGCTAAAGAGAAAAGATACGATTCACAAGGTTGCACGGGTGCCTGCCATTGCTTCTGCTCTGAGTGGTCAGCTGAGTAGAAGTGCAACTGATCACGAGGTTTTGAAGAATGCACGGAAAAAGTTTTGTGATGAGATTTCTTTTGGTGTAAAAGATAGGGAGATTTCTCTTGCAAAGGCTATGTTATTGATTGCTGTTGAGGATGAAGCATTTATGTCTTATAATCGAGATATGGATGCTAGAGCAGTTGTAAAGGAGGGGAGAGAAGCTCCCAGTTTGTCAAAAGTTACCTACGAATGGGCTAGCTTAGATGCCTTTCCACTAGCTGGCAGAAGCATTACAGCATGGTTGTCTGAGCTTGACATTATAGCAAAACAAGTGGAAGCAGAGTTAGTATCAAAAGAAATTGGGTGCCATTTGGTTCAAGTTTTGGAGGCGGTGAATTTTGTTCTTTTTGATTTACGAGGCTTTTCTAGGTCATCTCTTCTTAACAATCCAAAGCAGTCATACTTGCATCAAGTGCTAAAATCTGCATCTGGAAGTGGAATAATGCTAAGCATAATATATATTGAAGTTTGCCGAAGACTTGGAGTTACTATTGTAGGAGCTCGTGTTGGGGAAGAATTTTTGATATGGCCCAAAACTGAATACACTGAGGAGCTTTTTCAACTGTCTGAAGGAGAAAGCTGGTTTGCTAAAGTAAATGGTGGTTGTGTTAAACATCCTGGATCAAAAGCTTTCGATTTGAACAGCAGATCACTTCCAGATATTGAGCTTGGATCAAACAGAGACATAATTGCAGTTGCTTTGGCAAATCTAAAAAGGCTTTATTGGAAGCGTGCATCAAGGGCCCATCCTGGTTTATTGCTAACTTCTCCTCTTCGACCAGTGCACCATACTTCTGACCAGCCTAGCAAGTTTGATAACTCAAATGCTTTAACATTGCGCCCCCAAGAATTGAGATTGTCCATTATGTCATCCGAGAGGCTTCTCATTCTTCAACCACATAACTGGGCATTGCGGAGAGACCATGGCATGCTTTTATACCATAGCAGACGCTATGGAGAAGCCGTCCAAGAGCTTAGTATTTGTATGGCCTTTGCCCCAGTGGAAGAAGCAGAAATTCTGGAGCCTTTTGTTGAAAAACTGCATCTAATGCGTGCAGAGTCTTCGTGGACACCTAAGGAGTTCAGTTCTCGGCCATAGGATTGTCTTTTGATGTACAGTTAATATTGACTTTGTTTTGGAGATTTTTGTATATAGATGTTTATGCCTGTTGTTTAGGTGGATATCATCTAGCTTGAACTAACCTCGAGAATTTGGTGTTTTATTCCAATCTAGAGTGTTTTTTATTCTTTATACAGTAGTCTAACGATTGTGGTCAGTATTACTATAGGAAGTTCCTTTCCAGTATGATTTTATAGGTTAAGAATGTTACGGTTCTACTATATAAGTAAATGCTCTAGTCAATATCTACGCATGAATATGGTTATGCTTCATGGTTTACCATATTTATTTAGATTTGATAATCATTACCCAGAGAAAGCGCTGACCATGACAGAGCATAATGAACAGTAAATCTAAATGGTAG
>Pita_unigene42044
CACGATCTAATATAAGTTAGCAATGCACTCAAGTGAAAAGTTCAGTAAGGTTTTATAAACCCACAATGTTGGCTTCAAGCAAAGTAATGAACATTGCACGAAAATCTTTATTACTGAGTGACGATATGATGATAAAAACCGCTAGGAAAATGAATCTACAGTAAAAAAAAAAAGGTCCACAACTTCCTGACTACATGTGCACAAATACATGCAACGAATAAGTAAACAAAAATCTTATGAGCCCATAAAAAGCTCTACAACTCATCTCCTAAGAATTGATTCATTTCAATCTAACAACGGGCCTCACAAATCTGAACTCTGAACTTGTTTGAGAACCCATACAAGTAGAAACAAACATTGTGGTAATGACAGGCAAATTCAGCCTCTCGCTGTTTCTGTGATTGATGAATTCTCTCTCCTAGTGACTTGCCAGTATGGTTTTATGAAACAAACGAGTGTTGCTCAGATGTCTTCCCAAATTTCAAGGCGAATCCGATTGAGTATATAATCCTCTGAATGTAGTTGGCCTGGCTTAAACAGTATATGCTTGTTGAATTGCATTGATGTCTAATCCCTTTAACCGAACAACTGATTCCACGTGTCCCTTCAATGTATGCACTTCTCTCAACCTTGCAATTTCTGCACGCCTTCTGGCTTGCTCTGCAATCATGGATGAACGCCCAGCAGAAGTGTAAGCATCAGGAGCAATCAGACCATGTAAAGTTCTCTGAGCAAGTGCCCATTTGGCTTCTCTGTCCTCTCTTCCGTAATCCTTCTTTGTTGTGAAAGCCGTCTTCCTCTCAAAGAGCAATTCCCAAGCTTGTCCACTAAGAGTGTAACGCACTGCAAACTTGATTATATCTAAAGGAACATAGAATACCACACTGTAAAGCCAGATCACTCCAGCCCATCCCCATCCGATGCCTTTTATGGAAGCAAATCCCCAGTGTGAATATACTGCTATCAACGTTGCAATCAACTGGGCTACCACAAAAGCGCACATTAGGAGAGTGCCAGGTCTTTCCATAAATGACCAGCTTTGAGAACGTGTGACAAATATAAGGGCTTGGCTAACTATGCTCACTTGCAAGTAAATAGCAGCAGTGACCTCTTCAGCATTGCTACTGATTGATCTCACATGGAAATGTGTCTCAAAGAATGTTGTGCTAGTTATAGTCCAGTAAAATAGGACAGTGATCAAGGCAAGGTAAGTGCCAATAACAACCCCTGTAGCAAATATTTCATTGAGCTTCCAACTATCAGGCCCAGGTGACGGTTTTACTCTATCTTGGGAGATGGTCATAATAGTACCATCATTAAGGATAGCTATGATCAAGACCATGAAGGGAGGAAAATCATATTCCCATATTAAAGCCAGAAGCATGAAACCAAGCACAATACGAATGGTGATGGATACTGCATAAATTGTATAATTCTTCATCCTCTGGAATATGGCACGACTTGTAAGCACAGCGCTAACAATGACACTCAGGCCAGGCTCTGTTAGAACAATGTCAGCTGCACTCCTGGCAGCATCAGTAGCATCTGCCACTGCAATTCCGATATCTGCCTTCTTCAAAGCTGGAGCATCATTAACTCCATCGCCTGTCATCCCACAAATATGTTTTTTCTCTTGAAGCTTTCTGACAATCTCGTATTTGTGTTCTGGGAAGACACCCGCAAACCCATCAGCTTTCTCGATAAGCTCATCAACAGGTAGGGCTTCTGTAACCTCATCTTTGTCATGGCCCAGCAATGATGATGAGGGATACATATTTGTTCCCATTCCAAGGCGCCTGCCAGTTTCTTTAGCAATTGCCAGTTGGTCACCTGTAATCATCTTCACGCAAACTCCAAGCTTAAGAGCTCGCCGAATTGTTTCAGCGCTGTCATGTCGAGGAGGATCAAACAATGGCAACAATCCACAAAACATCCAAGGACCTCCAGGGCTTTCTTTAGATTTTTCAGGCACTTCCTGCATTGCAACAGCTAATGATCGCAATCCGCGCTCTGCAAACTTGTCAATGATTGCATGTACTCGTCCAGCAATCTCAGATTTCTCCTGACTCATTTCAAGAATCTGCTCCGGAGCTCCTTTGCTGGCACGATACCAATTTCCATCAGCATCAATATAGGTAATGGCTGTCCGCTTATCGACAGGATTGAAAGGAAAAAAATGAACTTCTGTAATGTTTGCTCGTGCCTCTCTAGGATCACCGAGCATGTTTGTAATCGCAGCATCAATAGCATCTTGATTCTCTAGTCTGGATGCTCTAGCTGCAAGCAGGACTACTGTATCTCTGTCCATATCCTTGTGGAATACCTCAATAAGATTCCTGTCTACAGTGAGACGATTTAGAGTAAGAGTGCCGGTTTTATCACTGCAAAGAACATCCATTCCAGCCATTTCTTCAATTGCAGTCATTCGCTTTGTAATTGCACCCTGCTGGGAGAGACGATGAGAGCCAATGGCCAAAGTGACGGAAAGAACAGTCGGCATAGCAATGGGAATACCACCGATTAGCAAAACCAGGAGATTGTTGATTCCCTTTCTGTAAGATCGGTGTTGAATGGGATACATGACAATAATCTCCAAAATCATGCCAATAGCTATGGAACAAATACAGAAATTTCCAATAGCTGTAAGAACCGCCTGGAAATGCCCAACAACTTCTGTCGAATCAACAAGATGGGCAGCTTTACCAAAGAATGTATGAACACCGGTAGCAATGACAACGGCCTCAATTTCTCCCTGCTTACACGTTGAACCGGAGAAGACTTCGTCTCCAGGCTTCTTTGTAACAGGAAGAGATTCACCAGTCAAGGCTGACTGGTCAATTTTTAACGGATCACCTTCAAGTAAACGAGCATCTGCTGGGACAATATCTCCTAGCTTAATGCTAATAACATCCCCTGGAACCAGAATTGCTGCATCCTGTTCTTGCCATTGCCCATCTCTGAGAACCTTCGTTTTAGGAGCTAAACGCGCCATGAGAGCAGCTGCAGCGTTACCTGCATTGTTCTCTTCTAGGAAGCTGATTGTTGAGTTTATAAACAACAGACAAATGATTCCAATAAAGTCTTGCCAGTCAGGAGGTTCACCCCCTCCATTAGCAAGAGCAATAGCCATAAGTGCTGCAGCCTCCATGACCCATGACAGCGGGTTCCACATAAAACTTAGAAACTTCAAGAATTTGTTCTCGGGTTTCTCCTCTAATTTGTTGAAACCAAAAATTTGCAAACGAAGCGCCCCTTCCTGTGATGTAAGTCCTGCTCTTGAACACCGTAGCTGTTCAAACACCTCGTCCAAAGGTACACGTTCCAGATCAACCATAGCTTTATTGAAATCCTCTGCAATCAGAGGCTTATTCTCTTCGGACTCCATGATTCACAAACAAAAAGCGTTCGACACTCCTAGCTTAGATGCCTGATTGATCGCTGCGTTTATCCACCACCTGATTGAGATCGGAATATTGCTCTCTGCACCTCCCGAGCTGCCGATTATTAAACTTTTAGAAGCTTTGCGCTTGTTACTTCCTGCAAAACAAGTAACGAACGCCACTGCTTCAAGTTGCTGCTGGTGCTACAAATGGGCCAAATGTAGCACACTGAGCAGCAGAGAAAGAGAAGCGTTTAAATAACACAGATCTCACATTCTCAATATTCGTACTCTGCATTTTAAATATGAACAAGTTTGAG
>Pita_unigene33967
GTCGCTGCTTTTGCCGCTGTTACTGGCAAAAGTTATCCCGCTTTCGTTGCCGCCGTCTATGTTCTTGCTGTTCAGGGTGTTGTTGCTGTTGCGGTTGCTAATGTTGCCGACGCCGGAGGGATTGCCGACGCCGATGGGATTCCTGGTGTTCTTGCCGCTCCCATCTTGCTGCTGTTGCCGAGGATTGTTGTCGACGACGGGAATGTCTTTGACGACGGGAGTGTCATCGGTCTTCATTGGGTCCATTGCGGCCAACAAGATTCCCACAGCTAACACCCGTGTGATTTACGGATATTGAAACTGGAACGCCTTCGAAGGCAACAAGATTCCCACTTCT
>Pita_unigene42952
CTGGAGTATCAATATAGCTACCCTTAGGAGGGTTCGAAGCCGGGACTTCTTCAGCGGGTTTCTTTCCGTTGGACACCGACTTCTTCTTCGGCTCGGGCTGCTATTCAGTAAAGTCACCATCTTTGGCCCTTTTTGCGACTATGGCCTTCTTGGGCTTCGAACCCTACGAAAAAGAAACCGCTGAAGTAACGAACTTCTCGTGAGATTGTTATTAGTCTATGTAGATAAGTCTTCGATGAATGTTTAGCAGCAGGGAAATACTCCGTGTGGCTCTCGGGCGGCCCCTCCAACCCCGAGCCAGGGAGGCAATAACTCCTCCTCTGCCTTGAGGCAACAACGCCCTACTAATAACGGCTCTTTCTCGGCTTTTCTTGAGAAATCGCTCGGCATTTCGAGTCTGGTTTTGCTTGAATCCCCTGTGAAGACGAG
>Pita_unigene41573
AGTCATTTCACTCTAAACACACTGTGTTGTTTATTTCAGGTGTTGCTGGGTAACCACTGGCGTTAGCAGCGTGCTTTGCTCTCACAGAACCTCTGCCACTGCATTCTTGATCACAGAGAGATATGCAGGGGGCCTCAAAATGGAAGGGTTCTGTGACCGTTCCAGTGGCGGCATCGGTGGAAAGTGTGTGGGAAATTGCCAGTGATTTCTGTGGACTGCGGAGGTGGCATCCATTTCTGTCTGTGTGCGAGAGAGTGGAGGGAACAGAGCAAACGCCCGGCTGCGTCCGATACTGCGCCGGCAAATCTTCTGGTGATGATAATGGCAGCGGCGGCGGCGGAGGAGAGGTTATGTGGGTGAAGGAGAAACTGATATGTATGGACAGTAAGGAGCGTCGGTACAGTTACGCTGTGATAGATGGGAACATGGGGTTGCATGGATATGAAGTCATAGTCCAAGTGATGTCTGCTTCCTCTGGGGAAGGGGCAGGGGAAGGGGATTCTGGGCAGTCTGCCATTACATGGTCATTCCAACTTGACCCACTGGATAACTACAGGGAAGATGATTTTGCAGATTATTTGAGATCTGTGTTCGTTCAGATGGCAAAGACGCTACATGAGGTTTGCCTGCCTTCTTCTCACTAATCTTAAGATGTCCAGTAGCTGGAAAATACAGGAGTGGCTTTTGTCATAATGTATTACAGTAATGTGTGAGAGGCCTCCTAATTAGAAAGACAGTATCCACAATGTTTTGATCCTTAACTGAAGCCAAAGGGAACTGGGACATATCTATATGCCCAGGTTTCCTTGTTTTATCAATTTCCAGTAAAACAGAATGATTTTTATGATTTATAATGATTTTTTTGTGATTTATAAGGTTAAATGAG
>Pita_unigene34345
GATCCTTGCAAAGAAATGGCTTACATTCCTCTTGATGAAGATACCAAGGTAAAGGGTAAAGCTGCAATAGATGTGGTCTGCAATCCACTCGGGAAATCAGGAGGTGCACTCATTCAGCAGGTACTCATATTGGGATTTGGATCGCTTGCCAATTCAACACCATATCTTGGAGTTATCCTACTGGCCACAGTCATATCTTGGTTGTATGCAGCACGCTCTCTTGATCGGCAGTTCACTCCCCTTGTAAAGAAGGATTTGAAGAGCAAGCTCTTGGAAGGAAAATTATCTGCTATGTCCAGAGCTGTGTCAGTAAATTTAAAGAAGAGACCGGAGGTAACATATAGATTCACAAGTAAACTCAATGAACAAGGTTTTATTGAAGGATGTTATGTCCCTGTGATGGTTGGTGGTACTTCCACGACACAATCAGATGGGAACTCTGTTGTGCTTTCAAGCCTTCCAACTGAGAAAATTGAGACTGCTAATCCTAATATACCAGGTAAAGCAGTGGTTCCACATACTGAATCATCAAATGATGCTGGGTTATATCCATCTGAACCTGATGCTGAGTTACTTTCATCTGAGTCTGCACCAGCAAATTGATCAAACATATTCTTACTTTCTTTCAATAACTTCAAGCTGTCTACTTGACAATGAAAGGTTCACACTGCATTTGTTCTTTGCAATACATTCTCATCCAAATCTGGAGAGCCAATTACCACAACCACTGGTCGTAAGTGTCCATCATCCTCCATTTGCATGGTAACCATATCAGTCAACTTATTAGGTTTTTGGTTCACAGTATGCTTGATAGGAAGGGAATACATTTGCTGCTCAAGTTTCCAATGCCCTTACAAATTGCAGATGTTGACGAAAGCAGTAGCTCAAATTATTTTGTTTTCTGGTGCACTTTATCTTGATGTACACTAGGCTTGATGAAGACAGGTTTATTCAAAGCAACTGCAAATATAACTAAGAGTTTTAAGGAGGTACCTATAAAGCCATGCTACGACTTCCTAAGTATATGAGACAATTATTTGCAGAGTTTCGCATAGTTTGCATGTTTATATGCAAATCTCCTTTCCTTTATGTTGCAGAATACTTGATGGCACAAGCAATGGTTTCATGCACCCATTATAAGGTATATAGCATAGCAAAAGGATATGCATTTAGTTTCATATACTTTGCCCATCTTGACGAAAATCCACGTTCTTTTGAAAGCACTTCCATCATAGCCATTCATGAAAATATTGACAATGAAAAACAGCCAAGTAGCTGAATCAGCAGCTAAGGTTTGGCTTAACTCAGCCAAATGTGGATCAGTATTTTGGCTTAAACAAAGATGTTAGTGAGACAAAGCCTATACGCCCCACCTAATTATGACGAGAACATGAATTGTGCTGTTTGAAGATTCTTTCTAACCTTGAAGTGGAAATAGAACAGGGCGAGTAAGCA
>Pita_unigene38826
ATTAAAATAACAATACAAGATAACTTTAATGATTTCGTTGTACTTAGTGTAACTGAATAAGCGGAAATGGGCCTTGTAATAACTAACCACCGTGTTGAGACTCGAAGGTCATCAGAACAAGGTCCAAAATGAAAAAGAAACCAAACATTCATAGGCCAAGCTGTACAGAGGAATCTCACGCTAGAAAAATAGACAATGAATACCGTTTACAAAAACTAATCACTTCTTTTTACAAAATCTCAAGCCAAGAGCCTTAAAACTAAATATCAAATCGAGCAATGTTCACAACTTAACACCCGGTGAGTAAATCACGTAGTCAAGAGGAGTAACCCTTGGCTCTTCCACTTAACATAAAACCTAGTAAACCAGGGGCAGGATGGCCCAATAAACAAGGGGCAAAAACAACGACTAATGTGTTCCAACCCGGAAGAAAGACAACAAGCCACCAAAGAGAAACCTTGAGCAGCGACATCACGAGGAGTCATTCTAGTGTTGGCTGGCACCTATGCTAAAGCTCCAGCCAAACCCAAGAAGCCAAAGGCGAATGACCCAGTTCCTCTGCGTCGAGGACCAAGGAACTTGAATGTCTTCAAACAAGTGGAATGACCCTCAGGAGGTTCGTCAAGGGTTTGTAGAGCTGAGATGACATGCAGCAATTCCAGAGTTGTTGCCCAAGCCGAAACGAGGAAGGAATGAAGTCTGCATACATCGAACCCGGAGTTAGTTACCCTAATTTGCCCTGGATGAATGTCGATTGTTCGATCTTGCCCTAAGATCTCTGTCGCTGGATCGTCACCAAGTGGTAGGGTGGATTGGAAACCAGCTGGATGCAGACCTCGGGTAGCGGAGTACATCCA
>Pita_unigene6109
CTGTGATATATAACCATAATTTTTTTGAATAGAAAAACACTTGCATTACAAATCAGTACAATGCCCAGTTTCTGAACAGTTGGAACGGTCTGCTACCACTGCATACTTGCAGCAAGAAATTAATAGCAAAATATGCAGCAAAGGCTTGGGTAAGTTAATTCGTTGATTTTTGGACCCAAGTAATATCATTATACTTTATATTACAAATCTATATAATATATAAGAATACTATATAGTGATCAGATTCAAAAGACATTCAGAAAACTCTGATACTACCCTTTTATTCTGCCCATTCTATGGCATCCTAACAAGATGGATTAGTTAGTAAATTAACAAACATGCCAGGGTTCTATAAGTTACCAGATACTACTGTCATCACCTCTACTGATCTTTTTCATCAGAATGAACAGAGCTTGAGGATGGTGACTGAGGTTCCCTCCTATCCTTGACTCCAGAACTACTATTACCATTTCGCAATGGTGCAAGTTCTTTCTGCTCCACTTGTGAAGTAATTTCTCCCTCAATTGGAAGAGTTCTTTTTGGTCCGTCCAGAGCAACACCCAGAGGTAAATTTTGTTCCAGCAGAGGTCTTGAGATTGAGGCAGAATTAACAGATCGTTCTTTTTCATGCTTGGAAGATGGTACAGAGGAAGACCCCTGGCCTTTTTGTTTGTTTTTCTCAGGTCTTAGTTCGTTTTCCAATTCACCTACAGAGTTGGCCTTACCTTTATTTATTTCTATGGTTGAACTATCAACTTCAATAGATAGCTTGCTCCCATTCTTTTCACCTCCCTTACTATTTTGATATGATTGCTTTTCAAAAACTTGTGAGTTTGACTTCTCATTAGTTGTAGCATTCTTCTCACTCCTTGCATTGTTCTTCTCATTATTTCCATTCTCATTCTTTGGAATTACAGGATCCCTGGGTGCTTCAGGAATAATAACTGGAGGTTTCTCAAATGCTGCCCTAAGCAATGTGATGTCCTTGGAATTCAGTCCCATTGAATCTAAACCTTCAAGAGATGGCTTTGCATGCGATGTTTGAACTCCATCTAGCATCTTTGATTGCAAGTCTGAAGGAGCATGGTCCCTATCTTTCTCTTTCTCTTTCTGCTTGTGAATATTCTTTCCATCCAAGCTACTAGGTTTTGTATTCTCATTGGAAGAAACTCCGGGTTCAGTCCCTTTAGCCTCTACAGACACTGCCTTTGGATGAACAGTATTCAACTCTTCCTTGCTACGAAGAGAACGTTGTTTTACTTTATCCTCAACAGTTAATTTTGGACTTTCAATCATCTTAGGCACTCCTCTTCTGAGTATGGTTTCCTCAAATGGTATATTCTGTGTCTCGCTGTCACCATATACTTTCTGTACAGTACGGATTGGAGTAGCCAATCGGGCACGATGATGACTGATAACTCTTA
>Pita_unigene40476
CGGAAGGGGATTCGAACGAGGCCCAAGGCGCTCATTTCCTGGTTCTGGAAATGAGCTGTTAAAGAATCCTCCATGGAAAAGCAAGCAAAAGAATTAGAGAATACGTTCGATTTTGGTTGCTGTTGGTAGGGATCGAACTGCTGACTACCCACATGATCAAGAACCCTTGGTAGGGATCGAACTGCTGACTACCCACATGATCAAGAACCCCCGTCACTGGTTCGAATCACATGGATAGATACTCCCGTTCGTCATATACGATGTTGTCAGGGAGTATAAACGATCTCTGGGAAGAATACCTGTGGCCTGTCGAGATGGAGGAAACCGATCTTGAAGCTGTCGAAGATCGCAATGATAAGAATTGTAACCACGGGAGCCTGCGGTTGAATCCGAGAATCGGAGATTGCTCGTCGGACGGCGGGCTCCGACATCATCATCAATCGGCTCCCGTTAACGTGTTGGACTGGAGCAAAATACTAGGAGTCGGCCACCTGAAAGAGCAGAACCCCGATGCAGACGATTTGGACATGGCCGGCCACGAGGAGGAGGAGAGGCTGCCACCGCACGAGTACCTGGCGACGGAGCACGATCGCTGCCGGAATTTTAGCACATCGTCCGGTTGGCTAGGCGTGGGGCTGAAAGACCGAGAGATGAGCCGAGTCCGAAACGCGGTGTGGAGGCAGACCGGATTTCTTG
>Pita_unigene1219
GCAATACTAGGAGAATAAAGTACTGTCGTTTCTGTGGGACAAATGGATCAAACGGGCGAGGAGCCACCAAAGGCAAAGGAGCTTTACAGGCTTTGTGGGTTTAGGACATTTCTCTAGAGAGGAAAAACAAAATAATCTGGAACCTATTAGCACATACGCACATTCACATTCACATTCACATTCACTCGACATGAGTATGTGGGTCTGGAGTCTATCCAGCTTCAACATGTATCGCCATAAAATCTGTTAAAGTCATCCATATAGATTGGCTTTCTCTGTCACCGGGAATGAGCACTGTGGAAGATTCGTCCGTCCTCTAAAACTAAGTTTTTTCTTCCTCGCCGCTCAGATCTCGAATGAATCAGAGGTGATCATTTATTGTTGGGGCCACCATGTCAAACAATACGGAAAGCATGCAGAACAAGGCCGAAGGCGGAGAAAATGAGAGCAAGGATCTAGCGGAACAGATTGGCAGGCTTGTGGACCAGGCCAAGGCATTACAGGACTCTGCTGCTGCATTAACCTCCAAAGTGGGAGTGGAGGAAGATGCAATAAGGCAAACGGCACTTGCTGTGGAATCCGACATCAAGAGGCTTCGTTCCGCTCTTGCATCTAGTCTGGAGAAGGATGCTATTGACCAGCGCGAGGTTGAGAAGTTGGAAGAGGAACTCTTTAGGGCACGGTGTATGATGAGCGAAGGCGATGTCTCAGCTCTACTTCTGAGCAAGGCTCAGGGGTCATTTCTTAAAATGTTCCTTGGTCCTATTAACGTGCGCGCTTTGAGGAATGATGTCCGTCTGAAAGTTAAGGAGGAATACAACAACTACAGGGATAGAACAGCAGTGCTCTTTCTGTTGTTTCCCTGTATCCTACTTGTCCTGAAGAACTGGATTTGGGATGGCTGCATCCCGGCATTTCCAGTTCAGTTGTACCAGGCTTGGTTACTGTTTTTTTACACAAGTTTGGTTCTACGAGAGAACATTTTGAGAGTCAATGGAAGTGACATCCGCCCATGGTGGATCTACCATCACTATTGTGCTATGGTTATGGCACTTGTAAGTCTGACATGGGAGATCAAAGGGCAACCTAGCTGTGTCCAGAAGCAGCAAGGTGTCCGTCTCTTTTTGACATGGGCTGTAATGCAAGGGGTTGCTATGCTGCTTCAAAACAGATACCAGCGGCAACGATTATACACCCGTATTGCATTAGGAAAGGCACGGAGAATGGATGTAGTATGGGGAGAAACTGCAGGAGTGGAAGGCCAACTGTGGTTGTTGTACCCCATTTTATTCATCTTGCAGATTTTCGAAGGATACATTGGCTTGCTTTTGCTTCGGACAACAATTGTTTATGGTGTTTCAGAATGGCAGGTGGTTGTATGTGGAATCTTATTGGTGATAATGGCTGTGGGAAATTTTCTAAATACTGTGGAGACTCTAATTGCAAAGTCGAAAGTAAAAGCCAGGATGAAAAGAAGCAAGAGCAAACAAACCATAGATGCAACGTCACTGAATTCTTCAAGCTCAAGGAAGGAGTTGTAGTCCATCAGCACATTCATTTTGGGAAATGTAGCTGTGACTCGAGGGAGTTAGTCAATCATTTACCTGCTGATTTTCCTGCAAATGGTCAGTGTGCAGTTTGTAATGTTATTATATTAATTCGAAATACAGTTTGTTAAAAATGTACTTTCGATGTTCTCAGTGAGTTCTGAGCATATTATTTATGGATTTTCAAATCCACATGGAAGGGTTTGTTAGCATCAGCTTCAGGGTTTGTTAGCATCAGCTTCAGGTTGAGTTATTTCAATATAGGATAGCTTGCCTTCTAAAGCTTTGAAAATGGTTCATGTGGGGGAATGAATTTTGTTAAAATGTGTCATGCAGTTGCCCTCACTGCCTTGAACAAAAGATCTTTACTAGTTCCATGGTACTGAGCTAGCCTTGTGTGTGTTGTATCATTGTATGTGGTAGATTTGTATGTGTATATGTTTGACATGATCTAAAAAGAAATCAAACATTCATGAGCCTCCTGCAGGCGAAGGAATTTACAGCGAGAAGGCAGGTTTCTTGCTGCTTTTTCAAATTAAAAAGTAAACGAACTTGTGAAGAGATGATGAGGAGCAGTATCTTCCTATCATACATTTGCATACCGTGTTAATGTTCATAAAAGCATGCAAGTTATGACCTTATTTGCAAAAAAAA
>Pita_unigene28694
TGGTGATACATCGGATCGTACAATATTCGGCAACAAACAACTGGCTGATGGTGAAAGAAGGATGTGATGTGTAATAACCATTGCGAATATTCGCCTGAATTTTCGACAATTTCCACCCTTATCTCCTTACCCTCTCCCCTCATACCTATCTTCAATCGCTATAAATATATGAAATTTCTCTCTGTATCGATCATATTCCCCACTGCACTTGTCGTTATTTGTTGCAGAACGGTTAGAAATGGGAACTATCAGCCGAATTTTGATAATTGGAGCAACAGGCTACATTGGTCGTCATGTCGCCAATGCCAGCGTTGCTCTTGGCCACCCCACCTTCCTTCTCGTTCGAGACTCATCGGCTTCTGCTAAGCCTGAGAGAGCCCAGCTTCTGGACTCTTTCAAGTCTTCAGGAGCTAACATACTCAATGGATCATTAGACGATCATGCCAGCCTTGTGGAGGCATTGAAGAAGGTGGATGTGGTAATCTCCACAGTAGGAGGAGAACAGATCGCCAATCAGTTGAATATTATCCGAGCAATTAAAGAAGTTGGAACCATCAAGAGGTTTTTGCCATCTGAGTTTGGGAATGATG
>Pita_unigene22525
GGACAGTATATCTGCTGCGATCCGGTGTTTAATTACCGAGGCAGAGAAAAGTAATACAAAGTAGAACAAAATACGCATGAAAGTGATGTATGCAGCAATGCCATTAGTGGAAGCAGCTGAAGCAGCTTGACAGTTCAGTGACGCCCAGAGTTCCTCCAAACACTTCAGCGCATTTATCCCTTCATTCACTAATGCGACGAAGTGATTGAAGGAACTCCCGGCGTTGAGAACTTGCAGTGAAA
>Pita_unigene55437
GGCCATTACGGCCgggaggAaGTAAACACGGTTTTTGCTTGACGCGCTAGGGTTCATTGCATCTCTGAACCACCGCAACGGATATACGGCGGGCAGTCGAgCCAGTGAGCTATATCGTAAGGAGAGTATAGAGGCGCGATAAAAaTGGAAGCCGTGGACGCTGTTGTAAGGCCGCTGCAGGACTTTGCCAAAGATAGCGTGCGCCTCGTCAAAAGATGTCACAAGCCTGATCGCaAaGAGTTTAGTaAAGTGGCtTTCAGAACGGCTAttGGATTTGTTGTTAtGGGATTtGTTGGTTTCTTTGTCAAGTTGATATTCaTACCAATCAACAACATCATTGTGGGATCAGGATAGATGAAaCAGACTATGATGAAGCAGAGACGAGAAACTATGGCCGAAGTGATAACTCACCAACAATtAAGGTGGTTTGAATCTTTGAACTAATTtGACATGGTCTTTGgTCATTTtAAGAATTTtCAATGTTATTTGACCACAGAAATTAATGTGCATTTTTTATATGCTTGGACTCAGAcTTGGAATTGGTcGGGGTCAACTCAGATTcGGACTCAGACTTGGTACTAATTTGGACTGGTTTGAATTTAATGACTTGGTAgtaggTACTActAAAAaTATACaTAAAATATTAAAATTTTAATGAAAAAAaTGCTCAAAAGATTCCAATATTAGAGATaAAATATGCGAAaTCTCTTTGTAATGAGATTTTAGGTGTTAAACTTCAAATTGAGATTgTAtTGAGTTTCTGAGCCCTTTGGAGGGTGTACCTATTTTTTCTAAGCTTTTTCTCACAGACAAATATTGATTGCATTCATTGTTATTGCTTTTATTTTAATTGTTAAACCCCCACACTCACTCTTTTTTGAAGTAATACTAAAACATCATTGTTTCAA
>Pita_unigene46051
CAAAACAATTCTTTTGGGTGCAGATACATTCGCGGCCTCGTGTTCGGGTGCTGCGAGGGTCGTTTTAACGCAAAATTCTTCTTAACAACCCTCACAGGAAATCTTACAGTAGGGTTTTAACATAGAAAACCCCGGAAAAGCAGTTCTTATGATTCAGTAACCAGGATGGCCACCAATGGAGGAACACCGACAACACCACCGCAGTCAACAAATGCACAAACACCGATAAGCAAAGAGAAAACGCCCGATGGAGGAGTGGACGCCTTCGGCCGAGCGGTTGCTCAGATTGCAGTGGCTCAGATATGCGAAGGTGCCGGGTTCCAATCCTGCCAGCAATCTGCCCTCGAAGCTCTGGCGGATATCGCCGTCCGCTACCTCTGCGACCTCGGTAAGGCCGCGCATTACTACGCTGGCCTCGCAGGCAGAACGGACTGCAACGTCTTCGATGTGATACACGCCATGGAGGACATGTTTGCTGCACAGGGCTTCGCGGGTGCCTCGGATGTGATCAGCCACTCGGTCTCGGGGTCGGGCACTGTGCGTGAAATCATGCAGTACACCAAGCGGGCGGAAGAGATCCCGTTCGCCCGCCCAGTGCCGCGGTTCCCTGTGGTGAAAAAACGGAAACTTTTGCCTACCTTTCTGCAGATGAAGGAAACCCCAGCTCATCAACACATTCCTCCATGGTTGCCCGCGTTCCCAGATTCGCACACTTATAAGAGCACTCCTGTGTGGAACGAGCGGAAAACGGATCCCCAGGTGGCCAAGATCGAGCAGGCGAGGCAACGGCGGAAGGCCGAGCGGTCGCTGGTGAATTTGCAGCAGCGCCTGGCATCGGCTTCCGGGTCCTCTTCTCTAGGGCTCGCCATGGAAACAGATGGCAAGGGAAAAAACCCTAGCCCTAGTCCAAATCCCAATGCTAACTCTAATAACCCGTTCCTTGCTCCGCCCGTTGGCCCCGATGAGAAACAGGTAAGCCCTGTCAAGATTCCCTCGGTGCTCGTCCGGCCGGCAGTTAAACTCCCTTCTGTCTTGGAGGCATTTGCTCCAGCCATTGATGCCGTCAAGCAGGGGCTTGATCAGGTTGAAGAGCTCGACGGGCAGAGGAAGAATCCGCGTGGGAGTCAGGCGCTGTCTGATGAGAGACCCCTTGTGCAATTTAAATTTGATTTCGGAAAGAAGGCTCAAATGGCTGCCCATGCAACCGGAGCGCTGCGAAATGAGACGCCGCTGAGTTCTTGGTTTAGCAGAGACGAGGAGATAGATGATAAGAAGAGAAGGGTAGAGCAGATATTGAAAGAGGCCATGGAGAACCCTCATGACTTGGTACAGCTCTGAAGATTGGCACGGATTCTGGGCCTCTGTTGTGGCTTAAAAATCAATCAAGTGGGTTGGAAATTTGCTGCATCTTGGGTGTTCCAATTCTGAAATTTTAACAACAGGTCGCGATGAGCTTCTGCTTGATTTGGAAAACAGTGTAAAAGTAGTAATCGCTCGCTGGAAAAGAGTCTATCCAATTGCTGGTGATTTCAGACCTGGTTTGGATAAGATGCAGCTAAATTTCATAGACATTTATGTATTCATCACTCACCGGAAGTAGGTGTATCTGCTATCATCTGAATGTCAACATTTATAAATGAAATATTTATTGTGAAGGCCAG
>Pita_unigene61262
AACTCTGTGCCTCATATTCCTAGGATTAATGGAGACATTCCTACCATGGATGAAGCAACCACAGACCATCAAAGGCTGTTGGACAGGTTAACACTCTATGATTTGCGTGAACTTAAAATTCCTGGAGATGGAAACTGCCAGTTTCGAGCACTCTCTGATCAGTTTTATCGAACTCCTGAGCATCATGAGTTTGTCAGGCAACAGGTTGTTGACCAGCTAAAATCCGAACCAGAATTGTATGAAGGATATGTACCTATGGCATATGATGAGTATCTGAAAAAAATTAGCGAGCGTGGCGAATGGGGCGACCATGTTACTTTGCAGGCTGCTGCAGATTGTTATGGAGTTAAAATATGTGTGGTGACATCCTTCAAGGATACTTGCTTCATTGAAATTCTACCAAAAGTTCAACGTTCAAAACGAGTGATATTCTTGAGCTTTTGGGCAGAAGTGCACTATAATTCCATCTATCCTGAAGGGGGTAAGTTTAGTGGAGAATGAAGATTTGTTGATGTGGTTATCTCTATGCTAGCTTCCAAATAGCACTATTCTGTAATGGAAGTTTTGAATTATCATGACTTTTATGGGAGGAAATAATGTTTCATTCTAAATATTTTACAGAGCTACCAAATTTTTGTGAAAATAAGAGGAAGAAGCGTTGGTGGATCTTTGGACATAGACACTGAAGTTATAATGTATTCTTTCTTCATGGTATCATAAACTGAATCTCTTGCCTGTTTATGAGATTTTAGTGCTGATGTCTGTTTATCAACTATTATCTTGTACCTACTATTGTTATCAAGTCCTCTTAAAAGTGGCAGGATTTTCTCTCATTATACTCATTAGGAGGTCATATCGTCTTCCTTGGAGAAATAGAAAAGAAGAGACATTTGAAAGTATATCTGGCTAAGACAAAGAGCAAATTCTGTGTCTTTTCTCATGGATTTTCAGTCAATCCATCGGAGACTAGGTATAGGAAGCATCTGTCTGAGTGATTGAAACCTCCTAATTGCTGCTTCATAATGCCAAAGCAGTGCCCCTACCATTAATCATGATGTAATTGCCGGAAATGTTATAATGACTGCCACTAAGCAGTAATGGATCCTTATATCATAATCAATGAAGAAAAATGTTTATATTTTG
>Pita_unigene25129
CAGTAATTTTCACCATGGATGGGTATTTCCATAAGGTTAACTGGTTCTGATTTGGCCCATGCGAACTCAATAACTCACGCTCATGTCTATTCCACAGCAATGAACAGACTTGGGAATGGGTGTCGACGGTATTCAGGCAGGCACCTGTTTGAGTGTTCCAAAACTTTATAGAACCGTCTGAACTCCCTCCACCAGATGCCAAAAGATTGCTCTGGAAGGGGCACCATGCTAAGGCCTTGACTGCCGCACAATGTTCATCTAATTGGTGGAAATATTGAG
>Pita_unigene60888
ATGTTAAACCAAGGAGGAGGAGGAGTTCACGGGAGCAGCGGCAATATTGGTGCAACAACTACTACCACCTCTGCATTGGGCTCCATGGGCTCCATGATGCCCAATTCAGTTGGTAGTCCAGCCGGGGCAGAACCCCAGCTTAACGCCACTCAGTTGCCCTCCAGTCAAGGGTCGGTGCCCCAAAATACAGGGCAGGTGTCCCAAAACTTAGGGACAAGTGTTCCTAATTACCTAGGACACACACAGATTTTAGGTCAACAGAAGCCAGGGATGGGAAGACAACAGCAGCAGCAACAGATGCTTGCTTGTCCTCCGTCTGCCCTACAAGCCCAGCAGAATTTGGGTTCCAATCCTAGCCAGTCCCCAACGGGTAGCCTCTCTTCCATGCATCGATCTTCTTCGGCGAATCGTCTTGGCCAGCTTCCGTATACTTCATCTGCAGTGAGGCCTCCTCCACTTTATGGGCATGGCCAATTACCCTTCAACCCTCATTTGCAGCATCAACAACAGCCACAAATGACAAGGTCAGGCATGATAGGACAGGGTCCAAGCCCTGGGCATCTCTCGATTCTTTCTGGCCAGTCTGGTCAGCTTTCTGGTTTTTCTCCCCAGTTCTTGCCTCAACAGCAGGTGAGACAAAAGCCAGGACAAATTCAGGGTTCCCAGTTCCAGCAGCCTGTTTCTTCAGGGCAGCCTTTGCAAAGCATGCAAGCAATTGGATTGATGGGGTCAATTGGTTTAGGCTCACAAAATAGAATGAGTGGGTCTCTTTATGCCCAGCAACGCATTGGACAAGGCACATTGAGATCACCACCGTCACAGTCTCCACAACAATCACTCTCTTCTCCTCAGGTTTGAACATGAGGAGTAAGAGAAGAAGAAAAAGCTTCGATATTTACTTCAACCAATGAACTACCAAGTAGTTCATCCACCTTGTGGATCTTAGATTGTATTTGCGGGGTGAATTTTTGGGTGTATATGTTGAGTCTTTTTCATTCACTTTTCTAAGGTTTCCAACCCTAATTGTGAGGGAAATTTCTCCTCAAAATAACTGGTGATTCCACTAGGGAGAAACTCCATAATGATTCTCTCCTAGTGTTTTTCGACAATTTTATGTTCT
>Pita_unigene44339
ATCGTTGTTATTCATACTACCAAATCTGTTATCGTTAGTATCAAATAGGTTATAACTATTATCCGCAGGAATATTACAGTCACCGGAAGGATTAACCCTGCCGACCGACTGCTTCTTGCATGCGGAAAGATGCGCACGACCAGGCAAGCTCGAAGGGAAACAAATTATTATTAATATCATTTTTATACGCGGCCTCTGGAATAGAATCCTTCCATTTATTTATCGGAGGATAGAGCGGGCCAAGGGTGCGAGAAAGTCTCAGAGAATTGAAACGTAACGTAGGTCGCAGGATCCAATCGCACGGTAAAAATGAGCGGAAAGAAGATCGTGGAGAAGGCTGCTAAGACGATCGACTGGGATGGCATGTCGAAGCTCCTCATTTCGGACAACGCCCGCAGGGAGTTCTTCAACCTCCGCCGAGCTTATGAAGAGGTTAAGCGAACTCTCGATACCAAGTTCAGCCAGGAACCACAACCAATTGATTGGGAATACTATAGAAAGGGTATAGGTTCTCGTCTAGTTGACATGTACAAAGAAGCATACGAAGGTGTTAAAATCCCAAAATATGTGGACAAAGTTACTCCTGAATATAAGCCAAAGTTTGAAGCACTGCTCAAGGAGGCTAAGGAGGCAGAACAAAAATCTTTGCAAGAGTCGGAAAGGCTGGAGAAGGAAATTGCTAAGATTCAGGAATTGAAGAAGAAAATCACCACCATGACTGCGGATGAGTATTTTGCGCAGTATCCAGAGCTCAAAGCAAAGTTTGATGAAGAAATTAAAAATGATTATTGGGGGTATTAGTCGGGAGACGAGTTTTAGTAGCGTTCACTTGCAATAAATAATGTCGCGTTGGTGCCATTTAATATTCAGATTTTGTTTTCTCGCAGCCTCAAAAGTTTGAGCAGATCTTTGTGTTTATACCGGGAGACTGTTCTTTCTTTAGATTGGTCAATGCCATGTGAAATGTAGTATCTTCTCCAAAGAATACTGTAGTGTCTTGACATTTCAAGCCAGTTACTAATTTATGTGGACTTCAATCAAATAGCATGCCTCAGATGCTGCAAAATTAAAGCTCGTCTGATAACCGGAGAAGTTAAAATTGAGTAAATATTTAAAGTTGAGAACATTCTCTTGGTTTCTTGAAGACTGCATCTAGTGCTTGGACGTTAGACAGCATGTTAAACTTGCATGGGTTTTTAAATGAACGATTTTGCCCTGGAAGACATTGTTTTAGGTTTTCCTAACACCAAAAAGTGTGATGGAAGCGATAAAATGCGTGACATTATTTATAAATTGGCATACGCGCTAATATTTTCCGACTTTTGGAAATTGACCTAACAATTCCAAAATAATCTTTATGAATACTGTTCCGTTTCGTAAATTTTCCTAACGACTCTCAGACGGCCGGGTCGTTTTAAATGTCTGTGGGTATATGTAATGTTCAAATGTTTGGTTTTGCTTTTGTGTTTCACCGCCTCGCAGATCGCACAGATAATGGACTCCAGGCAAGGAAACAAAGAGGGCATTATTTCCTTTATTTCCACTGATTGCAGTGGAATTTTTCAAAAAGAAATAAAAGTGTTTGTTCCCTCTGGCCCGAAAACGAAGAGCAAAAACTGTCGGTACAAATAGATGGCAAAGTGGAATAGCAGAGGAACGACAAATTGTGCAGTTGGAAAGTACAACAGGAGTTTTAATGAGATGCTTTATATAATCATTATTTATTCTTTTCTATATTTATGGAGACTTCACCATCATTGATAGGTGGGAACCAGGGTAAATAGTTGGTGCATAGGTTCAAGCACCATCTTGAAG
>Pita_unigene11453
GTCATATTAAAAAAATTTATTACCAAATTCAAACTTAAAAAACCAATTCATTTGCCAATTAAACTACACTTTGACTAATAATCATAGGGAGAAAGATAATATCACTGTATTGCATTTACATTATTCTGGCAGAAAGCAACTGCCCCATTTCCAACACAGCAGGTTTTAAAGAAAACTGCCAGGGAAAGCATTTACAGACAGAACTAACTTCACAACGCTTAATATACAGAAGGCCTCAAATGCCTCATGGCTCAGATCAAAATATCTACACACAAAACCTTCTCAAAACTCAGATGAGTGTCAGAGTCTTCTCAGAGCGAGCGAACTCCAGCGTTCATGCCGAGCGGCGACGGGAAAGTCGGCCTCGAATACTCAAAGAACATGTCCTTCATCTGCGACGCGATCGGGAAAAACACAAACCTGTCCTTCGGATTCACGCCCTCCATTAAATCCTCACCAAGATGCTCATCTTCTTCGCGGATCCTCATAACCTGGATGTGAACAGCGCGGGCTTTCTTGACAGAAACCTGCCCCTGTCTATTGACGGTGAATCCGCCGTCACCAGAACCAGAAATATTGACACTCATTTTCACCAGAGGCTCGGGCTTCAGGACCGATCTGTTATCCATCGCTAGTCTAGAGGTCTGAGAATCGAAACTCGCAGCATCCGCCATTTACGAACCCGAATACTCCACGTCAAATGACGGACAAAAATCCGTCATTAATTTCCCAATTTCTATTACTTCAGAAACGCTCCAGCTCAAGCCGGACTCTACCCGAATAC
>Pita_unigene57137
AAGCAAGGTGGGTTGGAGAATCGAGAACTGATATGGCCTCGGAGAGACAAGTTTCATGGCTCGTGGCTTTATTTTATCTAGTGATATGGTTCTGCAATTCTCTGCAAGGTGATGCAGCACGCAAGTATGAATTCATGAAGGAAGCCACTGATGCTGCTCCCACTGGATTCTATGATTACATCGTAGTGGGAGGAGGAACAGCGGGGTGCCCCTTGGCAGCAACACTGTCACAGAATTTCAGCGTTCTGCTTCTTGAGCGAGGGGGATCGCCCTATGGCAACATAAACATCACAAGGGCAGAGAATTTTCACATCAATTTGGCAGATGTTTCTCCTACCTCTCCTTCGCAATTTTTTGTTTCAGAGGAGGGCGTTGTGAATTCAAGGGCCAGAGTTCTTGGAGGGGGCAGCGCCATCAACGCGGGGTTTTACAGCCGCGCCAGTCCCCGCGACGTGAGCAAGAATGGATGGGATGGTGAGCTTGTGAATCAATCGTTTCCCTGGGTTGAGAGGGTGGTTGCCCATAAACCAGAGATGAAGCCATGGCAAAAGGCAGTAAAAAATGCGCTCCTTGAAGTGGGTGTCTCGCCTTACAATGGGTTCACCTATGACCATGTCTATGGAACCAAGGAAGGAGGGACCATTTTTGACCAACATGGAAATAGGCACACTGCGGCCGACCTCCTGGTTTATGCCCATCCCCAGAATCTTACTGTGTTGCTGCATGCAACTGCGGAGCGCCTGCTCTTTCTCCAAGGGAATGAGAAGATAACGGCTCATGGCGTTGTGTACAAAGATGCAAAGGGGCACAAGCACGAGGCCTACCTGAAAAATGGTAAGAGTGAGATCATAGTCTCAGCAGGGGCTCTTGGGAGCCCCCAGCTCCTGATGCTGAGTGGAATTGGGCCGAAAGAACATCTCAAATCCATGGGCATTCCTGTGGTCCTGGATCAGCCCAACGTAGGCCAAGGGATGGGCGATAATCCAATGAATGCAATCTGTATTCCTACCACACACCCGGTAGAGAAATCTCTTCTGCAAGTCGTTGGAATAACTAAATTTGGCAGCTACATAGAGGCATCCAGTGGATTTGGTACCACCACTCAATCCATACACAAGCATCTAGAAACTGTACGGCACAAAATATCAAGGGGAAATTTCAAAGCCAAAACGATGAATAAGCCGCACAAGAAGGTTGTATTCTCAGAGAAATTCCAGGGAGCCTTCATCATGGAGAAGATCATGGGGCCCCTGTCCAGAGGCCGACTGGCTCTCATGACCACCAACGTCGAAGACAATCCGACTGTAGCCTTCAATTACTTCCAAGAACCCGGGGATTTGAAAAGATGTGTGATGGGGATCGAGACCATAGAGAAGATGATCAAGACTCGGCACTTCAACACATTCATAAACTCCAGTCTCTCGGTGTCCGAGCTCAGAAATCTCTCGGCCTACATGGCATTTAACTTGATCCCTAAGCAACCCAATGACACGACCAGAGTGGACCAATTCTGCAAGGATTCTGTCACCACCATCTGGCACTATCATGGAGGCTGCCAAGTAGGGAAGGTGGTCGATAAAAACCATCGTGTTTATGGTGTCCAGGCTCTCCGAATTGTCGATGGCTCCACATTCACATTTTCCCCAGGCACCAATCCTCAGGCTACTGTCATGATGATGGGCAGATACATGGGAGTCAAATTTCTGAGAGAACGGTTGGGAGCAGCAGCAGGGGTGTAATAAGAGCCCGAAGTGATCTAAGATTAATTTGTTCAGAAGCAAAACAGCCATAGTGCCACTGCCTTGCCTTGTGTTATTTTCCTAATTTAAGTAGCAATAAGTCAGTGCTTCCAGTTTTCCACTCAGTGCTTCCGGTTTTCCACGCATGTTGCAGTAGACATATGATGCATTGTGCACATTCTGAATGAAATCTTGTAACCCGCAGAGTGTTTTCTATCCGTCGTGTAGCATTAATACAAAATTTATTG
>Pita_unigene63520
ATGCTCGGGTTGTAGTCGCCAGTGTTGTCTTCACCTCCTTGCAGGCTTGCTCTGCTTATCCTCACTTCGCCTTTGTTCATCTGGGCATAGTGGTGTATAGAGATCTTCTTTGTGGAGAGCAGAATGGATCCAGGGTGGTATTTGTTGCTGTTTGTTGTGGTTTTTTGCAGGTGCGCAGAAGCCATTGAATATGCTAAGTACAAGGACGCATCTCAGTCCATCACTGCTCGCGTGGATGACTTGCTGGCTCGGATGACTTTGGAAGAGAAGATCGGACAGATGACACAGATTGAAAGAACAGTGGCCACCGCAGATGTTATGAAAAATTACTACATTGGGAGTGTACTGAGCGGAGGAGGTAGCGCTCCTGCACCCAAGGCATCTCCGGCCACATGGATGAACATGGTGGATGAGCTCCAGAAGGCTGCCATGTCGACTCGTCTTCAGATCCCTATGATATATGGCATTGATGCTGTGCATGGCCACAACAATGTCTATGGGGCTACTATCTTCCCTCACAATGTAGGGCTTGGAGCTACCAGGGATCCTGATTTGGCTAGAAGAATAGGAGTTGCTACAGCTCTGGAAGTTCGAGCTACTGGCATTCAATACGCATTTGCCCCATGTATTGCTGTCTGCAGAGATCCTCGATGGGGGCGCTGCTACGAAAGCTACAGCGAGGATCCAAAAATTGTCAAGGCGATGACAGAGATAATCTTTGGCCTCCAGGGGCACCCTCCTGCCAATTCCACGAAAGGGGTGCCCTTCCTAGCTGGACAGTCAAATGTTGCAGCCTGTGCTAAACATTTTGTGGGTGATGGCGGAACAACCGAGGGTATCAATGAGAATAATACTGTAATCAGTTATAAAGGATTGGTGCACATCCACATGGCGGCCTATTTTGATGCCATTGCCAAAGGAGTCTCCACCGTTATGGTTTCCTATTCTAGTTGGAATGGCCGGAAGATGCACGCGAACCCTTTTCTTGTTTCTCGTGTTCTTAAGAAGCAACTTGGCTTCAAGGGCTTTGTTATTTCAGATTGGCAAGGTATTGACAGAATAACTAGCCCAGCTGGTGCTAATTACTCTTTGTCAGTTTTTGATGGTGTGAGTGCAGGGATTGACATGGTGATGATTCCCTACAATTTCAAAGACTTTATTAACGATCTGTCTTCGCAAGTGAAGAGTGGTTTGATCCCCCTGACTAGAATAAACGATGCAGTTAGAAGAATATTGAGAGTAAAATTCACCATGGGGCTATTTGAGCATCCTCTGGCCAATCCGAGCCTAGCCAACCAACTTGGCAGCAAGGAGCACAGGGAGTTGGCAAGAGAAGCTGTTAGGAAATCTTTGGTATTGTTGAAAAATGGGAAGTCAGCCAACAAGCCTTTGCTCCCTTTGGAGAAGAATGCTTCCAAGGTTCTTGTTGCAGGAACCCATCCTGATAATCTGGGTTATCAGTGTGGTGGATGGACAATGGAATGGCAAGGATTAAGTGGAAACATAACCGTAGGAACTACAATTCTTGAAGCTATCAAACTAGCTGTCAGCCCCTCTACTGAAGTGGTTTATCAGGAAAATCCAGATGCTAACTATGTCAAAGGACAAGGGTTTTCATATGCCATTGTGGTTGTGGGTGAGGCACCATACGCAGAAACGTTTGGGGACAATCTTAATTTGACCATTCCCCTAGGTGGAGGGGAGACGATTAAGACGGTCTGTGGCTCCTTGAAATGCCTTCTAATCTTGATATCTGGAAGGCCACTTGTTATTGAACCTTATCTTCCATTGGTGGATGCTTTTGTTGCTGCATGGCTTCCTGGCACTGAGGGCCAAGGTGTGACAGATGTTATTTTTGGAGATTATCGTTTTCAAGGTAAACTGCCAAGAACATGGTTCAAGAGTGTTGATCAGCTGCCTATGAACGTAGGGGACCAGCACTATGATCCCCTGTTTCCCTTGGGTTTCGGATTGGTCTGAAGATGGGGGGCAAGCACTATGTCATTTGTTTCCCTTGGGTTTTGGATTGATCTGAATGTCGGGGACTAGCACTATGATCCCCTGTTTTCCTTGAGTTTTCGATTGACCACAACAGTAGCTGAAAATCCAAGGGGGAGTAATTTAGGCTCATCTCTTATTTAAAAGAATGAATGCATTTTCTACCAAATTATGCTGGGTTGTGACAGATGTTACAGGGAAGTTGCCAAGAAAATGGTTCAAGAGTGTTGATCAACTGCATATGAATGTATGGGACAAGCACACTATGATCCCCTGTTTCCTTTGGGTTTCGACTGACCACCACAGTAGCTGAAAATCAAGAAAATCAAGAGTAATTTAGGCTTGCCCATTTCTTATTTAAATGAATGAATGAATTTTGTAG
>Pita_unigene61153
TTCCTCTGAAAAATATTTTTCTCCTCGCACCTTATAAGTCAAAAGACCGCTTCTGTCAAAACCCCTATAAACCCACCCGCACCTTTGCAAGGTACCCACTCGCATTCATCTGTGCTGTGGAATTCCCCTAGGAGAGCTGAACAAGGAGGAGTGCTGTGGTGGAGCGAGGACCTTAGAATTCCGCTAGGAGATCTGAACAAGGAGGAGTGCTGTGGTGGAGCGAGGACTTTAGAATTCCGCTAGGAGATCTGAACAAGGAGGAGAAGAGATGGCTTCTGCAATGCGTGGAGCTCTGGGAAGCGCTCTGCGCAGGGCAAATGCGAGCCGAAGAAGGTTGTACTCAACAGCAGGCGTTAACTCCCCGCCTCGAAAGGTGGCCGTACTCGGTGCAGCGGGAGGAATCGGGCAGCCTCTTGCTCTGCTGATGAAGCTTAACCCTCTTGTCTCTGATCTCGCTCTCTATGATATTGCTGGCACGCCTGGAGTTGCAGCTGATGTTGGTCACGTCAATACTCGAGCACAGGTTGCAGGATATATGGGCGATGATCAACTGGGTAAGGCACTGGAAGGATCAGATGTTGTGATAATTCCTGCTGGTGTGCCTCGTAAACCTGGGATGACACGTGACGATCTTTTCAATATTAATGCTGGCATTGTCAAATCCCTGTGTATAGCCATTGCAAAATATTGCCCTGAAGCATTAGTAAACATGATCAGCAATCCTGTTAATTCAACTGTACCCATTGCTGCTGAAGTTTTCAAGAAGGCTGGAACCTATAATGAAAAAAAACTCTTTGGTGTCACCATGCTTGATGTTGTTCGAGCAAAGACTTTCTATGCTGCCAAAGCAGGTGTCCCTGTGGAAGAAGTGAATATCCCTGTTGTAGGAGGACATGCAGGTGTCACTATCCTTCCTCTCTTTTCACAGGCTACTCCAAAACCAAATGCTAATCTTTCGGATGAGGATATCAAAGCTCTGACTAAGCGCACTCAAGATGGAGGAACTGAAGTTGTTGAAGCAAAAGCTGGAAAAGGTTCTGCAACATTGTCTATGGCGTATGCTGGAGCAATATTTGCTGACGCATGTTTAAAGGGTTTGAATGGAGTGCCTGATATTGTGGAATGTACATATGTTCAGTCAAACATTACCGAATTGCCTTTCTTTGCCTCAAAGGTGAGACTGGGTAAAAGTGGCATTGAGGAGGTTCTGGGGTTGGGCCCCCTCTCTGCTTTTGAACAACAGGGGTTGGAAGCAATGAAATCAGAACTCAAGTCTTCTATTGAGAAAGGAGTGAAGTTTGCTACTGCAAACTGAGTCAGGACTCTCCTTGTGGTACTTCAGTGTTTGGTATTTACATTGAAGGAAGCTAAGATACTGCCATTCTGTCATATTGGTTTAGTAGGCACCCTATTGGGGCAGTTAGAGTTTAAATATGCTAGAGCCAGTTTGTGCAGTATTCCATCCCAGGTCTGCCTTAGAGAAATGAACATTTCTGTGGTCTTAATAAAGTTGGGAGGAAACACATCGAATT
>Pita_unigene16109
GTACGCTATCAAGTCTGGCAAACAATAAATCCAATGCTACTCCCATCACCGAAAAAGCTTTTGACGTACGCTATCAAGTCTGGCAAACAATAAATCCAATGCTATTGAGTATTAAATGCCCTCTAAGAGAATATTTAATGCACTGGAGCTTGATGGGACAACCCTGGTTGTTCTCCCGGATACATATATGGACAATGTAAGATTCCTACGATGCAACAGCTATGAGAATTTCGAGCCACCTCCGCCTCCGCCTTGATCGCCACCGCCACCACCATTCCGTAAGAACGCTGGCATATACGATACATGAGATACAGGATATACAACTTAAGATACAGGATATAAAACGTACGCATACGTACGCATTTAATTGGCATATTAGTTTGAATTTGAATTTTGAGTTTGAATGCGACCGAGGGTGCAGCAAAAAGCTGCCCGTCCTGCGCTATGGACGGTGCAACGAAATGCGGTCCGGTGGTGTCGGTGGCGATCATGGCGAAGGCGATGCCAAGGTCTCAAATCCTCAGCGCGGTGGTAGCACTGCTTTTAAGATACTGGGGACTTCTCATACTGGGGACTTCTCATACTGCAGCTATTCTAGCAAGGGGGAGAGCAACTTCTTCTGTAATGGTGGTTACGAGCCCTACCTGTGGATACACAATTCTTCTCATGCTGCTAAATATTTCATTTCACCCACGGCAGCCAAACAACGATACATTAGTTTTGATGACCTTCGTGAATGCAGATCGGAAGAGC
>Pita_unigene63929
AATTTTTTTTTAAATTCCTGTTCTTAAACACTTGGCGCACGCCCTTCCCAATAAATCTGCCATGGCATACTGTATACCTTGGTGAAACCACAACAATCTGAATCCCCCCTTATACACATGCCTCTTCCCTCCTCATTATAGCACGTCAGTCGGCTCGTTTTCCTCTGAGTTTGGGTTTCACTTTTTTGACAAGCAGCCGGAACCCAGTTCGAATCCCCCCGGCCTTGGCGCCCCCACCGCCCCCGCATACTGTTGTTATTGCTTTAGCATTCTTTTAATGCCCAGCACCGCGTTTATTGCATTTGCATTGATGTCCTGAGGCTGTGTCGTGGGTAATTATTAGTATTATTGGGCTCAGACAGATGAAGAAGAAGAATTCTGTTTTTGTTCGTTTTCGATCTGTGAGGAAGAAGAATAGTTTTGTCTGAATGGAGCTTGTCAATGCTGGGCTGTTCCCTCAGCTCTTCCAGAGACTTGGAACTATTATTATTACTGTGAATTGAAGAGAAGAAGAAGAAGAAGAAGAAGCGTTTTATACAGAGAGAGAGAGAGTTTTAGGGGTAGTGGGATTTAGTGGTTGGTCACTCGGGTAATGGCAGTGACGTCTGGCAAAGAGGGAAAGTCATCAAGTATGGACCAAGGCAAGTATGTGCGTTACACGGCTGAGCAGGTCGAGGCACTGGAGCGACTCTACCATGATTGTCCTAAACCCAGTTCTATTCGTCGCCAGCAGCTCATACGAGAATGCCCCATACTGTCCAACATAGAGCCCAAGCAAATCAAAGTCTGGTTTCAAAACCGCAGGTGTAGGGAGAAGCAGCGCAAGGAAGCTTCTCGTCTCCAGGCTGTGAACAGAAAGCTTTCTGCCATGAACAAGCTATTAATGGAGGAGAATGACCGCTTGCAGAAACAAGTCTCGCAGTTGGTCTACGAGAATGGATATTTCAGGCAGCAGTTGCAGAATGCCTCTATAGCAACTACAGACACTAGCTGTGAGTCTGTGGTTACAAGTGTTAAACATCAACAGCAAAATCACCTGACGCCCCGGGATCCCCCCAGGGATGCCAGCCCTGCTGGACTCCTTTCGATTGCAGAGGAGACTTTAACAGAGTTTCTTTCAAAGGCTAAAGGAAATGCTGTTGAGTGGATCCAGATGCCTGGGATGAAGCCTGGTCCGGATGCTATTGGAATTGTCACTATTTCACATGGGTGTACTGGAGTAGCTGCACGAGCTTGTTCTCTTGTGGGTATAGACCCTACAAAGGTTGCAGAGGTTCTCAAAGATCGCACATCTTGGCTTCGGGATTGCCGAAGTGTGGATGTTCTTACTGCTTTCTCAACTGGAAATGGAGGAACAATTGAGCTTTTATACATGCAGATGTATGCGCCAACTACTTTAGCTTCTGCCCGAGATTTCTGGACTCTTAGATACACTTCTGTATTGGAAGATGGTAGTCTTGTGGTTTGCGAGAGATCCTTGAGTGGAACTCAGGGAGGTCCCAGCATGCCCGCGGTGCAGCAGTTTGTTAGAGCAGAAATGCAACCCAGTGGATATTTGATTCGGCCATGTGAAGGTGGAGGTTCTCTAATTCATATTGTTGACCATATGGATTTGGAGCCATGGAGTGTTCCTGAAGTGTTACGTCCACTGTATGAATCATCCACTGTACTTGCCCAAAAGGTTACGATGTCGGCCTTACGCCATTTGCGTCAAATAGCACAAGAGGTATCTTCTGATGTGGTCCTTGGCTGGGGAAGACAACCCGCTGCATTACGGACATTTAGCCAGAGATTGTGCAAGGGTTTCAATGAGGCAGTTAATGGCTTCACAGATGATGGATGGTCTTTGATGGGTAACGACGGAATGGAGGATGTAACTATTCTCGTCAATTCATCTCCAAGCAAACTGTTCGGTCAACAGTTTGCTTCTTCTGATGGGCTTCCTGCTCTTGGTGGGGGCATCCTATGTGCCAAGGCTTCTATGCTATTACAGAATGTTCCTCCAGCATTGCTTGTTCGTTTCTTGCGAGAACATCGATCAGAATGGGCAGATAGCAATATTGATGCCTATTCAGCAGCCTCTTGGAAGGCAAGTCCTTGTACTGTTCCATCCTCACGAATTGGAGGTTTTGGAGGTGGCCAGGTCATCCTCCCATTAGCCCATACTGTGGAACATGAAGAGTTTTTGGAGGTTATCAAGTTGGAGAATAATGGCCTTACACAGGAAGAAGCTTTGCTATCGAGGGATATGTTTCTGTTGCAGCTTTGTAGTGGGCTCGATGAAAATGCAGTTGGGGCCTGTGCTGAACTTGTCTTTGCTCCAATTGATGCATCCTTAGCTGACAGTTCTCCTTTGCTCCCTTCTGGTTTCAGAGTCATTCCTTTAGACTCTGGAATGGATGGCTCTAGTCCAAACCGTACATTGGATCTTGCTTCTGCCCTTGAAATTGGATCAGCAGGAGCTCGAACATCTGTTGATTATGGTGGAAACTCTGGCAACCTCAGATCAGTATTGACAATTGCTTTCCAGTTCACTTTTGAGAACCATTTACGGGAGAATGTTGCATCCATGGCTCGTCAATATGTGCGTGGTGTTGTAGCATCCGTGCAGAGGGTTGCCATGGCCCTAGCCCCTTCTCGACTGGGTTCACATCTTGGGCCGAGGCTACCTCCTGGCACCCCAGAAGCACTTACCCTTGCACGTTGGGTTTGTCAGAGTTACAGATTTCATTTGGGGGTAGAGCTTCTTAGACCTAATTCTGAGGTCAATGAATCTCTGCTGAAAACACTTTGGCACCACTCTGATGCCATCATGTGTTGCTCCTTGAAGTCATTGCCTGTTTTCACCTTTGCGAATCAGGCAGGCCTTGACATGTTAGAAACAACCCTGGTTGCCTTGCAAGATATATCATTAGAAAAGATACTTGACGACAATGGCCGCAAAAGCTTTTGCTCAGATATTGCTCAAATTATGCAACAGGGATATGCCTATCTACCTGCTGGAGTGTGTGTTTCTAGCATGGGCAGGCCTGCTTCCTATGACAGAGCTATTGCTTGGAAGGTCCTCAATGACGAGGAAAATCCCCATTGCATAGCATTCATGTTTATGAATTGGTCCTTTGTTTGACCATTATTTTTCATTGTACAAATTATACCAAGTCCTTGAAGTTAACTTATTGAACAAAATCTCTTTCTGGTCAAGCCTTGTGTGACTGGCCAAAGAAAAAACACAGAGGGAGAGCATGTAAGCAGCATATTTGGTTGCTACATTTTTGCTTTTAATTTGAAAAATGAATTCTGTTGG
>Pita_unigene57107
ACTATCAGTTATTTTCGGTATTCTAACTCCGTAGAAGAAGCAATTCATCGGCGACTTCAGGAACTCGAACTTGAAACCTCTGGAACTATTTTTGGTATTCTAACTCCGTAGAAGAAGCAATTCATCGGCGACTTCAGGAACTCGAACTCGAAACCTCTGGAGCCCGAACAGGTTGCAGGGGCATTTGGCCGGAAAACAGAGTGAAAAGATTAGTTACCTACCAATCGGAATCTATGTCGACTGCTGCGTGTATCGTCCAGGGTTCGAATCTCGTCGCCTCGCATCTGGGGCGATCACCGGTGTGGAGGCGGGAGAACGGTGTGATAGTCAACTGCAGATCCCCTTTTCTTGGGAAATTGACATTTTCGAGCTCTGGTTTACGCTGGTCCGTGGAAATGAAGGGGAAGAGAAGACGTTCTTCCTCTTCTGCTAGTGTTGTCGTGTTTGCCTCTGGCGACGCTGCGGAAGTGCAGGTAGAGACGCCGGAAGAGGTTCTTTCCGGCGAGTGGCCGGGAAATTTCTCCATGCTTAACTTCGAAGATCTGTCTTCTTACCTGGAGCCTATGATCTTTAAAGCGGAGGCACAACCTTCAGCATTCCTGGGTGATGTGATGTCAAAGACGATCCGGACAGCCACGGCAGAGCAGCTGTTGGAGGAAATCGACTATCATTTTACCAGTATTTCAGGTCTTCCTGTCACTGACGAGGCTCTCAAGTGCATTGGAGTCATCTCTAAGAAGGACATAGCAAAAGCTCCCAAGGGGCTAAAATCAACAGTTGGTGAAGTCATGAGCTCACCTGCAATAACTTTGTCTGCTGAAAAGACTGTGTTAGATGCTGCTGTTCTGATGCTGAAAACCAAAATCCATCGAATTCCCATTGTAAATGATGGAGGCCAGGTTGTTGGTATCGTCACTCGTACTGATATATTCAATGCACTGGAGGGCCTTCCTAACTGAATATGTCCTTTTTTCCATGTCAATGGATTGCCATGAATAGCTTTCCTTGAGGTTACCCATAAACCATTTAGGTGTTAATTATTTTATAGTGTAAATATGGTTTTTTCAGATTTATAGGTGCTTGGTATATAAATAAATAGCCGGATCTTTTAAGTATTTGCAGTGTGTTAACGACCGCACAAATTGGATGTCCTTATTCACTTGTGTGGGGATAGTGGCAAGTAGAAGCTTTGTTGTTGCATTTACACCTTTCTGGTACAAATCAGGGTTAAGCTCAACTTATGGGCATTTTTGTTTCAGTTGAGTATTTATTTCAGTTCTATGAATTCGGTGTAGTACTTCATGTTTGTGGCAATTGAAAAACTGTGTCTTGATTATGTTTTT
>Pita_unigene58816
AAGCAGAGTTCACTTACTGAGCGGCAATTGCTTCCTTAGTAATTGCAGGTAAGGTTTTCTGGGTCGTCTTCTTGTTGAGACAGAGATTTGTGCTTCAGGGAGTAGAGATGGCTCCAGAGGTAACAGCGGAGGTATTGATCAACATTGCCGGAGGTAAGGCGATGGCGGTGAGCGGCCTGCGCACCGTATACTCCAAGAGAGCTTATGTGACGTTCTTGGCTGGCGCAGGCGACTACGTCAAGGGCGTTGTCGGCCTCGTAAAAGGTCTGCGCAAGGTTAATTCGGCGTATCCCCTCATCGTAGCCGTTCTTCCAGATGTTCCCGAGGAACACAGGCAGCTTCTGAGGAGTCAGGGTTGCATTGTTCATCAAATTGAGCCCATCTATCCTCCGGAGAACCAGGTCCAGTTTGCTATGGCTTATTATGTCATCAATTATTCCAAGCTCCGGATATGGGAGTTCGAGGAATACAGCAAGCTTCTATACCTGGATGCAGACATTCAAGTGTATGAGAACATCGATCACCTCTTCGATCTTCCGGACGGCCATTTCTATGCTGCGATGGACTGCTTTTGCGAAAAGACGTGGAGCCACACTCGGCAGTACGAGATCGGTTACTGCCAGCAGTGCCCGGAGAAGGTGCAGTGGCCAGAGGAATTAGGACAGCCCCCTTCCCTCTACTTTAATGCGGGCATGTTCGTGTTCGAGCCGAGCAAGCTGACGTACGATACGCTCCTTGAAACCCTAAGGGTCACCCCTCCGACGGCCTTCGCGGAGCAGGATCTTTTGAACATGTTCTTTAACAAGGTGTACAAACCAATTCCCTTGGCCTACAATCTGGTCTTGGCCATGCTGTGGCGCCACCCGGAGAACGTGGATTTGGACGGAGTGAAAGTTGTCCATTACTGCGCTGCCGGATCGAAGCCGTGGAGGTACACAGGCAAGGAGGAGAACATGGACAGAGAAGATATAAAGATGTTGGTAAAGAAGTGGTGGAATATCTATAATGATCCGTCCTTGGACTTCAAATCATCTGACTCGATGCCCGATTCGGAGACGCTCTCGGAGCTGCAAAAGATGACTAGCAGCTCCATACTGGCTGCAGCCATTCCTGGACCAAACGCTTGGCTCTCTCTTTCGCCTGCCGCTTAGGCAGCTGAATTCCGTTATCGGTCGGCATAAGAGTTCGATTCTTATGCAATACAAAGTATGCTCGTCGAAGTGGTCACGCAGTTCCATCTCATTATTTGCGAAACATACCACTGAAATCGTTTGTATTTTTGTATTTATAGCCGAGAGGCTCGTTGTGCCCTGCAATACCCTACGGGCCATAAATGAAAATGATAATTGATATTTCAAAATATATTGGT
>Pita_unigene62195
ATGATTGGGTGAAGAAGCTTAATGAGGTCAAAGTTAGAAAAGAAGATATGAATAAACTCATAATGAATTTCCTGGTTACCGAAGGCTATGTTGATGCAGCTGAGAAGTTTCAGCTGGAATCAGGCACAGAGCCAGATATGGATCTTGGAACAATAACAGACCGAGTAGCAGTGCGCAGGGCTCTTCAAAATGGCAATGTAGAAGATGCTATTGAGAAAGTCAATGATTTGAATCCAGAGTCATCTTCAAGGAAGCTGATAACAAAGGATGATTGGGTGAAGAAGCTTAATGAGGTCAAAGTTAGAAAAGAAGATATGAATAAACTCATAATGAATTTCCTGGTTACCGAAGGCTATGTTGATGCAGCTGAGAAGTTTCAGCTGGAATCAGGCACAGAGCATATGGATCTTGGAACAATAACAGACCGAGTAGCAGTGCGCAGGGCTCTTCAAAATGGCAATGTAGAAGATGCTATTGAGAAAGTCAATGATTTGAATCCAGAGATTCTGGACATGAATCCTCAATTGTTTTTCCATCTACAACAACAGAGATTGATTGAACTTATACGCAATGGGAAGCTTGAAGAAGCGCTAGAATTTGCACAGGAGGAATTGGCACCAAGGGGCGAAGAAAATCGTGTCTTTCTAGAGGAAGTGGAACGTACAGTTGCTTTGTTGGCCTTTGAAGATCCATCAACTAGCCCCTTCGGAGAATTTTTAGACATCTCCCAGCGTCAAAAGACAGCCAGTGAATTGAATGCTGCAATTTTAACCAGTCAAAGTCATGAGAAAGATCCTAAGCTTCCAAGTCTTCTAAAAATGTTGATCTGGGCTCAAAACCAGCTCGATGAGAAAGCTTCTTATCCCCATATTACTGATTTTGTAAATGCAACCCTTGAGGACCCTGTCCTTTGACCTGCTGGCTTGAACTGATCTTATTTATTGTTACCTTGAAGCTTTTTATCTTCTTATGATTTGTTTCATCTTCTCTAATATTTTCGTAGTTTGTGATTTCAGAATCACTTCTAAGAGTTCAAAGTGTCAGAGAGCTGTTATCAAGTGTTTGAACTATGTAAATGAACTCTAAAGGCGCCACTTCATTTATGTTTGAAATATTGTAGACTGAATATGATATATTAAGTTGTTTAAATCATTCATAAATAGAACAAGCTTCC
>Pita_unigene19664
ACCCAGTGCAGTAGAGTATTCAGAGTCTCAGTGATCAGGGTGTCTTTGTCCATCCATGGTAAGGCATCAGCAGGTAATTAGCATACCCTAATAGAATAGAATAAATAAACTGGCTGATAAATCTCTGGAGGCGTCACCCATACCCAGTCCAGTAGTATTCAGTCGAGTAGTGTATACCCAGTGCAGTAGAGTATTCAGTACAGTAGTGTAATAAGATACAATAAATGCAAGTTTTATCACCAACTCCAATTTATCATTCACTCTAGTATTTTGGAGTTTTGGTATCTAGAATGGATTTGCAGTAGTCCCATTTATGTTGTATTTAGCCATCGCTGACTAATCATTAGCGAGAAACCCTTACTATTTAGTATTAAAAGTTCTTACTCATTGGTATTAAAAATTATGTATGTTGGAAAGCAATAAGCATCTTGTTATTAAGTTTTCTGTATTTTATGTTTAAATGTGATGAGTACTAT
>Pita_unigene45646
AAAAAAATTAAAAATAGCAACTATATAAACATAAGAGCACACAGCTTTCCATCTGGAATAACCTTTACAGAAATTCGGAGATTGTTCATACAGAAATGGAATTCGTAGATTAAGTTACAAATTAATAAATAGCTCAAACCCATCCATATAGGATCGGCAGATGAAATTCGCAGATTTTTCATACCTAAATGGAATACTCTTAGATTTTTTTAATAAGTCTACATTTAAGTTACAAATTAATTTGTCACACCAGATATGGAAGGTTTGTCACACCAGATATGGAAGGTTAGAAACATTAAGGGAAGCTGTGACTTCAGATATTAAAATTAAAATTTATTTTGAGCTTGCACGCCACTAAAATTGAGAATCGACCATCATCCAGCTTAAAGTCCATCAAAACCAGTTGTGATCATAGATTCTATGCATGTAGAGAAAAGCGTTATGTCCTGTCATGCCCCATTCATTACAGCATTCGGATTTATATGGAATGTGAATCATTCAGATTTCTTCTGCGCCTGATCTTTCTTCTGAGGTTCAATCTCGGCAACTTTTCCTTGACACTCATCTCTTTCCTTGAAGTATCTCTCGAAAGCACGCGGTAGGAATCTCGGAATGAGGAAACAGAAGAGATTAATCGTAAAATAAATAAGATTTGCAGAAGCCAGACCTCGTCCAAACCAGATCCATATCTTGTCCTGAATGCGCGGATTCTTGGGCACCTTGCTATTGAAAAACGTTGCGTGGGTCCAGTCAATTAAAAGGAAAACGCGCCGAACGGTGTAGAGAAGCGGCACGAGAGCCCGAACCGGCGGCGAAAATATGGACAAACCCATGATAATATTCTCGCTCAAAATTTGAAAAGAGAGCAGGAACAGATGGGGCGTTGCAGACCGAACGGCCTCTTGGTCTCCTCTGGCAAACCCTCCAAGAACGTAGGAGAGAGGCAGGAAAAGGCCCACCGTTGTGCCCACGATAACATAAAGCTGAAACATTCTGCTCCCATGGAAAACCTCCGCCGCGTTCCTGGGCTTCCTGTAGCTTGGGAACGCCCAGCGAGACAACGCAAGCAAATATAACGACACAAATACCGGAGATACCAGGTCTACCAGAGGTACCAAACCGCTGGCCGAAAAAACCAGAATGAAAGCGACCAGCTGGAGTTCAATTACTCTCAGGGAACCCATCACGCCGCCCATTAAACCTTGCCCTCTCACGTCCGGCTCGCCTTCGCCCATCTCGCTCTGCAAGCGAGGCGCTACAGCTAGCGATAAGCCCGACATATATTTACAGTATACAAAACCTCTGCAAATCTCAATCGTTTGTTATGTCACAATTTACAAAACAGCTAGCGTCCTGAAATAAAAAAACTAAAGGTTCTGAATTGTTCAGGGATTTATAAAACTGATAGAAGAATCTGAAACGAAGGAAATGATTATCGAACGTGGTGATTGAAAATAATGGATAGCGCAAAGCATCGGCGGCCATTGTTGTGGCAGCGTCGCAGGAGGACAGCAAC
>Pita_unigene41735
TTCTGATCATTTTTAAAAGATGTGCAAATTATAAACTGACCCCAAACCCTAATCCCTAGTTCTAACCACAACATCATCTCCGTACAAGTGTAGCTAATGGCACTGTTCGGTGCTCGTCACGTTTTCAGCCGCATGCGTCCTCAAATTCCGTAAATAAAAAACAAGGAAGTTCCTCCAGCCTTTTCCATATTTCTGGAGAATCCCCCATTGGGGGATCAGTGGCTTTTCAGAATCTCTGGCATTCTTGAGATTTTTGGAAAACGCTTGGAAAACATTTGGCCATAGATATAGAAGAAATACTTCCTTATGGCATGTTTTCAGAGGCGAAGAGGGTGTAGAATCATTCTACAGTGTTAGATACGATATTTTGAGCTTCTGCAATCATAAAAATGACTAGCCAGAGTCGGTTGCATTATCTAGTTTTATTTGAGGAAAAAGTTTCCTTTCAAATCCTCGCTCCAAAATGTTCAGTGGCAAAACTTCAATCTACGGCAGCTGATTCCTTTCTTTCCCCTGAAGAGGCCGGAGGAAGTAGTTAAAACTGGTCCAAAAACGTATCACTGATTAACTATTTGCAATGTGTAACATGGAATCCAATCAAAGATTGTTGGCGCTGAGAGCGAAGGAAAATATTTCAGTTGGGGAAGCTGCTATGGATCATATTTCATATGAGCTCAAGGAAGTCCAACTTATCATGAACAGTTGATGCAGAGGCCTTGATGTCCACCAGTGGTTAAGTACAGTTTCAAAGAAAGCACTTATTTTGGGCCATTTTAGCTACTTTCTCTGGATGCTTCTCCACCGACAAATAGGATTTCTGTTGCCCGGTCTGCTCCGTTACTTGTATATAGAGGCGTAGTTCAAGAAAACCCATGATACTGTACAACAATCCCTGAGTTTCAGGATTTGAAGGCAGACTATTCCCCAAATAGAATTAGATAATGTAACTGACTCTGGTTAGTCATGCTAATTGATTGTAGAAGCTCAAAATATCGTAGCTAACACTGTAGAATGATTCTACGCCCTGTTCGCCTCTAAGAAATAATGGCACAAGGAAATATTTTTCTTCTCACAGCACTAGTGTTCTATGGCGATGCTGATGGACTTACAATTTTTGGATAATAAACGTTACAGGTATCATGTTCTGGAATATTCTGTTGTCGCGTCCCGTTATGGTTTAAGAATTTAAACAAAGTTTTGAATTAAGTGTGAAAATCTACTCAGTTTGGCACTTCCGTTTGAGCTGAGCACGGATATGTTACAAATTTTGCAACATGCTTATGTATA
>Pita_unigene9154
TATGTGTTCAGCATTGCTGATTGTTTAGCATTTTCAACTCACTTCCAAGCTGCAAGCACAGAATTTGCCAGATTGGCTTTAGGAAGTTCAGTGGTTGAGTCGACATTGCACGTATATTCCATAGCTGCTCCATATTTATTAATCGCCGTTTTGTAGTTAGCCATTGAAGTCCAGTGGAAAGTGACAATCTCTTTGAGCTTTTACAAATACCAGTGACATAGGGGCACTGCTGCATAAGTCGCTGAAAGTCAATTAGGGTTCCCAAGATTTTTTCAGATCACCATGGCTCAAGAATCTATCCAACTGGTTAGGCCTAATGGTGTATGTGTTCAGGAGAAAGCTGGTCATGCAAACATGATAACAGTGCTGAAAAAATCATGTGTGTCTCCTGCTCAGCCATCTGATCAGAAGTACTGTGACTTGACAACTTTTGATCTTCCTTATGTCACTTTCCACTACAATCAGAAGATTCTGTTGTACCCTCCCCAAGCCAGGGATTTGCCTCCATGGTGGAATCCTTGAAAAAAGGCCTGTCAGAGGCTTTGGTTCACTTCTACCCTCTTGCAGGGCGACTCTGTTTGGACGAGGAAGGTATTCTGAAGGTGGACTGCAATGATGCTGGTGTGGACTTCATCGAAGCGTCTTCGGATGCTGTGCTGGACGATCTGAAGGACTGTGACTCTTCTTCTGATTTAATGTTGGGTCTTATTCCTTACGTTGATACCTTGAATTCTGATGGGTTTTTCTCCCTATGGTTGGGGTTCAGGTAACCAAACTCATAGATGGAATTGTAATAGGAATTGCAATCAATCATCTGATAGTGGATGGATACTCAACTTGGCATTTCATGAGTTCTTGGGCTGAGCTCTGCAGGGGTTCAAGTGTCATAAGCCTTCCTCCTTCACATGACAGAGCTCTGGCTAGAAATACCAAAGTCAAGCTGAATATAAATCTTCCAACACAAGAGTCTTATGCAAACGGTACCAAATCTGCAAACGGTACCAAAACTGCAGAACATCATCTGAGAAGCAAGATTTTCCATTTTAGCAAGAAGATGATAGAGGAGATAAAGACCAAGGCTAACAAGAATAAGGAAGGTAAGCCATTCTCTTGCTTCCAGGCTCTTGGAGCCCATCTGTGGCATGGTGTCACAAGGGCCAGAAAATTGGCCCCTGAAGATATAACTGTTTTCACACTTTTCATAGATTGCAGAGCAAGGGTTGACCCCCCATTACCTAGAAACTACTTTGGTAATGCTATTCAGGGCATCTATGGTGTCACTGCAGTGGGTCTTCTTCTGTCAAATGACCAGACATTTGCAGCAAATTTACTGCAACAGGTGATTGACTCTCATGGAGCCAAAGCTATCAAAAAAAAGAATGAAGAATGGGAGCAGAATCCGAAGCTTTATGGATTCAGCGATGCAGGCATAAATTGTGTTGCAGTTGGAAGTTCACATAGATTTGAAGTGTATGAGAATGATTTTGGATGGGGAAAGCCTGTAAGAGTGAGGAGTGGATGCAATAACAAATTTGATGGCATGGTTTATCTTTACCCTGGCCAGGAAGGTGGGGGCAGTGTGGATGTGGAGATTGCTCTTCTGCCTCAGACAATGGAAATGCTGGAGACTGATACTGAATTCCTGCTCACAAACTGAGAATTCAAGCCTATGCATCTGTTTTATTCCTCGTATAGCATCTTTGTGGTATTCTTCTAAGATTTGAAAGTCTATGTTGTGGATTTCAAATTATATTTTCTTAACTATTGTCTACGCAGTTAGTAGTAAAGCCTAGACGAACTTGTATTTATGCTGAAGTGTGAGCAGCTGTATGCAAGTGTGGTAAGTCATTATAATAAACTTGGAAAGCTTTCTATGTACCCTGGTTCTGGAACTTCTAACTCAAGGCCAATGATTCTACCATTTTTAAAACTGATAATTGCATTCAAGTGTCGTCTCCCTGATGCTGACTTTAATGTTATTTGAGGATTGTTCAGGTTGATTAACATTTGGATACAAATTTTGATCTTTTTGTATAATTAGATACATGTTTACT
>Pita_unigene58553
ACCCTGTGAAGACTTGTGAGGCTTCAAGGAATTCAAAACCAGCGGATAGTGGGTACTTGGTCAAAGAGGTTGTCTTGGTCTTTTACTTGACGATTCATATTCTTCCCGAGTTCTCTCAATGGGTGCTTTTTGCACAGGGTTTCTAATTCTTCTGTTTACCCTGATCTCATTCACAGAGCCTTCTCTGATTCCAGAAGAAGGGTATACAGTTGAAACCGTATTCGATGGCAACAAGATGGATTTATACCCATATTCAATTTTACCGTTCAATGGAGATATTCTGTTGCTAGATTCTGTAAACAGCACTATCTTCAAAACCGGTTTGCCTTTGTCAAAGGATAGCACGGTCAAGGTATTTGCTGGTTCGCGAAACACAGCACCTGGTTTTGCAGATGGAGGCTTCGCGGATGCTCAATTCAACCATCCAAAGGGCTTCACAATCGATTCAAAGGGAAACATTTATGTTGCAGAGAGGGCAAATCATGTTATTCGGAAAATCAGCAAATCTGGTGTCAGTACAATTGCTGGGGGCACTGCAGGCAAAACTGGCCATGCAGATGGCCCAAGTCAAGAAGCATTGTTTTCTAATGACTATGATCTTACCTTTATACCCAATATATGTGCCTTGTTAGTTTCTGACAGGGGGAACCGGATGATTCGCCAAATTAAATTGCCACCTAGTGACTGTGTTCCACACTCTGAATCAGACAGGAGGGCTGTGGTCCTCGAGATCAAATGCGGCCATGGAAACATTCCCTAATGATCATGGTGAAACAAGTGGTGATGAACTGCTGTGTCATGCTAAACGCAGTTGTTAAAACACGGCCATCTGGAGCTTTAAGCGATTTTACAGGATCAATAATGGTTATTGTTCGTCTTGTTTTTGGTGTTGTTTGTTTTGGAGGAAGGATGAATGGAAAGCCTATCCCAAGACGAAATTTTTATCAATCGCCATCTCTATTGGATGCCGATATGGCGCCTCAGAATATCCCAAGGGAGAAACAATTGTTTAGTAATCCTGTGCAAGATCTGACTAGTTTTGACACATCACTGGAAGCATGTACTTCTGAATCTTTTAGTCGCTTGGAACAGAAACAAGCCATAGAAAATGAGTCTAATAAACTACAGAACTCATTGTGTGTATCCGGAAAACTAGATCTTCTTATCCAAACTAATATTTCGACCTTTGAATCACAGACCTCATCTGTGGACAAACCAAAGTGCTTGAATGAACTGAAGTTGCAACAGTTGAAAATGGATTGAAACACGTTAGTTAGTTACTAGCAAACTTTGCTTCTTGTTTTAAGTCGCAGTGGTGTGATTTAATGACAGCTATTTATGCAGTTATTG
>Pita_unigene36794
CGGAGAGGGAGAGGTGTGACCAGCATGCGTGGTGGTTTAAGCTCTTCTGGAGACACTTAAAAGAGGGTGAGGAGGCACGAAGGGCGGTGATGATGAACCCACGACCATCGCCTCTCCAACTTCCACGGTCTCTCCAAGAATTACATATAGCAGAATTACCCCGTTCTTTTGAAAACCTCTGCAATCTGGAAATTCTGGAATTAGATGGCTCTTTGTCGAAAATGCTGCCGCCTACGCCCAGCGACTTGAGAAATTTGAAAGAATTGAGGCTGGTGGATTGCCCGAGATGGAAATGTTTGCCGGATTCCCTCGGACTGTTGACTGTGTTGGAAGTCAAACGTTGTCGTGGACTGGTTGAGGTTGGAATACTGCCGAGTACGCTCATCCAGCTGAGCATTATTTCTTGTCCTAATTTGGAGAAAATAGATGGCCTTTGTGGTCTCGCCAAACTTCAAACGCTAAACATTAGCGGGTGGAGAAAAGTGGAGGAACTGGCAGGTATTGAAACATTGGTGTCTCTGGAACAGTTGCGGGCATCTGGATGTGAAAAGCTGAAGAGAATACATAGGTTGTGGCAGCTGACAAAGCTTAAACTACTGGATGTTCATGGATGCAGGGAGATAGAAGAGCTGGAAGGTGTTGAACATTTGAGGTCGTTGGAAATGCTCGATGCATCTGACTGTCCCCGTTTGCGCTGGGATTCGAGAGTACTGGAACAGCTGCCCCAACGATTGAAGGAAGATATGCTCTACATTTGAAAATCAAAGAGGAAGAATGTGACCACAGTCCATATTCAATATGGATACCAGTAGAAATTACATGTCCGAAACATTGAATGGAGGTCTTCAAATTAGTCATAAAGATCTTTCATAAATCATGAAGATAGTATAATTAGATATATGTTTTTTT
>Pita_unigene9829
GCTCATTTCAATAATTGGGGCAGTTTGGTACAGTTAGCAATAAGCTTCTGGAACGAACTCAAATCTTGCTTAGCTGCGTCAGGCCATGTATTCTTTTTCAACTCATAACAACCATCATAACCACCCTAAGTCAGAATGAATCTCCTCGACTTCCATACACATGCAAATGTTTAGATCCTCAAGTTTTTTAAGATTACAATGCCCCTCTTAGTAGAGTACAAACAAATACTAAATCTCACTGGCAGTTCTCACCTGATCATTGCGACTTATGATGAAGATACGTTGCTGGCTAACCATAATTTAAGTCGAATATTTATGTTCCCCACACAGCCTTATGTATTCAAGTCGAATTAAATTCCTGAAGCTCCCGGAGATTTGTCGAGCACCGAAAGGACTGTGGAAGCGCTTGAAGAGTGCCACACTCTCAGAAATCGGCATTTTGGAGATTTGTACGCACTTGCAGACGTATACATTCTGATATATGGAGGTTTGTCGAGCACCAGGAAGAATGGTTTGTCAAATGCTTTCTTACTGCCTCACCCTGGCAGATAGAGATCTCGGAGATTTGTTAAGAACTGGAGGGTACCTGGAAGAGCTTGCAGGCTGTCATACGTTCTGAGATCCATGTCTCCGAGGAGTGTCAAATACCCAAAGCAATCTGGAACGTGCAGGTTGCGACACCCTCTGAGATCCGTGTATTCGAGGTTTGTCAAACACACAAAGGAATCTGGAAGTGCTAGCAGATTGTGGCACCCTGAGAGATCGAGTTTTTGGAGGTTTGTCAAACACCCAA
>Pita_unigene34543
AGCAGCTACTTGAAAGCTTTTCCTCGCGCTCTGTGAGCAACTGTTCACAAACCCTGCGATCTCTCAATTTCCGCACCCAACTGTTCACAAACCCTGCGATCTCTCAATTTCCGCACCCAACTGTTCACATACCCTGCGATCTCTCAATTTCTGCACCCAAGTGGTGAGACATTGAAATTGTATTTAATGACACATACGGTGGATTGGAAAAACATACATCGTTTGGGCATGTGTAAGGATTCTTATAATTCTACTGATAGTATATTGTGTTAAATTATTTGAATATTGATTACCCCCTGTAGCATATAGTGCTTATTTAATTGAATATTGAAATATTTCGTTAGTTAATTAAAGATAGAATTCCG
>Pita_unigene46093
AAAAAGAGTAGTTGCGACCATGGGGGTGAAAGCGAAACTTCTTTGACAAGATGAAAAATTACAACTTTGAAACATCCGTTAAACTAATTTTTCGGCGGTTGCAGCGAACCTAATAAACATGCAGCACGATCTTTTAGAGATTCTCCTTTGTCTGGACCAGCAGAACCACATGTGGAGGGATATATATATATATTCTTTCATTTTTTATTAAAAACAAAAATTGAGGTCAGGAAAACCCAAGGGTTTGGAATCGGGATTCCCGGTACCCAGAGCAACAGTGACCACCGAGATTCATATACGTAAAGTGGAATCTGAAGGTAATGAGGCTTCAAAAGGCCAGAAAATGTCAGCAATGGCTTCAGCGGCGCTCGCAGCGTCTTCCCCCGTCGGAATCCGGGCTCCCCACATCTCTACCGTCCAACGCAACCACCACCACCACCGATCGCCGCCACTGTCTTCGATCGCACTAGCAGCAGCCCCCGCTAGGCCTTTCTTGCAATGCCGGGACTCGATCTCGCGACCTCATGCCGCCGCCGGCAGGAGCTCCCTGGTCTCGTCGTGGTGGGGGAGGCAGCAACAAATCCAGGAGCAGAAACGGCCATTATTCGCTCCGTTAGATGGCTTACGGCGCCGCCGTAAAGCGCTGCCGGTTGCGAGCCCACGCGCCTCCTCAGCGGCCGTGACACCTGCGCCGCCAACACCGCCAGCGCAGCCATGGCAGGGTGCGGCGCTGAAACCCCTGGCGGCGTCGATCGCCACGGGCGTCATCTTGTGGTTGGTGCGGGCGCCGGCGGGAGTGGAGAAGAACGCGTGGCAGCTGCTGGCTATATTTTTAGCCACCATTGTGGGGATCATAACGCAGCCGCTGCCTTTGGGGGCCGTGGCCCTGATGGGCCTCGGCGCCACGGTGCTCACCAACACCCTGACCTTCGCAGCGGCCTTCTCGGCCTTCGGGGACCAGATACCGTGGCTCATCGCACTCGCCTTCTTCTTCGCCCGTGGCTTCATCAAAACGGGGCTCGGCAACCGCATTGCCTACCAGTTCGTGGCTCTGTTCGGGAGCTCGTCGCTGGGGTTAGGGTACAGCCTGGTGTTCAGCGAGGCGCTCCTCGCCCCAGCGATCCCCTCTGTCTCTGCCCGAGCTGGAGGCATCTTTTTGCCGCTTGTGAAGTCTCTCTGCGTGGCCTGCGGAAGTAACGTCGGTGACGGGACGGAGCGACGGCTGGGATCGTGGCTCATGCTCACCTGCTTCCAGACGTCCGTGATTTCCTCTGCCATGTTCCTGACGGCCATGGCAGCTAATCCCCTGAGTGTGAATCTTGCCGCAGGGGCCATTGGCCAGACGATCGGGTGGACGGATTGGGCAGTGGCAGCGCTGGTGCCGGGTCTGGTGTCTCTGATCGTTGTTCCGCTTCTTCTGTATGTGATATATCCACCCAGTGTCAAGAGCAGCCCCGATGCGCCGAAGCTCGCGAGGGAAAAGCTGCAGAAGATGGGACCGATGACCAAGAATGAGATCATCATGAGCGGCACGCTACTGGTCACGGTGGGTCTTTGGATATTTGGGGGAATGCTGAAGGTGGATGCTGTCACTGCAGCGATCCTTGGTTTGTCTGTCCTACTCTGCACAGGCGTCGTGACATGGAAGGAGTGCTTGGCTGAATCAGTAGCGTGGGACACTCTGACATGGTTTGCTGCACTTATTGCAATGGCAGGCTATCTAAACAAATATGGCCTTATTTCATGGTTTAGCCAGACTGTTGTGAAGGTTGTTGGTGGACTTGGTCTGTCATGGCAACTTTCTTTTGGAATATTGGTATTGCTGTACTTTTATTCTCACTACTTCTTTGCAAGTGGTGCAGCGCATATTGGGGCAATGTTTACTGCCTTTTTATCCGTCGCAAGTGCTCTAGGGACCCCACCTTTATTTGGGGCAATGGTTCTTTCTTTCCTTTCAAATCTTATGGGAGGCCTTACACATTATGGTATTGGATCAGCACCTGTTTTCTATGGAGCTAACTATGTACCTTTGGCTCAATGGTGGGGTTATGGCTTCCTCATCTCTATAGTGAACATCGTTATTTGGCTTGGACTTGGAGGAGTGTGGTGGAAAGCATTGGGCTTATGGTAATTTACTAACTTGTTGAAACTACGAGCCGCACTAAAAAGGAAATAATCAATATTACAAAGGTTAGGAAATCTAGAACATGTCAAAATATCTACGAGTTTTGTCCCAATTTTCAGTTGTTGACTGAGCTATTCTTGTGTTTCTCCCATCTAATTCTACGGTGGGTCCGGGCAAAAGGTACTGCAATAATGTTGATTTTGTAACCAGCGAATTCATTCTTTCGGGATAAAATATATAGTTTTTACTGTTAGAAAATGTGAAATTCATAAATTTTTTTATCACGAATAAGCATTTTTGTT
>Pita_unigene44869
ATTAACGTTGACGCCAAATAGAATAGACTACATGAATATAACACAACAAATATTCGACACCAAACCCCCTATATAGATCATGTATCCCTAATTAAGTCTTCTCGAGGATGTTGCAAGAATCAATCCGGTTCCTATGATTGAATTAAAAGGCCCTGCAACCCAAGGATCAATCAGCTCTCAAATCACGTATGAGAAGAACAATAGCGCCAATGCTTAATACAGAACCACAAAATAAAAATAACACCAACAAAACTCAACAACCGCCCGTATTGATACTGCAGCCAGAGCCCTCGTTCGGCCACTACATCTAAACAATAGAAACAATAATGTTGAAGGGGACGAAATACTTTCAATTACTGTAATGGTGTTGACGGCCTTGTGGCAGCTAACATCCAATCTTCAGATCTGGACAACCAGGTAGACCAACACAATGAGATCCCCTTCCGGGAACCAAAAAGCATGAGATCATACGGTCCTGTTATCAGACACTAAAAGGTCGCGCTTCTTTACAAAGCAAGCGCATGTGGTTATAAAGCATACAGAACCCACTACCTAAGAACATATATTAAACCCAATTACTTACAGAGCGAAGCTTCCACTAATCTATTTTGATCCTCAACCACAACAGGAAAAACACATTTAACCTAATCACTTACAGAGTGAAAACTTCACAAAAATACCTGAAAGAATGCCCTAGAGTGAAAGCTTCACAAAAATACCTGAGAGAATGCACTAGATTTCTGAACAGTATATTGAAACGTGTCGCTTGCTATTTCCAAAGACCTATGGAAAACACAACCCCAATCCAACCCTCAATTCACATCTCAACAAGAGCGTGTGTAATATATTGAGATATTAGAATATATAATAGCAAGAACAAGAATAGTACAAAAATTATGGATAAAGAGCACCAGTAGAGAAAAATAAGATGGTAGGTAAAATAAGATGTACTGAAATTAGGGACAGAGCACCACTGATAAAAAAAAAAATACCCTGCGCCTCTGTGCCCTGCGAAGGAAAAATACCAATAAGTAAAGCTATTTTAGAACTGCCTGGAGACAACTACAAGCAAGACGCGAAAAACAGATGAAAACCCTTTCCTCCCATGGGTGAAAACCCTTTCCTCCCTGCTGTGAGTGGGGACATCCATCGCATCGCACCTCCCCCTCCATCCCTGTAAAGGGGGAAGAACGCTGGGAAACCAG
>Pita_unigene26936
TATTTACACtAACATGGACCCATTTCTTTACCGCTGAAAaGACCATTTATATTACAATCATGCATGCTTCTGTTTTAGTCTATCTGCTTTTAGATTGTGACACTGCTGGCATTGCTTCACTATATGACATTGCTGGCGCAGCCTCTCTACTACTCTCTTATCCCGCCGCAATTTGGGACACCCCTTGACAAGAAGATTCCTTAATGATTGACAACATTCAACTCCTTCCAACTCGCCCAACTGAGGGCaCCCTTCAACTTTTAGCCATACAAGTTTTGTTAGCTGCGCCAAATCCCGTATGCTCTTCAACTTCAGACAaTCTTTTACTTCCAAGTATTCCAAAGAGACCATTCTTTCAACACTCGGCAGCTCCTCAAGTTCGTTACACTCCTCTAAGATTAACTGTCGAAGgTTGGGGTATTCAACTTCATCAGATAATACCTCTGATGTGTGGATTATGGGACAAGCAGCCACTCTCAACCAACTCAACTGACTCGGccgttcaagcgatgccggcaaacacttcacttccccgcgatactcgaaactcaattccttcaacttccgtaagtgacccagcgaaggcatcaccgtctccagcaaagggtttcctatccacagaacttctaaatcactggggagttcaaaagaacttggcaattctttcttcaaatttgtgcccagcaACTTCAGTACtttCAgggacctttgatgccccagttgcgag
>Pita_unigene2108
TGGGTGGCCTCGAAATCCAATTTATCCTTTGTCGTGGTTTAAATTGAAACTATATAGGCATTGAGTCGAATATCTTCATTGTCTGGACTATCGAAGCACTGGCCAAGCACTGGCGAGGTAGGAACTCTGAGCATGGGCGTATGGGTTTAGAAAACCAGAACGCGGAATTTCGTCTGAGGCAGGTACGGAAATTCCTGTAACCGCAATATTGTGTTTGCATTGAAGTTTATCTCTTATCAGCAGCAGCAGGCGCCATGGGCAAGAAGATAGAAAAAATCTTCATTGCACAATAATCCTAATCCTTCATTCAAATGGAAGCTTCATTACACAATAACCCTAATCCTTCATTTAAAATGGAAGCTTCATTGCACAATAACCCTAATCCTTCATCTAAAATGGAAGCTCCATTGCACAGTAACCTCGATCCTTTATCCTTTTATTCTTCCTTATGGAATTCCATGGTGCCCCCTTCCATGAAGCCCCCGCTTCACTCGACACCGCCGCCTCGAGTCCCCAAAGAGCCCAGTTTGGATCCCTCTCAGTATCCCCGAACGATGCCGATTGAAATGGTTGTGAGCAACATTCTGAAGAATCCGCCCCGGATGGGCGTTGAAAATGCATTGAACGAGTTGCGGCTTGGGGTTTCAGTCCAGTTTGTGGAGGATGTGCTCAAAATGTCCTACGGGGCTGGCATGGATGCCTTGAAGTTTTTCCGTTGGGCTGGGTTGAAGCTTGGCAGGAAGCACAGCCCCCTCGCGTGGAATTTGCTCGTGGATTTGCTGGGCAAAGAAAAATTGTTTGACGCGATGTGGGACTGCGTTAAGATAATGAGGACCGAGGGCATCGTGTCCATGGAAACCATTTCCTCTATGTTTGGGAATTATGCGCAGGCCGGTAAGATTGAGGAGGCGAGGATGACGTTCGATGTGCTGGAGCAGTATGGATGCCGGAAGGATGTCGTCGCGCTAAATTGTTTTCTGAGTGCATTGTGCAGGTACAATCAGGTGCAGTCGGCCGTAGAATTCTTCGATAAGATGAAGGATAAAATCACCCCAGATGCTGACACTTATGCGTTGCTGCTGGAGGGATTGGAGAATGAAGGTAATGTGAGTAAGGCTAAAACTACCTTTGGGGAAATGATCATCCGCGTCGGATGGCTGCCGGGCAACACAGCGGCTTATAATGCCTTCTTGACCAATCTCGTCAATTGTTCTCAAGTCGAAGAGGCATTGAAGTTTCTGCACGTAATGAAGACTAAGAAGTGTTTTCCCGATCTGAGCTTCTTCTGTAATACGCTTCAAATCCTTTACCAGCGCAAGGACACGAAGTATGCTTTTCCCTTGTGGGAGATGATGAAGCAAAGTGGTATGGCCCCTGATTTGCCCACTTATAATGCAATGGTTGGCGTGTGTTGCTGTGCAATGCCGAGCCAGGTAGAATTTGCGTACCGTCTCTTGGATGAGATGGTTTTTAATGGTGCCTTTCCTGATTCTAATACTTACAATGCTATTTTTGAAGCTCTTATCACTGTCCGCGACGTGGAGGCGGCCTCGAGCATTTTCCGAGAAATGACTAGGAATCAATGTTATCCTGTCTATGCTAATTATGTTATGGCAATGAAAATGTTTTTTGAAGCAGATGATCCAGATATGGCTGTAATGATGTGGAGACAGATGATACAGAAGTCCATTTTCCCAAAATTAGACTGTGCTGTAGTGTTAATTGAAGGGCTTTGTGACCTACGAAGAGTATCAGAAGCACTAAAATATTCCCTGGAGGCATTTAACAGAGGATTGCAAATACCAGTCGAAACTATGACAAAGTTGAAGAATGCTTCTATACAAGCAGGCAGGCGAGGTGCATACGAACAACTTGAAAAAAAATGAAAGGTATTTTAAGTTAGGCCAAGTAATCACCAATGCTTAAGTTTTCTAAGTCAGTCCCCTTGAGGGGGAGAGCTGCAGGCAGTGTTTACTGTGGCAGCTTGGTTCCCATTTCTTGCGGTGGTTATTAGGGAATTTCAAAATCCCAGAGGATTTTGACTGAGGCAGTAAAGAGGAAGTTCAGCAATGGGATAAGCTTCTCTCATCTTTGCTCGAAGACTGGTTTCTTTTTGGTAGCTATTCATACTCTGCAATGAGTAACTCTGTGTCTTAGGGCATCATTTATCTTGATTGAAAAACATCCTGGACATTTTTGTTATATATTTTCTCTTTTTTCCCTTTTTGCATTTATAATAATTTCAATTGATATTATGGATTTTAAA
>Pita_unigene11265
AATCTTAATAACTGCCACTGCTCCTACATGACACAATTATTTGATATTGACCACTTCACATTTTAAAAAAGATGATATTCAATTAAGACGTGCCATAATTTTGTCCATGACATGAATGTCACTTAAAAATGAATAAATATATTGAAAAATACATTCTTCAATATCAAACCATATAATCCATTGCCCACTATTCTGTGGCATCAGATCAGTTCTGGAACAGGCATGACTCCAAGTAAACCTCAGCTGTCTTGGTTGAAACAGAGAACCAACTGCACCGTACAATCTTAACTATCAATCAAAGACAAAGTACAAGGTTCAGTCCCCATGCTGGAACTAACTAGAAAGCAATATGCTTAAAGCCCCTCCCTCTCAAATATTATTATCTACAGATGATACAAACGAATTTGAGATATTCTTGGCCCTCAGATGTGCTTTTAGTTCCTCCTTATTTGCTGCTAAGGAACACTAACAGGGGGTTTTAGCAATTTACACCACATTGCTGTGTGTTTGATGATGATCCTGTGCTTGCTGTGAAAGGATCTATCCTCACCCAAAGCAGGGAGAATATGGACGCAAGAAGAATTGACCAAACAATAACTATTGTTGGTGTCCGGTTCTGGCGACCCATTAATCCCTTGAGGAATGGATAAAGATGAACAATCACCCACAGAGAGAAAAACAGTTTTCCAAACAATGGACCCCAAGATTGATAACCACTATTAATAGCTTGGGAAACACCTGCTACTACACCAACAAGATTTACCACAAGCAAAGTAGTTGGAGGGATGAGAAGACTGGTCCACTTAAAAACATAAAGCTCAGCAAATTCACCATCTTCATCTGAAGACTTTGATGTGACAGTAAAGTTTGTGTCAATCCCTGCCAGAACTTTCAGTAACCCTTGAAAGACGGCAAACAGATGTGCTGATACACCTCCAATAACCCAAAATTGCTCATTCCTCCACCATTCATCGATGCCAACTGTACTCCAGCGTAGCTCTAGAATAGCAGTTGTAAAAATGGAAATAAAATATAATATGAAGAACACACTTGCAAAGTTGCTAATCTCAGGAATGATAAACTTCCCTGTAAGAAGACAAACAGCTGGCAGGGTACAATATGCAACCAATGGGAGGGATGTGAGAGGATAAACTATGGTATTGATATATGCCAGCCTCTGCAATGGTTTCAATCTTCCAGTGTAGCCATACCAAATTGGACAATGCCTGCTCAGTAAAATTTCAACAGAACCAAGGGCCCATCGGAGCACTTGATTCAAACGATCTGAAAGATTGATTGGTGCAGATCCCTTGAATGCAGGACGTGCAGGCATGCAGTATATTGAAATCCAGCCGCGAGCATGCATTTTAAACCCAGTCAAAATATCTTCTGTGACAGAACCATAAATCCACCCAATCTCTTTTCCCCATTCTGACTTGTCTTCATATCCACAGCTGATAACATGAATGGGGAAAAGAGATTGGGTGGATTTATGGTTCTGTCACAGAAGATATTTTGACTGGGTTTAAAATGCATGCTCGCGGCTGGATTTCAATATACTGCATGCCTGCACGTCCTGCATTCAAGGGATCTGCACCAATCAATCTTTCAGATCGTTTGAATCAAGTGCTCCGATGGGCCCTTGGTTCTGTTGAAATTTTACTGAGCAGGCATTGTCCAATTTGGTATGGCTACACTGGAAGATTGAAACCATTGCAGAGGCTGGCATATATCAATACCATAGTTTATCCTCTCACATCCCTCCCA
>Pita_unigene41316
CTTATTTCCACGTGTCAGCCTAAGGGAGACCCCAAAGAGGAATATCTAGGGTTTCCATTTGTTCATAAAATATTCTTCTATATAGATGGTTTTGAAAACCCCAAAAGGCTCTGAAATCGCTCTTGATCCCGTCTTTCCCTCTATATATTCCTCGTCGATGAATGATCTGAGTAAATTCAGTTCCATCTGATCTGTGCGGGTATTTGGAATTCTGTTAGTGCAGTTTCAGGGTTTTTTTCAGCTGCTGTTTTGCGAGCATTTTCAAAGGCCTGGTCTGTAGAACAGCGTATATTCAGTGATTTAAACTTTTTTAAGCCATGTCTCGTGTGTATGTTGGCAATTTGGATCCTCGGACCACTGAACGTGAGCTGGAGGATGAATTTCGTGTTTTTGGGGTCCTCCGCAGTGTCTGGGTTGCACGAAAGCCCCCAGGCTATGCCTTCATTGAGTTTGATGATCGTCGGGATGCTATAGATGCTATTCGTGCATTGAATGGTAAGAATGGGTGGCGTGTTGAGATGTCCCGGAGTTCTAGAGGAGGCGGTGGTGGTGGTGGCGGGGGTGGTCGTGGCCGTGGTGGAGGAGATGATTTGAAGTGTTATGAATGTGGCGAGCCTGGCCATTTTGCACGAGAATGTCGCTTGCGTATAGGTCCTGGAGGGTTAGGAAGTGGTCGCCGTCGGAGTCCCAGTCCTCGATACAGGCGCAGTCCAAGTTATGGGCGTAGTCCAGGTTATGGTAGCAGGAGCTATGGAAGGAGAATTCGGAGCCCATCCTATAGCCCCTATGATGGAGGTTATGGGGATGGGTATAGGTATGGCAGGAGCCGCAGTCCTCGTAGGAGTCGCTCTCCAAGACGTCGAAGCTACACACCTAAACGTGGACGAAGTATTAGCAGGTCACCTCCACCTCGTCGTGATCGACGAGTTTCTCCTTATGCTAATGGAAGCCCCATTGGCAGAGATCGACGTCGAAGTCGCAGCTAAAGAGTGTCAGAAGGATTTTCTCTTAGATTGAGAAGAATTGTTTTACGGCATGATGTGTATTATATTGTCCTTTAATGGGTGGGATCTTTGGAGAATGAAAATATGGACAATATTCAGTCTGCATGCAGCTGCTGTGTTGGATATTTGGCAGTTTTGTTATCTCAAGTGGCACATTGTTTATTAATTACCAGCTCGTTGCTAACTAATGGCTCGACAGAATGATAGGCTGCTTGATATAGAGTTGGACTCTGATCCAGTCTATTTCTTCGGTATCCACAGTAGATGGTCTCATCGGCTGCCTGCTATTTGGATAAGTTTCTTTCCTGTTTATGCCTTTGTTTTTTTATTTAAACATCAATCTTTTATAATGACAAACAAAAGTATGGTTTACTGTTTTCTGGCTGACATATCCAAAAATAAGTATAATGGTTACAATTTGTTGGTATGAGAAAATGTTGAGAGTAAATCTCACTCGGGTCTTTAACTTTGTTTCTGTGTTCTGAGGTGTGGCTTTGCTAAAAACGGCATGGCACGGTACTGCTCCGCACCTTCTCCCTGCCTGGGTAGTCTGCCTCATCGTCCCATGTCGTCTCCTGGATAGTGTGCCTCTTCGGTCCTTCTGGTTTCCTCATTTGCACCACTACTGCAATTCGATGCCCACAGATCTTGGAAGTTTGGTTATCTTCATGATTAGGGCTCTTCAACGAAATATTGACTTCAACAAAATATTACTGCTTGCACTGTGACTTCAACAAAATATTACTGCTTGCACTGTGACTTCAACAAAATATTACTGC
>Pita_unigene59713
AGCTTTTGTATGTTGTTGTCTGAGCTGTTCGATTTTCTGAAGCCATGGCGTCTTTTTCAAATGGCCAGAGCAAATCCTCTCACTCAGCTGATAGCAGCAGGTCCTCGGATTCAGAGAAGAAGAGATTCTACACAAAAGTAAACCGTTCGGGACGCCAGCACTCTTCCTCTCCCTCTCCCTCCTCGTCCGACTCTGAGCACGAGGAGGTGAGCACCCGCCCAGCAGCGGAAAAGCCCGCAGCTCTGTCTTTACTCAAGAAACCCGCAGCTCCGCCTTCGCTTAACAAGAATCCCAACTCTTCGGACGGGTCCGTAGTTCGAAACCAGAGCACCCTGTCGGAGCCGAACCCTAAGATCCCCTCTGCTTCGAATCCCAAGAAGGGCGTAGCCGCAGAGCTGAACCCTAATATCTCTGCTACGAAGCCCAAGAAGGGCGTAGCCGCAGAGCTGAACCCTAATATCTCTCCTACGAAGCCCAAGAAGGGCGTAGCCGCAAAAAGAGCCAAAAATGATGACTTTGCCGAAGAGCAGCCGGAGCCGAAGAAGAAATCGGTGTCCAAGGCAAAAAAACAAGCTGAAGATGATGAAGGGCAGCCCGATCAAAAGAAGAAATCGACGTCCAAGGAAAATAAAGCCGCAGGAGAAGATGATGACGTTGACGGCGAGCAGCACAAGACGAAGAGGAAATCAGTCTCCAAGGGAAATAAAGCTGTGAAAGATGATGGGTTTGCTGAAGAGCAGACCGAGCCGAAGAATAAATTGGATGAGCCGAAGAAGAAATGGGTGTCCAAGGGGAATAATTCTGCCGAAGAAGAAGTCCCGGCTTCGAATCCTACGGAAAAAAAAGCACGGAAGCGGCAGGAACAATCCCTGGACCAGATTACTGCTGGAGAAGAACAAATTACTGCTGGAAACCAGATTACTGCTCGAGAAGACCAGACATCTGCTGGAGACCAGATTACTGCTGTAGAAGACCAAATTACCGCTGGAAACCAGATTACTGCTCGAAAAGACCAGACTTCTGCTGGAGACCAGATTACTACCGGAGAAGAACAGACTTCTGCTGGAGACCGTGGGGCTAGAGCTCAAATGTTGGAGGCTAAAGCTCAATTGCTAGAGGAAAAATGGCGCGAGTTTGAAATTCTCGAGACGCAGGCTGCTATGAAACGGTACTCGTTGTTGCAGGAGGAATGCGCCTTGCATCTTGAATCGCTGAAGGCACCAAGAGGCCATTCCTGATCCTAGTATTCACATCCTTACTCCTTAAATTTTGGCAGTAATATAATATAATTATGATGATGTATCGCATACAGTTTTTTGGTTTTACATTTGAGAGGAGAAAAAGGGGTAATGCAAGATCCTTGTCTTCACATCGGTTACCTACCTCTTAAGTCACTATCATGATGTATAGCATATGCATATGGATTTTGGCATTTCATTTTTAAGGCACATCGAATCGACAAATCATCATTTCATTTTGGTGCATATACCTACAGTAGTGCGTATGCTACCTACCTTTTGGTTGGTTGTGCTTTTCATGTATGTAAGCTTGGGCCTGGGCTATCAATTTCCTTTAACTCGAGTGTGCGTATATTCAACACAATCAAAATTTGACTGGTTTCATCTTTTAATTCTGTGAGTGATACCATATGTAGTGTTTTTGTGTAGGACTGTGCTGTACTGCAAAATTGTAGGTTTTGAATTTTGAAATCGAAATTTTGAGCATATTGAACCG
>Pita_unigene55620
GCAAATCACTTTATCCATTACATCGTAGATTGTGATTACAGATAGCTAATGGACTGAACAAACTTGACCCTTATAAACATCTGGCCACTTTAAGTCCACAGCTGACTTACCAAAAAAGCTTACACAgTTAATCATGGCTGATTACTTTGAAGGACCAGAACAAATAACCACGGGCACCTGACTGGTAACGCTGAAAGCTtAGACCTATTACTGCTGCAAATAAATTTCCAGCCACATGACCGGGAACCtGAAGTGAAGAGAAATTCATGGgCCTTCCCCCACCGGATCAGTGTTGTTGGAGCTTTGAaCAATAAACTCTACCGAGAGTtATCTCACTCTCTCATATCACAAGAATCGCAATCGCTGCTCGcATTCAAGAACCTCATCACTGCCGATCCATACATAGTCCACGGTAGATTAATAGGGTCCCGCAGTCTCCTTCTGCAACTGGACTGTTGTTACCCAcAGCAACCGTCATCCAATgGACAAAGTGATTGCTCTCAGAACTCACATCTATGGATCTGCAAGATCCAAGAGACAAAGTGATTGCTCAaGAACTCACATctATGGATCTGCAAaATTTtAAGGAGATGGGTTCTGGTAATGAATGAATAAATGGGCGTGGgCGTTGCCCcgTCTCCTTGATTgGCAGATCCATGGAAGCAAGCGCAAcTaCAATCACACAAATCTAATGGTCCAATCctAagcaggattaTTTACACTTAAAaCATGCTTCAAGCTTGATTTCaTCtATTAGAAAAaGGGCCAAAATCAATCTGTCCAGTgCATGATAGTGGTTGTGGtaaaGACAATCCAGTTGCGCAAAGAAACTGGCGGGACTCTAACCTGCCGTGGACATaTAAGAATCTCTTACCAGTGATGAGGCTCTGGAATCCAACAGCAATGGCCGATCAGTCTTGAGACACAGGAGGGAGTGAGaCgAAAAGGGACGCAAGGAATCCCACAGGGCTGAAcGaCCAATGaGTAAGCAAACTCAtctGTCCCCcGGCcGTAATGGCC
>Pita_unigene35537
TATTTGGTGATGTTGGGCACCACTGTTATCATCCCTTCGATGCTTGTTCCTATGATGGGTGGCTCCAACGTAATCAGCCAAAGCAATAGTTGAACCATCCCAAGCATTCGTAGAAAGGCTTTACTCGGATCCGGTTCAACCACTTTACTTACGATATTTGTAGATCCTCTTCTTCCTCAGGCATGGCACTTCACTTGAGTTACATAATTTAGAATAGTTTGGTCCAAGTCCATCACAGCAATCGGAGCGTAGGTTAAGGAGTAAGCACGGTGGCAGGAACGGGTATCGTAGCTCATTCCGGAGGGATCAGGCATCGTTCTTTGAGGATTGGGGAACCGGGTGAAATCGAT
>Pita_unigene60937
ATGACATGACAGATACATGATTTTCATAGGGTTTGGCGTTTGAGAAGAGGAATCCACTGTTCTATGGGCGTTTTCTTCTGTTCAGTCTCCATTCCCGTGATATTTCTCTTTTTCTGTTGTTGCTGCTTCTGCTGTTTTTCTTCACCAGTGCATGGACATCATCAACTTGAATGGCCTGGTATCTGTTTCTGCGTTTCATCCTTTAGTTTTGGACAATGCAGCCCCTGCTTTCTGCTATTAAGTTCTTTCTACTCAAACTTTCTGTATGAAAAATCTTTTTTTGTTATTTGTATGTGCAGCTTGTCCTGATTCTGCTATTAAATTCTTTCTACTCTTTCTACTCAGACTTTCTGTATGAAAAATCTTTGTTTGTTATTTGTATCTGCAGCTTGTCCTGAAGATATTTCAATGTCTAATCCCAAGCTTGGTTTGTTGCAGATATTGGTTACTGTAGCCCTTGCTTTCCTTGTGCAATTATCAGGAGAGTCCATGACAGATTCTCTGGATTTCTTGTGTTGGGGTTGGCTATGATTTCTTGTTGTTGGTGGTTTTAAACATATTTGTTTTGTTTGTTGGAGAGGGGTTTCCTTCAGTGGGCTTTGAGTTCCATCCATCTTGACAATGGAGATATTATTGCCTCAAAGGAAAACTCACAATCACAATTACCCTCTGAAAACAACTTTCATCCTGCTGAAACTGTGTCTTTTGGCTCTGGGTTTTATCTCCTTTGTTCACTTTGGCCTTCCATCACTGCGCCACTTCATTCTTCATACAGTTCCTTCTCTCTGGTCATCCTTTTCCCGTTGGCTTAACCCTCCATACCTCTATATCATACTGAACTGCATCATTCTTACAATTGCAGCCACTTCAAGCCTACACCAGAAGCTCAAAACAGAGGAATCTGAATCAAATTCCCATGACTACAAGGCACCGCCACCCGAAATAAGCTATAGCTACCAAACCCCACCGCCCTCAGAAGTGAAATACCGGTATCAGATTGGATTTCATAAGAAACCCAATTCATATGAACAGTACTCATTGGTTCCTGAAGGAACCCACTTCAGCACACAGATCCAGGAGGATGGTGATGATGCCAACTTCATATCTAGGTCCAACTGGTCTCCTGAAGCTTCCTGCATAACAACAACTGCTTCAACTATGGAGGAGAAGCCTCTGGCTTCATCGAGGTTTACCCACAAGAGATATGCGAAGGCAAGTCCTGATGCAAAGTCTCCTCTCAGGATTGCTCGTCCTAAGAAGGGAGAAACTCTGGAATACACATGGAAAACCCTTACAGAGGGCCGTCATCCTCCCCTTGCAAGGCATCTTCGTAAGTCAGAGACATGGGATTCCTCGTCATCCTCGAGATCGAATGCAGATCAGTCCTCACCTGCACGGAATCTGCGGAAATCCGAGACAATGAAACACCGTGGGCGTGAGGATTCCCCTGCTTCCCCTGCCAGGCAGAGCTTGAAGAGAGAACCTTCTCTCAGTCAAGATGAGCTTAATAAGCGTGTGGAGGCCTTCATTTCAAAGTTCAATACAGAGATGAGGCTGCAGAGGCAAGACTCTTTTACAAGTTACATGGAGATGATTAACCGTGGGTGCCATTGACGGTATGGAGGCTTTTTGGGGTTTTCTGTTTTTTCTTCCTTTTGGGTATTGTGTTTTCAGGTCTTGGGTGTTTTCACATGGATTCCTGGCTTAAGAATCAAGAAATCCCCTGTAGCAAAGATTTTGTGTGTTTTTATGTTAGTTTCATGTCTACCAATATATATATTTTATCAGTCTGAATGAATGAAGTCATTCAATTGTTACAATAAGAAGGAAATTCATATTGTTCATTCACCGTCCACCACGGGGTTGTACAGCAATTTCAACGGGTTCAGAAGGGTTTGAATTTTGTGAAGGAAATACATTAAATCATACTGATGCCACAGACCATTTTTGTAATTGGTTTGTAATTGGTTTTGTAATTGGTAGGGAGTTACAGCAGTGATATTCAAGTGGCCATGGACATAAAGGAGAAGCCATTGAAGATCTGGAGATTGTGCTTGTAAATCCCATTCGTTACTTGACATGGCCAACTTTATAACAGATTAGTGGACTACATTCCGGCTTTGGTTTTTGTCACATTTTTATTGCAAGGAAACATCAATTGAACTTTTTTGGGTTATGCTC
>Pita_unigene56189
TCCAATaatCTTaagTTTTAAGTATACATTCAAATTTTCAATTTTCAATGTTCCGTAATGATAACCTTCCATCTACAAGCAGTAGAAGAATATTCCAATATTCTTAACTTCTAcGAATGCACCACACCCCATTTCCAATAGAAGAACAACTATCTGTGTAAATATCATCTTCAACACGTAATAAGATGAAGAAGACGGCCTTcCTCTACTGCGTGTTCATCTTTAAGGATTCCGAGTTtCACACCACAAATTCATCTTTTCCATTAAGGATTTCGTgTTTcACATCCGAAGTAaTCTTTCGCTTTtCcTCCCAAAACGAAaGgAGATAAACATAAGGCATTAGACCTGCTTAAAAAGAAAAATGTTGAAgGTTATTATGAAGAGGAGGAGAAATATTTGCACACTCGACTATCAAAAACGGAATTAACTTTGCATAATGTTTTATCAGCGTTGCAAGTCTgCTTTGGCTTATGGCAGTTCATAAAGCTCACGCCAGTTGGGGAACTCATACAACGTGGAGTCCGATGGTTGTTGTGACCAATTGTACTCCTCCCATAATATTCTCGGCTGCAACACTGTGAATAACTTGGGAATGTTGCAGCTGAGAATAACTTGGGAGAGTCCCAACTGTTGCAGCAACCACCTGACTACGCCTTGTATCACGCCCCAATCGGTGTGACCTTCGGGAACTGCCATAGGCCAAGGCAGAGTCG
>Pita_unigene59478
TTCCAATTCTTTTCCCTTGGGTCTTTGCTGCGTCTCTTGTTCTTTTCTATCACTATGATCCTCAACCACTGTTGGATTTCGGTTCCCTCATTAGCACTGATCTTTGAGAGTCCATGCAGACTGAAGCCAGATCCATGGATCTGCACGGCCCCTATCCCATGGCAATTTGTCGTTCCTCCGTTTGCTTGATCTTTCGATATAAGCAGCCCTGCTGGGAATGACTTCAAGAAGAATTCTCCCAGTCGTTCAGTTTTCCAACTTATTGAACAAAGCAAATGGCAAACTGTTGAGAGAGGGGTAAATGGGTTCGTGCAGATCTATAGATGTGAGTTTTATGATATCTTTCTTGTCTATTGTATGAAGGTTGTTGTGGGTAACACCGCTCCAGTTATAAGAGTATACCGCCAGACTCCAGTCAGCCATGGACTGGTAAAGATGAGTGGTAAATGAGGGCATTGAACGCCAGTAATGGTTGCTGATATCCTGATATGAGAGAGCAAGGGAAAAGAGAAAAGGAAGGAATACTAGTCAAAGAGAAACTGAAGAGGAAGACATGCTTGGAAATTCGGAGAAAAGAGTGACCGTGCTGTTGCAAGAAAGTTGGGACAAAAGCTAAGATCTAAATGGGACCAAGGATGCCCATGAATAAATAATGTAAGGTATGTTCCAGTCGGCCTAAGCTGGTGGCAAGTTGAATTCTACTCTGGCCAAACAACTGTTCTAAGAATTTGCTGACAAAATTCATTTAGAATTTGTTGATATTAGAATTTTCTTGACACCATTTTGAGTTAAAAGCACTGTTCTTGGGATCTACTCATAGCAATAATATATCAGTCTGATTTTGGCATAGTTTTGGTTTTTTAACGTGCAATAGTGGATTGGTTTTCTCCTAACATACCCAATGGACTGGATGTTTACACGCCAACATCTCCAGCACATCTATGTTTGGAAGAGGGTTCCAAGGTTCAAGAAGACCTTGTAACCTAATAAGCTCTTGTGACTTCAGGGAGTCAGGCTATTGGTCTATCAAAAGCTAGTTTTGTAGTATGTAGTAAGCTGCTGATGATTTAATTTGGAAGAGGAATTATATAAAAGTGTAATGATATGCTAGCTTCTAGTTTTGTAGTATGTAGTAAGCTGCTGATGATTTAATTTGGAAGAGGAATTATATAAAAGTGTAATGATATGCTAGCTTCTAGAATATAGTAAGCTCCAGATGGTATCAATTTGGAAGAATAATTTT
>Pita_unigene44625
GTTGAGGCATAATTTGGCAGTATCAGATCATAAGGATTGGAATCGATCGATAACTTCAGTAGATATGAAGGAATCATCAGCGTTGCAGGCTGAAATAGTAACAGCAGTGGAGCGTTCTCACCATCTGGCATGGTGGCAATATCTTCTCATCTTCATTATTGTGCAGGCCCTGGTCTTTCTCATCTTCAAGCAATCATCGCCCATATTCTCTGGGATGAAGCCTTATAATTCACGCAGGAGGAGTGTACCTGAACTTTCTCGAGTCTTGTCCACGCTCCCTTCCTTCACTACTTCCCCTAACAATTCCCCAACGTCGAAAAAATGGGAATGATGGATGGATGAATGCATTTCATAAATCCATATGGAATGATCTTCAGTTCAATGTATAGTTTAAGGATGAGGCAATCAAATGGTTATTTCATGGATACAGAATATGTTTATATGTCTGTGCATATGAGGAATGAGGGCAGCCTATTCTTTAAAAAATTAACAGTCGGAGAGACCGATACGGCGGGATTGCATCTGCAGGCTGTGTAATACAAATAAAGACAACTCTGTTGCATGGATTGGCATGCCTCTCCGAACAAGATTTGTACTTGCTCCTGCATAAATTAGAGTTTTAAAAAGTTGGGTTAAGAAAATATATGTAATCAGATGATCAAAGTACTTTATTAAGCTTACTCTTCTTTTTTTTTACCTTTTA
>Pita_unigene45206
CTCAAATTTATCCAAATTATATCATCAGTACATACTTACACAGGATATAAAAAATCTAGTTTCATTGCCTCCTCTGAAGTCAAACCCATATTATTATACATTATAAAATCGAACAGATATTAGCTCAAAGCATACATAATATCCAAACCCTTCTCAAAACATTCTAAAGCTAAAAAAAAATCTGCAATCTGACAGTTTATGGTCAATGAATCAGCTGTCCCATGTGAACCCATAAAAATGTACGCTGTCAGTCACGTCATGAATATGCAACGTGATATATTCTTTGTATATACAGCATAATTTGGTGCATTTTAGGGCTCACAAGACATTTAGAGTGAATATCAAGTACAGCACACTTAATCTAAACTCATAATATATAAAAGGTCTCTTCACAAATTCGCATTCATTACTAACTGAGAAGACACTCCAAATGCACAATATATCAAGAAAAGCTCGAATACCGATCACCTTCGCCAATCAACTTGAACAGGGATTGCCTTTTCAGTGCCAAGAGATCGATCACTTTTCGTGTGCCCCCTGGTTGAATGAACTTGTGGCAACAATCTCTGAGTCCTTGGTGATACAGAATTTGGTTTCCCATTAGGAGCTGCTGGAAGAGAATGTCTCCTTATTATAGGAGTTCCCTTTTCCTGAACATCTGGACTCGACTTTGGAGAATGACCACGAAGCTTTGCTTTTGCCGACTCAGTAGCAGCCATGTAACTTGGAATCGATGGGCTGCCTTGAGAAGCATGTTCAGTATGCTCAGTTTTAACAGATCCAAATGAGCTACGTCTTCTGGTAGACTTATGCTCTACCACAGGAGTCTCGGCCTCACTCTTGGGGGTCAGGTCTACACTGTCATGCTTGGTGGGTGTAAAGTCTCCATTTTGAACAGTAGAAGTTATCCTTTGCTGCAATGAGGCATCCTCTCGTGAAATGCTTTCAGTTGGACTTGTTGATTGCTGAACTGGAGATATCTCCTGAACAACTGAAACTGTCTCATCCAGAACTACATGCTGGACCGATTCATCATTTCCAGTTATATTCATAGAGATTCCTGTTGTAGATTGTAGGCTGAGTTGATCAGAAATAGAATCCAAAGTTGGCTTTGAAACTTTTCTCATGCTGCGCTTGGACATCTCAGTTTCCACCTCCACATGATCTGATACTGAATCCACTGTTGAATTTGATACCTTTCTCATGCTGCGCTTAATTTTCTCAGCGTCGACCTCTGGTGGATCTGATGCAGAATCCATCCCGGGGGCAGATATTTTTCTCAAGCTACGTTTGACCTTCTCCATTTCTACCTCTGGCTGCTCTGACACAGACTCCACCATTGGATGTGAGACCTTTCTCAAGTTACGCTTAACCTTCTCAGCCTCAACCTCAGGTTGATCTAGAACAGAATCCGGTGCTGAGTTTAGCCCCCTTCTAAAACTCCGTTTAGGTCTCTCAGCTTCAACCTCAGGTTGATCAGAAACAGAATCTACTGCTGATTTCAACACCTTTCTCAAGCCACGCTTTGGCTTCTCAGATTCCATATCAAGCTGATTTGAAATATGCTCGTGAATTGAATTTGGGGGTACCTTTCTCACGCTGCGCTTTGGCCTTCCTACTTCAGCCTCAGTTGAGGGTACACTCTCACTTATCTTCTGAGACCTCAGATTTGAGCTATTACTTGTCTTCCCAGATGAACTCCAAGGTTGAGCACACATCCAACGTTCCAACCAAACCCATCCCGAATTGGAATCATCGGGACCACAATGAATTCGTACAGACTTGGCCATGGGTGCAGACTCTAGAATCTGACGAGCAAATGCATTTGCTAACAGCTTCTCAGTCCGTGAAGCACTACTGACCACAAATATCGAGGAGCTTTTTCTCTCTACTCCATTTCCTCTGGATGGATTCTGTCTTCGCCTATGTTCAAGCCTCTCCTGTACAGCCACTCCTTGATCCGACATTCTGACTTGGTGAGCACGGACTAGAGCTTGCAATCTGATAATTGCTTGTAAACAGCGTAAGCTTCCTGCAGCCTGTCTTCTAACCATGTGCCCACGTACAAGAGCTTGAAGTCTTATAAGGCCTCTAAGGGCTCGAAATGCTCGCCTTGCCAGATAGCCCCTGAAAGCTGTTTGCACTTTGACGGCTGCAGATTCTTCCCTTATTCTCTCAAGATCAGGAACAGTGTCAACAGCTTCTGAAACAGAAGCATCTGATGGTTTTTCTTTAGTTTCAATAGTAGGAAGAGTGACTGCTTTATCAGTTGATGTAGACACATTTTTCTCTGTCCCAGCAAATACTGCCTGCTTGCTCCGATCTCGGAGAGGAACATCCTGTTCTATTTCTCTACCCATAGATGATGGATCTGATGCCGGAATTGCGTTTGGAACCTGATCTTCCACTGATTCATTCTCCAAAACTTTTGTGTCTTTATCTTTTGATGCTTTCTTCGCATTTTCTCTGCCGCTATCCCTCTTCGTCAGCTTCTCGGAAGACTGAGATCTGGAGGACTTTTTGCCAAATAAGATAGTTTTCAGCCATTTTCCAGGATGCTTCCCCATGACTCCAAGGATCTGTCACAGTTTTCCGCAGCCACAAACAGCGATTATTCTGAGACTTTGTTCTCAAGCAATGCGGCTCAGCAATACCGTATACCTTGTACCATCAACTGCTACTCTAAGCATTCCCCCATAAATAACTCTACTCTGATCTCGGCGTATCAACCAGTCAATGCCGTGAAATTCTCACAAAACTCGAATACCCACTGCAGCGAAACCAGAGAAAGCTCGCAATGCTTATACAAATATGATGACGGGGAGCACTCAGAGCTTAACGGAGTCTCAGAAGCTACTCAACTACTCTGTCAGTCTAATTTTTTTTAGTACTGAAAAAGAGCCACCCCACCTTCTTAAACCGCGAGATTTGCTCCTCCAGGGGGGTATTGCGTTCGGGCAAAGAGGCCCAGTTGGTCCGATTCAGCGGAAACTACAGG
>Pita_unigene25450
TCGTAAATACGAAGACCGAAATTTGCAGCTGCATATTTCAATTCCTTAAATTTACAGTGAACTTTTCCAAGTAGAGTGGAATTGAACATTGCAAAATGAAAAACTTCATAAAACCAGATCCGAAATTAAGAAAAACTGTTATGCATATATATATATTAAAAGAAAGTTAGTAAATCAACTTTGCGATGATTTCTGCAAGGATTGGAGCTTGGAAATAAATGTGGGATCCCTGAGACCGTCCCAGGTGGCATTAAAGATCCCGTAAGTCTCTTCGAAGTGTGTGTCATTCCCATTACGAATATAGTAGCTCCCCTGTAGAGTCCAGAGCGCCCAGTCGTAATCCCCGGCGGTAAGAAAGGCAAGGAAGCAGTTAATGTAATTGTTATCGCCCACATTCGTTCCTCGCTCATCAATTCCAAACTCGCTGATGAACAGCGGCGCCGGAGGAGATAAGGTTTTGGTAACAAATGCAAGATGGTCGTTTATCCGGGCCGTCACAGTTTGGCAGAGCGTGTCCACCGGCATTTTCTCCCACGCATTCCCGTCTGTGAATGCATACCAATGCATCTCATACACGATTTTGTTTGTAAACGACAGACTCACCGGCTTCGACGCCAAGAATTTGAGATCGGCGTCGTAATTGAGCCCCGACATGATGACCAGCACGTCGGGATTGGCATCATGGACGGCCTGGGCTCCCTGCTGCATGTATTTGTACCAGTCCGCCGGATTTGATCTCTTGCCTCTCAGTTCGTTGCGCAGACTCATTCCCACGACCGCTGATGTGCCCTTAAAAGCGGTGGCCATGGCGGACAGCCCCTGGATCCACACCCCTGGATCAAAATCCGCGTCTCCGAAGAACCCATTCCCATCGTCGTAGCCGCAGCACCAGCCGGGTCTACTTCTGTGGTTATCGAGTATGACCATCAGCCCCGCCTCTCCCAGCCCCGCGACCACTCGCTTATAGGCGTCCATG
>Pita_unigene711
GATAGAATTTCCAGTGCTAAACTAGCCGAGCCATCAAGCTTTTCTGATCAGATTGATTCGATTTCTGCAGAGCTAACTGCTTTATCGGCTCTTTATAGAAATTCTTGATATGGCCACTGTTGAGGTTGCTTCGTCTGTTGGATTGATTGCAAAGGAAGAACAGGTGAAGGCCGCAGAGGATGCTGTGAAAGTTACCGAGATCGAACCCGCGACCGAAAAGGCCTTGGAAGAAGAAGCTCCTGCCTCTACTCCTGCTGAGGAGGTTCCTGCCACAGAGGAAAAAGTTGATGATGGCCCCACCACGGGTGAGGCTTCTGCAGAGGAAATAAGTGTAGCGCCCCCTGCTTTGGAGGGCGAATCAGAATCGGCCCAGGTGGAAGCTGCCCAAGTGCCCGAAGAAGCCGATCCCGCTAAAGAAGGGTTTGCAGCTGAAGTTCCCGCCGAAAGCGCGGCTGTTGAAACGGCAGCAGAAGAAAAGGGTGAAGAGATTTTGGCCAAGGAAGAAACACCAGCTGAAGTTCCAGAAGAAAAAATTGCATCAGTGGAAGAGAGTGCTGTTGAAGAAGCAAAGCCGGCTGAAGCAGTTCCCGTTGAAGAGAAGACCGAGGGTGAGGGTAAGGCTGAAGAATAAAAGAATGGCTATGGGAAACGAATAAATAAAATGTCTGTATGGATCATTTGGGGATGTTAGTGTTGATGCTCAAAACTTATATAATAGTATGGTAAGAAACTGTTTCCTAAGGCTCAAGCGAGAGCTTGGACTATGGCACTGCCCAGTTCCAGGGTTTAATTTATCATTTTGGTTACTGAGATTGCATAATGCACAGTTTTCTTAGTAGGCACAGTATGTAGTAAACGGATTTCAGGGGATCCCATCCAGTTTAGTTAATTCATTTCTTCAATACTTGGTTTCAAATTAAATGTCTTAGTTTAGTTACTGTTGTTGTTTGTGAATTAAATGTCTTAGTTTCGTTACTGTTGTTGTTTGTGATCCTTCTGAATATTCTT
>Pita_unigene43863
TGATCACGCTTTGTAGCTGCACGGACTTCTATATTTTGTTGTGGGCAAACATAGGAACCATAACTTTCATCTTCTCCGAGACACAGTTTTACAGAGAATATAACCACGCAATCCAAGCAATGGTTGCAGGTTTGTCAGCATAAACAGTTTTAAAGGTCAGAGACTCAGAGTCCTGCGTTGGATTGAACAGAGACTCCAAAAACTTTGCGGGTCTTTTAAAATTGAAACTCCAAGAGTCCATGGTGCCTTGCTTTCTTGCAAAAAGCACAGTATATCCTTTGATGTCATTAATGTAGATTCTATCCTGAGACCTTGGGAATCAGCACAGGATTCAATCGAAAATTGAAGATTGTGTCGGATTCCATTCATCAGCCCCTGTTACGAAGGATTTTAGAATACCATCTGTTGTTTTAGACTCCGAGGTGTTGTTGTGGCGTCGGATCTGTACTGTAAATAAGAGCATCAGTTAACAGGGGATGAGAGTTGTGGGTGGGTGGATAGAAAAATGGAGTTCTGGCCTGAGTTCCTTGCAAGCAGCTGGGGGCGGGAATTTATTGCAGGTGGGTTTGGTGGGATGGCAGGTGTTTTTGCAGGGCACCCTCTAGATACTCTCAAAATTCGTTTGCAGCAGCCCAACGTGACACCACTGGCAAGGCCACCACCCTCGGCTCTAGGATTGTTGAAGAATATTGTGAAAACAGAAGGCCCTTTGGCTCTTTATAGGGGCATGGCGCCTCCTCTAGCATCTGTTGCCTTGCAGAACGCTGTAGCATTCCAAGTTTATGCCGTTTTATCTCGCGCTTTTGATGGTAACCGCAAGAAGAATGAGCCACCATCATATAAAAGTGTAGCACTGGCAGGTATAGGAGCAGGGACTATACAAACTGCAATTCTTACACCTGTGGAGCTGGTCAAGATTCGCTTACAAGTTAACACAGCTCGAAACCCTACTTCAAGCTCTGTTAAGATTGGTCCCATCAAGGAGGCAAAAGGCATCATACAAAGAGAAGGGTTGAAAGGCCTTTATAGAGGACTTGGTATTACTGTACTTCGTGATGCTCCTGCTCATGGTGTCTACTTCTGGACATATGAATATAGTAGAGAATGGCTTCACCCAGGTTGTCGGAAAAGTGCAGAGGAAAGTTTATTAACAATGCTCACAGCAGGCGGTTGTGCAGGAGTGGCAAGTTGGGTAGTTTGCTATCCATTGGATGTGATTAAATCCAGACTTCAAGGACAAGGTGATGCATCTCCCAAGTACGCTGGGATTGTTGACTGCTTCAAAAAGAGTGTACAAGAAGAAGGACTTCCAGTCCTCTGGCGAGGCCTTGGAACAGCTGTGTCACGTGCGTTTTTGGTAAATGGAGCTATATTTGCAGCATATGAACTCGCATTGCGTTGTTTCTTCCCAGAGACACCGGATCAGGTGCTTAACACTGCTGGTTAGCTCTGCGAGGGACAGAAACACTAAATTTCAAATGATCTTCATGGGGAAGAATGATAATCAGTGTATGGAATACAGTGTATTCTTTACTGTGTGACGATCCTTTTAGTAATGTAAAATCTTGTACTTTCATATTGTTTAAGAATGAAATATCTGTTGCATTTTCCAAAAGGGAAACAAAAACAATATATTTTCAGATGGGGGATATTATAGAAGCTTCAGATGTGGTCCTGGAGTTCTTCAAGGAGGGAGTTCCAGTTCCTTTTTCATGAGTTGGGTATCAAAAGCTTAGCGTTCAAAGGTCATCTATGATTTTATTCATCATATAAAAGTTGTGAATTTGCCATAAAGGCATGATATGTAAATTTTTTTAGTTTTATATTCTCTGAAGATTAACATTGCCTATT
>Pita_unigene55438
GGCCATTACGGCCgggaggAaGTAAACACGGTTTTTGCTTGACGCGCTAGGGTTCATTGCATCTCTGAACCACCGCAACGGATATACGGCGGGCAGTCGAgCCAGTGAGCTATATCGTAAGGAGAGTATAGAGGCGCGATAAAAaTGGAAGCCGTGGACGCTGTTGTAAGGCCGCTGCAGGACTTTGCCAAAGATAGCGTGCGCCTCGTCAAAAGATGTCACAAGCCTGATCGCaAaGAGTTTAGTaAAGTGGCtTTCAGAACGGCTAttGGATTTGTTGTTAtGGGATTtGTTGGTTTCTTTGTCAAGTTGATATTCaTACCAATCAACAACATCATTGTGGGATCAGGATAGATGAAaCAGACTATGATGAAGCAGAGACGAGAAACTATGGCCGAAGTGATAACTCACCAACAATTAAGAcTTGGAATTGGTcGGGGTCAACTCAGATTcGGACTCAGACTTGGTACTAATTTGGACTGGTTTGAATTTAATGACTTGGTAgtaggTACTActAAAAaTATACaTAAAATATTAAAATTTTAATGAAAAAAaTGCTCAAAAGATTCCAATATTAGAGATaAAATATGCGAAaTCTCTTTGTAATGAGATTTTAGGTGTTAAACTTCAAATTGAGATTgTAtTGAGTTTCTGAGCCCTTTGGAGGGTGTACCTATTTTTTCTAAGCTTTTTCTCACAGACAAATATTGATTGCATTCATTGTTATTGCTTTTATTTTAATTGTTAAACCCCCACACTCACTCTTTTTTGAAGTAATACTAAAACATCATTGTTTCAA
>Pita_unigene12724
CTGAAACTTCCGTGACATGCTTGAATATGACTCATCATCATGACAGTTTCTGCGTCCTTCTCTGAAAGTGTAAGCCGCCTGAAGCGAAATTCCTCAAAGTGCTACTCGATATATTAGGTGCAGTCTTCAGATTTATGATTTGTAAGTTAAATTTCCTTCATTCTGATGAGATGCTTGAATGTGACTCATCTGACACTTTCTGCGTCCCTTCTCTGAAACTGTAAGCTGCCTGAAACGAAATTCCTCGAAGTGCTACTCGATATATTTAGGTGCAGTCTTCAGATTTGTGATTTGTGATTTGTGAGTTAAATTTCCTTCATTCTGACTGTATTCATGGCGGAAGAGAAGATGATGACGAAGACGGAGAGACCGCTGGGAGCTCGATTTTATGTGAAAGCTCATGAAATTTCAGAGTTCGATAAAATATTGAAAGAGGAACAGCCGATCGATACCATGCTGTGGTGTATTATGTATGTTCTTTTTTTCCATTCCATGCTTTTCATGCTTTTGTCTTCCTTTTCTCCCAATTCCAAGCTGAACATCTGCAAGATCTGGCAGATTCCTTATGTCCGTTTTTATATGTCCATTCTTGTAGCTGCAATTGTAATTATGCTTCTTTATGCCCTATGCCGTATTATAGCCCAGGCAGTGCGGATGTGGAAAGAGAAAGATAATCCTGGCTCCCATCAGTGGGAAGAGGATCTTTATCTCTCTGCAAAACCTGTAGACCTGTAAAGGCCGTTAGTTGCTTCCAGGAACAGAGACAGAGGACTCAAAGAAAACGTAGCTTTACCTTCATCTTCAATCCTGGGATTCGAACTCCCGACCATCTGTTTAAAAATAAACTTAGCATAATAGACCTGTGTTATAAACCTTTTTGAATGAAATAAATTAAGATAATATATATTTACCATGTTGGACTCTGCATATTTGACTTATTACACCTTGGCAAATGAACTACCAACTACCTACGGCCTCTAATGGTGGACTCTTCTTAGTTTTTTAATAGAATATCTCACTCTGTATTTTAAACAGATCAGATTTAATAGATACAGTTATACCCTTGTTCCTCCAAAGTCTCTGTTCTTTTTCTGAGTTCTGTTATCTGTATGCAGTTCAGATTTAATAGAGACAGTGATATCCTTGTTCTTTCAA
>Pita_unigene50524
AAGCGAATGTCTGACAATGGGTGTACAATTGACCCACCTACTTGGGATGCTCTTATTAGACTTCATGTAAATGCAGGTGAGCTGGAAAAGGCAGTTTCCATTTTGTTTAAAGCTTGTAATCAGAAGCAGTTAAGGCCAAAGTACAAGACATTGGTCACAATCTTAGAAAAGTTTGCAGAAAAAGGAGATATTGCCAATGCTGAGAAAATTTTTGATAGAGTGAGACAAGCTGGCTACACCAGCAGTGCGGGTGCATTTGAATCCCTTTTGCAAGCATATGCAAATGCACATTTGCCTGCATATGGATTTAGGGAAAGAATGAAGGCAGATAATATTTTCATCAATGGAAGGTTGTATAGTCTTCTGCAACGGGTGGATGCATTTAAGAATGATACTCTTGGAGAGATACTTGATTGAGTCTTTTCTGGCAACTACCGAATTCCAATGTGTTACAAGTAGTTGGACATGGTTTTGCTACAAAAGGTTGATGCTTACATTTCATTCTTGTTCCCTACTTTCTGCAATAAAAGAATTTCAATAATTATTTTTTTTATTGTTTCAGATTTGAGTCAGTCTAGTGTATTGTTAATTTGTTACCCTTTCATCAGAAAATTTGTTTTTGTTTTGGACAACTCTCATTATCGTTTAAAATTTGATTGCGA
>Pita_unigene18866
TGGGATTACTTTTAAGTATCCATGATGTTCTCGTACGTGAACCACCTGGTTCACTTCAAATACAAATTACCATCTGAATATTAGTGATTTTATGATTAAAAACTAATATCCCGCACCATAAATCATAGCAGAGTTTCAAGTATGGATGAAAATATTACATGATTGCCACCACCCACAGTCAGAACCTCTACGTCTTGTTTTCCTATCAAACTGAACACTGAACAATTATTGCAGACAAATTCATACATATCAATGATATAAAAGCCAGTGATTTGAATGAACAGCTGAAAAAACAGTGTTCTATGTCTGGACCTGAACATTCCAGATATTAAAACACCAGGTAAAGGCGTGATTCCCAAATACATACAAACACTAAAACTTCTCCAAAACACCGTAGATCATATCAAAACAAGTACAGCCTTAGAGGAATGTGTAACCCAACTGAAGGATGATATGCTACAGCCCATTATTCTTCAGCTGCACTTGCAGCACTTAGGTCAACACTTAGGTCCAAAACCTTTCCAGTTATATTGGTGTACATGGCAAGAACATCCTGCACAGTTGTCTCAAAATGTGTTGTCGAATCATAGCTAGTGGATATGAAGCAATTGTCAAGAGAAGGCTCATTAACAGGAGCAAATCTATCATATGTATCAAAGAAAATCTCATCAACAGGTCCAAGAAGAGCTATTCCCGGTTGCAATTCTACCTCTGGTTGACCTGTTTCTGCCTCAGCTGAAACAAAAGCAATGTACTTCCCTTTGGGAGCAACATTATGTGAATAAGAACAACAAAATACATACATGTCAGAGTTGCGTCCAAGTTGCTTCTGAGGCAGAATTATCTGTACTGATTGGGAGTCATTTGTGTTTGGGCAGTATAAGTAGGTGACGTTGAAAGCTTAGGCCTGTAGTTGTACATCTCTCCGTTGCATTCTGGTATTCTTTCTCTTCTGGTAATAAACTCAGAAGGATTGATGCTCTTGTTTGTTAAGGTTCTCACTGATTATGAAGGATTGATGCTCTTGTTTGTTAAGGTTCTCACTGATTATGAAGGATTGATGCTCTTGTTTGTTAGGGTTCTCACTGATTATGAGTCTTTTGTCATCTGTCTTGATAAAATGATACGAGTTCTCATTTTGCGTAGGATGAGCAGTGTCTGTGGTTTCATACTGTCCAAACAGAACATTCAAGTTTGATTTGTAATGACATTATGGACTTTTATCTCAAAAAAAA
>Pita_unigene57050
AAAGTGGAAAGAGTGTGGGCAGAGTGAGGCACCATCCATGCCGGTAGACTAGGAATATTGAAGGAGAGGAGATATTCATTCATTTAGTGTATCCTTTATCTCGGCTGTGCAAGATCACATATTTCATGCCTTTATTTTTGGTTTTGTTGGTTGGGAGAGCGTTGATGCGAATTTGAGATTGATATATACAAGGATCATTTTATAGCGCCAGATTCTCAACAGAATCCTATTCTCATCGACGATTTGTTGTTACTCACTGTCGGTTTTAATTCAATGATGGGACTTCTTTCGCTTGTAACGGGAAAGGCTGGTTCCAGTGGGTTTGGATCGGCCTCCACTGCTGAAGAAGTTACTCAAGGAATCGATGCTTCGAATATCACAGCAATTGTCACTGGGGGAGCGAGTGGAATAGGAGCGGAGACTGTGAGAGTACTGGCACTACGAGGTGCGCATGTGATCATTGGTGTAAGGAATGTGGAAGCTGGGAAGGCTGTTAAAGATGATATTCTTAGACAGATTAAGGGCGCTCGAGTCGATGTTTTGCCACTGGATTTGTCCTCCATGGAATCTGTCAAGAAGTTCGCTAATGATTTTCACGCCTTGAACCTTCCGCTCAATATTTTAATAAATAATGCTGGGGTTATGTTTTGCCCCTTCAAGCTTTCAGAGGATGGCCTAGAGATGCAATTTGCAACAAATCATGTAGGCCATTTCCTATTGACAAATTTGCTGCTTGATAACATGAAAAAGACTGCAAAAGAGACCGGAGTTGAAGGACGGATTGTGAATCTTTCATCCGTTGCACACTTTCTTACATATGAAGAAGGGATACGGTTCGACAAGATAAATGATGAGAGTGGATATTCAGATAAAAAAGCGTATGGGCAATCCAAGTTAGCCAACATTTTGCATGCCAAGGAGTTGTCACGGCGCTTAAAGGAGGAAGGAGCAAATGTCACTGCAAACTCAATTCATCCGGGATTCATTATGACTAATTTGATGCGGCATTCCATGAATCTAATGAGATTTTTGAAGTTTTTCTCTCGTTTCCTGTGGAAGAATGTTCCTCAGGGAGCTGCCACTACATGCTATGTTGCCTTGCATCCAGACCTGAAAGGAGTTGGTGGCAAGTACTTCGATGATTGCAATGAAATAAACCCAAGCGCCTTTGCCCAGGACAAAGATCTTGCAATGAAGCTCTGGGAATTTAGTATGAGGTTGATCAAATGATTCGTGTATATAGAGAGTGCATACCAGAAACTCGAAGGCAAATGTTTAGCTCCTAATGTAACTCATGATATATATGGCACAACAGTTCTGCTATTAATGTCTCTCAATATATATAATACATGAGTGCACGGGTGAATATTCAGAGAATAGTGGAAGTACTTGCTTTTGCACAAAAGTCTGATCTAATAGTGTGGACTAGGGTGACTTTATGATTGTGTAGTTTGAACTTTGTAGTAATGATATATATAATGTTTTG
>Pita_unigene20818
ATTGCGGCAACTATTCGTTTATCGATGTTAGGTTTGAGTTTAGAAAGGGGGATTTGTTTTGTTTTAGGTTGAGGAGTAATGAATGAGCACCCTTTAATTGACTTTTTACCTGGAATAATTTTCTTCTTCAATCTTTTTCCACATGCTGTCAATTTTTTTTCGATTATGTGGGCACACGTTTCCAGCGAATTTGGACCAATTTTGCGTATTTGACTTGGATTCAAAGTTTCTTCCTGCCATTAAACGCTTATGTTGAAAATTTTGCGGACGAGGTGTCATTGATATTGTCAAAAAAAATGATGGCTTTGCCTAGATCTGGACGGTGAAAACTCAAAAGAATAAAGATCTTAACTCTTATTTTATGATTTTCATACATGTTGCGACAGTGGGCCGTGCCGGTGGTGAAGGAGTCAAATCTTCAACGGGTTTGGACGCGCTAAAAGATATTTAAGCAGTGCCGGGCGAGTGTTCTAAACGCGCGCTGCTATCTTGAGCTCTCGTCGGCCGGCCGATACAGGTCTCTTCGGATATCTTTGGATCTTTGAGACCGATCAGGGTTTCTTTGCTGGATTCCCTTTTCATTTGCACTTATCTGCTCAATTTCACTTCAGCAGGTAAAGATGGTGAAGATCTGCTGTCTTGGAGCTGGATATGTTGGTGGGCCAACAATGGCCATCATTGCACTAAAATGTCCTGCCATTGAAGTCGTTGTCGTAGATATTTCATCTGCTAGGATTGCCGCATGGAATAGTGAGCAGCTGCCAATCTATGAGCCTGGTCTTGATGAAGTCGTAAAAGGTTGCAGAGGGAAAAACTTGTTTTTCAGCTCTGATGTGGAGAAGCATGTTTTGGAAGCTGACATTATATTTGTGTCTGTGAACACACCCACTAAAACCCGGGGTCTTGGGGCTGGGAAGGCTGCAGATCTAACATATTGGGAAAGCGCAGCTCGAATGATTGCGGATGTTTCAAAATCTGACAAAATTGTTGTGGAGAAATCTACAGTTCCAGTAAAAACAGCAGAGGCAATTGAGAAAATTCTCACACATAATACCAAGGGAATTAATTTCCAAATTCTTTCAAATCCAGAGTTTCTTGCTGAAGGAACTGCAATTCAAGACCTTCTAAACCCTGATCGTGTACTTATTGGAGGCCGGGAGACTCCAGAAGGACAAAAAGCAGTGGAAGCTTTGAAGGCAGTTTATGCCAACTGGGTTCCTGAAGATAGGATTATTGCTACAAATCTGTGGTCTGCAGAGCTTTCAAAGCTTGCCGCAAATGCAGTTTTGGCCCAGAGAATCTCGTCAGTAAATGCAATGTCAGCTCTGTGTGAAGCAACTGGGGCAGATGTCACAGAAGTTGCTTATGCTGTTGGTAAGGATTCGAGAATTGGTCCAAAGTTCTTGAATGCTAGTGTTGGTTTTGGTGGGTCTTGTTTTCAGAAGGATATTCTGAACCTGATTTACATTTGTGAGTGCAATGGACTTATAGAAGTTGCAAACTACTGGAAAGGAGTCATTAAGATCAATGACTATCAGAAGTCAAGGTTCGTAAACCGTGTGGTTTCCTCGATGTTCAACACAGTATCAGGAAAGAAAATTGCAGTTCTAGGTTTTGCATTCAAGAAGGATACTGGTGATACTCGAGAAACTCCAGCCATTGATGTATGCAAGGGGCTTCTTGGAGACAAAGCGAATATCAGCATTTATGACCCACAAGTAACAGAGGATCAAATTCAGAGGGACCTCTCCATGAACAAATTTGATTGGGACCATCCTCCTCATTTGCAACCTATGAGCCCTTCTGCTATCAAGCAAGTCAGCGTGGTTTGGGATGCTTATGAAGCAACCAAAGATGCTCATGGAGTGTGCATTTTAACAGAGTGGGATGAGTTCAAGACTCTTGACTTTCAGAAAATTCATGACAATATGCAGAAACCTGCATTCATTTTTGATGGTCGGAACATTGTTGATGTGGAGAAGCTTAGGAAGATTGGTTTCATTGTTTACTCCATTGGTAAGCCTCTAGATCCGTGGGTGAAAGACCTCCCTGCATCAGCATAGAAGATTGAAGTCCTTTTTGTCTCTTCATATTAGACAGTGGTTCTGCAAACTTTACTGTCAGAAGAGGCTTTCAGAAGATGGTGATTGAACTTGATCCTTAGAAACCATGGGAATGGGTTTCACTTTTCACGTTGCTTTGATTAGGTGGATGGTATTAGCTATCATTATTTCTAGAAGGATCTATTGTTTTTAGCACAGATGGAATCAATAACTTAGAAACATTTTGTTTGAGTAGCATATCTTTTAGCAGAATCCTCTGCCATTGATTATCTGGAGTTCTATATAAAGGATCATTCAGATGGTATTGTTTTCCGGTCTGGTAAAATCCTATGGGGTTGTAGGGTTGTCTGGATTTTTGGAGATTTTAAACTCCTGATATTTTTTTCTAGTCCTTTAATACTTAACTGCATATGCCTACATTTTTGAAATTCTATGGGCATCTGTGTGCGTTATATTCTAGAATTTGAAGGTTTTGCCCTGAAGTTTGAAGCTATGTGGTAACCTGTGATGTGTTCCATTTTATCCAATGAATGCTCTGCCTGGAAATTTGATGAA
>Pita_unigene36792
GTCACTTCTTGCTTATTGTCGCAAGGCCTGAGCGAAAGAGGAGGGTAAGGGTTTTGACCCTGTTACCGCTGCTAATTTGTGAAGGTTCTCTGTTTGTGTGAAATGGCTTTGGCTTCTTCTCTTGCAAGGTCTCTGTCTTCACGAGACGCACATGCTTGGTACATTGTTCTTTTTTTATTATTATCCTTCGAATTTTGTTCAGATTTTCATAGTTCTGTATGTAATCTTTATGATTGTTTTTTTGCGTGTTCAATAGTGTTCGGCTTCACTCTTGGGCAACTCGACTTCGTCATGCACAGGTTTGGAACCTGGGTGACTCCTTGCTGTCTTCGAAGCCCAAGAGTCCCCTATGCAAAAAGGGTAGGGTCTTTCCCAGTTTGTAACTGGTAGTTTTAATTTCGTTAGAACTTAAAACCCCAAGAGGGTTTCCGCTATACTATATTTCTTGAATGGTTTGTACTTGCCCCGCGTTGTTTGAATGCGTTACCAAACTTGTGAGCAGGGTGAAACCCTAGCCGTTTGATAATATGTATAATCTTTTATAACCCTTGTTGGGTTATTGTTTGACACCGTTTGAAGCTTATTCAATTTATAGTTTGGACTCTTTGAAATGAAATAAATTTAAATTT
>Pita_unigene7502
CCCGCATCAGAAAACCCTAAAGGTCTTGCGAGCAAAGCCTAGGGTTCACCCAAGAAACCCTAAGCTGCCGTGAGATTTCGTTTGCAAGCCTTTTATAAAAAGTTGCCTCATCTCCGATGTTTTGCATTTTAAAATTGAGGTTCATGGGAGGTAGCCAAAGGAAGATGGGGCTGCCATAAACCCTACGAAACGGCGGCCGAGGATGAGAACAGCAAAATAATGAGAGGATCTCGGATCTTCAAACCCCAGGATGAGAACGGAAAAAGGATTAGAGGATCCCGGATCTTCAAAACTCAAGAAGGGAAAATCCGTTTCTCGTAGAAAAAATGAACCGTCTGGGTGAAGTCGATGGAGCCTTGGCGGATCTTTTATAGAATAAGCAAAGATCGCTGCACTATTTGCTCATTCGATGGCATTTATTATTCGAGGTGCTTATGGATACAAAAAATTATAGAAAACCAAATATTGGCCTTTTGGTTGGCCGTGAGATGGATTAAAAAGTCATGGCTCTAAGGACAAAGATGGAATGTTACTGTCACTTGTAATAAATTTTACTATTTGTTTCCTGGTTTTTAAATGAATGCTGGATATGGCTATCAAACTTGGCTTGTTATTTAATTGACGAGGCTCTATGCCTACAGGGGTTGGAATCTGTGCCTTTAGCGTCAGGTCAATGGGCAATTGTTTTCTCCTTTAAAATAGGAGGGCATGGATGATATGACTTTTGTTAGGTTTGCATTTTAGTTCTGAACTTGATTATTTATAATGGTAATTTTGACAGCTATCTGTTATGTCAAGCAGAGAGGCGAAGTGATGGGGCTTGGCAATGATGGCGAGGGCTTGAATGTGGTAAACTTTGCAGATGATAGTGCCAAGTTTGGTTGGACGAATTTTTTTCCCAATTGCCAAGTAAATGAAGGTAAGTTGAACAAAACTATCAAATTTAATAGTTGGCTTTGTTGTCAAGTCAATATACCTTTTGGGTTATTTGTAACTAGATAAATATAAAAGTAGCCTTATCATAAATTAAACTTGTGTTGTCATACCATTTTTAATTAGCGGGGTAGCTTTTCCCATTTGCCGAGGAAATAAGATAAGTTAAGCAAAAATATCAAATTTACTAGTTGCCTTTGTTGTTATGTTAATCTATTCCTTTTGGGTTATTTGTAATTAGTTTATAACAAAATACATCTAGCCATACTTTAAGCTTATGTGATCATACTGTTTTTGGTGGACTGTGAGTCTTTATGCAATTACAAAATCAGAAATTACCCGATGAGTTGTCATCCTTATTTTTTTTCCGAGGATGCTTTCATCCTTATCTAATGATCAGGTGTTGATATTACTCACTTATGAGTTGTTAGCTAAGTTTCCAGGAAACAGAAACAGATCTGGATTCGGAAACCGATCCACCAGATTTTTGAAAAGCCAGGATCCGGATACTCTGCGGACGCCGGAAACACCATTTATACAAAATACA
>Pita_unigene37855
GTAGTATTATCAACTGGATTGAGAAGTCTTTTGTGCAGTGGGAGCTAATGTAAGAGAAATAAGATTAGCTATACAAGTAGAAGAATATTTTGTCAAGCAGGTGAGTGAAGCAGGTCCATGGGCTTTGATATGGCAGTTATTATATTGTCAAAAGCTGGAGATTCATAGGTAGCTCATAAACGGGGATGACTCATGGAGAGGCAATGACTTTCTGCAAGGCAAAAGGACATGGATACAGAGTTTATGATGAAGATCTCATCAGGCATAAATGTTAATATGGGAGGAATAATTATCAGGCATAAATGTTAACATG
>Pita_unigene34142
GGAACGATTTTGTCTGAACATGCTTGTTATTTATTTGCAGTCTTAATTCCTTATTTTGAATGTAAAGTTCGCCAACCCATAATGGTAGTATGTATTTTGAATGTAAAGTTCGCCAACCCATAATGGTAGTATGTATTTGAGTTAGGACAGACATTGCAAGGCCAAGGTCTGTTCGTCTCTGTCCTTTTTAATGGACTTAAAGTGATCTAGCTCGGCCTTCAAGGATATGCTCTAGAGGCCAGTCTTTAGACTTCGATATTGACTCTTAG
>Pita_unigene62654
GCGACTTCAGGAACTCGAACTTGAAACCTCTGGAACTATTTTTGGTATTCTAACTCCGTAGAAGAAGCAATTCATCGGCGACTTCAGGAACTCGAACTCGAAACCTCTGGAGCCCGAACAGGTTGCAGGGGCATTTGGCCGGAAAACAGAGTGAAAAGATTAGTTACCTACCAATCGGAATCTATGTCGACTGCTGCGTGTATCGTCCAGGGTTCGAATCTCGTCGCCTCGCATCTGGGGCGATCACCGGTGTGGAGGCGGGAGAACGGTGTGATAGTCAACTGCAGATCCCCTTTTCTTGGGAAATTGACATTTTCGAGCTCTGGTTTACGCTGGTCCGTGGAAATGAAGGGGAAGAGAAGACGTTCTTCCTCTTCTGCTAGTGTTGTCGTGTTTGCCTCTGGCGACGCTGCGGAAGTGCAGGTAGAGACGCCGGAAGAGGTTCTTTCCGGCGAGTGGCCGGGAAATTTCTCCATGCTTAACTTCGAAGATCTGTCTTCTTACCTGGAGCCTATGATCTTTAAAGCGGAGGCACAACCTTCAGCATTCCTGGGTGATGTGATGTCAAAGACGATCCGGACAGCCACGGCAGAGCAGCTGTTGGAGGAAATTGACTATCATTTTGCCAGTATTTCAGGTCTTCCTGTCACTGACGAGGCTCTCAAGTGCATTGGAGTCATCTCTAAGAAGGACATAGCAAAAGCTCCCAAGGGGCTAAAATCAACAGTTGGTGAAGTCATGAGCTCACCTGCAATAACTTTGTCTGCTGAAAAGACTGTGTTAGATGCCGCTGTTCTGATGCTGAAAAACAAAATCCATCGAATTCCCATTGTAAATGGAGGAGGCCAGGTTGTTGGTATCGTCACTCGTACTGATATATTCAATGCACTGGAGGGCCTTCCTAACTGAATATGTCCTTTTTCCATGTCAATGGATTGCCATGAATATGGTTTTATAGTGTAAATATGGTTTTTTCAAATTTATAGGTGCTTGGTATATAAATAAATAGCCGGATCTTTCAAGTATTTGCAGTGTGTTAACGACCGCACAAATTGGATGTCCTTATTCACTTGTGTGGGGATAGTGGCAAGTAGAAGCTTTGTTGTTGCATTTACACCTTTCTGGTACAAATCAGGGTTAAGCTCAACTGATGGGCATTTTTGTTTCAGTTGAGTATTTATTTCAGTTCTCTGAATTCGGTGTAGTACTTCATGTTTATGGCAATTGAAAAACTGTGTCTTG
>Pita_unigene14848
ATATAGCACAGCACTGGTTTATAGTTTTGTTGAGGGCGTTTGAATTTGTTTCGGAAATTCTGGGATAGAAGAAGAGATCTCCGGATCATGGGGAAAGGTGGGCTAAAAGTGCAGAAGCCGAGCAGGAGCGATGAAGTTCTAGATGCGCAGCAGCAATGGCAGATCGCAGAGCAGATTAAATCTCACTTCGAATCTGTGGCTCCCAAGCGCCGCAGGAAGCCCATTCGCAGCGAAGGATCTGATGACCATCAAGATATTGAGGGAGTTGAAGATGATGCGTGTGATGACATCCCTCCAGAGTTCCAGAAATACCAACAACTCAAATCTCACTCTGGGTCGCTAATTGTGTGCGAAAAGGTTGAGAGTTTGCCTGAGGAGTTTGTGGAAACCGACTAT
>Pita_unigene14955
AGCGGCTTCAAACCGTTCCATGTGTATTTTTCTATTAATAAGTACAGACCCACAAGTTCAAAGTCATGGACTGAGATGCCGAATCTCAGTTATAGCGTACAACAATTCAAGATTTATAGGATAACAAACGTACAGCAATTCAAGATTTACAGGGTAACAAACGTACAGCGACTCAAGGCTCACAGATTTTTTTGTCAGAAACGTCATGCTTCTTTACTGTTACATTATCATCCTCATCAGAACCAACTTTCCAACCCCCAAACAGCAGCTTCTTCTTCATATTCTTCTGCTCCTTCTCTTTGTTGGCGCTGCTGTTCATGGATTCACTCATATTCGATCCCTTGTCGACTTCTTGTTGCGCGTACAGAGCTCGGTTGGCGTATGCAATAGCCAACAGTGCTGTCACAGATGCCATTCCCAATCTAATTGAAATGACCAAAACACAATTTCAGAAATTGGCAGCGACGAGCGGAAGAGCATGGAGATCGTTGAGTGCAC
>Pita_unigene5547
CCCGCCGACGTCGTGCTGCTCGCGTTTTATCCTCTTCCAGAGGCAGCGAACATCTATACATATGACCACTGCGGCACAAGCTGGCCGTCTCTGCAACTGAAACTTCCTTCATTACTAAACTCTTCGTTTTTCCTTTTCCTTTTCTTTAATCTTCATGAAGATATCTTCGTTTTTCCTTTTCTTTAATCTTCATAAAGATATCTTCGTTTTTCCTTTTCCCTTTATTTAATCTTCAATAAAACCAGACATAAGTTCAGATCGAAACCTCCATAAAACGCATTTATTTTATTCTATCTTCAAAGCTCAAAAAAATAGGAACTCGCCTGTTACCGAAGCCCGCTACCTTCCGCGTCCTCCTTCGAATACATCGTTGCTCGTCTTTCGCCTCCTCGCCATCGCACCTGGTGCTTCTCCTCCTCTGTTTATCGTTCTCATCAATCGCCCGCCCTGCCACAAATTTTAAAGATCGCCACCGGAAAACATCCCTCACTTCCAGCGCTGATCAAAACCCAAAAATCCAAATTAGACCTAACAATCCGTTTTATCAGAATAACGGCCAAATCTTAACATGAAAACTGCAAACGGCCGCTAAATTCACACAATTCTTCAACCCTACGCTCATCTCCGATCACAATTTTCCATAGATTTCCACTCAAATCGCAGGGGCGGGAACCTCACATTAAATTACAGAAGGAAAATACGCAGAGCAGATGGGACAGAAAATACGCAGAGC
>Pita_unigene12697
TCAGATCATTCAAGGGAAACATTTATGTTGCAGAGAGGGCAAATCATGTTATTCGGAAAATCAGCAAATCTGGTGTCAGTACAATTGCTGGGGGCACTGCAGGCAAAACTGGCCATGCAGATGGCCCAAGTCAAGAAGCATTGTTTTCTAATGACTATGATCTTACCTTTATACCCAATATATGTGCCTTGTTAGTTTCTGACAGGGGGAACCGGATGATTCGCCAAATTAAATTGCCACCTAGTGACTGTGTTCCACACTCTGAATCAGGCATGTAGCCTTCAGCTTTGTAAACAAATTTGAAACAATTAGCCGTTTCCCATGGATAAATTTATTTCCGCTTGATAGAGATGTGAGAAATGACCGAAACTGAAAAAGAATCTGGATCAACGAAGCAGGTGATGCTTGCTTGATACAGTATGATGCATAGCATATGTAATTTATAAGTTTTTTGTTAGGAAAGAAACAAATTCGATAACTGGTGCTCTCATATAATTTTTTTTGAGTTGTAACTGCTGTTCATTTTTGACATTTCAATACCACTTACATATGGGCGTTACAATATTGGATTAAAAAAACTGGGAAAGGTGAAAATTGGAACCGAAATGTGTCTAGACTAACATGCATCCATATCCAGTTTCAGAAACTCAGAAGCACCTC
>Pita_unigene42352
CAAGATTTTAATTATATCAAAAAGTTAGTTTCTTGGATTTCAAGAATGACTGTTCATCTTGTTTCTTCTACAATATTGACCCACGAAAACAACACCCCAAAGAGGGAACAGCCTCTTATAAAATTAAAAAAAGTTTTGGTGAAAGTAATTTGTAGAGAATAAGCCTTATAATTTGTCACAGTTTAAATTAAATAAAACTCATATAACAGATGATTGTGACCAAACCCCTGTTAAAGCCCCATAGTAGAAGCAAATGATACTACATCCAGAATTATCTGAAACATTAAACAAACATGCGTCATCCAGAAATTAGCTGAACGATAAAACATGCATGTTCTTACACGAATTCCTTCATTTGAAGGGGATAGGGAGGAATATAGAGAGAGCTAATAAAATCTAGTAAAAGTGAACAGACTCTGGCAATACAATTAAAGAATCAAAAAACAACTTGCTCTTCTGGAAGAAATTCAGGCTCTAACATACAGTAGAGCAGGTTCCGCATTGATTTGAACCATTTGTACACATGAATGTTGCTGCCAGTGACAATGAAATGAAAGCATTCAAGCTACTTGCTGTGGCCGCCACATGGTTTTCTGTGCACAGAGGATCCCTTCCTTGTCTTGAGAGTATGTCATTCGAATTTGCCACTGTAGTGACTTTATCATGTTTTCCAATTCATTCAATGTCTCCACCCTGTCACGAAAGATGATTGAACCCCCTGGCCTTAAAATGCGATCAACCTCTGCCATTACAGAAACTAGGCTACACCTTTTCGTCAGCTTAGAGAACAAGTGATCAGCATGCAAAAGATCGTATGTTCTGGGGTAAGTACTGAATGACTCACACCAGTCATGATATATACCAAACAGACCACGCTCATAGATAACTGGAAGCGTGTTTGGAGCATCAATTGGCACAACATTCATAACCCAAACTGGCTGTGATGCTAGAGCCGCTGCAAATCCTCCATAAACTGCTTTCATGTCCATAACATTCCGAACAGCAGACCAATCAATTCCCATCCCCACAAGGTATGACTTGCTTACAACCCTTTTCCAATGCTCTGTATCTGAGATGAAAGAATCATGCACATCCTTCTTTAACCAGTAAGGAACTTTCTCGAGCCTTGAAGGCCATTCTTCTGGCCACTCACTTCCACGTTCCTCATCCTCATGTGGCACTCTTTGCAAGCAACTCTCCATTGGAACATACCAAGCTGCATTAAGATCGCCTTCCTCTTCACACAAAGGAGGCTCATTTTTCCTTCTGGATTCGTAGCAATTGTTAGAGGTTGGTTTTTGATAGATTGCAACACCCACTTCATTGACTTCATCACCTTTCTTTGCAAGGAGATTCCAGCAGATAGATGCAGTCAAAGAAGACATCTCTTTCCAAATTTGAACATCTTCCTCCTTGTTTTGGTAGACAGGAGTAGCTGACCACACAAAATAACCCCCTGGCCTTAATAAGCGATTCAGCTCTAGAAGAAGCTTGCCACCATCAGCATGCCATGGAACCCTGCATCGAGCACAATGCACAACATCAAAAACAGTACTGGGAAAAGGAAGCCTTTGAGTGCCCATCACAGCTGATATTGCAGGAATACCACGTTCAAGAGCAAACTGCACTTGTGCTTCATGCTCGTCTTTAGGTGCAAGGGACATGGTCAGGACCTGTCTTTCAAATAGGAAGCCTCCAAAACTGGCAACTCCACAACCGACATCCAATACCACACGGCTCCGCCTTCCCCATGCAACATCTGGAATAGTCTCCTCAATAAAATCTATGTAGTGAAGAGCTCCATTTTTGAATTGAGTCCCACCTCCAGGGAAAATAATATGTTCTCCAGATACCCTCACCCAATTTTGATGTTTTTTGTACTCCGCAAGCTTGGTGTGAGGGACATTGTTGTACCATATCTTATCTCTGCTCTCTGGCCAATGTACGGGCAATCTGTAGCCTTCTGGTAGAGGAACAATACATGTTGGAGGATCTTTAGGGCAATGTCTCTCTCGATGCTCATAATGTTTAGTACTTCGGAGTTTTTGGATAGCCTCAAAATTATCAAGACAAGGAATGTAATCTGGACCAGCTGTTGAATTGCAAATTTGCCAATTATACGAGTAGCCATTAACTTGATTGGACTGGTCTTTGTTTTCCGCCTTTGATTTTTTGGAATCCTTGTCCTGACCTTCCAGCTGCTTACTAGATTCCTGGCCCTTTACGGACTTGTCCTCTGCATTTTGACTCTGTGACTGCGGTGAATCTATTTTCTTGTCTTCTTTTTTCTCGTCTTTCAAGTTCTCAGCTTCTTGTCTTCCCTTCTCACCTTTAGACTCTGCAGCTTGCGTTTCCCAGTTTCCGGGTTCGATGGTGTTTTCCTTAAGAAGCTCAGCCTGCCCACCATTAGGCAATACATCTGGTAATTTAGAATCTGATGTGTTCCCCTCTGTTGTAGTTTCTTGCTTTGCATTTTTCTCTGGCTCACCCTCAGTTTTTGATTTGCCCTCATTATTCTCATTTTCAGATGAGTCACTGCCTCCACTCTTCTCAGGCTTGCTATTGTTTTCAGCCTCTTTCTTCTCCTCTTCAATGTCTTTCTTTTCCTGACTGTCAGTTTCATTATCTCCTTTCTCGGTAGTTTCTTCATTGTCATTCACTGTCACATTATCTTCGTCTTTTCCTTCATATTGATTTTGATCCGACTTCTCCTTTGGTTTCACATCTCCATCTGATTTTTCTTCTTCATTTGAATTTCCATCTCCGTCTGATCTCTTTCCTCCGATCGAATTCCCAGCACCATCAGAGTTATCCTCTTCCTTATTCTCCTCATTTGGATTACCAGCCCCATCATCAGATGCTTTATCTGGTTGGGTTTTCTGCTGGATCTGGGGGTTCTTTATCTTTTCAAGCTCCTCCCCGTCATCCCCTTTGATGGCATCCTCTGGCAGATCTCCAGGGTTGTCTTCAAAAGACACCCCAGAAGAAGAATCCTTCGTCTTCTCCTTTGTCTCTTGAGATCCAGGAGAAGAATCGCTCGGTTTCTCCCGGATCTCTGGAGTGACTTTCCTAATGCCATTGAAGCTTTGTCTTTCTGCTGGCACTGGTGAAGATGAGTTCATCATCCATACAGCAAGAATACAAACCCCGACAAAGATAATCACTGTCCCTTTAAAACACAGTGACGATGATGCCTGCTTATCCTGACGACCATGCTTACCAACTGCCATTTTCACCAAAAAAATCTTGGAAAAAGCTATCCCCACTACACAATCAAACCAGATCTAGTGCTTCTTGGGCCAACTATATATACCCATCAGCTGCATTGTGTCATCTGGAAGTTCCAGCAACAGAAACCGACCGAGCGCATCTCCACATTGCTTGTGACTGAAGAGTCATGAGAGTTATTTATACAAATCACAGAGATTAATTCAATAGTTTATTTGCTCTTAATAAGCATATGGCTAGATCCCACTGTGTAGAAAATGAAATAAAATAATTGATAAATTAATGCAACCAAAGTTAGTTATGGGTGTTTGGACCATTGTCATAATTTAAAAGTAAGTCTA
>Pita_unigene60048
AACATACCTGGTTATTTTCCTGCTCACCTGCAGCCACTCCCCAACTCATTTTTCCCTGCAGAAATTCCCCATAGCCATGGCTCTTCAGAGCGTGAAAGCCCTGGCTTTGCTTCTGCTGTTATTCTCATTACACAAATCCACAAGTAGTTCTCCATTATATGCAAGTTCCAGATGGATAGTGGATGAAAATGGCTGCAGAGTAAAGCTTGCCTGTGTTAATTGGGCTTCACATGTCGACATAATGGTGGCAGAAGGCCTGGACAAAAAGCCAGTCGACGACATAACCGCAAATATCCGAGCAATGGGTTTCAACTGTGTTCGCTTGACTTGGTCCCTTTTCATGTTCACAGATTCTTCCCTTGGAGCCATGACAATGAAGAAATCCTTGAGAAAACTGAACCTCTCGGATGCCGAGGTAGGGGTTGCTACAAATAACCCGGATCTTCTTGATTTGCCTGTCATTGAAGTATATAAAAGAGTTGTTTCGAGTTTAGGCGCCAGTGGGGTTATGGCTATCCTCGATAATCATATCAGCAGGCCAGGCTGGTGCTGCAGCAATTCAGATGGCAATGGGTTCTTTGGAGATAGGGATTTTAATCCAGATACCTGGATCAAAGGCCTAATTTCAGTAGCGACAATGTTTAATGGAACTGACCATGTTGTGGGGATGAGCCTGAGAAACGAATTGAGAGGTCCGAAGCAAAACCAGAACGATTGGTACACATTCATGCAGAAAGGGGCCGAGGCAGTACATAGAACAAACCCTAAAGTGCTCGTTATACTCTCAGGCTTAAGCTTCGATACGAATCTCGTGTTCTTATCTCAGAAACCAGTGAACATGACCTTCAAGGAAAAAATAGTATTTGAAATGCACTGGTACGCGTTCTCAGATGGCCGGGCCTGGGCCAATGGAAACCCTAACCAGATCTGTGGCTCCGTGACCTCGAGCATAATGAGTAGGGGTGGTTTTCTCATCACCCCCAACAAGACCTACACTGCTCCTCTGTTTTTTAGTGAATTTGGAATAGATCAGAGGGGCACCAATGTCAATGATAATAGGTATATAAATTGCTTTCTGGCCTTTGCTGCTGAGAATGATCTGGACTGGGCTTATTGGGCCCTGCAGGGCAGTTATTATATCAGATCAGGAATACCGGCGCTTGATGAGACATATGGAATCCTTAATGGGGACTGGAGTCAGCCTAGAAACTCAAGCTTTCTGGCCAGATTGAGCTTTATACAACAGCCATTTCAAGGTCCAGGTTTGTCTCAGTGTTCACCTTATCAATTGATATACCATCCCTCTACAGGACTGTGCCTCCAGAGGAGTTCATTATTTGGGTTAGACATTACACTTGGCCCCTGTACAGAAGCTGAGTCATGGAATTATAGTCCCCAAGGCAACATCTTTCTCAAAGGAACTATTTTCTGCGTGGAAGCTGTTGGACTAGGAAAGGCAGCGAGGCTGGGTATGTTCTGTATGGGTGAGCATACCCAATGGAGCATGATGTCAGATTCTCAATTGCATTTATCTGCAAAGGTAGAAGACGGAACTACAGTATGTCTTGATGGTTCATCTATGCCATCTGTTGTAACTAACGAATGCAATTGTTTGAGCGGAGATTCTAGTTGTGATCCAGCAAGTCAGTGGTTCAAGATCATCACCACAACCAGATCATCGTCACTTGTTTCAGATATATAATAATATCAACGACAGTAGTGCCGATACTATAAAATAACACAACCCTCAATGTTGAAGGAAATAACTGTAAAATAACACAACACAAACCAAACTGTTTTCTTTTCATCGATTCCCTGAAAGGATGACATCTTGGCCTCCCCAAAATTGTTCTTTTAAGTGACCATTATCCATCCTCAAATGTAAATGCCCAAAAACAATCAGAGGGAGGTATCAATCTTCAAAAGAATGGACTTCATGAAATGCTGTTGGACCTTCTGACTCATACAGTGTAGGAACTCTGAAGGACATCACTATCTCTATTGGAATATGTTGTATACTATATGAATTTTCAAAGACATTTTTATTTGG
>Pita_unigene29337
AGAAATTTCAGCCTACTGCTTGTTTTTTCACTCATTCAATCCAATATTCTTTCTTTACGCACGCATCTCGGGCTATTCTCTTCCTTTCCTTCCAGATCCTCCCTGCATTACTCTGTCCTTGGACATGGACACGCCCCTCCTCTTCCTTTTATTGTTAATCTCATCGACACTTCTCCTAACTGTCTCTGCAAATTTCTACAATGATGTCGACATTACATGGGGCAATGATCGTGCTAAAATCCTTGACAATGGCCAACAACTACAGTTGACTCTGGATCGAACTTCAGGTTGTGGGTTTCAATCCAAAGAGGAGCATCTGTTTGCCAAGATTGATATGCAAATCAAGTTGGTACCTGGCAACTCTGCAGGCACAGTCACTGCCTATTATCTATCGTCTCAAGGCCCTAAACACGACGAAATTGACTTTGAATTTCTGGGCAACCTCTCTGGGGATCCCTATGTGATGCACACTAATATCTTCGCTCAAGGCCTTGGCAATCGTGAGCAGCAATTCTACTTGTGGTTCGACCCAACTCTGGATTTCCACACTTACTCTGTACTCTGGACACCAAACCAAATCATATTCTCTGTAGATGGGACTCCTGTTCGAGTGTTCAAGAACAGGGAGAAAGAGTTGGGTAACCATTTTCATTTTCCGAACAGCCAGGCAATGAGGATATATTCCAGCCTTTGGAATGCAGATGATTGGGCAACCAGGGGTGGGCTTGTGAAGACCGACTGGACTAAAGCTCCCTTTGTTGCATCCTTCCGCAATTTCAGTGCTGCCGCTACTTCTTCTTTTGACGCCGCAGCAGAGGAG
>Pita_unigene58399
AAGGCAATTCAGTTCCATCATTGTAAAGCAGCAGCAGCACATGCCAGTGGCAGTGGGCAGTCTGGCACACCATTTACTGCAATGTGAGCACTCCCATGTTATGCTCTATAATATTTCACTCTCAATTCCTCTACTCGGCCTTCAAATCCTGTTTGCAGCCTTGAAAGCCATAGAGGTGGTCTCTGTAAGATTAGCCCTTTGAATTGAATTCCGAGCGGGCGAAAGAGGCAGAAAAATGAGGGAAATATTGCACATCCAGGGAGGGCAATGCGGGAACCAGATCGGTTCCAAGTTCTGGGAAGTGATCTGTGACGAGCACGGGATCGATCCCACGGGATCTTACCGCGGGGATTCCGATGTGCAGTTGGAAAGAATCAATGTATATTACAATGAGGCAAGCGGAGGGAGATATGTGCCTAGGGCTGTGCTGATGGATCTGGAGCCTGGCACTATTGATAGTGTCAGATCGGGTGCCTATGGCCAGATATTCAGGCCTGATAACTTTGTCTTCGGCCAGAGTGGGGCTGGGAATAACTGGGCTAAGGGTCATTACACTGAGGGCGCTGAGCTCATTGATGGAGTATTGGATGTCGTTAGGAAAGAGGCTGAAAACTGTGACTGCCTTCAAGGATTTCAAGTATGCCACTCTCTTGGAGGAGGAACTGGATCAGGGATGGGAACATTATTGATCTCAAAGATAAGGGAGGAGTACCCTGACAGAATGATGTTGACATTCTCTGTGTTCCCATCGCCTAAGGTGTCTGACACTGTTGTTGAGCCTTACAATGCAACACTTTCAGTGCATCAGTTGGTTGAGAATGCAGATGAATCCATGGTTCTTGACAATGAAGCTCTGTACGATATTTGCTTCAGAACATTAAAGCTCACAACTCCTACATTTGGAGACCTTAATCATTTGATTTCAGCAACCATGAGCGGGGTAACCTGTTGTTTACGCTTCCCAGGACAGCTGAACTCTGATCTCCGCAAGCTGGCAGTGAATCTCATCCCCTTCCCTCGTCTCCATTTTTTTATGGTTGGTTTTGCGCCACTGACATCAAGGGGGTCGCAAGTTTATCGTGCACTAACTGTGCCTGAGCTCACCCAACAGATGTGGGATTCCAAGAATATGATGTGTGCGGCTGATCCTCGTCACGGCCGTTATCTAACAGCCTCTGCCATGTTCAGAGGAAGGATGAGCACCAAGGAAGTAGATGAACAGATGCTGAACGTGCAGAACAAGAATTCATCCTATTTTGTTGAGTGGATACCAAACAATGTCAAGTCAAGTGTCTGTGATATTCCTCCGAAAGGGCTGAAGATGTCATCCACGTTCATTGGCAATTCCACATCAATTCAGGAAATGTTTAGACGCGTGAGTGAGCAATTCACGGCTATGTTCAGGAGAAAGGCTTTCTTGCATTGGTACACTGGTGAAGGTATGGATGAGATGGAGTTTACAGAGGCTGAGAGCAACATGAATGATTTGGTTTCAGAATACCAGCAATATCAAGATGCCACTGCAGATGAGGAGGCTGACTATGAAGAAGAAGAAGAAGAAGAAATTCCAATGTAATTAATGTTGTGGAAGGTTCTATTGTTGTTTCTGCTATTTCTCTACAAGTGAAGATGAAATGGATTTCTTTGCAAGTACATCAGTGTGATTTTACGTAGATAACAAGGTGGTATTGCCCCTAGGTTGCTGCTAAAAGTAGAGGTGTTGCAGTTGAGTGTGTATAAAGGTAGGCAGTTTGGTCAGTTGTGACATATATGTTGAAGGCTATGTAACTGTAACAACTAGTTGATTATCATGACTGATATTTTTGGGGAGTTGCAAGAGTGGTTCTGTTTGCTAAATTGTTAGACAATAAGCAATGTTCTCTCATACATTTTTTTGCCAGATTTAACTATTTGTATCACGTGATTTGTCAAATTTCGTAACTTGAGATTTAATTCTTTAGTTTT
>Pita_unigene19461
TGATCTGTCAAAAGAAGAAACTGTGTTGTTGTCTGCAAATCACTTACAGCGGCTGCATCTCTCGTTCCAGATGACTACACCTCCTGGTGGCTTTTTTAAACCCCATCAGGCGTTCCTCAGGTTGAGACATGAAAGTAAAGTGGAACATATATTTTTACTGAAATCGTCTGGAAAGAAGTTTGAGTCATTGCTGGATTTTCTCGGCCTGGTTGAAAATTTTTACTACCTTTCTGGGGCATATACCATTGAGCTTGCTGTGGGTGATTCAACTATGGAAAATTCATTTTTAAAGTTGTTGGGCTATCTGGAGCTGGACTTACCAGAGGCTCCAGAAAATGCAGCTCGTCCTCGACCAGCAGCTATTGATATTGCTTCAAGATTCGCACCTGCAGCTGAGATAACACATATTTTCCGGACACCTGAAGAGCTTCCTCCATCTGAGCTCTCTTATGCATTTTTGACTCTTACTTTATTGCCTTTCCTTGGATTTCTAATTGGGCTTTGGAGTTTAGGGGTGAATTTAAAATTTTTTCCCACAGCTGGCCTGCCGTTGGTCTCAGCCATATTATTCCACAGTGGTATACTGGCGGTGCTGGTCCTATATATTCTTTTCTGGGTCAAGTTAAATCTCTTCACCACGTTGAAATATCTTGGTTTCCTTGGACTCTTTCTGGTTGCGGTGGGCCACAGTATACTGTCCCACCTGGCTTATATTTCTTCAAAAGTGAAGTCGAATTGAAGATGTTGAGATTTTTTCTTTGTGCCAGATCTGGCCACAGTTACAATTTTGTTAGATCAAAAGGATAAATCCAGCGTAAATGCAAATTTCAGATTCTCTTGTTTTGATGAGAAAAGCACATTAATGTAAGTGATATATTTGCAAAAAAGGTGAAAACGTTGAGGAGCAATAAGCTTGTGAATTTTATGTGCTGCAGTGGTTTATGCATTTCAAATGCAAATATAATTAGTTTAATGAGAAAACACATGGAATGATGAGGCATTCTGGTATGCAATAATGTTTTGGTTAATAGATTGTGGATTAGAAACAAAATGCCACGAAGATACTAGCGGTGCACAGTATCAACGATGCATTATTATATAGACAATTCGATGTCTCCGTAAAAATGTCAATGAAAGTTATTAAGCTCACATCATTTAATGACTTATTGGAGTAAAACAATGCAATGTACGTATTTTTCAACAGAAAACTTATTTTAGAATAACATTTGACATGCAAAAA
>Pita_unigene56340
GGCCATTACGGCCGGGGattAAGAAGTCAATTGAGCGAACCCTTTTACGTTTATCTCgAGTCAcGCAAATGtGACAAatcGGATACagAGAGCGCTGCCAAAGAAGAGGGAAGAACAAAGATGTTCCGAACGCGTaTaTTTTCCTTTGCATTTGGATTTTCAGTTACAGGCGCTGCCATTGCGCACTTCGTATGGAGGGATTTGTGGTCTAGCCATGCGGCCGTTTCATTgCAGACACGAGAGTATTACGATGCCcTAGAAAGACGAATAGCACGGTTGGAATCTGAAgCATTACagGGGAATGAGGAGTTTCGACTTGCAGTTGAGGCGGAACAGAGCTAACCGAACACATAACCTAAGATATCGCACAATtCATGTCACTGCTTGAGTATTGTTgCAAGTATAGTGTGAAATAAAaTTCCAATAGAATACCTATATTATTCAATGCAATTCTTAATGCTTTATATTcGGGTTTTGGATATGTTAATTTAAACATAAAGATTGtAAAATTTTGTTTGAAATTTTCGTACGGGCAAGCTTGCTGCATGCAAAGCATTGGTTATGTTCCAtTTTATGCCTTTTGCCTCCCATTTGTTTATACATGAATCGTATTTTAAGGAGCCTTCTTA
>Pita_unigene59947
AAACCTCGGGTTTATATAATTTTCAATTGTCAATGGTAGCGGAGTCCTACTACCTGGAGGGAGTGTCGTAGAGGGTTTGTGCGCTTTTGTTTCGATTGAACCCTCCATATTTATTTGTTTCATCTTATTATTGGTAACCACGATCAATTCCTCCCATTCGATTCTGCAGCCATTTTGTTGGAAGGAAGCATTCAGGAAATTGAGTTGCGGGGTAAGCGATCCCAGGTTTGTGGGACGCGATGGCGATGCAAGCAGGAGTTGCGACATCTAAGGTTCTTGTTCTGGTGGGCGCAGGACTTACAGGATCTGTTCTTATAAGGAGTGGTCGTTTGTCAGATATCATTTCAGAGCTTCAGGGATTGCTAAAGGGGATAGATGAAACAGGAGAGTCGAGCTCTGGTACTGAGAGCACTGCTGTTCTTGCAGCTCAGATACGCCGTTTGGCACAAGAAGTAAGGCAGCTGGCATCTTCCAGACCAATAACAGTTTTGAATGGGAACACTAGCCAAAGTGGTAATGCTGCATCTCTTTTGATGCCAGTAGCTGCTCTGGGAGCAATGGGTTACTGCTATATGTGGTGGAAAGGATGGTCCTTTTCGGATCTCATGTATGTTACCAAACGTAATATGACAAATGCTGTTGCAAGTGTGACGAAGCAATTGGATCAAGTTTCGGCAGCTCTTGCTGCCACAAAGAGACACCTGACCCAGAGAATTGAATGCTTAGATGGAAAGATGGATGAGCAGAAGGAAATATCTAAATTAATTAAGAATGAGGTATCTGAAGTCCGCGAAGACCTTTCACAGATTGGATTTGACATAGATGCAATTCAAAAAATGGTCTCTGGACTGGAGGGGAAGATTGTGTCACTGGAAGATAAACAGGATTTTGCAAATGCTGGTGTGTGGTATTTATGCCAATTTGTTGGAGGAACAAAAGATGGACGCATGGCAGAACTGCTACAGGATTTCCCTGCAAAGGCTCGGTTAGAACGCACAGCTTCAACATTTACCGAGGGTAAAAGCTTAAAGGGCCTTCAACACATTGCAGATACAATCCAGTCTGGAAGCATTGCAAAAACCAAAATAAAAGAACTTTTACAGGATGATGTAGATGTTGTTGCTTCCAAAACCAATGCCCCGAAGGGACCTACCAAAATACACAGATCATTTACAGCTCGCTTCTCTTCAAGCAGGACCATATCTCTGGAAGAATGATGCAAATTGCCTCCTTGATACTTGAAGACATAATTTTTTGTACTTCAGTCTTGTTTTGTAGAGGTATATTTCAAACTGAATAAATGGCAAAAAATGACAGTAATCAGTAATTTGGTGCATTTTGAAATGACCGAGGCCATCAATAATTTTGGTACATAAACATCCAATCATGGCATTCATATTGAAGGTATTCCCAAGTTGTGTTGTGTATTTCATTGTTGGATTTTGTAAAATTTGACACTGATTGTGTATTTTGTATTCATCCAACTGGGCCTTGTTTAATGTGCCTGTTTGCTTGAAATACATGGTGGCGACTCTCCTGGCTGGTCTGAGCTGAGGCCATGAAGAGTTTTACATTTTTGAAATGTAATCTCTTTTCACGATGTCGACCTGTTGACATATCTCGGAATTGCGGTCTTTCCGTGTAAATGTGTTCAAACTCTATTAAATAGAAGTCACACAAGTATTTTTCGATATCTATATTTCTGTTCAATAAAAGAGTTATTTTAATCCTGTGG
>Pita_unigene61442
ATAGTGATTTCAATTCAGTGTCGAGGAATTTTTTGCAACGTCTGCGTGAAGCGTTTTCTCAACAAATTTGTTTCAGGTGTTTTTGTTCATTAATTTTAGATTTCAAGATGCAGATATTCGTGAAGACATTGACCGGAAAGACCATAACTCTTGAAGTGGAGAGCTCAGATACTATTGACAATGTTAAGGCAAAGATTCAGGACAAGGAGGGAATTCCTCCCGATCAGCAGAGGCTCATTTTTGCTGGCAAACAACTTGAGGATGGCCGAACCCTCGCAGATTATAACATTCAGAAGGAATCTACTCTTCACCTTGTTCTCCGTCTCAGAGGGGGAATGCAGATCTTTGTCAAAACCCTCACTGGCAAGACCATTACTCTGGAAGTCGAAAGCTCTGACACAATTGACAATGTCAAAGCTAAAATTCAAGACAAGGAAGGGATTCCACCCGACCAGCAGAGGCTGATATTTGCCGGAAAACAACTGGAGGACGGTCGCACTCTTGCCGATTACAACATCCAGAAAGAATCGACTCTTCACCTTGTTCTCCGTCTTAGAGGAGGGATGCAAATCTTTGTCAAAACCCTGACCGGGAAGACAATCACTCTTGAAGTTGAGAGCTCAGACACTATTGATAACGTGAAGGCCAAGATCCAGGACAAAGAGGGGATTCCTCCTGATCAGCAGAGATTGATCTTTGCTGGGAAGCAACTTGAAGATGGGAGGACTCTAGCCGACTACAACATTCAAAAGGAATCTACACTGCATCTTGTTCTTCGCCTCCGTGGTGGTATGCAGATATTTGTGAAGACGTTGACAGGCAAGACCATCACACTTGAGGTTGAGAGCTCTGATACGATTGATAACGTGAAGGCTAAAATTCAAGACAAGGAAGGTATTCCTCCTGATCAGCAGAGGCTCATTTTTGCCGGAAAGCAGCTCGAGGATGGCCGAACCCTCGCCGATTATAACATTCAGAAGGAATCCACCCTGCACCTTGTCCTGCGTCTGCGTGGTGGCCTTTGAGATTGTTGGAATGTATTTCAATTAACGTTAAAGCGTTTGCCCGTAAATAGGTCGTCTTTTATTGGTTTTAGATGCTTGGCTTCGTACTCTGACTCTTTTATTCGATTTAGATGTTTGGCTTGGTACTCTGTTTTGTTAGATATTCCATTAGAGAGACAGGGCTCTGTTAATGGTACGTGTTTTATGCGTTCCTTAAGAGTATCTGAATGAAATAAAAGCCGTGTGT
>Pita_unigene47354
GAATTTTGCATCAAGTGGATTGACAGTACATTCGAATAAAAAGTAATTTAGCTTCTAATATGATTATTTAGTACAAATAAATTAGTTACCAATTACAAACAATTAAGAGATATTCTTTCATCACATCGACCTGGAAACATGTAGATAATCTCTTTAATAAAGGCAGTAATCCATTACATGCTCAAATAACATAAAGCCGTTGCCTGCTCATAGGATATGTTATACCCTTGGCCTGCAAAAGAATATCACTTCTGTGCCAGAGGACATGAAAGCAATACTCAACTCAATAATGTATTCAAGGGTCACTGGGTGGTAGCTTGGTCAGTACAGAGTGTTCTGGCTTATGATCACACTCGAAATCAAGATGAACAAATGCACGCTCAACTTCCGGAAGATTCTCAATCTTAATTTGCAACGTCTCTCCTATTGTGTGAGCGACTTTCAAAGGCAAATCCTCTGGTAACTCTATATCAACCTCTACAAAGTATAAGACACCAAAAGTGTACGCCCGGACTGTATCTACGCGCTGAATTAAAGGATCATGCTTTATAACCAAGTAAGTCAATTTTTGTAACATTTCAGGAGGTGCTGTTTGTCCAACCAGGGATGCTGCATTTTCAAAAACAGTTGTAGACCAATTAATTATAGTATAAAGAGCCAGAGCAATTGCACCAGCCGGGTCAATCCACCAGAAGAATTTGTCGCCAAGAACAGCTGCAGCTAAACCAACTACATTGGTGACAACATCAAAATAGTGATCCTTTGCATAAGCTCGGACTATCTCACTTCTAGAGGTTCTACAGTACAACCAAAGAGCTAATTTTACTCCAGTTGCGGACAACATAATGCTATATAGCCACTCTAACTGTAAGTTTGACATCTTGGTAGAACCTTTATCTTCAATCAACTGCCTAACAGCTACAATCAGCACCTGGAATCCTAGAGTTGCCATTATGGCAGCAAATATAATAATGCCAACAGGCTGTACCCGTAGTTTCCCAATTGGATACTTGTAGATGTTTATATTCTTCATTGACAGGTGAGTGAACCAGAGAATCCCTCCTGCCATCAGATCTAACAAGGAGTCCAGTGTTGATGCTGCAATAGCTATGGATCCACTCTCAACCGTTGCATAGATCTTCAAAGCCAACAAAAGTACATTGGAAAAATTGGATACATTCACTGCGATATTCACTGCAGATTCATGTTGTAATTCCTGATCATGTTGTTCCTCAAGCAATTCCTCAAGCGGGTCTTCATTATTACACAATTTATCAACCTCCTCAAACGATTCCAAAGTCGCAACCTGCTTCTCATAGTATTCTTTCTCCCCTCTGGTCAGTCGTTGGCTTCGAGGTGCATCAAGTTCATCGTATCTCGACACGTAAAGTCCCGGCAATTTCTCCAAAAGATTATCACGCTTACTGCATAAGGACCTCTTACTGTCAGGACAATCTGCCGACTCTATGTCTATCCCGTCTTCTATCAGAGGACGAGTATTGGAGTCTCCCATTTCTCAATTTCTTCACAAATCCAACAAAGAAGGGTGTCTGGAGTCTTCTATAGCAGGGGCTTGTCGCTATTTCTGGGACGAGGATCCCAGCTTTCTATGGTTGCTGCCTGTGGCGAGATATTTCTTAGATTTAATCGACTCCTTGGCTTCACAGTTTAAGCTGGTGATCACAGGCGAAGGGCCTGGACAGAGCGACCAGAGGGGTATAGATTCCCTTTTGGCCTCTGCAGCCCCTTCTCTTGCATTTTGTCTTGGTGGAAGAAACTAATCCGTTGAAAAGGAGGTTGTATGCCCGGATAGCCACGTCGACAGGTCAGTCTAAGATCCAGAGTTTATAGCATCAAATCAGATTCAATTTTGGTTTAGGCTCTGCTTAACGGTCCGAACGATTTTATCGCCATTAACCATCCTGACTTGGAGGTCCGACCTTGACTTGAAGCTCCTTATTGACCCTCGGAATTTAATCAACAGATCTGAGGATGAGCTCTCCAGTCTATGTCAGCAACCGGAGGAATTGCAATTCTGTTTTGGTCAAAGTAAATCCCGTCCTTCCTCAGTCCTATCTAGTTTGCTGTCCCTCCTTCAATGAAACTGGCATCCGTGAGATAGGTATAACTCAGGGTGATACTACCTTTCAATGTACAAAATAGTACGTATTTGTTAAATGAATTCAGCATCTTTAAAAACCCTTGAAACACTTGTGAAAATCACAAAGCTCAAATTTACATCTCACTGTGAAACTAAATGTTTGGAAAGTGTTTACTTCTAGTTATGCCTGTGAGATGGGTATAGTTCATGATGATACTGCCTTTCAATGTGCAAAATAGTATGTGTTTGTCCTTAAAAACCCTAATTTTGATGGTGAAAGCTCAAACCCTAAAACATTCTGATTGTGAAAATCACAAAGCTCAAATTTACATCTCACTGTGAAACTAAAT
>Pita_unigene43556
TTACGACAGCCCTAGGCTTGGAGGTAATGTATCTCTGGAGTCTTCGGATGCTATACAGCTGGTCCTTCGGCCTCGGGATGTTGCTCCTCATCCACAGTTTCTTGGCGTTGTGTTGTATGGGACGATGGTGGGTAATCTCTCGGATCTATGCATTTGTCGTCGCTTCAATGTCATCACATTTCCTCCTTCCTGGTTCATTCATTCTACATTCGGATTCTTCAGCGTTTCTATTTGACTCCCTGCTACGAGGAGGGTTTCCATACATATCCATATCCAAGAAATCTGGAGGGTTTCATTATCGTTCAAGATTTGGAGTAAAGGTCAGATCTTAATCCCCCTACTCAGCTAACAGAGTTTGGCGGAGAATGGCCAAGTCTAACTACCAGGTATTGAGTTTTCGCCCAACTATATTTCATCTGGTTTTTGCATAGTAGGGTTTTGGTTTCATGGAAATGAAATTCCTTTGCGGAAGAAACTATTAGCTCGGCCTGGAATGTGATATTTAGATTATCCTCTAGTTGTAAGAGTTTTACTGTATTAAGAGCTTGTTGGTTTTATATTAAGAGCTCATTGGTTTTATATTAAGAGCTTGCTGGTTTTCGAGTTATCCTAGACGTTTATGGTTGTAATAAGTTCTGAATGAAAACCCTTAGTTGGCAGCTAGAACCCTGGCCCAGACTTGGTTCTCTCCTTTCTTGGTAACGGCCTCATACAAGGTTACTGCTTTTGATGAGGAGGCACACCTTTGGTTTCTATGTGGTCGGCTTTCTTGGAAGAGAATAAAATTCTTGTTTAAGTGTTATTGAATTTTCCAGAATGAACTCTCGGTGTAATTATTGTTGGTATAAAGTTTATGTTTAATCCTCTTAACCAGGGGTTAAGGGTCTGTTCTACTTATAACTCGCATTCGCATATAAATTTATGAGTCCGGACATGCGTTAACAAGATTGTTTAAAT
>Pita_unigene8795
AAGGAAGCTTCTGGACAAGATGAATATGATCAAATTTACTAGGTTTTAGTGACTACAGAAATTCCATAATCACTACTGCGAATATTGTTACAGAACAAACAGTTACAATTAGTTACATACTCTGAAATTTGTAAATAACTGACGTTTCTTGCTCTTTAAACGAATTCCCAATGCCTCGGCTAATTTAATAATACTGATATTAGAAGAAACTTTCAAACTGAAACATTTCTATAGGTATATTATCATCCAAAATCATTCGTACAGATAACATATCCCTTTTATGGCAAGTATCTCTTGTCTACTTCATCTACATTAAGCTGCACTACCGTTACCACGGGAGGGTACATGCAATATTGCTTTCCTAATGGGTTGCATACTTTCTAGAAGATAGGATAGCCCTGTCAGTACATGTGATCTACTAGCAGGTGTGCCTGTCTTAGCCAGAGCAGTTCCGTAGGTATCTAGCAAAACAAAGCACGGCACATACTTGATGTCGTAGTGCAGAACCTCTGGTAACCATGCCCTGTTGTCGACGTCTACCATAACGATGTTGAGCCATTCAGCATTCCTGGCCTCTACCTCCATCACAACCTTCGCCAATGAAGCACAGAGCCTGCATTAGGGCGAATAAAATTGAATGAGCGTAGCCTCCTTTTTGGTAGTTAGAGCTAACGCCAATGCCCGCTCTTCTGCATCATCTGGAGCTGAGCGTTGCAGTTTCTTAATCTTATTATTGCTAGTAGCATAACTGTGTGGCCTGTGATGGGTAATAAAACCTTTAATGATCCGACCTACATTGCCGAAACCCTGAAATAGCCACGGTATCTCCAGGCGACATCCTTTCCCCTCCTCTTTTTTCTCCCATGCCCATTTCACACATATGTCTATTCCCTTCTTGTCCATCTCAAAGCAAGCTCAAATGATTTATTACGGCGAAGGCGTTTTCAGGGAACCGGGATTTCTGGAAATTTTGACGTCCCGAAACCTGTCTATAAACACCTAGTTTTGGTAAACGGCTGCAAACGTACCACTAACAGTTTCTAATGGCACGAGTTGGATAACGGTACGCCGCCTCCTGTTGAGTGTCCTTATTTCCTGGGATAGGTAGAGGGTTATTTGGGTATGCAGATAGAGGGCTATTTGGTGTATGCCTTCAGATACTCACCAGGAGCATGGCAATCCAGCCTTGGATCACAAAACTTGGCTCAAAGACTTTTGCTCTTCCGAATATCTGTCCGCAGAGCGTTGGATTTCCTTTAGTTCGAGGCAATCACTTCTCTCTACGGTCGGTTGTGATCCACCCTTTAGCACCTTCGGAAATGTCAGCCTGAATTGAGTATCCCCTCATCCTACCGTCA
>Pita_unigene45111
GTTCTAAATTACTTAACGCTGAATACAACATAAAGGCATGGCATCAACGAATTCAATACCATTGCTTTCAACGGCTTTGCTCATAATCTATACATCTTATGCCATTAAAAGATCATATACCGAAACAAATAATTCATGAAAATCCATAGTCAAAGGCACTGATAAGGAAAAACACAGTCAGTATCATTGTTCTAAATTACTTAACACAGAACCTAAAGGCATGGCATCAACACATTCAACACCATTGCTTTTAACGGCTTTGCTCATAGTCTATAGTATATACATCTTATGCCATAGATAGATCATATACACGGACTTGCATACATCTAGGACGCAGACATGCCTTCCTTCATCAAATTCAGTTCATGTACTGTGTTTCCTTGGACATCATAGAACACAGCGTGCAACAATGTTGCCTGAATTTGCAGAGACATAAAACCCTGGCCATTGTGAAAGAACTGCAAACCCTCCTTGTTCGCCCCTTCTTTCATTCCTCTCCAAGATTTAGACCCCGCTCCGCTTGTCAAAAGCTGTAGAGGGCTGTTAACGCTGCTAATATGCTCCAAACAGTGGTCATGCCCATTGACATAGAGGTCGACTCCATAAGCTTCAATAATGGGCAATAGCTGTGGAAACAGTTCCTCTGTGTCGCCATGTGAGCCAACGCTGCGAATAGTATGATGACCAATCACTATTTTCCATGTTGCAGTCGAAGCCTCCAAAGCCACTGACAGGTCCTGTAACTGCTGGTGCAAATACTTTTCTCGAGGAAGAACCCCTCTCCAATCATATGTATTTTTACTTGGCTTCCAATAGTGATCAACAAACGGGGTTGTGTCCACGAAGAAAAGGTCTGCACTGCCTCCAACGGACTGAAGGCCATGTGTGCAAAAGGTGTACTTGAGAATGAAGGATCTCTCACACTGCCAGCGCTGATCTTTGCTTCTCAGAGAAGGGCTGAGTTGAGCTAAGGCATCCCCTCGGTAATCATGGTTTCCTAACACACTATACCATGGCGTTTGCAAGCTTTTGGCTGTGTAGATTCCAGAAAACGATTCCTCAAAACTTGGGTCGTCTGTGCCAGTCAATCCATTCTCATAAAAATTATCACCAGTAGAAATGACGAAATCGATGCCCAGCTCTTCTCCTATTCTTCCCATCTGAGTGGCCACTTCAGACTGGTTGTAAAGCCCTTTTCTGCCCCAATCTCCAACTACCAAAAAATTAAGAGAAGTTCCAGTTTTCTTTACAGATCGAACATCTTGCAGAGAACTGTAGGATTTGTCTGCTAAAAGGCACAAGAAAACTATAGTCATCCATACCCTTGACCATGACCATGGCCATCCCTCAGTTCTGGTGACTAAATTCTGCATCTTTGCAGGTTTGGCCATTCCCAACCCTGTCAACAATTGCAGAAAGACAAAGAGGGATAACCAAAAGAAAATCACAGAGTAATAAGCAGGCAAAAGTAGGATGAAAAAGGGTTAATGATGATGCTGAGCTGCTTTGAATTTCTATCACACCGTGGCAATAATTCAAGCTTTTGTATTGCCCTCCTGCCCCACGTTGTCTCAGAGCCCACCAACTTTTACAGCTATCACATGTATTATTGAAGCCTTCTCATGCAGGACATTGATGAAAATGACTTGAAAATGACTTCTCACTGGTTACACAGTTTTTATATTGAAAGTAAG
>Pita_unigene62849
ACCGGCATTTTGTTAGCTGAAAATTTGATCTCTTCCTAGGACGACGAAGGAAACCAGAGGCGTATCTGCGTTCATTAATCTGGATTCATTTGTAATTAAAAAGCGTACAGCTCTGGTTGCCTAAAGTTTGCAGACGCTAGTTTTCTGCAAAACGTTGGAATCAATCGATCCGACAAGCGATCAATTAAGAAAGATCAGTATTTGACGCGAGTATTGATCTTATTGGCAATGACTTCTTCAATGGAAACGCAAGCATTTCCACCGGTGAGCATTTTACTTTCAGGTCTAATCGGTGGGTTATCGGTAGCATTATTTTTCGCTTTCTATCTCAGAAGAAAACGCAATGAAGTGAAGGCGGCGGTGGCCCAATTGCCTCCGGAGGTCACCAATAATGACAGAGCTTCCAGGCCTTCAACCCACGCCAAGAACAAATCTCATTCTCACTCCAAGCCTCATGCTTCTGCTGCTGACAAGGGGCGACGTCACCACCCCCTGGATCTGAACACGCTGAAGGGACATGGTGATGCAGTTACATGGCTCTGTTTCACATCAGATGGCCGAAGTTTGGCAACAGCTTGTGCAGACAGGGTAGTGAGGGTCTTCAAATTGGATGATGCTTCAAGCAAAAGCTTCAAATTTTTACGGATCAACATGCCAAGTGGAAGTCATCCTGTAGCTGTTGCATTTTGCAAGGAAGCATCACAACTAGTTGTCGGAGCACATAATATTTCTGGATCATCCTTATACATGTATGCAGAGGCATCAGGCAAACCATCTGAAGAAGCAAATCAGCAATCCAAACTACCCCTGCCTGAACTGAAATGGGAGAAGGACCAAGTGCATGACAAAAAGGGAATCTTAACTCTTTTTGGCACTTCTGCAACATATGGCAGTGCTGATGGCAGTACAATCATTGCTTCATGCTCTGAAGGTACAGACATCAAACTTTGGCAAGGAGAGAATGGAAAATTCTTGGGAGCTACGGACACAAATCAGTTGAAAAATAACATGGCTGTTCTTTCACCAAATGGGCGCTTTGTGGCTGCTGCAGCTTTTACGGCAGATGTGAAGGTGTGGGAAATCGTTTATGGGAAGGATGGCTCAGTCAAAGAGGTTGTGAGGGTTATGCAGCTTAAAGGTCACAAGAGCGCAGTGACATGGCTTTGCTTCACATCAGATTCAGAAAGGATTCTGACTGCATCAAAGGATGGTTCAATGAGAATATGGAACATTAATGTTCGATACCATCTTGATGAAGATCCCAAGTGTTTGAAGGTGTTTCCAATACCGTTGCAAAATGAAAAGGGTTTAGTGCTGCATTATGACCGAATGGCCCTCTCACCAGATGATAAGGTCATTGCTGTGACACATGGTTCTATGTTACAATGGTTAAGTTTTGAGACTGGAGAAATTCTTGATACAGCAGATAAAGCTCATGATGGGGATATCACATGTATGGCTTGGGCACCTCAGCCTCTTGCAACAGAAAATGGTCTCGCAACAATTTTAGCTACAGCCAGCAATGACAAAAAAGTGAAGTTTTGGACTGCCCCTAAATTTCCTTTACATTGAAATTGGTCCGTGTTTTACTAACAGCCATTGCTCAGGTCCTTGTATATTCGTCACTCATCACCAATTTGTATCGCGTGAATGATATGAGAGATGTTCATTAACGAGTTTTACTGAGAAGCATATGCATTTACAGCATGAAAGATACGGTTATCAAATCAATTTTAGGAAATTGTTGGAAGAGGGTTTTTTATGGATATAATTAAGAATAGACATTTCTCATGAGATGTAATAGTGCTTAGCATGCACTATTTGCCGCTGTAAGAATAAGAATTTTGTGATAGTTTTCAACACATACTCTCATCTTTCTTCATTTTAGCATGCGATACGTGGATACAATTTTGTTAGTATTATTTTTACCTTTTTCTATCAAACGAAAATGCTTTATGTGC
>Pita_unigene58682
TGGATCGAATAGATAATCCTCAGTTTGAGGGCTACAAATTTGATCCAGCGGGAGAATATGTCCGTCGCTGGCTTCCAGAGTTGGCTAGATTGCCCACACAGTGGATTCATCATCCATGGGATGCACCACAAGCTGTTCTTCAGTCTGCTGGAGTTGAACTGGGTTCCAACTATCCCCTACCCATTGTAGAGATATCGACAGCTAAAGAGCGCTTGCAAGATGCCCTTTCAGAAATGTGGCAACGTGAAGCAGCTGCTAGAGCTTCTTTGGAAAATGGCACTGAAGAAGGTTTGGGAGAATCATTGGAAAATGCCAATGCCTCATTGTCAGAAAATATGGATGTTGACAGAGAGCCAGTTCGAGACAACACAGGTTTTGCAGCAAGGTCACAAGATGACCAATTGGTGCCAAGTATAAGCAATATGGTGCACAGGGCAGATGTAACTTATACTTTGAGTCAGGCTGCATCTTCTGCTCGATCTGAACAAGCAGAGGTACCTTCTAATAGAGATTCAGGAACAGCTTCTGCAGCTTCATCTCAACAATTTTTAGGACAGTCCACTTGGTCCATGACAAGGGGTTTAATTGAAGATCTACCAAATGTGATTAGTCATTATCCCCAAATGCAAGCCCTAGATGAACAGAGTGAATCTCATTCAACTGCAGATTCTTCTAGTATCTTGAGAATGCGAGATGATACAAGTAGTGGAGGCATTGTACCTGTCTGGTCGCAGTCTTTATCAGGACATTCACAGCAGTTCCCAGAGGAAGGAACTGTTCCTGGAACAGCTGAATCTAGTCTTCAGCAACAATTACACAATCATTCAATGGGAACCTGGAGACATGGGCATAATCAAGGCAGCTTCACAATCATGCTAGACCAAGGAGCTAGGAGCTAGAGAATGTAGTACAGTCCAATGATGTAGTGTAGTTTTGATATCCTTGTCGAGAACTGCAATGGCTGTTGAAATTCCCTATGCTTGAATTGCTAGGAAGATAAGGTTTGCAGTGTAAAGTAAGTTCTATTGTTTACAAAGGGGAGGAAATACTAGCAAAGCTTGCAGTCTAGATTGTCTTCGTATATTGAGGAGTTTTAAGCCTTATTCAAGCGCAGCGTATACTTGTCTACGTATATCAGACTCTAAATGTTAGTTTAGTCGCAACCTTCTCCAGAGATGAAGACTGCTGTAATATATTATTTTATCATGTATTATTTGTAAAGTTGTCTATTAGCATTTTAGCCAGTCAACGAAAAAGTTGGTAGATTTTATTTTGAAAAGAGTACAAATTCTGCTGTAATTATCATTGCAATCAATTTTTGTAAGTTTGATCTGCACAAATATTCTCTCTGAATTTCCATGCCTTTCAT
>Pita_unigene60130
ACATCAGCAGTGCTCTGCAAAGTTCGTAATCCGACCTGCATCGATGGAGGTAAAATTAATTAATTGCTGCATCCATGAAGTAGACAGTAATTTAAAGGAGTGCAAAAGCTACGGAAACAGGTTTTCGTTCGTTCTCCATTAAGAGATATAGAGGTCGAGACGGCTTTCAAAGGCTGCAATTTCAACCTCGCGATTTGTTCCTTTGAGCCTTTTTTTCACAGTTACGGGCTCTGTAACAGAGGAATTTCGTTCTTTATAGTGAAACTAGCAGTTCTTTGAGGAATTGAATTCTCAAGCATTACAAGGGAGGGAGATGAACACACATAGAGATGATGAAGGCAAAGCTTCCAAGGGAGCATTAAGAAGACTGAAAAAGTTGCAATCTCAACCAGATAATCAATTTTGCGCAGATTGCGGTGCTGCCAATCCCAAATGGGCATCAGCAAATATTGGAGTTTTCATATGCATAAAGTGCTCAGGCGTGCATCGAAGTCTTGGGGTGCATATATCAAAGGTATTGTCAGTGACTCTAGACAACTGGACAGATGACGAAGTTGATTCTATGGTTGATGTTGGTGGAAATGCTGCTGCCAATGCAATATATGAAGCTTTTCTACCTGAAACTTCTCAAAAGCCTGGACCAGAAGCATCTTCTGAAGAGCGGTCATATTTTATCAGGCAGAAGTATGAGCTGCAAGAGTTTTTAAAGCCCAGCCTCCGAATCGCTTCTTCTGTTTCATCAAATATAAACTCATCCTTTTCTTCAAACATGAGCTCATCTTTTCAATCTAAGCCTTCTAGCAATAACTTGAACCCTGGACTAGGGAAAAAACTCTCAAGCAAGATATGCCAAGATGTTGGTATGACGGAGTTTGTGGGTTTGCTAAAGGTCAAAGTTGTGAAAGGAACAAAATTAGCTGTCCGGGATGTGCTGAGCAGTGATCCCTATGTTATTCTGACTCTTGGGAAGCAAACAGTGAAGACACGGGTCATAGCGAGCAATTTAAACCCTGTTTGGAATGAGGAGCTCATGCTTTCTGTTCCACCTTCTTCCTCTTCCCTCAAAGTGCAAGTCTTTGATAAAGACACCTTCTCAGCAGACGATAGCATGGGTGAAGCCGAGGTTGCTATCCAACCACTGATTTCTGCTGCAAGTGCATTTGGAAACATTGGTATATCGGGAAACATGCAGATAGGAAAATGGCTGGCCACCAGTGATAATGCTCTTGTAAGAGATAGTGTAATCAACCTCATTGATGGACATGTAAGACAAGATGTATTTCTAAAGCTACAAAATGTTGAATCAGGAGAATTAGACCTGGAACTCGAGTGGGTTCCTCTTGATCAGTGAATGAAGTGTTGAATGCTTAGTGCTTTTGATATTTCTAACTGGGCTTGTACATTTCCTTGAAAGCATCTTCCATGATGGACAGCTAATGTTTTACATGGACTATGTTGTTCACTGTCCAGTTTCTGGACGTTATGCTGTGGCAGAAACTCAGGGATTTCAGGAAACTTTTTATTCTAATCTTTGTGTGAAATCTTAGCAGCATATTTGCTACACGTGAGTGTTTGAAGTTACCATGTTTGGCTTGTGTTTGAGGTTGAATGATTAGTAATATGTCCAAATGTGGTGAAGATTTGGGATTCAGAGACTGAAAAAAATAAGACTAGTTACTGGTAGCAACCATTTAATGAGCGAACTGTTACAAGTGGAGATTCAAATATTACCTGAATTTGATCAATATTAAGGCCTCTCCTGTATGGATAGAAGCCATTCAAATACATAATTAGACTTTTCAATTGAGTGACATGAAATAACTGCCAGGTAACAACTCTTGTTTCACTCTATTGCATGGTGAACAAATCCATTGGTTCTTCAATGAGATAAGAAGAATTTCAACCCATGTGCTCCAGAATTTATTTAGAAAGTGAGTTTTTTGAGCTTGAAAGCATCCCATAAGATATTTGGAAAGGTTT
>Pita_unigene43154
CTTCACTTCAGGATTCTTGATAGATGGATCTTTTTACAATAGGAGATAATTTACAAAAAAAAATCCTTGTAAGAGAAGTCACTATTTACATTTACACTGATAGACTTCACTTCAAAATGCTTGATAGAGACAGATATATATACAAAAAACTCATTACATGCGATATATGTACAAAAGATCCTCAAAGGGAATAAGGATAAAAGAAGTATCCATCTACATTGGATATGTGAAAGATAAATGTGTTTGTCTAGAGATTTAGTTGCAGAAGCGAGATCATCATCTTAGTCTGCTCAACTGGAACTTGAAGACTTTTCAATAGCTGTAATCTTTCCCATTTTAGCTTAGGTCTGCGTGAGTAATTCTCGTCTTTCTTAATGATTCCTCCTGGTTCACTCTGGTCCACGCATATAGTCCAGCACATCAAAAAGAAATAAACACAACACTTATGATATTTCCAAAGGTCTAAATGTTGCCATGAGGACTAGATTGCCTTTGAAACTATGGATAACTGTGCAAAGGCAACTAGTTAGTTGGAATGATGTACTCCATGGATGCATAGTTTTTGGAAGAAATGGGCCATGACTGCAAAGTCGTTTTATCCCGTCCATCAGGAATCTCTCCACCATAAATGCACGTGATAAGCTGAAAATAAAAGCTTCTCTTGATCTGTTGCCAATCTATGATTTACATCTTTGCTGTGTAGGTAGGCTGTCTTCCTGATCTCTAGCAGCGTATGACTCAATCCCTTGCTGTCTTTGCTGACTTGGTAGGATGTCTTCTTGATCTCTTGCCAGCACATGAGTCAATCCCTTGCTGTCTAGGAAAGATATCAAGCATCCAGCCAATCCAGGCTAAAGTGTGCGTCTACAATTTCAACTCTAAGCTCCGGGAGAGCAGAGCTCTTGACA
>Pita_unigene12616
CTCAGTCTTAACAAAGTGAAATCAATTGAGCCAAAAATTTGCGTTGTGTACATGGGATGTAAACGACCAGATAGAGAACCCTGCTTGCCAATACATTTCCAAAGGGGGCCAGAAAGCAAACCCTGCTAGCAAACCCTTCACAACTCTTTAGTTCTTTTATTTTGCCAGTTGACATTTATTTGTCCTGGAAAATTTCAATTATTTTTTTAGCTTCAGTACTATTTATTTTTCATTGAATAACTTGCAAGCTTTCTTTTTGAATTTTTAAGAAAATTTTCCTCTTAAATAAGAATTCAATAGAATCACTTTGCACTGGAAGCATCTACCTGCAAACATGATCAAAACATTTCTAAACATTCTTACAAATACTACATATGCATGCTCAAAGAAATTTTACCATTCAAAACTTATGCTGCGTTCATTCTTAAAATAAGCAGGCAAAATGACAATGAGCAAGTTATGTTTGCAAATTTTGGGGCCTCTTTAAAGATCGTGCACTCAGCCTCGTCCGTTACAAATTTCAATCCGTCCATGAGGAAACAGAGAAACCAATTATCATGACCACTCACTATTTATTCTGGCCATGAATATTACTCCATAAATCAGTTTGGCCAACAACAATATTTTGTGTCGCAAGAAATGCTTCAGCGTTAGTACTCTGTTCTATATGCTGGGGCAGCCATAGTTGTGAGAACATCACTCACTGAGGCCATAGCACTTAAGGCAGCTTTTAGAACCTCCTCTGGGCATCCAGGTTTCACCATATCCCTCACCTTGTCGAGATAACTTCTCAACAGTTGAATCCGACCAATATAATCCTGGTCTTCAACAGATAAGGTTATGGTTTTTGCATTTGCCCCGGGACCCTCAAACTGAAGAGGTCCAGGATTCCTATAGATATCATCCATCAAAAATCGTGTTGCGTTGCGCATTAGCAACTCGTATGGCCTGCCCTTCAAATCCACATGAGCAGGGTGAACGGCTGGCTTTCCTATCTGAGAGGCACGTCTTCCCCGTAGCCATCTTTTCACAGTCATCATTGCCGTAATTGGGGCACCACCACATTGCCACTGGGATACAGGCTTCTTCAGGTTTGTTACAGTTGCCATGTAACCATTCAACCCAGCACCTATGAGATGATAAGCAATATGGCCAAGGGCATATGCATAGTCACAGTCAAAGTTTGATGGTAAGGATCCTCGAGCCTGATAGCCAAAGAAGTGACAAATAGCATTGAATTTCTTTCCAGTATATTGGCCAGATTTCAGTCGTTTGTTCATTTCTGTCTCCACCAACTGAGCCATAAGCTTCTCAGTTTCAATCTGGGATAGCTGTGCTGAATCGTCAGATTCAGGGTGAAGGAGAATCTGTTTCCTGATGAATGGAGGCAGAAACTCAAATAAAGCAGATGCCCATGGTGAAAGTCGCGATGAAATGTCTTCAACAGAAACACCTTGAGCATGCAGACCATGGATTTCCTGTAATAGGGCATACACTTCAGGAATATTTTCTATAAGCCCCTCAGGTAAAAGGATCACCCCATGATACTTATCTTGCTCTGCCCTGGCCTGAACTGCATCACAAATTTGTGTTGTCAAATCAAAGAGAGTCATTTTTGATGTGGCCACTTCCTCACCAAGTATTACCATGTTAGGATGTGACTGCAGGGTACACTCCAGAGCAACATGGGAGGCCTTTCTTCCCATCAGTCGAATAAAGTAATAATACTTCTCTGCAGACAATGCATCGGTGCAAACATTGCTAATAAGCTGTGCATTCACCTTACATATTGTATCAAAACCAACATCAGTTTCCACAAACTGGTTCTTCAGGTCTCCATTTAATGTTACAGGAAGTCCAATTACCTTTGTTTGACATCCTGATTCAGCAAATGTCTCAGCTAATTGGGCTGCATCAGTGTTAGATGTGACACCTCCAATGATAACAAGTCCATCCAACTTCAAAGCTTGGCATGCAGCTAATGCAGCATTCACTTGTGGAGTTGTCCTTATCTGATCTTTTGTTCTGCCAATTATATCATATCCACCTTGATTACGATAGGTCTTAAGAATATCACTTGTTATTTCAAGTGTTGTCTGAGCAAACAGACCTTCAGTGCCACCAACGAAGCCAAGTAAAGTACTCTTAGAATTATGAGATTTGACTGCATCATGTAAACCCCAGATCACATTGTGGCCACCTGGAGATTGTCGTCCAGAAAATACCACTCCCACTCTGATTGCCGGATACTCTTGAATATCGGTCTTGCCACAAACAGGTGAAAGATGTACCAACGGCTTCCCATATGTTAACGGAAATGAATGGCTGATTGCATGTGCATCAGACGGGTCTGCAGAGGTTGTTGGATCACCAAACTCTAACTTTACACGGCCCCCCTGAAGGGCTGGCGGTAACTGAGGCTGGTAGAGGCTTCGAAGCTCCTGCAAACCAGAGAGCTCTGTAGCTTCGCCGAACCCCATTGTGTGTTGGAAGCTCTGATTTCCACAGTTAGAGAAAAAAGAACTAAAATCTCCGGGACAGTGGGTTGTTCCTCTTACATGGATGGATCTACTTGAAGCTCACTTCACACCTGATGAGTGCGTCCAACAACTTCCAGGGGACCACACCTGTCACGTGATGATGGCAAACTAACTACAGTTGTGCTTATCCAATTTCCCTGGATGATTCGCCACAAACTTAACCAATATTAAATGATTACGATGAGGCGAGGTGTTCCTACAG
>Pita_unigene58263
ACTTCTGAACACAGCATGAGAAACCCATTTGCCCGTTTTCTCCATAATGCGCAGTTTCCCCTTTGAATGGTGGTGTCTATCAATCCAAACCCTCCACGCGGTTTCCGTTACAGTTGCTCTGATGTGAGGGGCTATGGTCTTGTTTTCGTCTGCAGAATGGGCTTGGCAAGGGTCTCCGAAGGGTTCTGCTATGCCATCTGGAATCTATAACACGGCCCAGCTGGTTTTCAAATGCAAACGGAGTCCCTAGGGTTCGATCTGTGCAATATTTGCTGCTGCGATGTCGCGGCGCAGAGGCTTCTTTTGACGCTGTTGTTTGCTGCGAAGGGAGAATAGTTATCTTTGACCTTCTTGAATATGGAGGGGAGAAGGATCGCAGCAAGCCCTCGACCTTGCAGTGGCCGGCGCATCGTCGCTGCCAAACGTCAACGGGTGGACGCTTCTGCTAACTGCGTGCGTAAGCTGCAAAGGCGGGAGATCGGCACCAGTGGCAACAGGGCTTTCAACATCACTAATTCCCAGGAGAAGTTTCGGAATTTTCAGTTGCAGGAGGAATTTGACACTTATGATCCCAAGGCACATTGGTTTTTGAAGCTGCAGTTCCTGAAGAAGAGGTCGAAAATCATAGAAATTGTTGCAGCACGTGATATTGTATTTGCTTTGGCCCAATCTGGTGTTTGTGCAGCGTTTAGCAGGGAGGCCAACAAGAAAATATGCTACCTGAATATAAGCCCGGATGAAGTGATACGCAGCCTCTTTTATAATAAGAACAATGATTCTCTAATCACAGTGTCAGTATATGCCTCGGATAATTTCAGTTCACTGAAATGCAGAACAACACCCATTGAGTATATCCGGAGGGGTCAACCAGATGCAGGCTTTGCCTTATTCGAGTCCGAGTCATTGAAATGGCCTGGTTTTGTAGAGTTTGATGATGTGAACGGAAAAGTTCTCACCTACTCTGCCCAGGATGGCATCTATAAGGTGTTCGACTTAAAGAACTACACATTATTGTATTCAATATCAGATGAACATGTTCAAGAGATAAAGATCAGCCCAGGGATAATGTTACTAATATTCGACAGGGCCAGTGGGCATGTTCCGTTAAAAATTTTATCTATAGAGGATGGCACTGTTTTAAAAGCATTTAATCACCTATTGCATCGCAATAAGAAGGTTGACTTTATTGAGCAGTTCAATGAGAAACTTCTCGTAAAACAAGAAAATGAGAACCTACAAATACTGGATGTTCGCAATACGCAATTGACTGAAGTAAGCAGGGCAGAGTTCTTGACTCCATCGGCGTTTATTTTTCTTTATGAGAATCAGTTATTCCTTACATTCCGCAATCGTACAGTGGCTGTATGGAATTTCAGAGGGGAGCTGGTTACCTCATTTGAGGACCACTTGCTATGGCATCCTGATTGCAATACAAATAACATTTATATTACTAGTGATCAAGATTTGATTATTTCTTACTGCAAGGCACTTCCTCTTTCTTCTGGAGCAGAAGAAAATGTTGGTTCTATAAATATAAGCAACATATTAACTGGAAAGTGCCTGGCGAAGATTCGTGCGAATGATCCAAATGTTCAGATTAGTCCTAGAAATCGCCCAAATGCCTCTACAATCAGAAGTACTGTAGAAGAAGCACTTGAAGACATCACTGCCTTATTCTACGATGAAGAGCGGAATGAAATATATACTGGCAATTGGCATGGCTTGGTTCATGTCTGGTCTAACTGACTAATGTCTGTATGTTGTGCATACCCAGTCAATCATTCACTGGATTTTATGTCAAAATCTCAAGCACTGGGGCCTGACAGTGTTGCTAATTCTTCGAGTGTTTGGATTATGCTTCTTGATAGCAAGAAATATGGAAATTTAAGATGCTTGATTAACAGTGATATAGAAAGGAGCTCGTGGCAACATAATTCAAATTATGAAAGTTTTGATTCTTCAAATGTACACGCCAAGTGTGTTTGATAGGTCAGTTGTCTGATAATATGACTCAGTGGGCAGGTGCTCAAATTGCAGAAAATTGCGATTGATGCAGTAGATAGTTTAGTCTCCTGTAAATCTGTATTCTGAATTGTAATTGACCCTTACCATGGAAGGGTCTCTAATTTAATATTTTCTTTATTTTTTGTAGAAGACTTGTTTTCTCATGTGTTTTTAAAGCTCTGCAGAACGTTGGAATCAAGCTCTAAGGATCGTAAATTTTATAAAAGGCAAAAGCTTAATCTCTGCAATGCTCAAGAGACATGCAATTGAAATACTTACCTTTATCTTACAAGTGTGATAAATGAATATATTATCACCAAATTTTTAAAGATTTAATTATTGGGGATCAC
>Pita_unigene18683
ACGAAGTAAGATTTCTGCACCAAGCCACAAAAAGAGTTCATGTCGTTCTGCATCAAATTTGTTGGCAATAAACTGTGGAAGTTGTCAGAATTTATTTGCTGAAAATTCTGTCACAAAAAACAAAAGATAGACACAAATAATTAATTGGTAGATGGGGAAGTTCTGGCTTTATCTATCATCAATGTTAGGATGGTGGAAACTGATGGAACTTCTTCTGATGGATCTCCATCTTCTCTCATGTGATTTCTACCGGAAGACTTTGTTCAATCATACTTCTTTTTAAGAGCTCTTGCCTTGTGCTTTCTCTTAAATATGTCCTGTCGAAATCTCTTGGTGTCTTTTTGGATGTCTATTCCAGGTTTCTTCTCAATCTTTTGTCTCTCAGTTTCCAATATTCTTGTTCTTTTCATGGCTGCCATAGCTGCAGCCTTATCTTCTCTCTCCTGTCTCTTGGCTTCTTCCTGTAGATCCTGTATGAGACTATCAAGCGACTTGATTTTCCTGTGTGGCCAGCGAGGGATGCCAAATTCTCTACACTTCCTTTTCAAGACTGTAAGCCCTACCTTCAAACTCCTTGAAGCTTCAGTGATTGGCACATCAAAATATTTTGCAAGATCCTTCAGTGCAATGTTGGCAACACGCTGGGTGGGTGCTCGGTGGATTTGCCTATTCTCATCTTTCTCCTCACTTGATGCCCTTCTCTTCTGACCTTTTACACCAGCACTACTGGGAAGCTCCACATTAGTTTTCTTACAGCATAACATTGATGAATCCTCAGAAGCATCATTCTTTGAACTCTGTGGTGCATGGCTGCATTCAATTGACTGGAAGACTGCCATGCCTGCTATACTTAGACTTGACTTCTGATCAGCAGTGTGGTTTTCCTTTTCAAGGCATCTTGAATTATTGCAAGTGATTAAGCTTACTTCATTTGGGTGACAAGATGAACACCCTTCCAGGTATGGGGTGATTGGTTGCCTGAGGTTAGGGATAGAATTAGGGTTATCTTCTTTGCAGATGTTTCTGATAACATAAGAGTCATCGATCTGATCGATTGGCAGAGGACATTCAACAACAATGGAGGGCCTCTCTGCATCGTCAATACAGTCCTGCACGGTTATTAAGCCAGGAATAGCAGGCCAAAAACCCTCAATGCTAAGGAAACTGGACTGCGTGTCAGGTAATGCACAGTTCAATATTTTCTCGCCCAATTTTTCCTGAGGGTGAGAAGAATCTACGGCTTGCCCGTATCTTGCAACGCGATCGAGGTCAATTGCTAGTTCTGGTATGGTATTCAGCGCAGGGTTTCTGGCTAGGTTTAGAATATTGGGAATTATGAAGTTGCCAGGGCTGAGATTGCAGTTATAATGGAGAATACAAATCCAAAGTCCGCGCTCTTCTCCTTCCTTCAGATTCGCCATGAACTCCTGTGCCTTCTCCTTTCCACAAGCATGAACAAGTGGAATATTGTCACGGCATATCTGCTAATAGGAGCTGGGGCAGAACATAAACTCTCGTTGAACAGCGGAAACGGTGCCATCTCCCAGTTGATACAGATGAATAATGTTGATAAGCTCTTCGTTCAGCAAATTCTGAAACACTGCCAAAGCACAGAGATGGAGATGAGAGCGAGAGTTCTCGGAGGGCGAGTAAGACTCCATGGCCTTGAAATGCAGGAAAAACTAAGGAAATGATGAGGTTGATGATGATAAAGTTTGGTCCACCAGAAAGAAAAAGAAATGGAGTGATTCTCCGAGTCAAGAATTATGCATTGCAATCTTGGCAATTATGCAACAGGGTAATACCAGCGCGCGGGTGACAATTCGAATGGAACCGGAATAAGGAGCTCCCCAACAATACATCGCGGCTGCAATAGCTAGTCTGTCAGGCCCCATTCCCTGCCATCAGAATCCGATATCTTGTCAGGGCTGGCAGGGAATGTCAGGATTGCCACGGAGGGTGGCGGAGAAGCGGAGAAGGAGGGTGGCGGAGCTCCAGAGAGGGTGGTGGAGGGTGAAGACATTCTCAGTGGCCGGAGCCGGACGATTTTCCGGCCGGTGCCAGAAAACGGGCCATTCTACCGCCTAGGTAGACTACTCCTTTCTACATCACACAGAGACACGTCACTTTCAGTTGCTAATTTATATCCCATCAGAACACCGACTGTAACAGAATATTAGTAACCTCTGGGTTGTAAAGAAAAGCACTGTGCACACTAATTACTGACAGCAAACCAAAATATTCCATTACAAGGAACTAATTGTTGCACAAATGGCGTGAGCAGGCTTTGCCTCCTCTGCCATGGAATTGCATTCATACAGACAATATATTTGGGGATGCTGCACAGAATCCCCATAGCACCATCTAAACACAATCCACTAACATAACATAGTAATTACCCGGTAAAAATCATCTACAGCCTGCGTGTATTGCAAAAAATATATATCATCAGAACTCCTGGGATTATGAACCAGTCAACGTATTACAGTTGTTCGAGGACAATTGCAGTTAGGGCTTCCATTTCTCCATGAGGTGCCACAAACGTAACAGAATTCGTGTTGGCACCTGCATTGACCATCACCAACACAAATTACTTACGAACCCAAAAACCCTGATTGCACAGTAAC
>Pita_unigene55889
TGGTCTTCGAACaaaaTCCAAATTTAAATATCCATAttAAAAaatCTAAACATATCACATTTTAATAATACAGTCTACCATAAACTTTATTTATGGCCTCGGAACAATGTCCAAaGTTAAATATCCATATAATCAATAATTCAAATCGGTACCATAGAGTCGACAGAAAATAGAGGTGGTTTAGGTATAATACTCCGTTGATTATTCAAAGGCACGAATCACATAAATTAAGGGTATTCTAGCCATTCTTATGATGGGAAAAGGCCGTACTCTAATATtAaGGTTGAGTTGGACGTGGGAGAAATGGATGGGGAGGTAAGGGAGGTAAGTTAAGTTTTGGTTTTGGAGGAAATTTGGGAAGAGTCAATGGCATTGGTTTTATTTTACGTATGGGAGcGAAGAAGGGTTTTGGAGGGAATTTTGGAAGAGGTGGTAAGTTTGGTTTTATTtTTGGTTCAGGAGGGCATAAGGGTTTTGGAGGAAATTTTGGAAAAGGTGGGAAATTTGGTTTTtCTTTATGTGTTGGAGGAAAGAATGGTTTGGGAGGGAATTTAGGTGGAGATAGGGCGATGGGCTTTATTTTATGTTGCGGAGGAAAAAAaGGTTTAGGAGGGAATTTATGAAGAGGTGGTGGGATTGGTTTTGTTTtAGGTTCAGGAGGGAATGAGGATTTCGGAGGGAATTTGGGAACAGGTGGTGAGAATGGTTTTGTTTTAGGCTTAGGAGGAAATGAATGATTAGGAGGGAATTTGGGAATAGGTGGCAATATTGGTTtGTTTTAGGCTTAGGAGGAAATGAGGGCTTTGGAGAGAATTTTGGATAAGGGGATGGGATAGGCTTTGTTTTAGGCTTGGGAGGGGACTTTGGAAAAGTGGGAGGGATTGGTTTtATCAAGGGTGTAGGAGGAAAGGTTGGTTTGGGAGGGGACTTTGGAAAaGTGGGAGGGATTGGTTTtATCAAGGGTGCAGGAGGAAAGGATGGTTTGGGAGGGaACTTTGGAAAAGTGGGAGGgATTGGTTTTATCAAAGGAGGAAATgATGGTTTGGGAGGGGACTTTGGAAAAGTGGGAGGGATTGGTTTTATCAAAGGAGGAAATGATGGTTTGGGAGGGGACTTTGGAAAAGTGGGAGaGATTGGTTtATCAAGGGTGCTAGAGGAAAGGATGGCTTGGGAGGGGACTTTGGAAAAATGGGAGGGATTGGTTTTATCAAGGgTATAGGAGGGAAGGATGGCTTGGGAGGGGACTTCAAAAGAGGTGGAGGTAATGTCTTTGGAGGgAATTTtGGAAGAGGAGGAAATGTTTTtGGTGGGAATTTTGGAAGAGGAGGGAATGTCTTTGGTGAGAATTTTGGAAGTGGGAACTTAGGAAGTGGATAAGTTTTAGGCTTGGGATGGGATTTTGGGAAGtGGAAGAGtGGCCACAAAAaTGCTTCAGGGCATGAGGAGGAGGACAAGTTTAAATTGCCATCAGTGGTAAAGATGTGCTTATCACCTTCCTTCGACTTGAAAATCAAGTTGCTCGATGTTGATGTGGAGCATAAATGATATTGATGGCTACCTGCATCTTTTACCAAGAGCTTTgCATAACAATTATGTGTCAATTCCCCTTTGCCATTAAGAAGATGAGGAGAAATCTCCACTTTGAATAC
>Pita_unigene47292
CCACAAGGTGAACGAACTGATTGGGTAATGCATGAATATCGTCTTGAGGAAAATGGATGTGAGGCAGTGCCTTGTTTGCAGAATGCTTTTGTCTTATGTCGTGTTTTCAAGAAGAGTGGACTTGGTGCAAAAAGTGGAGAACAGTACACGGCACCACTTGAGAAGGGTGATTTATCTCCTACAAAGAAAAGTCCCTCCCCGGGTTACTCTGGTGACATTGAAGTGCAATCAGAAGATCCGTCAAAGCCAGTGGAGGGGATTGATGCAAATTTACATTTACCATCAAAAATATCATCGAAGATTTTAATTGATACAACTGGAGATAGTGCGCCACTTAAGAAATGGTTAGACATATTGCTGGATGACTCTAGTTCAAACTCTTCAAGTGTAGTAGCTGAGGAGGACACAATTCACACACAGGTTGATGCTATTATGCCAGACACTCCAAGGATGCAATGTGAATCTGCATGTCTTCCATCTGTCGAAAGTGAGTTCCCAAAATTTCCAGTTAATATAAGCTTTTCTCAGTACAGAGTTCCAAATGGACGTTTGGATGCATATTTTGAAGAAGAAAGAATGCTAGGGGAAATGTTGTCTGTGGCCTCACAGGACTATACTAATTCTAAAGCATATCATACTTCCCTTGGAGATAGCTGTGCTGATATTTTGAATGGAGGTTATATAAAAGTCAAGAATCTAATACCTTCCATAGGGGAGCTGGAGAATCATGATTCTTGTTTATGGGAGGCCCCTAAGCCCTCGTTTGATAGTGAGGGAACTGGAATCCAGATATGCTCTCGTAGTCCAGTTTTGGAGAGTCATAAGCAAGGATTTTCATTTGAGGGTACAGCTGCAAGAGGAGTTTGTATGCAACTACACAAAATGGAAGATTCCTCAGAAGGAAATGAAAACGATGTAACTGTAAGACACACACAGAATACACCAAATGATTGGTCTGACAGTGGCCCAGAAATGCAGCAACTGCACTTCGATTGATTTACTGGGCAGAAATGGGACTCAGAGGTGAGAAAAAGAGTCAATAAAGTACGATGACAATGAACAGTCGTTTGCTGAAGGTTTTAGATAGCTCAAAATAGATGCTTCTGATTTTCAAACACGTGATATTTTTCTATCTGACATACTTGGCACCTGCCACATCCACATTCTTGTGGCTGGGAAAGATCACCAGCTTTGCTGTGAAGATGGAGGCAGCAGTAATTGTTGCCATTGTTTTCTCATTAAATTGGTGAATTGTGGGATGTATTAATAGGTTTGTTTGCATGTATGTACATTATTAATTTATTAGGTCTTGATGTTCATTGGTTGCACAAGAGGAGCAAAAGGGATGGGAGTTTTCCCCACTCACCAAGTATTGGATGCAGAATATCAGGGAAAATGAATATTCTGTGCCTGAAGCTTTGCCAACATATATGACTGGTCAAATTGATGGTATGTGCACTTTGAAGATTTTCTTTACACTAAAAAAAAACCAGTT
>Pita_unigene17170
AGATGAGAAAGATATTTAATCTGAAGATCTAAGACACAACATTCTTGGGAAGCTCATATAGTAAGTGTGGAACTGAAAATACAGTAATATGCTGTAGAAGCAAGTAGCAACATTTCCCTTAACACAATTAATAACCAGCATGTTACAAGAGAAATGACACAAATGGTGATGAAAGTTTGAGATTAGATACAAAGATTATTAAACTTAACTTCCTCCACAGAAACTGTTTTATCATTTGTCAAAGAATACGAACTGCAGAGCAGCCACAATATCTCTCTCTCTCTCTGCATCTTATATGCTACTGCAACTGCAATTATTCCTGATGAAAGTTGATTATTCATCAAATGCATAGACAAATTACAGATACATTTTAATCCAGCACTAAAAATAAAAATCACATCGAAGAACTTTAAGAAGGAAACCTTCACTCATGAAAAAAAATAGACTACCTTCCAGTGAAAACCTCGTTCCAGAAGGGAGTTCTGTTGATAATTTAACGGATGGTTCCCATTTAGTTGTAGCCCATTCACCAATAGGTAATAACTGCTATCACAATTGGTTTAATCTTTCCTGGAGCATTTGCATCAATTTTGGGTGCTGTTCCAAAAGCTGGCGAAGTCTTTCTTGATCGCCCAATAGAGCCTGAATGGCTTCAGGAGAACTAAAATATTGTTGTAGCGTCAACCCCGATTCTTGCTGTTGAACATTTTCAACCTGTTGATGATGATATTGTGGGTGAACATGTTCCCCTTGATCATGGTGTTGTTGCTGATGTTCCTGATGCTGGTGTTGATAATAAGATTGTTGGGCTTGCTGCTGAAGTGGGTGTGGGTGCTGCTGCACAGTTTGTGCTGGATAATTTTGCTGCAGTGGAGGTGGTTGTGGCTGAAATTGTAAATGTTGTTGATTTATTGATGACTGAATATGAGTCTGCGGTGGAGGTGGTTGTGGCTGAAATTGTAAATGTTGTTGATTTATTGATGACTGAATATGAGTCTGCG
>Pita_unigene19943
TTCGTTGAAATCTGTAAATCTAATCAATATTATTGTCAAAAATGACGAAAGACAATAGGAAGGATCGTAAAGATATCCCTTTATTTCATAAATGGTTAAATAAATACATGCACCTCATACAAAATACTCGATCTCGCATACAGAAAAGAATAATCTTTTCAAATTCCATACCATGCTGTCGTGTACATAAATGATATGATATTTATCAGAAGAAAATAATGGCCGCCTCCCTACGATTATAAAAAGCGGACCAAAACGCAGCCTAAAATCGGGAGGCGAAGAAGGGGATGAATGAGGCCATGAGAGCAGCGATTAAAGAGGGAACGACAGCCATTGAAGCAGAACCCGTCTCCATTGTCGGACTCGGCGATGGTGCATCTGCTGCTGTTACTGCTCCGGCTCCTACCATTATCATCACAACAGCAAAGAGAGCTGCAGATGCGTAGGTACTGGTGCCTGCCATTCTTTTTCGAGGCACACAACACGCCTATTACTTCTAATTGATGCAGAAAAGCTGGAATCAGCAAAATCCCTGCGAATAAATCGAAATCTCAAACAGACGAACACAAATGCGAAGCGGCAATCTTCTCTCTTTGAGATTCGAACACTCGACCAGGAGGAACCGAGATGTGATATAACAGAACTTGCACCCCGGCCGTAA
>Pita_unigene12649
ATACAGTAAGAAATTTTCCAAAAAATACATAGGGAGAAATCTTGCATAATGTATTGCAGTTATAAAAAATGTACAACCAGAAGAAGTAACCTTCACCAAAAGAAGTAAAACAGTAGCAGTGATACCCGTAGTTTCCTTCTAACCAGACATATAAGTCGAAGGCCAACATAGCCAAACCCCGACCATCTAATTCCGGAGATAGCCGAACAAGCACAGAAGACCCTAGGATTTAGACTTATTTATAAACAACTAAGATTGGATGAAGACTTTCCAATGCCTAACCCTAGCCAGATTTAACACGGTTGATAGACTCAGAGTCTCATCAAAGAGAGCTTTACATAAAATCAATGAAAAATCGAGTTCGGCCTCTCCACGAAAATTTGCATAACCAAACAAGTAAAAGCCGAGACCAAGACTCATGTCGAATTCAAAGCTTCAAATCCTGGAGCCGTGTTCATTGTTTCTCATACCCGGTTAAAGCTGAAGGATAATCTTGGAGAAGCGACAGCCGGGAGGAAACCACCAGGATCAAAGTTTGTGGAGCCTGGGTAGATGCCGGGCACCTCCGGCTTGTCGAGAAACTTCCCCGG
>Pita_unigene40088
AAGTGAACTAGATTCAACATTTTCATCTATTAAAAGAATAACATATACGAGATTATACAGTAAGCTTCGCAATCATTATCAGTCAACATTTTCATGACGGAATTCCACCATGTTATATATTAAGTTCAAATAAAATAATATGTAAAGGCAAACTCTCCTGCCAGTTTCTTAAATTATAAACAATTGAATCCTCGTATTACACAATATTGCTACACTCTTGTTAGGTCTTCAGGGAAGATTTCATTTTCTTCATTCTCGCTAAAAAATTTCCGACAAGCATACAACACTGCTGAATGGAATGCCGATGCATTGTCTAGGAAAGCAAAGTGACCCGCTTGAGGCACTCTTATGATCTCAGCAGGAACACTCATAAGTTTACGAGCCTCCACAGCTCCTTCATAATCCATCCAGTCATAATAACCATAGATAAAGGTGGTTGGTACTTTCCATTCTGGTGCACTTCTTACAAGAGGTGATCGAGCAAATGCTCCAAAAGCAAATATATACTTCAGACACAGCTCCCCAGACGCTTTAGCAGCTAATGTGTGGTAGACATAATCTGAAAGCAATTTGGCCTCAACTTCATTCAATGTATCACCAGTTGTACGGGTCACAAACCGAGCACTTGTATATCCTTTTACTATACGTGGACCCCAAGGCCCTAGACTCCGAACAAACTTTTGTGGAGTGAAGTTAGATTCCCAAAGATGATTTAATATTGCACCCTTCCATGTTGCTTTAAATTGTGTTATCCACTCAGCCTTTTTATTTGACTCGTCAGAGAATCCAGCTGAGCCTACCAATATTAGGTGCCTGACATGCTCTGGATACTTCAGAGCATATTTTGCAGCTACATAACCTCCAAAAGAATGACCTAGCAAAATAAACTGATCCAAGTTTTTAGCTTTACGCCATTCTTCGAATGAATCAATGAACCAGGCTTCAGTTTCTTCTGTGCTTTTACAGGTAAAGTCAGGTCGACTTGAGGCACCCCATCCCAATTGGTCGATGGCAATAACCCTGAAGCGACTGGCGAGTGCATCGAAGTTCCGGAAGAAGAAGCCCTGGGAAGCCCCGTAGCCATGAACCATCACCAAGGTCGGTGCTTTGCTGTTTTCGGCAGTCTCATAGGTAACAGTGTGTATGAAGCGCGGCTCGTTGCTTGAAGACCTGAACCATCTTACCTTCGATCCAGGCGGCCCGCTACCAATATTGACCTCCTCTTCCACATAGGGAGTCTTGACGAGGGAAAGGAGACTGCGTTCGGAGGCAATGACTTCTTTGATGGAGGTGGGAATCCATCTGAGAGCAGGAGGCCAACGAAGGATAGACCACGATCCACTTCCGGTGGCAACCTCTGGTGCTTCGACTTTAGCTATTTCTTCGGCCATTCTGGACCATCTACTGGGCATTCGAGTGCTCATCGACCATTAATGCAGTGTCATCCGTGTTGTTGATCTTTATATCATGTGTTGGGCCTCAGCTGTCTCCTCCGCAGACTTCTGGAGAGTCAAAACAAAAACTCGGAATTGGCACTCCGTCCGTCATGTTAACTTATTGGAAATTGACACGTCTCTTTTATGGTGCTCACCAGCAACCTCCCCTGTATTGCTGATCAATGCCATGACGACTCTCCGACACTTGAGCGAGGCCTTTCTTGGAGGGCAAGGCTAAAACTCCCCTGGGCTCCGCGTAGTCTAACGAG
>Pita_unigene40844
TATACAAATTATCTCATTGGATATAATCACTGTTGAGTAATCACTGTTGGAGTAATCTCATTCTTGATTGCAAGTGATCCTGCCAAGCAAGAACTTTGAAATTTGTTCAGTACATAACAAAGGAAGCCATCCTTCAAAACTGCTAACAAATCAGTAAACAGTACTGATAATAAAATCAGTGTTATCCCTTACCAGGAGATTGATCATCCAACTTCTTTTTCTTAAATTCGATTGGATAATAAAATGTATTGCAGATGCATTGCCATATTTTACAAAGCAAAACCAGCATAATTTTTAAATCTGAAGCTATCAAAAGCCAAAATCATCGGATTGGAACATTACAGCTCTACATCGTGTCAATATCTATCCCTCCACTAAATCATACAAAGCCAAACACGATATGCTAGATGGTAATTATGTGGAAGTTCAAAACAAGTTTCCAACTATTAAATTCGAAACATGTCCAAGCTCATTTTCAATTTATGAAGGGTGCTTCAAGTAAGTATTGCCACATCCAAGAAATCCCCAGTCTGAAAGCTGAGATCTGCAAGTGCCTTATTGCCCTCATCTGGCCGTCTTGCATTTGGATATGCATAGGTCACCCCAACCTGTCTAACCACATTACGGCCTCGTCTGTCAGGATACACAAATGCAAATGATAGTTTTGCATCTCTTCTCCTTGCTGCCGGTGCAACCTCTTTTACCAGATCTGTCAGCTCTCGAAGTGTAGCATCCCTCCATGTGTAAATCTGCACTTCATCTTTTGGCTCTTTGCCTCTAACTGCAAAGTCCTCTGCAGTATGATGACTTCCTATCTTGGTAAAAACCCGAAGTAACAACGGACAAGTCTTCTCACGATCAACAAGGGGCGGTGGTCGCGAAGGGCCGGGAGGAGCTCGGGCCTGGGGAGCTGGAGCCCTTACAGGCCTGTTCTGTGCATCCGCCATTGATGTCGATAGGACTTCAATAAGAGAAAAAAGGATCCTACAAAACCAAAACACAAACGAAACTGTTCATGGTCCTCCTATTTTTATTTATATTTCTGGACGATGGCTGCTTTTCTCGCCTCTATTCATTCCTAGAGAAGACAGGCGACGTGGGTGTGAAATAAGGAAGCATAGGAACGGGAAATGACTCCAATTCTTCTTGCGCCCAAAAGTGGTGTTCGGTTCCGATCTGTGATGGTGTGAAAGGACAATAAGCTATGGTATTGGTAAGCACTCCATGGTTCGTAA
>Pita_unigene1387
TTTTAAAGCATTTTCGTTTGATAGAAAAAGGTAAAAATAATACTAACAAAATTGTATCCACGTATCGCGTGCTAAAATGAAGAAAGATGAGAGTATGTGTTGAAAACTATCACAAAATTCTTATTCTTACAGCGGCAAATAGTGCATGCTAAGCACTATTACATCTCATGAGAAATGTCTATTCTTAATTATATCCATAAAAAACCATCTTCCAACAATTTCCTAAAGTTGATTTGATAACCGTATCTTTCATGCTGTAAATGCATATGCTTCTCAGTAAAACTCGTTAATGAACATCTCTCATATCATTCACGCGATACAAATTGGTGATGAGTGACGAATATACAAGGACCTGAGCAATGGCTGTTAGTAAAACACGGACCAATTTCAATGTAAAGGAAATTTAGGGGCAGTCCAAAACTTCACTTTTTTGTCATTGCTGGCTGTAGCTAAAATTGTTGCGAGACCATTTTCTGTTGCAAGAGGCTGAGGTGCCCAAGCCATACATGTGATATCCCCATCATGAGCTTTATCTGCTGTATCAAGAATTTCTCCAGTCTCAAAACTTAACCATTGTAACATAGAACCATGTGTCACAGCAATGACCTTATCATCTGGTGAGAGGGCCATTCGGTCATAATGCAGCACTAAACCCTTTTCATTTTGCAACGGTATTGGAAACACCTTCAAACACTTGGGATCTTCATCAAGATGGTATCGAACATTAATGTTCCATATTCTCATTGAACCATCCTTTGATGCAGTCAGAATCCTTTCTGAATCTGATGTGAAGCAAAGCCATGTCACTGCGCTCTTGTGGCCTTTAAGCTGCATCTCTG
>Pita_unigene64010
TTCCCCAAGTTGGAAGTGGAAATTCATTGCCCTTTCAGCTTGATAGAAGCTTGGTATCATTTTCTCCATGCATTCACAGTTTTCTGCTATTCAGTCGAAATGTATGTGAATCCAGTCATACAATAGCGCGCGTGATCTTGCTGTTTAATCCATTACGGTTGGGCAGTAATGGCCGCTGTCGGGCATTGCCGATTGTTTCCGCAACAATGCTCTCTACCTCATACGGTTCGGACGCACAGAGCACCTGCGGATATCGTAAACTATCGTCATTTTGCGTTCATGTTGCATCCCAACCGATGGCTGTGCCGTCTACCTCAAAATACGTGTCCTGCATGGCGTTTGAAGGCTTTTTCACCGAAACCCAACAGGGGGACCTTTGGATTTCGTTCTTCAGAGAAAACGTCTGTGCATAGAAGTTTAAATGTGAAGACATGGCCATTTACAGTGCAAGCTGCAACTGAATACATTGAGCCAGCCGATACAGAAGATGACAAAGAACGACAGAGGTTAGAAAGCAGCTCCCTGCCTCCTCAACTGAGAGAATATTGTAAGGAAGTCCCCGAGCCATTCAATCCTTTGCCTTGGCTTGCAGGCTTTGCATTTTTGTACATAACCCGTGAAGTTGTAATGTTTGAACTGCTACGCTGGCTAAAAGTTGCTCTTGTTGGCTTGAATGCATTGGTTCGCTTTGTACTATGGTTTCCAGGAGTGTCTACTTTGCTGGAGTCTGCTGCTCTGGTACTAGCTGCAGTTACCACAGGAACAGCGTGGTCTTTCCTTTTGGTGAAAGAGGTGTATGCCTTCATAATTGAGATGACCCCTGTCCGAGCAATTGTAAAATCAATCATCCTCGCATTTGCAGTTCTTGGGATTGGGGAGGCTACAAAGATGAATGCTGTCAGCAGCCAACCATACACACTTAGTATGGCTGCTTTATTTGGGTTGGGGGCTGTACTTGGGTTCTTCCCTTCCTCTGTTTTCGTTGTTCTTCTATTTTCTTTAGTTCTATTCTCGTCACTGGTGATGAAAAGAGATATAGTGTCTGCACTTATGCCTGTTGCAGCTGTTCTAGCTGCTGTTGCAGAGCCATGGGTAAGGAGTGTTGCTTTGGCTTTCTTCCTTGCACTTGCAGTATATGAGAATTGGAAATCTCCAGAGAAGGAAGAAATACCCCTGGGCAACAGTGTAAGATCCAGTGGACAACCAATGATATTGTTCGTTCTATCACTTATGGCAGGAATGAGTGCTGCAGCACAGTGGCTATATTTCCGTCACTTGATATGGCTTGCAAAATGATATTTACCATTTCCTAGTTATTGTTTATATATTTTGTTGGCAGAATCTTGAATTCTGCAAATCAAATGCCCAGTTTGTTTTCTTTATTAGAGTCATCTTTCTATTCAACGAGTAGCACATATGTTTCTTGGTTGCTTTTTTTGACTGTGGCGGGAGAAAGTTTGGAAGACACTTGAGTAGAGTATTACATGACTGCCCTGGACTATGTAACATAAAAGGCCAAAACCAAACAGTTTTTCCTTTTCGTGTTTTTCAGAATCCAACATGATCAACAGTTAGCAAAGATTGTTATTGACATGGCAGGTCTAGAATAGAACAGCTAATATGCAAGAATTTATTGTTTCCATGGATGTATAAATGAAAATTTATTACTCGGATCTAAAACAAATAGACTTATCGGAAAGAATCTGAGAATTTTTTTCC
>Pita_unigene23657
CTACTTTGTAGATGGTGTCAGTCGAGAACAGTTACTATTGATCTTGTGCTTGCAGCTTTTTGCTTTTTCAATTTGAGCTTGCTCTATGCTTATTAGGCACCCTTGTTCTTTCCATAGCTCTGAAGATCTGGAATGGCCAATTCAAATCTTCAATCCATTTTGTTTAAAGCCATGCTTTCACCTGCTATAAATCAATTTCCATAATGGAATCCATCAAAGTGGCTGGAAAGAGGAAGAGACTAAAATTGGAGGGGGTGAGCGGTAGACGTTCCTTAGTCCATGTTTAGATCCTTATATATAGGACAGTGGAG
>Pita_unigene35014
GGAGAAGGTTACTAATTCTGTTTTAATAGACGCGGAGAAGATGCCGCTGTTAAGCGCGTGGATGGATCGAATCTGTGAGGCCGATAGAGTGAAAGAAATTATGCCAGATTCGGCCATGCTGCGGGAGTTTATATGTGCCCAGATAGTCAAATTTACGTCACCACCCGCTGCCAATTAGGGGAAGCACTACGGGCATAAAAGAAAGGGAACCCATCTCTATCTATAGGAAAAAAGCGCTTCTCTATATTAACATAAAAAGTAGAGTACATATTCTAAAGTTCTATTATCATCTCTATCTATATTATCTGAGTTCTTATCCTAACTTGTCTACCTTTCGTAACTCCTCATT
>Pita_unigene10104
TTGTACAGAAGCCTTAGCTGCTAAATTTCCTACAAATAATAAACCAGTTGTACAGAAGCCTTAGCTGCTAAATTTCCTACAAATAATAAACCAGTTGTACAGAAGCCTTAGCTGCTGAATTTCCCAAAAATAATAAACCAACCACCTGTTCGATCCAAGCTTCCCACTTAATGAGGCATTTTAACTGCTGATCTAACGGCTAATGAATCAACTCTTACTATTTTCACATATTATGTAATTTTAACACTAACTGAAACCACCACTGATTGCATTCAGTGCGATAATAAAATGCTAATCTCACTATCACACACAACAAGAGTTTTAGTTAAGCACATCATATCCTGTATTTACAAAACCAAGAATAGGTTTCACAATACTCCCAATCATGAAATATACTTCAAGTACACTGATTGTTGTGTGTACACTATAGAAATAGTACTACATTAGCATGTATGATATCTTATTTAAACAGGCTTAAAACCTCAAGGATCTTTAGGGATTTCTTCCATCAAAATTATCTGCAAAGTTTGAAGCACTGTTGCAGGGCGATGCTTTACAGAACAAAGTGGCAAAGCACTCCTAACGCAAATTAAAGTAAAAAATGGTACAAGTTAGATACCAACTACGCATCATGATCATCTTCCACCTCCGCCTCGCATATGCTGCTCTAGATCAATGAATTGCGCATCATCTTCTTCAGTTTCTGGCGACAGCCGAACTGTTTCAAGTTTATGTTTAAGAATATCAATAGCATTAAGAAGCATCTGAGAAGCTTTGAGTGCTCCTGTGGATTCAACAGTGAATATAAAACTGTCATCTTTAGCATTAATGCTCACAAGTCCTGGCTTTCCCATTGCCTCAGCTTTCTTGATGACCTCATCATCATAGGAATATGCTTCAGCATCGTGCACATATACCTGTTGTGTATCTGGATTAATATCAAATACTTTTGTGGGACAGCTCTCAACCCACTCCCGCTTTTCATCAAGGGTTAAAGTCTCCATCAAATTTTCATTAATGTGAATATCAGGCTCATACATGAAAGTAACTGTTGCCGCCGGTGACCATTTTGCGTGGTCCTTGCCAATACCCTTTCTGGCTATTGCACGAAGCCTCAATTCCTGGCCACGCCGAAGTTTCACAATGATTATTCCCCTTTGTTCAGAGGGATCAAAGACGTTCATATCGGCAGCACGGTCCACAGCGACGACGGGATTATCTCTCATGTCGGAAGACACGAGATCTAAGCTCGTGACATCTAGGGTTTGATCGCCATCGCACTTCACGTTGAGCTTAAACTCCACCGAGCAATAATGGCACTGGGCATCGCCGTCGCAGGTGTCGCAGTCACGGGAGAATCGCATTTCCATGGCGCGCTCGCTGATGAGGGGAATCAAACCGAGCCTGTGCGCAAGAAACTCGTCGTTGAGGACCGAGGAGTTGCTCTCGATTTCGACAAGGTCTATGGCGATGGTGGGTACTTCTCCAATAATCACCCTGCGAAGGGCGTTGGCGATGGAGGGGTCCGTGTTCCTCAGCTCGAACTTCATGTAATCATCCTTCAATTCTCGAATTTTGATTGTTGGGAAGCGTTGGTAGGAGGACGACATTTGCCCTTGGCTCTCCATGTTTCTCTGTCCAAGTCGTTGCCCTTGCGCGCACTGTAACAACTGGTTTTCCAGAAGGGGAAGAGCGTTGAGCGAAAAATTC
>Pita_unigene28926
CAAGTCTCCATTACAAACTACAAAGTTCAAGTCTCCTGTACAATTATCCTCTAACGACCTTTGTGCTGATTATCTTAACCACTTTGAATCTTCCTTGATTTTGATTGGCAATCGATTCTTACTAATAGCACAAATTTTAAAATAAAATAATAAGAAAAAAAAAATTAAATTAAAAACAAAAAAAACGAAGCACAGCATTAAAAACCAAACTAAACATACCTGACGTTGCCACATACCTGGGGCCAGATATTTCTGACAGTCTTCAATCTGGTTCGCCTATTTTTCTCTACCTTGACATCACTCCCTTTTTCTCTATTTCTCTAC
>Pita_unigene22522
CATTAGACTAAACTCAAAAGAATATTCTCTTCACACAACAGCAAGCGAGAAGCCTGTAAATCTTAATATTCCAGCATCCTCAGAAACCAATCACTCAACCCCACAAACTAAAGTAAATATTTTTAAGTCAGAAATTCATCTAGCCTTTCAATGATATATATCTAAAGCTCATCCGGGGAAAGTGTAAAAAATTTCATCACTAGTTCACATTTTTGAGAAACCTATTTTTCAAGGACACTCTATTAATGTTTAGGTTCTCAACTTTCTATCCTTAGTATGCATAATACAAATGAGCGACAAAAAATTATTTCATATAATAGGACTTTCTCTTTAAAAAATCCATATGACCAACTTCAGATGAGTGCAAGATTGAGAAGCATACTTTTTTGAACTTAACATTGCGTACAGCAGAGAACCCAATTACCTCAAAAAAATTAATTCAATTTCACTATATGCCACCCGTAATGGTCTCAAGTATGAGATTGTGCTTTCACTGCATGCAATTGAACATCAAAATACATAACATTCACCTATGGAACATATCGTCGAAGAGAGCAAAATGTTCCATAATAATACTGCACCCAGAAGCCAAGATGAAATCTGAGACACATTCTCTCACCAAGGACTCTTGTCAATTTGGGTTCCTGATCCAATTCTAACCCAATCTTGCTTCCCGTTGAAGAACCTCTTCAGAAAACTTTATTAAAATAGTTGTCCGAGGCCGAGGTTGGCCCTCCACAGGCACGAAGTGTGCCGACACTACTGCTGGAAAACCTGCACCGTCTAAGACACCCTTTACAATTCCTGCAACAAATGCCCCGCAGTTGAAGTTTCCCATGTCCTTTGGGACTGAAATAAATCTATTGACAAGAAGTTCCCTTTCACTAATCATATACTCATCTTCATGTTCTGTTCCTTTTTCAAGCGAGTCAGCAACCTTTCCAAACAAAGATTTCCATACTGTACTGTGTACAAAGGAAAGAATGCCCAATAATCGTGTCTCCCTCCTGTTCCCCTTCTCTCTGTGGCAAAGTAGCTCCAGTACTCTTAATCCCACACCATAACCAGCATCCTCTAGCCTGCGCTCTAGTTCAGCAATATTGTCAACCTGGGTTTGGTTGTATTGCACAAGTTCTGAAAACAAGAATGCAAATGCATTCAGACTAACCTCCTGCTTGCCCTTGCCGAGCGACTTCTCTAGTGCATTGGCATACGGCTTTGTTCTTCCAACTCCAATCAGGTCTCTCCTCTCCTTCCGTTCCATGCTGGCGCCCCATTTCTCGTCCTCTTGAGCAGTCCATTTTTGTTTCAGTTTTTCCATAAAATGGCCGCCGACCGCCATTGAAACGATTACAAATTGATCCTTCCGACTTAGACAACACTGCAAGCCTTCGTTCAATAGATCTCAAAGGCCTCCCGCTTTCACGCGTCTTTCAGCATAAAATCCCAGAAAACATCGGCCAGCATAGGCACAGTGCGTCTTTCAGCAGACTCCAGCAAACTTCGGCCAACATAGGCAGAATATACGGCTGTCAAACAAAA
>Pita_unigene35310
GGCCGTTCACTGGGAGGCAGGATATATTTATCCTGCAAATGAAGATGATTTATTCCATTGGACAGAAGCTTTTCAACAGCATTCACCTCCTGGGTCAGGACATCTTCCATCGTAGATGCCATCTTTCTTTCTCGAGTGCCGTTAAATTGACAGTGGCACCACCTAGTGCTGTGCAAAACTAAGTTTCGTTTTGAACACCAGAAATAGGATGTCGGATGGTGGGTCAAAAGAAGACTGAAGTGGCAGCAGACAGCCATTATCTCGATTGCAGATTCATTTAACATTTTTACGTGGCTATTTGTACCCACTTTTCCGTCG
>Pita_unigene57183
ATAATGCTGTATGTTAAGTGAATTACCATTGAATGTTGTATAATGCTGTATATCATCCCCATTAAGTCCGCAATCGGTGGCGGCTCCAAAATATTTAACGCTGGCACTCTACTGACTGCACGCTGTTGGATTGACAGATTTCATAGTGTTAGGTTTGTGACTGATAGTGTTAGGTTTTGTGACTGTACGCTGTTGGATTGACAGATTTCAAGTTTTCACCTGTGCGACGCGGCAGTGGCGTTAAAGGCAGGCCTGTAAGTTTTCAGAGTGTTAAGTGTGTGACTGTTAAGACTGGTGACACCCACCATCTATATCTTTCTCTCTAACACTATCTTTTCATTTCGTTCGTGTTTTCTCATCTGAATCGGCATCACCAGCGTTTCAAAATAAACTCTTTCTCAGAGTTCCATTTCTGAAATACATGGCGCCACGGCTGTTTGTGCCAGGGACTTCTGGAGTTCAGGTAAAAACACCTCGACAGTCTCTCATAGAACAATTAACTGGTTTGTTTGTCTTTTATGTAGTAAATATTTGCTATCGCTGTACAGTTAGTGGAGTCGAAAATATTGGAGACGGTATATGGAATGGGTAGAATTGAAAAGAAAAACCAGGGTATGTTTTTCAAATGGTTTTACACAGCAATTTGCTGGATGTAAAACTGATATCCTTGGATATGAAAGCCCTTGAAGCTGAGACGAATTTACAGAGCGACTTGGTTCTGTACTCAAAGAGGTGGAAAATGCAGAGGGACAAGTTATTCTCTTTATTGACTGAATTCTTTAGGTTCTGGGAAACAGTAAGAGAACGGCGATCTTTAGGTTCTGGGAAACAGTAAGAGAACGGCGATTCGGCTATGTATGATTAAACACTTTATTCAACCAATAATCATATATGTTATTAACGTAGATTAAGGATTATTCGAAGTGACTGGTTTTAAAGTTTGGTTGTGGAGTAACCCAGTAAACCAATGCTTGTTGGGATTTCAATGTATAACTCTGTCAAGCGGCCGGTCTATCTCTGTCAATGTGTCGGCTGTAATGGTTCAGATGTCGGATGTAATTGTTCATGTGTGGATGTAATGGTCCAGGTGTTTATTTGTCTTTGTGGGGGTCAGTCCATGGCCTTGGTGTCTATTCAGTTATGTAAATGTGTTATGTAAATGTGTCAGCAGTGGTCAAGCAACAAATTCCAATTTTGAATCTTCTCAATTTTGGAACTGAAAGCAGGGCAAGGCAAGGGCTGATAGGTAAAACTTCTTAGCCTTGCCCAATGTACTCTATTTTGTATCTCTATTTTCTATTATAACTGTATTTCGTAATTGATTAAGTTCC
>Pita_unigene7924
TTTACACACATCACCATTCCATTAAAAATTTGTCCTTATTCACTTCTGTCCACAAGTTGAAGTGAACTTTTAATCTTAAGCAAACTTTTAATCTTAAAACACTATTAAAGTTTTAAAACACAATATTTAAAGTCATTTACTCTTAATACAATATTTAAAAGTTCCTTAATGTTACGATCACAACTAGACACCCTGCTTTTACCACGATGAGGACTCTAGATACACACTTATATTCTTTACGACTATTTATTTAGCTATAACAGCAGGACTAGACACACTACACACAAACTTTGGATAACTAATTTCTGAAGGGCCAATAATGCCAGTGGAACATGGATAACATGTTTGCAGTGTGCACTCGTCCTGATCCAGTCTACTTGCACTTGGCATCATGATTAAGAGAGATCTTAACCATCCAGCCAATCCAAGCTGAAGTGTGCTTCTACAATTTCAACTCTAAGATCCATGATAGCAGAACAGCTCTTCAGACGATTCCATTGCTGCCCAATCTTCTCATCACATATAACATGCTTTAGAGATTTAAGCCCTCCAATTGATTTAGGCAGCTTCCTCAACCGAGAACACTCTCTCATGTCAAGCTCCTCAAGTTTCTTTAGCTGCCCTATTTCCTCGGGAAGTTCTTTCAAGCACTCACATAGAGAAATGTCTATATATTCCAGCTTCCCAAGTTTTCCAATAGATGCTGGAAGCTCTTTCAGACCTAGACATGCAGATATTCTTAACATTCTTAAAGAACTGAGCCTCCCCAAATCATCAGGTAACTTTCGAAGAAGGTGACAGTTAGTGATAGACCACTTTTGAACTGAGGACATGTCACAAATGCCAAGGGGCAACTCCTCCAAATCACAGCAATGATCCATGTTAAAATCTAGCATTATGGGAAGCTTTAGATTCGACTGAATGCCATTGAACCTGGACATATTTCCAAGCCCTTCACATAAGCTCAAAGATAGCTTCTCTAAGTTCTGTAAGACTTTACTGTGCTCTTGAAGTGGGGGCACAATCAACCTCTCCAAACGAATAGTCTTGAGCTGAGGTGAGTGATGATAGCAATGGCAGACCCTTCACTGTGGCTCTCTTGGACCCGTAATTGAATACTATGAGGACTTTCAATTTTCTCATTTTATTCAAAAACGATGGAAGAAAGTAATTGCTTGCAGAAAAGAGTAAAACCAAAGCCTCCGCCTCATGAAAATTCATCTTACACCACTGATACTCTTCCATTGCTCCTGTGTGAATGGAAACTATTTGAGCATCAAACAATTGATCCTCGAACAGCTCCCATTTCCCTGGTAAACTCTCCTCCTTTCTAGGCATAAGCAACCTCTTCCTGCGAACTATCCTATCTCGAGATGCCATATCTAGGGCCAAGGCTCGCATGACATCGTGCTGGGAAAAGTACAGCTCAGAGGCACTTCCATAATTGATTGCTTGACTCCTGAGATTACTTGTTAAATTTAACAGATTTCTACTTGCAAGTTCTAGCAAGATGACAAAAGCATCATGCCACTCCATCTTTCGCACATAAACCCAAATATCCAATAATGCATCCACGGAGATTTTTCTATCCTCTGGAAATGACCCCAGGTCTAAGAAGCACTCTCGTGCTTCCTCGTCCAGGACATCAATACTGGCTTCTAGGCATTTGAAAAGCCCTTCTTTGTGATAATCTGATATTGATTCGCCATTTAATAGCTTCTTCTTGGCACTCTCCCACACCGGACGAGGCTCACCATGCAAAGAGCTTCCTATCACCTTCAGAGCCAGTGGCAGCCCTTTACACTGTGCTTGCACCTGCTTGACTAGATGTTCATTAGCAGTGCTTGGAATTGATTTCTGTCCAAAAGCCCAAAAGCAGAAGAGGGACAGAGCATCACCATCATCCAGCAATGGCAATTCATAAAGCTGAGTAGAAGTCATTTTCGGGATGGTAGAACGATCTCGGGTTGTCACAAGTGTCTTATATCCTACACCTTCAAATAACAATTTTTCCAAATTTGCCCTAGACCAGACATCATCCAATATCACCAGAGTTGGCTTGGCTTGCCTTAGCAGTTGCTGCTGCAGCTCTCTATGTGCTTCCTCCACATTCTGAAATTCTGGTCTCTTCCTCCGAACAATCTTCTCCCACATAGTCTCTAAAATTACCTTTAGGTTTGGGGACTCTGACACAGTGATGAAAATGATATTGTTTTGGAAAACATCTTTTATCTCTTTATCGTTGATGAGGGCTAATGCCAGCGTTGTCTTGCCAAGACCCCCCATACCTTGCACACCAACAACCGACACCTCACTCTGGAGCAGCGTCCTTTTCAAGTTCCATACATTTTTATCCAGCCCCACTGCAAAATCAGACACTCCCAACCCATTATAATTACAAGAAACTTCGACAAAAGCACCCTCAAACATATTATCTGCGCCCATTTGTTGAAGCATCATCGCATTTTGCTGTGGATCATTCGTAAGCTTGGACACGTGTTTGAAGATGGTTTCAGTCAGCTTGCCCTCATCCATTGACCCCAACTCGTACTGTAGGCGAAGATTCGTCAGCTCTGCTATGAGATTCTTCACCTTAAGGAAGATGTTGACGGGCATCTGGTACCATAGGAAATCAGAGATCTCCTTTTCACCTCTTTATTTTTCCCCGTAGTCCCAGAGGAATCAAGGTATCTCTGAGACCTACCTAGTCGGTTGGACCTCTTTTCTTAGAATTTTGTCGGATCGTATTGTTTTTGGAAGTCATTTTTCTGCGCTCTGGTTTATACATATATGGGATATCATAGATATTGGCAGTGCCATT
>Pita_unigene49509
GTGGCATAACCTCCAACCTGAAGGTGGAAAGTAAACCTAGCTGAGTAATTCTTCGACAAGCACCGTGTTGAAAGAGTTTACCCTATCAACGAGTTGTCCAACCTCAGAATGCCGAGAGGAAGGGTTCTTGATTGGGCGCTTACATAAAAAACCTGAGGGTATCTCCATAGTCGTTCACGGATTTGTGCGCAAGCGGAAGAGGAGAGCCTGGATTTGGCACCTCAAGACTGAAATTATCATGAAAGGCAACAAGAAATCACAGAGCGGCATACCCTTCCAAGA
>Pita_unigene56051
GTTTTGAATACAAGCTGCACCATTGCTTGAGCAAAGCATGTAAGTGCCAAAAGGTCTGTATGGGCTGCTTGGAGAAACAAAGATCTGATTCAGAAGAGTCCTGGCAGCATCTTGAATTAAAGAATCAGGCACATTTATGCCCTGCCAATAaGAAcAAATAGTAGTAAAGGGCTTAGCAATTGACTCAATCGGTGCAAGGAGCATCCTAGGAACAATATCATGCTTGGAAACCACGTGACAAAAGTTGCCTCCCCAATTCTCACGCCCAACTGCTTCAACAAGCCTTtCATTCCCGACcAGAGGGCAACCAAaCGtGATACAAAAGGGAGAGATTTGCCTTAGCCTCTTTTCCAGAACCCATAATGTGGCCAATGTTGCAATTGCCCCTCcTACGGAATGACCCACAAATATGATGGGCTTGAGTTTCCTTTGTTTGGAGTCCGTGTAAATCTGCAACTTTGCTTGCAAATCAGTATTCTCCATTATATGGAGGAACAGCGTAAGAGCTCCTGGATGAATGAGGGCTGGATTGAGGCAaCCAGAGAAGACATTTTGAACaGtcTGTATATTGTCcTCTCCACATTTaCTCTGGTTGacAaTGAAATCTTCTACTCTTTGAAACGAAGCGAAAGCAAcACATACGAAATCTTCgTaCTCATTCACAGtAAAGCCCTCTGAATTgCTTGCATGAAGAGACTCTTCCCAAACCTTGGGCAGTAGTCCAtATGAGACAAGAAAAGTTGCaATCTcCTGACCAACAGTGAACTGTGGAGTTTgCcaTTCTGATTCCATGGtCTGCTATTGctGCTGGATTTaCTTCGCAATGGTGTCgGATCTAACACCTGAAATTTCGttCCCCGGCCGTAATGGCC
>Pita_unigene7557
CAAATTTTATAAGAACACAAAGAGCCGTGCAGTGCAAGTTTGTTACAGGCACAAAAAAAACACATCTAATATTATTAAAGTAATGAGAAGCGACAACGAAGAGATATTACAGAGTACGTAAACAATAGATTGACTTAGGTGGCAAAGAAGAGCATGTGCACGACCGACAAACCGCCATCTACCCATGCCACGTCGATGGACACCCCACCGACCTCACAGATATCATTGTTTTCAGTTTTTTTATCACAGTCATCATTATATTCCACCGACCTCCATTCAAATCTCATTTTCTTCTCCATTGACTTTGCATTCTGTGGGCATTTTGCTTGAGTATGCACATAACTGACCAGCTCCTTTCACCTCCAATTCCACCCAGCCATCCCCATATTTCACTCCCTGAATCCCCCCTCCACTGTTGTACATGTTCAGCAGGCCAATGGGTGCAAATTTGAGCCCCTTCATGATGTGCACTGGAACAATGCTGAAGATCTCAAATGAAGATGGCTGTAATATGATTGCAGAACTTGACTGCTGCTGCATGATTACAAGCTTTTTGGATTGGTTCAGATAAACTGCATACTCTTCTGCATTACCCATTGCAGCAGTCTCATGTCTCTGTGTCCATTCAACATCCTTGGGGGATACAGATCCAGACATTGGCCTGTACAAATGTGGGAAAGCTTTGATTTTTCTTTCCCTGGGACACCACCCAGCTCCTTGGCAGTTGAATGCACCCACTACTCCTCCAAACTTGTTCAAGTTCCAGAGCTTCAACATCGTAATACCATCGTGGGATGGATCTGTGAAAATGCAATCACGAGTAGGAAGAGCATAATGTTGGCACCTGAGGATTGTGCCATCAGGAAGAATAAGCTTCTTGAGAAGATCAAAGTCATGGCCTCCTACTGCATCGCTCACATACACCGGGCCTCCACATATGGCTCGAGAAGCTGCATGGAATTTGGCACATACATGATCGGACTGAAACATATCCCAGTCAGGTTGTATGAAGTTTCCCATCCACAAGCTGTTGAATCCACAATGAATCATATGAACTCCTTGTAGCCAGTAAGCACCCATGGGATCGCCATTTGGATCCTGGAACCAGAAATCATCTCCCACTCGCCCCATAGCTATCTGTTTGGTCCCCAGGAAGAAGAAGTCGTTGCATTGCTCCATGCTGGCTATCAATCCGTTACCCACCGAAATTCTTGATCATGGACTGGCTTAATCCTTCGTAGTATGTTTTAGCCAGTTCTACTCTCCCCCCCATATTCCCCAGCTAGAAATTCCAGTGTATGAATGACGTCCACTTTCACTCCTGTGGCGCCGACTCTGGCCAGATATGAATGCATAGAATTATAAAAATCAGCAGCCTGATGAGGATCCACAAGGCCAATCCCAGCTTCAACAACCTTATCCACAGCCAAATCCTGCATCATACAATTTACAACTGGGGAAATCTCGAAGGGTATGTGCTTTACATTGAGGTGTGTAGTTCCTGGCCTGACGCCACCCCATCCACCGCACAGGGCATGCCAGAAATAAACATCATCAAGGCCCTTGAACTCTTTCTTCAGATCATCAATAAATGCCTTGAGACCCATCTCTGTAACAGAGGAATTATCAGCCCTAGTAATGACAGCTTCCCCATCTCCATTTTGAGTTGATTCTGTACTCTGACCTGGATCAACGAATAAGGACTTGGAACCATCAACATCAACACTTAATGATACGTTACTATTAACAACAGAACCTTCACATTCAGCATCTTCATGGATTTCTGATAATTCTCCATCTACCAACTCGGTTTTTTATAGTCAATCTTGCTTTCTCAGCCCTCTCCTGAGCTATAGCCATGTCAATCACTTTTTGTGCTTCTCCTGATCAAATTTGGGAGCATCAGGCCTCCT
>Pita_unigene41347
CTAAGCACCTTTTGGAGAGAGCTGTCTGGAATGACACTTCATTTCTCGCGTCAATTGATGTAATGGATTATTCATTACTGGTTGGAGTTGATGAAGAGCGACATGAACTGGTTTTGGGCATTATTGATTTTATGAGGCAATACACGTGGGACAAACATCTTGAGACTTGGGTGAAAGCTTCTGGTATTCTCGGTGGGCCAAAAAATGCACCACCAACGGTCATTTCTCCAATGCAGTACAAGAAGCGATTCCGAAAAGCAATGTCTACGTACTTCCTAATGGTTCCAGACCAGTGGTCTCCACCCACAATAATTCCCAGTAACTCACAGAATCAGTTGTATGAAGATCCTGTGCCAATGTCAGCTCAAGGAGACGTTGGAGAGTAGGTTGCAAAGTCCCAGGCATGGTACATTTGTTCTGCAGAGCATTCCAAGGGATCCTACAAGGCTGGCGTAATAACTTTTTTCATCTATACAATTTCAAGGATATCCTTAATGAAAGCTAAAAGCAAGTTTTCACCTTCTGGGACTATACTTGATTTATTTAAGCTTGTGATAGGCTTCATTTGTATTCTTACATCACGGATTACCAATAAGAATTAGAACTGTAAACACAGTACTATAGGCCCTCCAATATGTATCAACACTGCATGCCGATGGAGTGAGTAATATAAAGGCTACATTATCTGGACACTGAGTTACTTGAGAGAAAATTTGTTTTTAGAATTTAGTATTTACTGTATATGATATTCCGTATACTTTGGCTAGTTTCAGATCAATCTGTACAAATGGTCTGAAATTTGTGTAACACATATGCTTAAGGTATATGTATTCTTTATTTTTTACCTCGTTGTCTAGTGGATATTTATAACAATTGTGACTTCTTTGGCAGGCACACATATGTTCTCAACTTCTAAATGCACTTGCATTTTTCTGATCTTTCATCATGTATATGCCAACAGCAGGGT
>Pita_unigene8146
TTCATCCTAGGCACCTGGAATGAACCATTGCAGGCCTTATTAGGGTTTCACCTGCCACACTTTGGATGGCTATAAGAAATTCTTCCTCAGAGTTCATTCGTCTGAAAAATTGCTGTAATCTGTCCACAGCCCATATTCTGAGATCACTGAATGAACACAGCCCGTAACAATCCTCAGAAATCCCATTACAATTCTAAACATCCATGACACCACAAAGAGAACAAGCCAGAACAGAGAGGACGCAATGGTGTTCATATAATGAACACCCAGAAGAGCAGCCTATACAGATCATACGCAAGCAACCAGAGTATGACCAGGAACCCAAGGATGAATGAAGCAATCAACAATAGGGCCGCACCCACAATAATCCCAAACAGAATGAGAGAGGCATGGATGAGAACACAGAGGAGTTAAATCAAGTCAGGCACCACGAAGGAGAAGAGGACAGCATGGAAATGGAAGCATAATTCTGTGCAGTATTAGGTGAGGCAGAATGGCTTAATCATGGATATCAAACATGGGAGGGCATGTAGTAGAAAAGCATACCCGAAGAAGAATCAGAAATGTTATTAACAGTTATAATTGGATTTTGTGCACTGTAGAGGCAAATGACAGAGGAGGAGTATTGTGCGAACAGTTGAAGATATTTCACAATAAATATTTATGTTATAAATGTTGACATTCACATGATAGCAGATACACATACTTTCGGTGAGTCATGAATACATAAATGTCTATGAAATTTAGCTGCATCTTATCCAAACCAGGTCTGAAATCACCAGCAATTGGATAGACTCTTTTCCAGCGAGCGATTACTACTTTTACACTGTTTTCCAAATCAAGCAGAAGCTCATCGCGACCTGTTGTTAAAATTTCAGAATTGGAACACCCAAGATGCAGCAAATTCCCAACCCACTTGATTGATTTTCAAGTCACAACAGAGGACAAAATTTTGTGCCATCTTCACAGCTGTACCAAGTCTTGAGGGTTTTCCATGGCTTCTTTCATTATCTGCTCTACCCTTCTCTTCTTATCATCTATCTCCTCGTCTCTGCTAAACCAAGAACTCAGCGGCGTCTCATTTCGCTGTGCTCCTGTCGCATGGGCAGCCATTTGTGCCTTCTTTCCAAAATCAAATTTAAATTGCACAAGGGGTCTCTCATCAGACAGCGCCTGACTCCCACGCGGATTCTTCCTCTGCCCGTCGAGCTCTTCAACCTGATCAAGCCCCTGCTTGACGGCATCAATGGCTGGAGCAAATGCCTCCAAGACAGAAGGGAGTTTAACTGCCGGCCGGACGAGCACCGAGGGAATCTTGACAGGGCTTACCTGTTTCTCATCGGGGCCAACGGGCGGAGCAAGGAACGGGTTATTAGAGTTAGCATTGGGATTTGGACTAGGGCTAG
>Pita_unigene48486
AAAAATATCCTGTTGTTTTGCAGACAAAATACTTAGTAAAATGGGTGAAGCTAGGCATTTAGGACTCCAGATTTCTTGTTATTATTATATCTCAACATAGGTAACAGTATATAATTCGTGATCAAAATAAAAATAACAAAGTCTGGAAATCTTACCCATTTAACTCAGCCACCAGTAAAGTTCCTGGGGTGAGTTCGATTCCCAAACTTATGTACTGTTCTTGGCTTCATGGCTATTTGTAATTTGTATGAAGAGATTGTAATAAATTGATACAATTATTAAAAATATTGATTTAAAATTTGACTGCCATTTGGCGTATGCATCTATACTGTATACTGTTACTAGTTTTAT
>Pita_unigene10063
ACGCTCTTCCGATCTGCTTTCTTGAATATTCCTGCCTTGCGCTTTGAGAAAGTTACCTGTCTGCTCGTTACATCATCTATTTTCTTTATTTCAATCTTCCCTCGCCCCATGATCACGTCTCTGTCTGTTACCTTGCAACATTTTTATTCTCAGGATTGCTCTTCCACTGGTTCAATCCTTCAGGCTATGAATGTAATCTCAATACATTCTTTATTGTGGTAACATTAAGTCTGGCATTTGTATTTGCAGTCGTTGCTTTGCATCCTAAGGTGAATGGAAGCCTTTTGCCAGCTTCAGTAATCTCAGTGTACTGCACATACTTGTGTTACAGTGGACTTTCAAGTGAACCAAGGGACTATGAATGCAATGGTCTCCATGGTCATGTGAAAGCTGTATCTACCAGCACTCTCTTACTTGGAATGCTTACAACAGTTCTCTCGGTGGTGTATTCTGCAGTTCGTGCTGGTTCTTCAACTGCATTACTTTCACCTCCATCGTCACCAAGGGCAGGTTCTGGGAAGCCTTTGCTCTCATTTGATGAGATTGAGGAAGGAAACAAAAATGCACAAAAAGATGAAGAACGGCCTGTCACATATTCGTACACTTTTTTCCATGTTATTTTTGCCCTCGCCAGCATGTATTCAGCTATGCTTCTAACTGGCTGGACAAGTTCAACACCAGATGGTGAAAAACTCATTGGTGTTGGTTGGCATACTGTCTGGGTGCGGATCTGCACAGAGTGGATTACAGCAGCACTGTACATTTGGTCTCTGGTTGCTCCTCTCTTATTTCCCGACAGGGAGTTCTTTTGAAGCTTTAACAGAACGCTGTTAAAGCTTTGGTTGCACAAGTCATAACACAAGAACATGAAGCTTACAGATGGCAAGATCTACAGAAGAAATACCGAAATATGTTGTCTAGATTTCAAAACGGAGCTTGCATTATCTAATTCGTATTTCAAACCTATGCGACTTAAGAAGGTTTTTAGAGTGGTTGCATAATACATATCACATACCTTTACCTGATAGATATGTTTTGTGTGTTAGAATTCTCAAAACAATCACTTCGGATGTGTTTTATCCAGAATGTTTCTCTAGTGTAATTGTCCTTTTCATAAACGCTAATAAGTTATGCCATTGTTTTGATGTGATTTTTGATTAATTTCCTTGCTTCTTGTTAAGCATGAGGCCTAGAGATTAAAAGATATTGTTATTTGATATCGTGAGGTTTGTGTAGAGAACTTATATTCTGTCTGTGGTTATGTGGTGTCTTAGACCGTCTCTGCTTGATTCAAGTCAGCATAATAAAATAGAATTCGTGTTATGGAGGATATTAGGTTTGTGTAG
>Pita_unigene58554
TATCGCGAGAGCTTATTGAGACAGCGCCTGAATAGATCTCTCAGAGCTCGTTAAAGCTCGGCAGTTTTTCAGGATTTTACAGAGCTCGTCCAAATCTCGGCAGTTTTTCAGAGATCTTAGAGAGCTCGTCCAAAGCTCCGAAGTTTTTCAGAGTTGGGTATCCAGATCCGACAATGGGAGAAGCTCCCAAAGCAAAGAAGGCGCTGATAACAGGCATAACAGGTCAGGACGGATCTTATCTCACTGAATTTCTTCTAAAAAAGAACTATGAAGTGCATGGAATCATTCGCCGTTCTTCCAATTTCAACACGCAGCGTCTTGATCATATATACATTGATCCCCACAATACCCAAGCTCGTATGAAGCTACACTATGGAGATCTGACTGACGCATCATCCCTCAGAAAATGGGTGGATGCAATCTGCCCAGATGAAGTCTACAACCTGGCTGCGCAGTCTCATGTGGGTGTCTCATTTGAGAACCCAGATTACACTGCTGATGTTGTAGCCACAGGGGCACTGAGCCTCCTTGAAGCTGTGAGAATCCACATAGAGAACACAGGAAGGAGGGTCAAGTATTATCAAGCAGGATCCTCCGAAATGTATGGTGCCACACCCCCACCTCAGAATGAGAACACCCCCTTCCACCCGAGAAGTCCTTATGCTGTCTCCAAGCTTGCAGCCCATTGGTATTCTGTCAATTACAGAGAAGCATATGGAATGTTTGCCTCCAATGGGATCCTCTTCAATCATGAATCCCCAAGGAGAGGTGAGAACTTTGTGACAAGGAAGATCACCAGGGCTGTGGGGAGGATCAAAATTGGGCTTCAGAAGAAGTTGTATTTGGGCAATCTCAAGGCGTCCAGGGATTGGGGATTTGCTGGGGACTATGTCGAGGCAATGTGGTTGATGTTGCAGCAAGATAAGCCCGATGACTACGTTGTTGCCACTGATGATAGCCATACCGTTGAGGAGTTTTTGAAGGAGGCCTTTGGGTATGTGGGGTTGGATTGGAACGATCATGTGCTGATAGATCCCAGGTATTTTAGGCCTGCTGAAGTTGATAATCTGAGGGGTGATTCGTCCAAGGCAAGGAAGCTCCTTGGATGGGCCCCAAAAGTTGGATTTAAGCAATTGGTGGCCATGATGGTGGATTCTGACTTGGAGTTGGCCAAGAGGGAGAAGGTTCTTGTTGATGCTGGATACATTGATTCTCAACAGCAGCCCTGAGGGATCAATATAATACTGATTACACTTTGTTCTTGCATGTGGGAAGTCATAATGGATTTGCCCTGCCTCTTTAGCAGCATTTACTTTGACGTTGGGACTAGATGCAGCACACGGGTCCATTGAATAAATCAGGCTCTTTGATAGCTTTTTCCTGATCCATTTATGCTAGTCTTTAACAACTTCTAGAACTAGATCCAGATTTATGTCACTCCTATTTCTTTGTAAGGTTTCATTTTCAGATATTTTTATGTTTTTAACTATTTTATTAAAATTGTACCAGCCTTTGATCTGATGATTATGTTGAATGAACGAGAGTTTCTGCTTTATAGTTTCAGATCTCAGTTATTTTTCCTAAGTTTATGACATTGACGAAGTGTAGATTGTGATCTCAGTATGAAGCACTCCTACTTCTTTGTAACGTTTCATTTTCAGATATTTTTATGTTGTTGATTGTTTTAATAAAATTATACTATTTTTTT
>Pita_unigene33382
GAACACCATTGGAGGTTTATGCGTAGTTGGAGATGCATATTTTTTGCTTGCCATTCTACTTGTAGTTGCTTAGGTATGCTATTTCTGAGTCCATGTGTCAAGTTCCTTCTTTTCAATTCTGCCCATTCCATAGATACAGCTCTGTACAGCACAATTCTCCAACATCTTTGCCGCCTCCAACTCGATCCCAAAAGCCCCTAGTACAAACCGCCATGGCGCCATGGATTTCAGAAACTGAACGCTTTTAAAAATTTAAGAATACTG
>Pita_unigene43086
AAGATTGGCAAATACCCCACTTAATTTGCTATGATGCATATATCACACTTAATAGTCAAAAGTATACACGTAGTTAAATAAACTTGTGACGAATCAACCTCTCCATTGGTGTTATAACTCAATTTAACTCTGAAACAATCACTAATCCAACATGGGAATGAGTTAGACTGACAAACAAACTCCCTGAATGAAAAGTTTCTGTGTGTGCTTCAACAATAGTTTCACCATAACCATCGCTAAAGCTTTTGCATCTTTTGACTTTTACAATATCCTGTTAGTAATTTAAAGGCCCATTGCCTTCATTTTCAGATTACTCTCAATTCGTTTGGTGATTTTATGCTGTCTAGTGAGAACATCTCTACACAAAATATATAGAAATATTAAAAATAAGCAAAACTATTGAACTTTTACTGAACACTTCATTCAGATAACAACCAACCAGCATACCAAGCTCACTCGTGACATATTTATCACCTCTTTCAAACAATTCCATTTCAACTTTCACATGGCATTATGTTTGTGGAACCTAGATACAGTCATTGTACAAAGAGTCAAAGACAGATTTAGGGTTTAACTGCTCTCCATCCATCCCAAAATATTGATATTCAGTAAGAAGTTATTGCTTTCATCATAATTAGAGGACCTTCAAGCTTGGTGCTCTCAATGTTTTATTTTCCTTCAAGGCAATCCATCTGCATACTGTAAACCAACAAATTCAATTGCTGGGAGAAATCTCAGACCCACTTTCAACTTAATACCAAAAGATAAGCGTTTTTGTTTTCCATAATTCATGTGTGTTAGCCAAAGCAGAAAGTTCAACAAAAAAAATAGTGTTAATCTCCCCATCATATTGTTCCACAGAAACATCAGTGAACAAACTAAACCCAGCCAACTCCAAATGGTGCTCTTTAGAAACATTCATCCAGATATAAAAGAAAAATGCAACATGTCAATGTAGTCATCTGAACACCAAATGGTGGCTGCATCTTCAAAAAAACTGGTCAATATTTTTAGCCAACCTGCTCAGAGGGCTGTTGGTGAGATGATGATGCTGCATTCTGTTTCAGCTTTTCCAATTCTGAGATTCGACCATCGAGGGTATTAAACAATTCCTTAGCCTGTTGTGAAAGAATTTGATGGCTGGTTTGATAGTCTCCGTGTAAAACGTATAAACCTAAAGCAGAAGCAGTTGCGGCTCCTGCAAAAAATGACGCCGCTCGCACCCTAAATACATATCCTATACCCATTGTTCACTATTTACACGGTCTGCTCAGGATCAGGTTTCACAGTAATTCAACTGTGTTTTTCGTTTCTATAAGCCCCGAAGTTAAGCACATAGAGCACTTTTCATTTTATATTTCGCTACTCTTAGGGCCGAAGTTAAGGATGTAGAGAATTTTTTATTTTCAAATGGGAATTCGATTGATTGGTAGCGTCGATAATAATTGTTCCTAGACGCTCTCAGCTCACTATGACTGTTGG
>Pita_unigene11951
GGATGGTCCAAAAAAAACGCTACCCACCCCATTCGCATCTGCCCCCTTCCGCGCGCGTTTACTGGTCTCACCATTCACGTGCTAATATGGCTTCCATCTTAAAAAAACGTTACCTACCCCATCAGCGCCCGCCTCTTCCCTTGGGTGCTAAGCGGTTTCATTAATAAACACTGATTGCCATTAATTAGTATAAGCGATCTCACTGTCTCAGGAGCTTCAGCTGAGTTTGAATTCGTCCAGGAAGAGCAGAGCAGAGCAGAACAGATAGATGACTACCATGAAATCTTTCATCCCCATAAGTCCGGACTCCCATTTCTCTCTCCAGAATCTGCCCTATGGAGTCTTCAAGCCCAACCAAGCGGCCGAAGCGCGCCCTGCTGTGGCCATTGGCGAGTATGTGTTGGACCTCAGTGTTCTCTCTCGAGCTGGCCTTTTCAAAGGACCTCTGCTCAGCGGATACGACTGCTTCCTTCAGCCATCTCTGAATGCTTTCATGGCTATGGGAAAACCTGCATGGAAGGAGGCACGCGGAACAATTCAGAAACTTTTGTCAGTTGATGAACCAGTCTTGCGAGATAATGTCGAACTGCAGAAAAGTGCATTGTTACCAATGAGTCAGGTTCAGTTGATGCTGCCTGCTGTAATAGGAGACTATACAGACTTCTTTACCTCCAAGTATCATACAATGAACAGATCGGAA
>Pita_unigene47017
TGTGACTTTAGGCTTATTAAATAAGCGGGAATCACTTGGGTGTTCCCTGGGAGCACAGCCTTATCTGCCACAGACCTCTAAACAATACACTGGAGGCAGATGCACATTCCCAGAATACCAGCTGCCACCCACACGTCCATATAGAAAACCACTATTGATCATAGAAAACAAACTATTTTGTCAGTTAAGCCTTACCAACGTTTGGAGTTATTGTAAAAACTTGGTCAGGCAGTCAGTCAGGCACACATACACATCACTCCCATATCCTGGTATTGCATTACTTATTTAATTTCCCCATAATATAATATTACAGAGGTATGATGTTGGAGAATGGATTATGTATCTTTGTTCTGGTTTTTTAAATAGGCATCAGAATTTATATATAAACTATTGCTTCTGGATCATGGGGTTATGAATGAACCTAATATCTAGGGACTAGGGGTATTGCATTTATTCATCGAGATCCCCCACCTTCAGATTTCTAATTATATAAGCTGGCATCAAGAAATTGACCCACTAAATATTTTACCAGAATCAAGGTCTCCTCTTTGACATATTTAAGTACCGAGCTGAGATTTCAATTCATTCGTAGTAGCATCTTCATTCTTTGCTGCTTCTCCGCTTTCTGTATAGGATACCATGCAGCCTTAGAGTAAAAGTTCCATTTCAGAGAAGTATACAGTGAGATTGTCGGAGCAACTTTAGCCCATGGGCGAAGTCGGGCATCTTCAGTTGGGTTCTGTCGATGTATCTGATAGAGCATCAAATGTGTCAAAGAGCAGCTGCAAGGAGATGAATGATGGTACTATTCAGGACGAGAAAAAGAAGAAAACTGAGCTGTGTGTTCCATTTTACAAGCTCTTTTCTTTTGCTGATAAATATGACTATTTGCTCATGTTCGTGGGAACGATAGGTGCAGTCATCCATGGTGCAGCCATGCCTGTCTTCTTTGTGTTCTTCGGAAATTTGATCAATGGATTTGGAAAAAATCAGAGAAATCCTGCCAAAATGGTGGATGAAGTTTCTAAGTATGCCCTGAATTTCCTGTACCTGGGTTTGGTGATCCTGTGTTCCTCATGGGCAGAAATTGCTTGTTGGATGCACACTGGGGAGAGGCAGGTGGGTAAATTGAGAGAGAGATACTTAGAAGCAGTGCTGAAGCAGGATGTGGGATTCTTTGACACGGATGCTATGACCGGGGATATAGTTTTCAGCATTTCCACAGATACTCTTCTCGTTCAAGATGCAATCAGTGAAAAGGTGGGAAATTTTATACACTACCTATCAACATTCTTGGCGGGTTTGGTGGTTGGATTTGTTTCAGCATGGAGATTAGCTATCCTGAGTGTTGCCGTTATCCCAGGCATTGCATTTGCTGGAGGTTTATATGCTTACACGATCACAGGATTGACATCTAAGAGCCAAGAAGCTTATGCAAATGCAGGGAACGTTGCAGAACAGGCCATTGCTCAAATCAGAACAGTCTACTCTTTCGTAGGTGAAAACAGGGGATTGAATTCCTATTCAGAAGCTCTTCAAACCACATTAAAGCTCGGATACAAAGGAGGAATGGCCAAAGGATTGGGCATCGGATGCACCTATGGAATAGCATTTATGTCTTGGGCACTGGTGTTTTGGTATGCAGGAGTATTCATTAGAAATGGGCAAACAGATGGAGGCAAAGCGTTCACTGCCATTTTCTCTGCTATAGTCGGTGGCATGAGTTTAGGGCAATCATTCTCCAATATTGGTGCATTTGGCAAGGGGAAAGTTGCTGCATACAAGCTGATGGAGATTATTAAACAACAGCCTACAATCATTCATGATGTTTCAGAAGGAAATAAGCTAGAAGAAATCCAGGGCAACATTGACTTCCAAGATGTTACATTCAGTTACCCTTGTCGGCCAGATGTACTGATTTTCCGAAATTTCTCTCTCCAAATCCCAGCTGGAAAGACTATTGCAATAGTGGGGGGTAGCGGTTCTGGGAAGAGCACTGTTGTGGCCCTCATAGAACGCTTTTATGATCCCAGCCAAGGACATATTCACTTAGATGGTCATGATCTCAAAACTTTGCAGCTAAAGTGGCTTCGCCAGCAAATTGGGCTGGTAAACCAAGAACCTGCATTGTTTGCTACAACAATACTTGAAAATATACAATATGGAAAAGAGGATGCCACCATGGAAGAAGTTGAAGAAGCTGCAAATGCTGCAAATGCACACAGCTTCATTACCCTACTTCCAGATGGCTACAACACTCAGGTTGGAGAACGAGGGGTTCAGCTATCTGGCGGACAAAAACAACGAGTGGCAATAGCAAGAGCAATGCTAAAGAATCCTAAAATTCTTCTATTAGATGAAGCAACTAGTGCTCTTGATGCAGGTTCTGAAAGCATTGTTCAAGAAGCTCTTGACCGTCTGATGATAGGAAGAACTACTGTTGTTGTTGCACATCGTCTATCCACCATTAGAAATGCAGACATCATTGCTGTTTTACAGCAGGGTCAGATTGTTGAATTAGGAAATCATGAAGAATTGCTCGCCAAAGGTAGCAGTGGTGCATATTCAGCATTGGTTAAACTCCAAGAAATGGGTATGACAACAGATGGAAGCCTTCCTCTAAGGAAATCCAAATCCACACGCCTCAGTCATTCACTATCAACCAAGTCTCTAAGCCTCCGTTCAGGAAGTTTAAGAGCCCTTAGCTATCAATATAGTACAGGGGCAGATGGGAGACTTGAAATGATTTCAAATGCTGATACAAGCAAGATTGATCCCCCAGCTCAAGGATCTTTCTTTAGACTTCTCAAATTAAATACACCTGAATGGCCCTATGCTCTACTGGGGGCTGCAGGATCAATTTTCTCTGGTTTAATTGGGCCAACCTTTGCCATCATAATGAGCAATATGCTTGAAGTTTTCTATTACACCGATAAGGAAGAAATGCAAAGAAAAACCAAAGAATATGTCTTCATCTACATTGGATCTGGTCTCTATGCTGTTGTTGCCTACCTTTGTCAACACTACTTTTTCAGTATCATGGGCGAGAATCTCACTGCAAGAGTCCGGGAGATGATGCTTTCAGCTATACTCCGCAATGAAGTAAGCTGGTTTGATGAGGAGGAGAATAACTCAAGCCAGATAGCTTCTCATTTGGCAGCTGATGCAACAAATGTCAAATCTGCAATCGCGGAAAGAATCTCAGTTATTTTACAGAACATGACTTCATTGTTAACTTCCTTTATTATAGCTTTCATTGTGGAATGGCGAATGGCTCTGCTAATTCTGGCAACATTCCCTCTTCTTGTCTTTGCAAATTTTGTGCAGCAACTGTCTCTCAAAGGATTTGCGGGAGACACAGCAAAAGCGCATGCAAGGGCAAGCATGGTGGCAGGTGAAGCAGTTAGTAACATACGAACTGTAGCCGCCTTCAATGCAGAGGACAAAGTCCTCAATCTCTTTGACCAAGAGCTGAAGTTACCTCAAACCCAAAGCCTGAAACGTGGCCAGTTCTCTGGCTTTCTATTTGGAATCTCGCAGCTCTCACTATATGGATCTCAAGGCTTAATACTGTGGTATGGTGCAAGACTAGTTCAAAATGGAACCTCAACATTCTCCAAAGTGATCAAAGTCTTTGTAGTTCTTGTAATCACAGCAAATTCTGTTGCTGAAACACTAAGCCTTGCACCAGATTTCATCAAAGGTGGAGAAGCAGTAAGTTCTATTTTTGCAATTCTTGACCGTGGAACAAAAATTGAACCAGATGATGAAGATGCAGAAACTGCTGATAAAATCAAAGGTGAAATTGAATTAAAGCATATAGAATTTGCTTATCCATCCAGGCCTGAAGTCACCATTTTCAAAGATTTGAACCTAAAAATTAAAGCCTGTCATAGCCAAGCCTTGGTTGGGGCAAGTGGTTCAGGCAAAAGCTCAGTGATCGCATTAATTGAAAGATTTTATGATCCTGTAGCAGGTAAGGTTACAATAGATGGTAAAGACATCAAGAAATTGAATCTGAAGTCCCTACGTTTGAAAATTGGGCTTGTACAGCAAGAGCCTGCACTTTTTGCTACCACAATATATGAAAATATACTTTATGGTAAAGAAAATGCAACTGAGACTGAAATCATTGAGGCTGCCAAGGCAGCAAATGCACATAACTTTATAAGTAGCTTGCCTGATGCTTACCAAACCATGGTTGGTGAAAGAGGTGTTCAGTTATCTGGAGGCCAGAAGCAGAGAATTGCCATAGCAAGGGCCGTCTTGAAGAATCCCAGCTTGCTTTTATTAGATGAAGCTACTAGTGCACTAGATGCAGAATCAGAGATTATTGTTCAAGAAGCTTTGGAGAGATTGATGTGTGGAAGGACAACAGTGGTAGTTGCTCATCGTTTGTCAACAATTCGAAATGTGGACTCCATTGCTGTCATTCAAGATGGTAGAATTGTTGAACAAGGTAGTCATCAGGAACTTTCTTCTAGAAGTGACGGACCATATGCCCGCCTTCTGAATCTTCAACGCCACCATACCTAACCTTAACATGTGCTTTTTTGGGTTTTTGTTTTTCTTTCATTTATGTAGATACAGAGATGATGAATCCATCTGCATCATCATATTGTATTCCAATAACTTTGAATGCATTGTATGTTCATGGAAAATATTGGTATAAACTGGGTTGGGGTTTTACATTTTTCTTCCCAACTCTATATTAGACAGCTGCTTTAGGCAGAAATCTAGCCTAAGCCACACTCAGATAAATTCAGAAAATGTATAAAGTAGCCTTCTTTAAGCTATGTTTCCCACTATGTTCATGGTGATTCTGAAGGCCATCCACAAGTTGGCAAATGTGTGGATCATTGCTTTCAGTGCATATGAATATGTGAATGTTTGATTGGTTTTAATTATGTCCATTTAATATTTTTCAAACTTGATTAGAC
>Pita_unigene27829
GATTCAAAGGAGCTCTGTAaCGCCTTCTGAGTTTtCATTTCATTTCTGAAGGaTTGGaCCaTTCAGTGCCCTTTACAGACATCCCCGCCTTAAAAACTTATATGTTtGGATACCCAAGTGCCGATTGCTTATGCCCGCTTCTGATATCTGGTTTGTCCATTTGCATTTATGCCCTATTtGATCCCTGATATTCTTGGCCTtGAAAGAAAACCAGAGATTTTGGGTCATGGCGCGCCCCACAAGCAAGCATTATGTGGGATGGCAAGAGGAGTATgTATCGAATGACCGTGGTAGCAGAGTGGTCCATTATTACCTCAAGGACCGCCATGGgAAGGCGAAGCTCGCGGTGGTTGGGACAGAAAGGAGCCTGAGGCACATGGTTTATGTGGTCTCAGAGGAGTTTTTGCATCTAACAAACAACAGCAAGTCAAATTCCTCCTCTTCAATGAAGTGGAGATCAAGAAGAGAGGTGGTGGATTGGCTGGACTCTCTGTTGTCAAAGCCACGCCCAaCATCCTCGGGAGATCATAACACAAATATTACAAGTAGTTACTATTTTCCTTTTCAGATCTATGTGTATATGGTGCCTGAGATTAGTGTTTCTGCCAAGCATATTTTTGTTCTGGGGAGTCCTACAGATGTGCTTTTTTAGttttctGTGTTTTTTTTCTTGAAGGGTGTGGAAAAACCCCAAACACCAGGCAAAACAGCTAGGCTGGTTTGAAAAGCCAGCAAAACACCGTTTTtGAGATGGCTAGTCCTGATAATCATTGTTCGTTTCagTGAACGGGGAaGTTGAATCATCTTGAAGACGATGGCTTTTTGTAGCTctCTGCtCcAGGACTGTTAATGCCAATATCATTTCAATGTTTAAC
>Pita_unigene44042
AAGAAATTGTGTTTCTGTATTATTTTATTTCTTAGAAAAATAGCACCCTTCCGTAATGTTTCTGGTAACATAGCAGCAAATAATCTTCTGTCGTTTCTTACATACCATAGAGTTAAACTACCTAAAATTGCCAAAGATCATCCAAGAAAGGCAATGAATCCACCTAACATACATATCTTCAACAAGCTAGGTCCAAAGGACATCCTAGAAAGGCAATGTAATCCACGTAACATACGCATTATCTTCTTCATTGAGTATGGAAAGCATTTAGGCAAAAGCCTTTTTTTTCGTAACTATGCAGTATCCTATAAAGCTACTCCATAATTTCATCACAGGACGCTTGTCGTAGACACCAAGTTCTTAACAGAGAAAACCTGAAAGGTTTCGTTTGGGAGAAGTTAGACTTCAATTTATGAGACAAACAACCACTAGTGCACACATTTAGCTGATCACTCACAGTTATCTCCAAAACGAGACCTCTTGAATCAATGAATAAATTAATAACTGTTTGCGTAACAACCAAAAAGCAGCATTTAATTTCCGAGAATAAATGAAAAGGGTTAGACGGGCAATCCATTACATATTCTCTTTTCGAAAGCCTAACCAAGAGGACTGTACATAAATGAGATGATGCATATAATTTATTAAAACAATTAACAATAAGCTCTTTTCACTGATGCAAAAATGCAATCCACACTTTGAATGGATTGCATTAAAATCAAACTGAATCCTGGACAGATGGAGTCCCTGCAATCCAACTCCAAACTCCACCCGAGCTTCGCTTCTCTGTAGCACGTGCAGCAGCTTCATCCACTGCAGACTTTTCACGTCGAAGCAACTCTACCTCCTTCTGTAAACCTTCAATTGACAGCAGTTTTTGCTTCAGCTCTGCAACATCAACCTCTAGTTTGAAGCACCTTGATTGTTCAGTAGCAAGCTGTCCACGTACAGATTGCAATTCCTTAATTAACTCATCGTGTGTAGCTTGTGCTTCACTAAGCCTTTGCCTGAGGCCAGAGTTCTCTGTTTGCACAGTTAAAAGTGTGGCTTCCAAGTCCTCTTTCTCTGCTTTTAATGTTGCTATATTCCGTTGTCTTGTTTCATCATTCCTTTGATGCAGCGACTCTAAATTTGATTTGTCCATAAGGATCTCCCTAACTTTGCTTTCTTGCACCACAACTTCAGCATCTGGACGCCTGATACCATCCAATGTTGGCACTACCACTTTGGGTACTGCATAAGCAGCTGCAACTGATGCAGCCGCAGCGGCTGCTGCTGGGGATTCTACAATCTTAGGCTGTGCTGTCCCCTTGTGACTTGGTTTTAAAATGTTTACCTCATTGTTGTATCTTCCATTGTACCCACCAAAAGAAATTACAATATCTTCTCCATTAATTGAAGTAGAAACAACACTCAGGCCCTCACTAGCAATTGGTACCCTTCCTTCCACAGTTGTTACCACAGACCAAACAAGCTTAGACATATTTAAAACCAGCGTCTCAGACACACCACTCTTATTATCTCCACCACCTACAATATACCAATTTTCACCTACTGTCACACCAGCATGTCCAGCCCTAGGAGTCACCAGATGACCCTGTAGTTGCGGTTGAGACCACTCCATAGTCTGCAAATCAAGGACATGTAGATCATTGAAACATGTAGAATGAGAACCGCCTCCAAAGACCAAAAGATATCGATCTAGGTGAACAGCAGCAGTGTGATCAGACCTTGGTGCTGGAGGCAGGCCCACAGCTTCAATGGCATCCCATGTCATCGTTTCCAAATCAAGAATATGGAGATCATTTAAAAGATGCCTCTTTGAGTCCTCTCCACCAAACATAACCAAAGTAGACCCAACAAGATTCACTGATTGCCCTCCACGTGCCAATGGCGGTTTTCCATATGACTTCAATATAGACCATGTATATGTCTCTGTATCAAACGCCCTAACTGTCACAGTATCAGAAGAATCTTTGGTGTGCCCACCCAGAGCAAGAAGTTTGGTGTCCCATCGGACCAGACTATGCCCAGCGCAAGGAGGTAAAATTGCTTGAGAATCAGCTTCAACAGAGGGTGGAGAGCCCGGATCCAACTTTGGTTCAATCTTAGACCACCTCAGAGTCTTTAGATCTAGCATCTGAATATCATTTAGATAGCGTCCATTACAGTTACCGCCAATAACATACATTTTTCCCTGCACCACTTCTGCTGCGTGCTCATAGCGAACTGTTGGGGGCCGAGAAGATAAGGGCGGTGCAACCCACTGGTCATAAGCTCGGACTGATAGTAGACCTTCCAGTACAATATCCTTGTCTTCTGACTCAACAGAGTCTCCATTTTCTTTTGAAATCCCATTAGAAGCTGAAACGGAACTTTTTTCTTCAGTTTCCACCACAGGCTCAGGAACCCTCGAGTACCATGCAGGATCTTCCTCCTCCAAGATTTTGACAAATAGCCTCATTGCCTCTGTAGAAGCCAGATTACCAAGGCCATTCCAGCTGGACCACTTGCTCTGCTCCGTGAGGTTATAGGCTCGAGGCTTCGGGGCATTGCAAGGTCCAACTGTCGCCTGCTGATAAAGGGCGTAGAGAAGCAAAGCTGTTTCATCGGAAAAACTCCTAGCAGGCTTAGCGGATTCGCCAAATCCGGCATAAGCGGCCGCTGCGTAGAATCGATCTGGATATGAAAGGCCGGATGCTGCCCTCGCCATCTCTGGAGACGGAACAAATGGTAATGGCTTGTCTGACTGGAGCGAGACCCTTACTCGGCCGGATCTACCATTACTCTTTGGTTCTGTTCTTCGGGCCGCTATTTACTGGCCTTTCCCAATGTTCAACGCATACTAACCGAGGAAAATTGCGTTTTCTTTCGATGCTGGTGTTGGGCTAGGCCATCAGTGGGACACTCAATATCGCATGCTTCGGCGCTTTTGTGTCATGTTTTGTACATGGTGTCGG
>Pita_unigene2504
TGAGCTTGAGATTTTACCATGTGATTTGAAAGTGTAGACAAGCATTAAGAATGGGAAAGCAAAACAAATATTTTCCCATATGAAGCCCAGTTGTTATTCCATGATTCAAGACGATCTACAATGTCAGCTATTGCGGAAAACTGTCATTTACTGATACCACAACTCAGACATCAGCTATTTTGTATACTACTTTAATAGCAGGTTCTTGCACTCTGAATACTTGGGGATTTATCACTTAAGCCTCCAAACGCTGGAGCTGTGCTAAACGGGGAAAGAAAATGAAATGGTTATATAAATGCTTCCTTCTAACATCTGAATGACTTTGCTCATGAAAGGAAAGGTGAGATGCATTGACATTGGATGCATCACAGTTCAGCTAAAATCATTTTTTTGTTATGCCTTGAGTGTTTCTCCATCATATTCCCTCTTTTTGCATTTCCAAACTCACTTTTGTCCACCCGGTCAAATGCCCACTCTTCTTTCTGGTAAAATTTGCTTGATCTACTTTCTGTATTATCAAAATCAATGATCTTCCTTCCCTACTATTTCCATAACCAACATATCATAGCTGTAAACATCACATTCTTCAACATATCTTTGATGGATCTTAGCAAACAACCAAAATCTGCAACTTTCAGCCAGGAATCAAAATAAAAAGGAACATTGCAGGGTTTTATATCACAATATAAGATGCGATTCCTGAAAACCATTGTAGAGTTTTATATCACAACGAAAGATGAAAGTCCTGAAGTCTTACTTTAGGTATACGAACTGCAACTGAATAAAACTATCTCCAATCCAACTCATAGTCATGGCCTCCATTAATATACTTGCCATGAAACCATTAACCTTTTATCCATGCAACAAACTTATTTTTGGATCACGCAGACAATAATGCAGAGGACCACTGTAGCCAGTTCAGTAACCCAGGAGACCCCTCCCCTGTAGCCTCTTTTGAAAGCTGGAGATGATAACCCAACAGACCACTGTAGCCACCTCAGAAAACTGACCAAAATTGACAGCCGCTGGAAGCTTCCCTAATAAATGTTCAACAAATAGAAAATAAACCAACATAACCAGTGGATAAGTTTAAAAGACTAGAAGCTGATGACATAATAATTGGAGTTATCACTGAATCTTCTTACTTTACCTGATTCAATTAGCCCAAGATTACATATGCTATTCCTCCTTTGATTCGCCTTGTTAACTGTATTGGTTAATCAAAGAGGATTGAGCAACGGAGATGATGGAACGATATAGAAAGGAGGACATATTGATAGACTAAACTTACAGTGTCCTTTAGGGTTATGGTTTCAAGAGATCCCAAATAGTTTTGCGGTATAGATACATGGAAACTTTGGGCATAGTTTGTTGTACTGCATCTTACACTGTGATATAAATCCCTGCAATGTTCTTTTCGATGCCAACCTTTTCTTCAAAGTTGCAGATTTAGGAAGTCACATGTCAGTAAGGAACATGATGTTCCCCTGCCGCATAGATATTGTCAAGGATGCGATGTTTATAGCTATGGTATATTGGTTATGGAGATGGTGGGGAAGAAAGAACATTGATTTTGACAATAGAAAAAGTAGATCGAGCAAATTTTACTGTGGCATTTTAGGGGACAAGAGTGAGTTTGGAAATTTGATAAACAAAAGAACAAGACAGAGGAGGAAGACCAAGGCATAGCAAAAAAATGAGTTTACCTGGACTGTGGTGCATCCAATACAATGCATCTCGCAGTCCCTCTATGAGCAAAGTTATCCAGATGTTAGGAGGAGATATTTACATTACCACTCTTTCATTTCGATTGCCCATTGACACGCCTCTGCAGCTCTATGACTCTGACCAAATGCTTTGGAAACCCAAATGATAAATCCTACCAGTATTAAAACTGTCCAAATCTCCAATTAAGGCAGTATACAAAATACTCTGTTGGGTTATGTTCTACGCTGTGAAACCCTAGCGACTGAAACTGTGAAAACCGTGATGGGTGTGGGAAAGGCCCTTCTTTCGAGGCCGAGCCTCGGCACGTCTTCTAATGGAGTAGCTCGCTTCTCTAAAACGTCGTCTGCGCTTCAGAGCGCCTTCAACGGCAGAGGGTTTCACGGCGGGAGATTTCTCCTGAGGAGTTTTGATCCCAGGAACTCCGCCTCCAGTCCTGCGCGGCAAACGTCTTATTTCGATCAACTGCTCCCCCATACTTTACTGAGGTTGGATTCCTCCCCCAGCGGGAGAGGAATCAACCTCAACCAGAGATGATTGTGTTGGACGTCTGTGGCTCCGAGCCCTATTAAGGCAAA
>Pita_unigene60278
GGCCATTTTGCATGCTCTGTCTTGATCTCTGTGCATTGGCCAACCCAAAGCCAGGCCATTTTCATCTGTATAGGTGTTGGGTGACATGAAAGGGGCTTTCTCCGGTAAATCTTATATTTACCCTGTGAAGGCCTAAACCTTTCGCACTCTTGTACTCAAATTTGATTTTTACCATTTGGGTCTGTAAGGGAGTGTCATTGATTCTGAAGCCTTTGGGGGATTTACATTTTACAGTGAAATTTTACTGAGTTTTGTGTGTGAGCGCTGGGTTAAGGTTACTGTGAGGATGGCACGCAAGGTTGATGATGAATACGATTTCTTGTTCAAAGTGGTGTTGATTGGAGATTCAGGAGTCGGGAAGTCGAATCTTCTTTCCAGATTTACTCGAAATGAATTCTGCCTGGAGTCCAAATCTACCATTGGTGTGGAGTTTGCAACTCGAACAATCCAGGTAGTCCTTACTTTTGTCCAAGGAAAACACTTTGTGGAAAACTCTCTGGGTGCATCCTCACAATCCATGAATGGTAAAGGGGTAAACCATTGTCTTTGATTACATAGCCTCCCTTTGAGGGGATCAAGAGAGTTGAACTGTGACCTGTCACCTCTCCAACATTGGGGGGAGTATTTCATGTCTGGCTTATGACAACTCCAGGTAGATGGCAAGACAATCAAGGCACAAATATGGGATACAGCTGGCCAAGAGAGGTATCGGGCAATCACAAGTGCTTATTACAGAGGTGCTGTGGGAGCTTTGTTGGTGTATGATATTACAAAGAATGCTACTTTTGATAATGTGAAGCGGTGGCTCCGAGAATTGAGAGACCATGCAGATTCAAACATCGTTATCATGTTGGTTGGCAATAAATGTGACCTGAACCATCTGAGAGCTGTGCCAATAGATGAGGCACAGGATTTTGCTGAAAAAGAGGGCCTTTCCTTCATGGAAACATCCGCATTGGAGTCTACAAATGTGGAGAAAGCTTTTCAGTCAATTCTCGCTGAAATCTATCAGATTGTGAAAAGGAAATCTCTTGCAGCAGAAGAGGCAGCCTCTTCTGGGCCTAGTCAGGGAACTCCAATTAATGTCACTGATGCTGAAGCAGTTGCAAAAAAGAGAAGTTGCTGCCTTTAAGTTTATATGTTTTCCATGTAATCTAGACATTTTAAGTCCATCCAAGTTGTCTAGGATTAATTGCTGTACAGCCAAATATATGTTCTTC
>Pita_unigene64142
ATAGTAGAAGCGTTGGACACGAAGGTATAGGTAACTTCTAGTTGTTTGAGGTCAAACTAATTGAACGGTGGATCGCACGCAAGAAGGAGAGACCACCTACCCAGCGAATTCAAATTCGAGTTCTTATGTGACAACATGCCTGTAAAGGAGCATACATTCATATCACCATACACCAAATGGCACCAATGATCTAAAAGGGTTCATCTGTTCCAGGCTGCCTGCTCTTATCTTGTCACTCAATTTCCTAAAATACTTTCGAAAATGGGCGCCAACGAAGTTGTGAACCAGCAAATAATATTGAAGAATTACATAACCGGGCTTCCAAAGGAGTCGGACTTGGAATTTATTTCCAGCACGCTGACAATCAACTTGGAGGAGCTGAAGAAATCTAAGGCAGGAGGACAAGAGGAGGTGGTGGTGGTGAAGAATCTGTATTTGTCGTGCGATCCATACATGCGAGGGCGCATGAGAGACTACCACAAATCCTACATACCTCCCTTCACCCCTGGATCGGTTATACAAGGATTTGGGGTGGCTAAAGTGATACTCTCAAATCACCCAGACTTCAGAGAGGGTGACTTTGTATCTGGTACTATAGGATGGGAAGAGTACAGCATAATACCAAAAGGGAGTAACTTAACAAAGATCAAATATACGGATGTACCACTTTCATATTTTGTGGGTGTTTTAGGAATGCCCGGGTTTACTGCTTATGCTGGATTCTTTGAGGTTTGCTCTCCTAAAAAGGGGGAGCATGTTTTTGTCTCTGCGGCTTCAGGAGCTGTTGGCCAGCTTGTTGGGCAGTTTGCAAAGTTGATGGGTTGCTATGTTGTAGGGAGTGCGGGTAATAAACAGAAGGTTGATCTGCTGAAACATAAACTGGGTTTTGATGATGCTTTCAACTATAAGGAGGAGCATGACTTGGATGTGGCTTTAAAAAGGCATTTTCCAGATGGGATCGACATCTATTTCGATAATGTTGGTGGTGATATGCTCGACGCAGTGCTGGGGAATATGAAAGTCCATGGCCGCATTGCTGTTTGTGGTATGATTGCTCAAACTGGTGTTCAGAGTGAACAAGGTATAAAAAACTTGTATCAGCTTGTGCCTAAGCGCATAAGCATGAAAGGTTTCCTTCAGTCAGATTACCTGCACCTATACCCTAAGTTTCTAGAGTCTACAATCAATTTTATTAAAGAAGGGAAGATAGTATACATTGAAGACATTGCTGAAGGCCTTGAAAATGCACCATCAGCTCTTGTGGGGCTTTTCCATGGTAAAAATGTCGGCAAGCAAGTAGTTCGCATTTGTGATGAATGATGGAACAGAAACTTTGGAGCTAGGAAGAATGGCAAACTGCTGTTGCGCAAAGAGTGCATTGTTTGACAAATGCAGCATTTCAGTTTCAGCTACGGCCTATGTATTTCATATTCCATTTTTAGTTTTTTGATATCCTATTGTGTACATTAAAGGCATGCAAATGTGTTCTTTGCTATTGTGGATTTGAGGGCAACTTAAAGGATAATTATTTCGC
>Pita_unigene40096
GATAACCTTCCACTGATTGTACAACATTGTTACTGTTTAGGTCCACTCTATACTTGGTATCAGTATCATTCCTTATAAATGGCACAAAGAATACTCAACAAAAAGCAATAGAAAGGTATATAAGAGCAAAGAAAAAATGGAGTCACAAAACAGCTTCCATTAATGAATTGACCATGCATCATAAAGAATTGAATTGTGGGCGGGGAAACATGGCGGCATCATTGAAGGTAGTAACTTTCGTGACAGGAAATGCTAAGAAGTTGGACGAAGTTAGAAGAATTGTCGGCGATTCTATACCTTTACAGTCCGTCAAGCTAGACTTGCCTGAATTACAGGGAGAGCCCGGAGACATTTCAAAGGAAAAGGCTCGTCTTGCATCACAACAGATAAACGGCCCAGTCCTTGTGGAAGATACTTGCCTCTGTTTCAATGCACTGAAAGGTCTTCCAGGCCCTTACATAAAGTGGTTTCTGGAGAAGATTGGTCATGAAGGTCTGAACAATTTGCTTGTGGCTTATGAAGACAAATCCGCTTATGCTCAGTGTATCTTTTCCCTAGCTCTTGGGCCAGATTCTGAACCATTGACTTTTGTTGGAAGAACTGAGGGAAAAATAGTTCCCCCCAGGGGTCCGCCTACTTTTGGGTGGGATCCTATATTTCAACCTGATGGCTACACACAGACATATGCTGAGATGCCAAAGGAAGAGAAGAATAGGATTTCACATCGTGGAAAAGCTTTGGACAAAGTGAAAGCTCACTTCGCTACTAATTACAAATCTGGTTTTGATTGAATGGAATAAATATAATAATACGAAATCCTCTTCACACATTTTGAGAGCCGGTTAACTAAAAGCATATCTGTTCTGTTTCTTTGAATTTTATCTTGAATGTTATCTATTTTGTTGTATGATTGCAAAGAAAAATGTGTTGTCAACATCGATATGCATCTTAGTAGAAATAAATCTCGTGACTTCTTATAAAAGCTGGAA
>Pita_unigene61881
ATTCATACCTTCATGGAGTTTGCTTCTAACCTTTCTTCTCCAACCAAAAAAAAAACCCAGTTTTGGTTGTGATCTGTAACATAACAATTGGGGAAATTGAATTGAAGAAAATCTGATAAAAAATGTATACCATCAAACGCCCTTCCTGCAGTCTGGAAGTGTTGGGCATCTATGCCTCCTTGGTGGGTGTCCAGATTTGTTATGCAGTGGTCGGTGTTCTTATGGGAAAGGAGTTATCAAGGGGGGCGAGTCCTCTGGCTTTCATTGTTTATTCCAATGGGGTTGGAGGACTGGTGTTGATCCCATTTGCATTTTTCTTTGAGAAGAAGAACCGGCAAACAACAGTGAGTTTAACTCTACTCGGACAGTTCTTTATGCTGTCTCTTGGAGGTGTCTGTGGGTTTCAGGCTTTTTTGCTGATGGGATTGAGGGATACCTCTCCTGCCTTTGCTTCGGCCATGCCCAACTTGGCCCCCGTCCTTATATTCATACTGGCATGGGCTTTGGGGATGGAGAAAGTAGACATTATGTGTATTCCCAGCAGAGCCAAAATTCTGGGAACTGTAATTTGTGTGGGTGGAGCAATGGCTATGAGTTTCCTTCAAGGTCCTACTCTAGCCCAACTCTGGCCTCTGTGGGGACAATCAACATCAGTTTCCAACACTAATACAGTACACCTGGTGGAAAACATTCTACACGAGGGAGATTCAGGGAACCAGATTAGAGGGTGTATTTACCTTATCTCAGCAGTGATAATGTTATCCACTACCATGATATTGCAGGTTGAGACATTGAAGAAATTTCCAGCCACACTGTCCCTTACATCAATTACTGCCATTCTAGGCTCCATCCAAACTGCTGTCCTAATAACCATTCTTGACAGAGGCATCATTCCAACATCATGGATACTGGATAGGGCTGGGATTTTGACTGTGCTCGCTGCTGGAATCATATTCAATGCAATGGCATTTCCATTACAGTTATGGTGTTTGCAGAAACGAGGGCCAGTATTCGTTACAGTATTCAGCCCAGTGTCTACCGTGTGCTCAGCAATTTTATCATCTATAGTTCTGGGAGACACGCTGCGTCTGGGAAGGTGGGTGATTCGTTATATTCTCAAATATTCAACGTGGTCAGCAATTTTATCATCTATACTTCTGGGAGATACGCTGCGTCTGGGAAGTTTGATGGGAGTGATTCTTATATTCATTGGTCTCTACCTTTTTCTGTGGGGCAAAAGCCAAGACGATGCTACCCAGATCACAATATCTTCTGACGAAAAAGCTGATATAGCCATAGCAGCAGAAGGAGAAGAAAATCAGCACCCACCTCCTGCTTCTGAAGTAGTGGATGTGAAAACACCTTTACTACACTAACATTCTTGACATTTTGTTGAAAAATTGCAATGTTGGTAATAAACACTTAGTCATTAACACAGTAGAATCGCTGAGAATTCCAACACTATAACACTATTGTGTATTATTTTCGGCTGTTCAATGGTAACGAGATTCACAGGTAATACCTGACAAATTAGACAAAAACATATTGCACAGTTTGCAAAAAAACAGTACATATAAACTGTGAAAATGTACTGCTGTACATTATCTATTTTGATTAGAATATATCTATATAGCTTTTTTGGTG
>Pita_unigene868
CATTCCCAGGTCTGTTCATTGTTGTGGAATAGACATGAGCGTGAGTTATTGAGTTCGCATGGGCCAAATCAGAACCAGTTAACCTTATGGAAATACCCATCCATGGTGAAAATTACTGAACTTACAGGGCATACTGCTAGAGTTCTTCATATGGCACAGAGTCCTGATGGGTACACAGTTAGCATCAGCTGCAGCAGATGAAACACTCAAATTTTGGCAAGTTTTTGGGGCTCCCGATGCCTCAAAAAAGACTAAGACTAAAGATGCAAAAGGGGCTTTCAACATGTTTCATACGCACATCCGCTAAGAAGTATCTGTCAAAATTCATGGAATCAGGATGGATGTTC
>Pita_unigene61642
ATCTGGAAATACAGGGTTGGAGGAAGGCAAGGTGTGTTTGTGTTCTCATTTTGGCAATGGGTTTGCTGGTTCATTCTATGGTGTTTCACAGAGCTTGGAGAAGGAGTTGGAACAGTGAGAAGAATGGTAGTTGAGTGTTATTGAATTTATCTTGATTCGCAGGCAGAATATGCATAGTTTGGTCGTGGAAAGCAGGCCAGATTTCTGCAAGGGCTTTGTTCAGTCATGGTGCAGGAGTTGAAGGGGATTGAGTTATGGAACTTTCAGTGTAAGGGACTGTAGATTTCTGTGCTTATCACATTGTGGAGTGCATTGCATATTTTAGGGATAGAAGGCTAAAGTTAATCAGGTATCTTTGGAGCTGTGATAGACTTTAGAGTTCTGAGGTGGGTTTGTTGAGTTTTTCAATCTTAGAAAGGATCGATCTTGTGATCTATTGTATGGAGTAAAGAAGCAGGTGCCCTAGGCCATACCAGGCCATGGCTCTTGTCGATTTCACAGAAGTGCCTAGGACTAGGTTGAGGCAACAGATGCAAGCTGCTGTGCAAAGTATACAATGGACGTACGCAGTCTTCTGGCAATTTTCTCATCAAGAAGGGTTGTTGGTATGGATGGATGGGTTTTACAATGGGGGAATAAAGACGAGGAAGACTGTGCAGCCCATGGAACTGAGCCCTGAAGAGCTTTGTGCACAGAGAAGCTTGCAACTGAGAGAGCTGTTTGAATCTCTTTCTGCGGGAGAAACAAACCCACCTACCAGAAGACCCTGTGCTGCATTATCTCCTGAAGATCTCACTGAATCTGAGTGGTTCTACTTGATGTGCATGTCATTCACTTTCGCTCCTGGAGTCGGGTTGCCTGGTCGGGCACTGGCCAAGCGGCATCACGTGTGGCTCTCTCAAGCTAATGAAGCCGATAGTAAACTATTTTCTCGTGCCATTCTTGCCAAGAGCGCTCGAATTCAGACTGTCGCATGCATTCCCCTAGCGGACGGTGTCCTCGAGATAGGTTCAACAGAGCTGATCCGTGAAGATATTGGACTGATCCATCAGGTTACCAGCCTTCTTGCTGATCACTCAAAGCCAGTATGTTCAGAGCAGTCTACTTCCAATCCCCATTCAGAAAACACATCACGAGCACTCCCCCAGGATCAGCTTAGCATGCAGCCTCCAGATGGGATTGTGTTTGAAGAGCAGAATGTTAAAGCAACAGAATATAACTCAGACAATGCCCACGAGAATGCACACCTCCCCATGCAAGTTTCAGGGCTACAGAGCGAGAAAACAGTTACAGAGTTTGGACAGAATGGCAGCGAAGTAATGCAGCTGGATATGTCCCCAGAAGATTGTTCCAATGATATCGGTTCTGAGTTGCAGGTCACAGGTGGAAATAGCTGTATGCAGGTCAAGCATTCAACTAACGCCTGGCCAGACATAAGTCATGGACTTCAATCCTCAGGTACTCAGCAATACCTTGATCAAGGAAGCGATGATGAAAGTGGTCACTACTCCAAAACAGTTTCAACCATACTGCAACAACAGCGGCCGAGCCAATGGACAGAGGCAACGACCTTGCAACTCATACACGGAACCGTCAATCCTCAGGATGTTACGCAGCGATGTGCTTTCTCCAGTTGGACGGGCAACAGCGGGGTTTTGGTCCAGAAGGCAGTGAATGCCCAGTGGGTGCTGAAATACATTTTGTTCAGTGTTCCCAGCCTTCATAGTAGAGACAGGGATGAAAGCTCACCCAAATTAAGGGAAGGTGAGAATGGTTGTAGGGTGCGGAGAAATGGTCAGGAAGACATCACTGTAAATCATGTACTCGCAGAGCGCAGACGCAGGGAGAAACTGAACGAGAGGTTCATTATTCTGCGCACACTGGTGCCATTCGTTACTAAGATGGACAAGGCTTCAATCTTGGGTGATGCAATAGAGTACGTAAAACAATTACGCAGACGCATACAAGACCTAGAAGTTCGAAGCAAACAGATGGAGGCAGAGATAAAAAAGAGTGCAGAGCCTCGCAAGCAGCTGAGTACCACTTCACAGGAGAAAACAGCTAGACAAAAAAGTGGAGGCACTACCAATAATAATAATGTAGACCAGGAGCTAGTAAGCAGCTGCAGAAACTTTAGTGATCATTCTGATCAACAGCAATACAAGATCTCAAGATTCGAAAAGAGAAAGATTCGTGTGTTGGAGAGATCAGAGCCATTGACGATCATAGACGATTGCAGCACAGATGTACAGGTTTCTATAATTGAGCACGAAGCTTTGGTGGAGTTACAGTGCCCTTGGAGAGAAGGCCTGTTGCTTGATATTATGCAAACACTCAGCAATCTGCTATTTGAAACTCATTCTGTTCAGTCTTCTGTGGTGAATAGTACTTTCGTAGCCAAAATCAGAGCCAAGGTGAAAGCGGCATCCATTGGGGAAAAACCAACCATAACTAAAGTGAAGAATGCTGTTCTGGAATGCATTCCCAGTCGAAGCTGAAGCTGAGATCTCTTTACATGTAAGATTTCTGCTGTATTGATGGGGTACTTCCCATGTTAATGTGATTTGGGATATCTGCTGAAAGACAGTGGGAGGAAATTTTAGTGATGTGAGGTGGATTTGGAAATATATTTGCATGTACATATTTTATGGAGACGACCAGAGACAAAGAGAAGTATGAACACAAGATTTGGTATGAGCTCTTGGGGATTTTGGTTTCTGTATCAATTGTGTATCTTCTGTGATGGTATTCATTCTTATAATGATCTTTCAAGTCACGGATTTGGCCTCGCCTCTGCAATATTCTGACACTTCTTGATGCAATGTTGAGGTGTCAAATTTTGTCTGGTAAAAATTTATTTTGGAAAAGTTGGGCGCCATCCAACAGGGATTTGTAATGAGGATTGGTACTGTCATTGGAATTTGGAATGGTTAGTCATCATCCATTTT
>Pita_unigene47867
GCCATGGAGACCAGGGTTTTGAGAAATTTGACTCAGAAATGAAGGTAAGAGCTTTTTCCGAGTTTTGTGACTGTATTAAAACCCTAGGTGTTTGCTTTTACTGTTAATATAAACAGTAAATACCAGGTCCTTGCCAAGACCCCTTTTGTAGGTAATCCCAGATAATTTTAGGATCAACCAGAGGAAAATTCTGTATTTGGGAGGAGCCTAAAGTTTCACTTCCAACATCATGAGAATGGCAAATATTCTGATTTATAGCCCATATTTACTTTGTAATGTCCTCCCATCTTGTCTGCTGCACATGCTAAACAGTCAGCCTACTCTTTCAACCTATCAGAGGCTGCTTTGAGGACTCCTGTAAATTCTTCTCCGCTAGGGTCAGATGTTGATTTACTTCATGCATTGT
>Pita_unigene4800
GAACAACTAAATTAATCAATTCAACTTGTGTTTTCATGCAAAGAATCTGCTTCGTCCAAAAATACATCACAACCAAAAAGAAAAAGAAAAGTACTTCGATGATGTCTACGAAATTCCATGGCAAAATGTCCATGCGATTCATATAAGATTCCCTTTAAACCTGGTAGCATTCGATGTCAATGGGCATCAAACAATAAAACTAATGAATTGCAAATCCCAGCTGCTACGAGACCAGAGAATAGCATGAGGTTAGATAGTCTTCCGTCGCTATAATCATCACATTAGAGAAATAGAGGAGTAGCAGCTTTGCAGCGGCGACACAGACGCCAAACGCAGTTCAGGGGAGCTGCTTCTTTTGTCAAACATAGAGCAAGATGGGGAGCACAGGTGGAAGTGGAAGTATTGGTGGAGTAACAAATGTTCGCGTAGCGGTGATAGGAGACAGTGGTACTGGGAAGTCTAGTTTGATTGTTTCTGTAGCCACTGATTCGTCTCCAGAGAGGGCTCCTCCACTTTTGCCCCCAACAAGACTCCCTCCAGATTTCTATCCTGATCGTGTTCCACTCACCATAATTGATACATCATCCAGACCTGAGGACCGTAACAAGCTAGGAGCAGAATGCAAGAAGGCAGATGCAATTGTTCTAACATATGCATGTGAACAACCTATCACACTTGAGCGTCTGTCTTCCTACTGGCTACCAGAGCTTCGTCGCTTAGAAGTGAAAGTGCCAGTCATTGTGGTTGGTTGTAAATTAGATCTTCGAGATGATCAACAACTAAGTTTGGAGCAAGTAATGACACCAATCATGCATCAGTTTCGAGAGATTGAGACATGTATAGAGTGTTCAGCACTGAAGCAGATTCAGGTTGCAGAAGTTTTTTACTATGCTCAAAAAGCAGTTCTTCATCCAACAGCACCTTTATTTGATCAAGAAACCCAAACACTAAAGCCTCGTTGTGTAAGGGCATTGAAAAGAATCTTCATTCTATGCGATCATGACAGAGATGGAGCTCTTAGTGATGCTGAACTGAATGATTTTCAGGTTAAATGCTTTAATGCTCCTCTACAGCCTTCGGAAATTGTTGGGGTGAAGAAGGTTGTTTCGGAAAAACTTCCAGAAGGCGTCAATGAACATGGCCTCACATTGACAGGATTTCTTTTTCTCCATGCACTTTTTATTGAAAAAGGACGGCTTGAAACCACCTGGACAGTTTTGCGAAAGTTTGGTTATAATGATGAGATTAAGCTTAGAGATGACCTCCTTCCAACAGCACAGTTCAAACGGGCACCTGATCAGAGCATAGAGTTAACCAGTGAAGCAGTGGATTTCCTAAGGGGTATCTTTGCGATGTTTGACATTGATGGTGATGGGGCACTGCGACCACAAGAGCTTGAAGATCTTTTTTCCACAGCCCCAGAAAGTCCATGGGAAGAAGGTATCTACGAGGATTCAATGGAGAAGAATGCATTGGGAGCTGTGACCATAAATGGATTTCTATCTGCGTGGGCTCTCATGACTCTTATGGATCCTGTCAAAAGCCTTGCTTATTTAATTTATATTGGGTACCCTGGAGATCCTGTTTCAGTATTTCATGTGACCCGTCGTCGACGGCTTGACCGCAAAAGATTAAATTCGCAGAGGAACGTCTTTCAGTGTTTTGTTTTTGGACCTGGTAATGCTGGGAAGTCTGCATTACTCAATGCTTTAATTGGCAGGCCATTCGTTGAAAAATACACACCAACAAAAGGTGATCGTTATGCCACAAATGTTATTGACATGAGCGAGGGGGCAAAGAAGATGCTAGTCATGCGTGAAATTCTGGAAGGTGCAGTGCACAATCTTTTGGCAAATAAAGAATTCTTGGCTCCATGCGATGTGGCCGTATTTGTTTATGATAGTTCAGATGAGGCTTCATGGAGAAAAACTGCTGAACTGCTAGTGGAAGTTGCCACACATGCAGAAAATAGTGGCTTTGAGGTTCCATGTGTTATGGTTGCTGCAAAAGATGATTTAGATCCACATCCTGTGTCGATAACAGATTCAGCAAGGGTTAGCCAAGATATGGGTGTGGAATCCCCGATTACTGTCAGCATGAAATTGGGAGACATAAGTAACCTATTTCGTCGGATCATCAATGTTGCCCAACGTCCACATCTAAGCATCCCGGAGACCGAGGCTGGGAAAAACCACAAGCAGTATCGACGGCTAGTCAATCGGTCACTCATGTTTGTGTCTGTTGGGGCAGCCGTTACAGTTGCGGGCATTGCAGCTTACAGGATTTATGCAGTAAGGAAGCACAGCTCTGGTTAACTACTGCAGTCTCATTTAAAGTCTTTTTTGTAAGCTTTCAGCTGGTTGATATGTATTCTGTCAAAGTGGTCTTTGCTAGTCAGGACCAAAATTGTAAGTATACCTCTCGAGAGGTATATGGTCAGGGCATTTAGAGTCCTTGTGCACCTGCTGCCGTAGGTTGTAGTCCTCTCTGTTATTTCACATATATTTTATGCAGTCCTTGTCAGGTGCCCTCGAGTGTGGATGTATGTGTACATCAGTATGATGTTGAAATGAGTTGTTTGTTCAATAAAATTTGATTTTGTTGAAGCTCCCACCACTTTTTACTTCTAGAATATTGTGTATGTTTGCTATTCCATTTAGATGTCCTGTGAAATTTGGTCATAGAAGTTACTCTGCAATCGATACTGCTACTGATGCAATAAACCAATTTATCTGACAGCTAAGGTGTTCGAAAGCAAGATTTTAAAGGTAGTAAGACTGA
>Pita_unigene8726
AGTTGGGAGGGGGGTTTACCTAGCATCTCCCACTGAGGAGAGTGCACGTCATAATTTGTGGCAGCGGAGGCTCGCGTTCGCGCGGCCAGCGGAGGCCGCGCCACACTATACTGAGAACAAAATGCGACAGACACTCTACAATCAACATCTGGTTGCTGGATAAAATCTGACGGGTCTCTGATTTTGATTTTGAAGAGGTAACAGAGAACCATTTCAAAACCACCCTTGGATGGTTCGGAAATCGATCGCAACATTAAAATCTGACGGGTCTCTGATTTTGAAGAGGTAACAGAGAACAATTTCAAAACTACCCTTGGATGGTTCAGAAACCGATTGCAACATTATTCGATGGTTGTTTGTTCGCAATTACTTCCGTTCATAGATTCCTACCGGTGTTCCAATCAATTCTGTTTTTAGATAGATATTTCGTTATTGTTTGTTTCATACGCGAGAGAGGGTGTGAACGCCATTACGTGTGCAGCAGTTTCATAGATTGATACACGTGTTCCAATCAATTCTGTTTTTAGATAGATATTTCGTTATTGTTTGTTTCATACGCGAGAGAGGGTGTGAACGCCATTACGTGTGCAGCAGTTTCATAGATTGATACACGTGTTCCAATCTATTCTGTTTTTAGACGGGTACCAGTGTTCCAATCTATTCTGTATTTAGATGGGATACCAGTATTCCAATCTATTCTGTTTTCTATAAACGCGAGTCCAGCCGCATCGTCGATGGATTGATTGTTTTTCGTTTCCAGCTAATTACAATTGAAAGTTACAA
>Pita_unigene57879
CTGCGAAAGTGTAAGAAAATATTTTACCGTTACTGAAGAAACAATTGTATGACAAGTCCTTCCAGCGGACAGTTAGTTTGGACATGTGTCGCTAATACTGTCAGCAAAGTGTTTAACAGAAGGCATATTGAAGCTCATCCTGCTCAAGTATTTAATAAGGCTACTGGAATATGTTTAATGCATTTCGGTGCCTTCTAAGCCATCCATTGGCTATCTTTTTGCTTTAACCTTTATTCCGCTGATGTATTAAAGGCTAGGCCGGTGTATTAAAGCCTATCCGGCGTCTTTAACTTTAAAGTTTGCCTGGCACTGTTTAATATTCCAATCTTCTGCTGTTTTTGCATAGCTATAACTTAGTCTTTGAAGTGAAATAAGGCTGTCGAACGGAGTTGGTTGATACGGTAGCTTATTATCTGTCTGTACTTTTTCTCGATGGCCGAGCTTGTTGGAGAAGTGAAATGGTAGCCATCTGTTTATTTAGAATGCGAATGAAATTCATGAAAGTTTTAACATTTTAAGATCTGCTTTGAGGCGTTAGACTGCAAAGGAAGACTGTAAGTGTAATGCCATCACGAAAAAGCTGTAGGATGGATTCTGGTACATTTTCTCGGATGAACTCATGTCCACCTCTGGAAAATATCGAAGAAGAGTTTCCTATGTGCTTGCCTGCCCTGGCGTTTCCGCCTCCAGAAACGCCTAGAGAGCCTATGGAATTCCTGGCTAGGTCTTGGAGCATTTCGGCTTTGGAGGTCTCAAAAGCATTGGCTTCATTCACAGGTCACAATAGTGGAGGGAATGGACAAGTTTCTCGTGGTGTAGAGATAAAGGTGCCACCACCACCACCACCTCCACCGCCACCAGCAACCCAAGGAGCAAGTAGAAATGCAGAAAATTTATCTCTGGCTACAGTCCCATTTACATATGCATCGAATGCAACCGCAGAGCTAGTAATGGAAAGAATTTTATCACAATCTGAACAATGCCATCTGACATCAAGAAAGAGTCTGCATAGCAGTGGTCCACTGAGTATCCGAAGTGCTGGCTCATTTAATGGGAGTCCTCCAGTTTCACCAAGGGGATCTGATGATTTCAAGTTCTGTAAGACTGTCAACTCAACAAAAACACATTTTGGGGGAAAAACAGTAGGACGGTGGCTGAAAGATATAAAAGAGAAGAAAAAAGAAGAGACCCGCGTTCATAATGCACAAGTTCATGCTGCTATTTCAGTTGCTGGTGTAGCTTCTGCGGTCGCTGCAGTTGCAGCAGCAACTGCTACATCTTCTGGTAGTGGTGAGAGTAGTCAATCAAAGACAAGTATGGCAGTTGCATCCGCAGCTGCACTTGTAGCAGCACAGTGCGTTGAGATTGCAGAGTGTATGGGAGCAGACAGGGAACAAATGGCGTCCGTGGTAAGCTCTGCTGTCAATGTCAAAAAGCCTGGAGATATTATGACCCTAACTGCCGGGGCAGCCACAGCACTGCGTGGAGCGGCAACTCTGAAAGCAAGAGCACAGAGAGAAATATGGAACCATGCAGCTGTTATTCCATATGAAAAGGGGCCCAATCCGGTAGTTGGGTTCAGTGAAGTGTTAGCTTCTGAGGATAATGAATCAGAGATCTGCTCCCAGGATTTTCTCGAAAGAGGAGCGGAACTTCTAAAGCGCACAGGAAAAGGTGCAATTCGCTGGAAACAGGTTGCCGTTTATGTCAACAAGAGGTCACAGAATGCGATGCAGGTGGTGGTGAAACTCAAGAGCAAGCACATCGGTGGTACATTTTCAAAGAAGAAAAAGAGTATTGTCTACGATGTATGCAAAGACATACCAGCATGGCCTGGCAGAGACTTATCAGAGGGAGGAGAACAAAAACGTTATTTTGGTCTTAAAACAGCTCGTGGACTTATGGAGTTTGAGTGCAGAAATGATAAAGATCAGCAGATGTGGACTGAAGGGATCAGGCGATTGCTTTCTTTGGCACGAACTCAAAAGAAATAATAAGGTTGTGTTGATCCTCATGAGTTGCATTTGGTGTAGCCATTTAAAATATTACTCGGTTTTAAGGTCGAGAAGTAGGTAATTTCAGTATGCTTTTATCAATATACAGGTATAAAGTGTATATGTTGTACCTTGGATTTGGACCTTTTTGGAAGACATGGAGAAATAGAGAAGAACCATGTTAGGAGATTTGATTACAGTCCTGTAAATATTATATCAATTCAAGGCAGTGGGTTGATGTGATAACATTGTTCTTCACTTCTCTAGCTCTTTATTGCTTGTGGTTGTTAAGTATGTGATGTATCACAAGCAATTATGACAAGCTATTATTAGAGTGGCACATCGTTATGATGGGATTTTGTTCGTCATTAATAGTTGTACTATTGTTAGGGTGTGTTGAGAATAATCCCACACGGATAACAATT
>Pita_unigene3972
CTCAAACCCACTTGCTCACATATCAACATATATTCAAACATATCACTGTAAGGGGTTTTAAAATTAACCAGTAAAGCATGTAACATTTCTCGACTTGCACACATACATGGGCACCAAACACTACAGTTCAAAGAAAGACCTTGATATTATTTCTAGCTGCACAAGGATCTACCTTTAGAACATTTTAAGAAGAAACACTTACTTCGATGCAAGATGAGGATTATTTTGAGGAATAAGAACCTGTAACTCTTCTTAACTATATTTGCTGATTCGTGGTAGCAAGAAGTGAATTCCATTAATCCGGGCCAATAATGTGCACAAAATTACCAAAAACACTACTGTCATTGTCTCTCAAAAGATAACTCATCTCTTGAAGTTGAATCAACGTTATTAGCTAAGAATGGTAAGTTGCAATCCATCTTGTGCCAAAATAGCTGCTTCCATACTTGTAGTGTAGCAATTTTACAAAACTTCCGACGCCAAAAAAGGGACTTTTTCGCTTGTACAAGACTATATATCTGGACTTCTCCAACAAGCTAAATGTAGAACCCAATAACTGGGGAATTTTGGAACATGGAAAACATCTATTTGAAATATCCAGAGCAGATCAATTGCTAAAAGCAAGGACGGAATCCAACTTACACAATCCATACAATGAATAAAGGATACCCATAAACTACTCCGTGTCTGCTCAAATAATGGTCAACAGGTTTCAATGAGAAACCAAAGAACAAGATAGCGTTATGTTAATATCCATTGTTCACTTAAACTATATTTGTTTACCGAGCTCTATTTTTTTTAACATTTGCATTGTATTATGGAACATGGAATCAATAATACCTGCAACCGTGAAAACACCACCAATGATAGCGCAAACATTGGTAATGAAGTGTGAAAATGACCTGGAATTCTCTGTCATCAAGACCTGCAAGGGGGAGAGTTCAAAATGAAATTTTGCAACAGGAACATCTGCAGTTTGCATCATACTACTATGTGCAGTGTAATCATACTGTTCAAGTAAAATTTCACTTCTGCTACCTTTACTTGACGCCACCTCGGTCTTAACAACTTGAATATAGTGATCAATCGTAACATTTTCATGATCTGTAATGTAGGGCTTCCCAGTCAAGCGATCTGTACCCGCACCAAGATAAGGTGTTAAACGCTTCATTTCCTTCACCATTTGCCAGGAAAGTCTTTTTCCAAAAGTAAAATAAGAGATCACGTGGGACATATTCATTGTTGTAGCATCAAATGAATGTGATCCAGAGTGAGCAGATATTATAAGGTTTCCAGGCACCTTCTTTACTCGTACAAATCCCTCTATTCTGCAAGCCCCTGTCTTTGGTGCAGGCCGCTTGGTTGCATTTGCAGTACCTGATTTATCTTCCAATGCCAGATGTGTCTCAGAGGGAATGGTTGTAACCAATGTCTCCATTGCCGTAACCAATGAATCAGAGTCTCTGTCTCCATAATAAGATTCATGTTCGTGGTGTCCATGACTTTCCCTTACATCATTTCCCTTACGAAAGATCCTAATAGATGGGTACCCTTGAATGTGATGCCGTCTACATAAATCAGGTTCTTGAGTGCAGTCCACCTTGCCCAACAGGATTCTTTTATCAAGCTCGGGATGATATCTCTCTCTCATAATGTTAGCTGCTTTCTCCCACGAGGGTTTCAGACGATTGCTCCAGGCACACCAAGGGGCAAAAAAATTGACCACCAAAATCGTATACTCATGGGCATATTTATCAAAGTTCTTAGCATTCATATTGACAGCTCCTCCACCAAGCTCCTCGTCACTTTCATTCTCATGCTCTCCATGGTTTGAAAGACCTGGAATAGGTCCTGGGTGGAATTCGGGACCAGCTAACTTCATATCAGGACTTATAGGAAACTTGCGCACTGTTTTTGTTATATTCAGTCTATTCGTGCCTAACACATCACTCACATCAACTGAAGCAAACTCACATGACAAAGCAAGAAAACTGATATTAAAGTCAATGCGCAAATGATCACCATCCTGGCTTCTATCAACAACAACATTTGTTGTAGTGTTAACTGTCAAGTAATTGTTCAATTCCATCCCAAAGAGAAATATCATTGACAGTGCTGCAAATATTGATAACCCTGCCCCTGATAAAGTTGCCTCCGTTAAATCTCGAGGAATCTTCCTGTAAAAGTCCAGAGACTTGATCTTACTGCCCGTGATCATGGCTGCTCAACGAGAAAAAAAACAATGGCCGCAATGAAATTTCGTTGTAGGTTAATTAGGGTTGGATTCGTCCGCTCGATGGATTCGGATGCACAGAGATGTGAGATTCAAGTAGATTCTGAAACGAAATTTAAATTGCCATTCTCCTGTTTGCGCAGAATTGAACAAAAGGGATAGAACCTTCGGCGAGGTCCCAGCACATATAACGCTGCCGTGCAGAGTGGTTTAAATGCGAGAAGAGTGCGCCTAATATCCTGATGTGTTAGATCCCGGGATACCCGAGTGGAAATCCTCTGTGATTGACTATCATTACGGAAATGTCAAGGGAAATTACGGAGTTCTATAGAGGGAAGTATGGTATTTTAGGATGATTTTTCTTAATTAAGATTTA
>Pita_unigene7755
ATTTCAACTTGTTTCATTATTTCAAATAATTATAAAATCCCAGTTTATTATATTCCAAATTTGTATCATACATCGCTTTGGACATTGCCTGTTTTTCAGAGAGTGGACATTGCCTGTTAATCTTTACAAAATACCAAGTTGTGTTTTACCTTTTGGCCCAAATTACGATGCAGAAGCACCTAAAATGGATGAATCCCAACAGGGTTCAATCGCTGGAGGAAGAAAATTCCGTTAACTTGGTTAAGCAAGTCATTTAATGGCATTTCAGTAAAAGTATAACAAGAGATATACTGTACAAAAAGGCATGGCAGTAATGCTGAAATCCTCTTTCGCTACTTTCTGAAATTCTGTGCATGGAACCCATATAGTGTGAGGGACCAAACTGGGATACAAACAGAAGACAGTATCTCTGGGTCCTTGATATCAGTATTTTGCTTCCACTTGCATCTCTGAATGGAATTTAGATAGAAAGCTGTTGGCCATTTTCAAAATTACTACAAGAAATGGTTAAATAATATACAGGGAGTAAATAGCTCTGTTCATGAAGACTCATTTTACATAACTGCAATCTGATTTCATTGCAGCCTTCACCATGGCCCTGTCAGTGTCCTCTTTAGTGCTCCTGTTTTAGTTTTCAAACGCTGAGATATTGAGGGAGCCATCATCTCAATAATCTGTTTTTTTAGCAGTCCAGCCATTTCTGCCTGTTTTTTTCGCAATTGCTTGTTCTCTTCTTTGAGTTCTGTTACTTCAGCTTCCAACTCAACGGTATATGCCTGTTTTCTAGCTCGTGACCTTGCTGCCGATTCTCTATTCTTTATCATACGTCTCTGCCTTCTTTCAACTACTTTCTCCACAGGTCCACCTCTTTTCCTGCCTCTTACACTTACGTCCAACCCATAAGGAATTGGCGATACTGTTGAGTTGTCTCCATGGCTGTTGCCCATACCATCAGAAGAAAGCTGGTTGGCGGGAGATGCTGCTCCAATGGTAAGCGCAGTAGCTCCGAGACCCACCAAGCCCACCCCCAATCCTCCTTGTAGGCCATTCCCAATCCCTCCACCCATTGTAGGGGAAAGACCAAGTCCTCCTCCAAGGGGTGATCCCATCAATGCCCCATTACCCTGCCC
>Pita_unigene56728
GGCCATTAcGGGaGGCCAaGTGCCGTTGCTCGGAGGGCAGAGGTGTCATGTGGATGTTTGAAAGAGGAAGTAGGGcAGAGTAaCTCATGAGATGCAGATCACTTGGTTTAGTGCACAATCTTTGTGGGTTTGGTTTTGCGCACAATCTTTGCGGTGGATTAATAGTTCCTTTTCCATCTAATAAATGGTTTTGCGCACAATCTTTGCGGTGGATTAATAGTTCCTTTtCCATCTAATAAATGGGTTGGTTGGGGCCTAAAGTCTGCTGGCTCTGGTCTAAACTCACTGGCATGCCTGAAAGAAAGACAGGCCAGCATCGTTTCTTATAAGAATtAATTTTGGTTTTTtCCAtATTTCCATGTATTCCTGCAATTTACTTTCATCCTCTCTATATATTTTGCTTATTCATTCTCTCTCTATATGAAAATCAATGGGACTTTGGTTTCTTGGTTTCTGAGTAAG
>Pita_unigene57266
GAGAGAACAAGAAGAAACCATGGTGTCCTAAGTACCCCCTTGTTACAGCGAGAGAAGATTTCATAGAAAATTGCGATGGCAGCGTTGCTACTGTTTGCGTCCCCCGAAGAAAAGGCTTCAGGTCGGCCGCCATGCCCTCCAGCTGAAGCGGCTACCAACAGCAACGACAGAGAGCATGAGTTCTTTCAACCTCCCTGCAGGGTTGGTAGCAGAGCTGCAACGAAGAAGAGCAAGAATAGCAGCAGCAGTGCCGCAGGTCAGAAGAAGCAGCCTCAGAGAGGCCTTGGTGTGGCTCAGCTCGAACGGCTTAGATTACTGGAGCAGAAGAAAAGACTGCTGGAGGAAGAAACGACAACACTGCTGACTCCTACTCGTCTGGCGCCGTTGCAAACCTATGGCTATGGCTGCAATGGAATGCTTGGGAGGCATGGGCGAGGACCGGCGTTTTCTTTGCTCGATTCCCGCCACCGACACGCCAGACAATTGTCTGCCTGTTCTCCGCAGAACGGCCGGATGTTTAATTTCCAGGTTCCGAGTTCGAATCCCGGGCGAAGTATTTGTCAACCTGCCGGCCAATTGGCTTACTCTTCTCAGGTTCTCCAGAGGTACAAACGCTGCAGCGCCTCGGAACCACTGGACGCTCTGCAATCGTTCGTGACCGTCCCTGATGATACGGGCAACTGTAGTAACTATATCGTGGGAGAGATAATTCATGTGGAGGATGATGGCAGGTATAGAGGTTTAGCTTCTCATTTTTATCAACCTCACGGCCATCTGTTTAACGCTGGCCGCAAGGATGTTATGGCGGGTTTACTTAATGGAACAGAGGCCTGCAAGATTCAGAAGGTTGCTGATGCAGGTCAATTTGCTCAGAAGCGGCCGGAAATACTGACTTCTTGCGTGCGTTTTCCTCAAAGCGTTGGAGGTTCAAAGGCTGGCGTTCCGCTCACAGGTGACGGCCGTTCGAAGCCGGAGCTCTCTTCTTTCCAAATGTTTCACGAGAATTCTAACTGGCTCGAACCTAAGTGGCTTGTAGAACAGAAAAATCAATGGTATGCAGTGCCGCCAAAGCAAAAATATGTGCAGAATTTAGCGGCTTCCCTGGACCTTAAGCTGTCCTCTGCTGAAAGCAATCTTGTTTCCGATCACAGAGGAGAAAACCGACGGGATACAGAGAACTTGTTGGCATGTTCTTCCAGTTTTACACGAAGCGGAAGTGGAACGAGCCCCATTATATCCCAGAACATTGGAAAGCCCTCGGCGTACGGCGTACGCCAGGACTCCATAGCTGTCGCTTATCCAGATTATCATGCTCAGCATAACAATGGGAGTCGGAAAAGCAAGAGATGCGCTGAGGAAGAAGATTGTATTGCCGGTTCAAAGCATGGCTGCAGAAGCGACTTCCTTGCTTTGACACTATCTACATCCTCCGCCGGTATGTCTGAGTCTCGACGCCAAAGCTTAGGAGAGACCGACAATTCGGAGGATACAATATCCCAGATACGCGGTTGTTTCACTGACATTGTACCGGCCAGCATTCAAGAACAGGGCGGAGGAGTGATAGATGAGAAGGCGGGGCCTCTCCATACCTACACATTTCTGCAAGCGTTTGAGTCAAAAGATGATGATGACTGTCCTTCGCTCTTGGAAATTAGTAGTAGCAACACTGCATCTGCATCCACATCGGCCACTGGAAGCTCAAGAACTACTACCGATGCAACGTCTGTTGTTTATCAGTGTCACTCCTCGAGTCCTAAGCTAGACCTATCCTTAAAGTTAGCCACGTAGTGGCAATTTACACTTGTTTTAAAACGGAGCGAACTGATCTTAACATCACATGAATACCATGCTCTAACTTTCTGGATAAAGACTATATATGTGGTATTTTGCCGATT
>Pita_unigene25077
CCTGAAAGTCGTCTATAGCGTTTAGTTTATTTTGAAATATGTGTATGAATGCTCAACATGAAAGAGCTCTGAAAGTCTATTGCGTTTATCTCACCGTGTTGACATCTGAAAGTCTTGCGTTTATCCCACCGACTTTGAGTCTATACCCAAGTAGATAAATTAATGCATCTGTATCAGGCGGCTGAACAAATTCTGAGATCCCATTTTAACTGGCACGCACCATTATCCATGGTTTTCTAAATTCAATACCTGCAAGCTAATTTTATTTTATGTAAGAAAACACCAGTGACAACTTTTCGA
>Pita_unigene4410
GCACAATTTTCTTTTATTGATGTGACCCTTCTCTTCCTTTCTCTTCTATTTATTTACAGTTTGCCATACGTAGTAACACACTGCTTCAGTACCTTCATTCTTCCAAGCTTGTGAGCTGTATTTCCACTATGGGCACATCCTCACAGTATAGTAGCTCAGCCTTTCTGCAACCTAGATCCTGTATGAATATTATAGCTGTTCTCCTATTATTCACTCTTCTAAATTCCATTATCCCTGTACATGGAGAGTCTGAGAAGCACATTCCTGTGACCTCCAAGTTCCAGACCATAAACTTTTATAATGGCTATTCTAATCTCTGGGGTCCTCAGCATCAGCAAGTGTCAGAGGATGAGTCCTCTACCACAATTTGGCTTGACAGTTCTTCAGGTAGTGGATCCAAGTCTTTGGAGGCCTATAAGTCCGGATTCTTCAGTGCTGCTATTAAGCTACAGGCAGGTTATACAGCTGGAGTCATCGCAGCACTCTATCTCTCCAATAACCAGGAGTACCCAGGTCACCATGACGAAATAGACATTGAGTTCCTGGGGACAACACCAGGAAAACCCTACACCTTACAGACCAATGTTTACATAAATGGAACAGGGGATAGGCAGGTTCTCACAGGCAGGGAGTTGAAGTTTCATCTCTGGTTTGACCCAACTGAAGACTTCCATAACTACAGCCTTCTCTGGACTCCAAGTTATATCATCTTCTATGTAGATGATATTGCTATCCGAAAGTACCCAAGAAGAATTTCATCTACTTATCCATTGAGGCCACTTTGGGTATATGGATCAATATGGGATGCTTCCTCTTGGGCTACTGAAAATGGCAAATACAGAGCAGATTACAGATATCAGCCATTTGTTGCTAAGTTCTCTAAGTTCATTCTCAGTGGCTGCCCTGTTTCAGACTCCACGTGCTCAGCCACATTCTCCAATTCTCTCATTTCAACTGGAACAGGAGGCCTAACGAGCCAAGAGAGATCGAGGATGAAGTCGATTCAGAGAAACAATTTGGTTTACAACTACTGCAAGGACCGAGAACGCTATCCCACTCGCCTGCCTGAGTGTGGGAAACGCTATGCTCCCAGCCTAATTAATGGGAATGATTAAACACATAATCACCACTTGATTATCAAGATGGTTCCCTAGATATAAATTTGTGAGAGACTAGAGTTTGAATCTTGAAAACCAGTCTCTGTTTATTTATGGCCATCTATAATATAGGTCATTGAAGAGTGCTTCTGTATGGGTGTGTAAGGAAATTTTCCATTGCAGCTGATAAAATAAATTTGCAGCTCATGGAGTACAGATGCCCGAAGCTTCATAGGAGTTGGGTTGAAATAGTTGATTTCCTTATTGTTGGTAATTGCTTGGAGGGCTATGTAAAACTTGTCTGGTGATGTGTTCAGTGCATGAAATCATGGCCCTTGTCACAGCCAGATTTATATACCAACTTCTCAGATTTAAATAAAAATGAATGCTTTATGTCCAGAAGATTCTCTAAATACAGATCTAAGTATGGTTTAAACCCAGATTTGTCATTTGCAGAGACAGATATGGCACCCAAAAGCAGGGCTGCTTCCTGTGTTTTTACTGGCATTATATGATTCATGATCTTTAATACTGTG
>Pita_unigene62950
TGGAATTTTGGTCATTCCTACAGCCCCACCTCCTCCTAAACTCAGGTCAAAGGGGAGACAATTGGAGGACTTCCTTTCTAGTGCTTTTTCACTGTCGAGTGTTTCTGGCATGTCTGGATGCTGTGAGGTCACTGTACCTCTAGGAAAGTATGATGGATCTCCTGTTTCAGTGTCATTGGTGGCGAGGTATGGAGCAGATAGGTTTTTACTTGATACTCTGTCGGATCTGTATCCTTCTTTTCAAAAGCAAGCTGAGATTGCTTCAAGCTCACAGTCCTTACCTACGGTTGGTAACCAAATAAAAGCTGCAGATATTTCTAAAGAAAAGGGTAATGCTGCATTTAAGGGAAAACAATGGCACAAAGCAGTCAATTTTTATTCTGAAGCAATCAAGCTAAATGACAAGAATGCTACATACTACAGCAATCGTGCAGCGGCATGTTTAGAATTGGGAAGATTTCAACAAGCAGAAGAAGACTGTAGCAAAGCAATTAGTATCGACAAAAAGAATGTGAAAGCATATTTAAGAAGGGGTACTGCAAGGGAAAATCTCTGTTATTACACGGAAGCTATGGAAGATTTCAGATATGCACTTGTGCTTGAACCAACCAACAAAGCAGCAAGTCTTGCCATAAACAGATTGAAGAAGCTTGTTGATTAGAATTTTGACTCGTCGTACAATCTTCTGGTCAGAGAGTAAATTGAAGTCCAGTCAGATCTTCTGTCAATTTCGAGTTCCTTCCATTGTGATAGGGATTCAGTTTAGTTATTACCGTTGCTGACGGCAGGAAGTGGAGCACGGGCTTTTGTGTGCTCATGCCTGGCACATTGCAGTTTCATCAATCTGTTGTCTATCTTGGTGCAGATTATAGCTATGCACCTTTTTTGAAACAGATCAACTGAACTACTTCTCATGGAGGAAACAGTTCAAAGAATCTGTTAGCAAACACTAGTGGGGATATATGATAATAATTTTTGCTGGAGGTTGGCGGGATGACAAGGGATGACAAGAGGCTTCTTGAATGATTCGTTTTGTACAACAGAGGATATTTTGTTGCTGGATAAATTTTTGTGTCCGTGTGCAAGAGTCTAAAGTTCAATCTTGACGAAAAGGATTCTAGTAATAGAGTTGCCAAAACCGTAGTGTGCATCCTTCCCTGTTTCTGGAAAGCAGCCTGAAGGTTTATTTGCGCGGTAAAATTTTATTGTATGTGGGTATTGATCCGTGGTCATGTAGGATAGTGGATTAGAAGGTTAATTAGTGAGTCTTGGCTGCATAGTCGGGAGCTGTTGTTATTGTAAGACTTACTGAATAATTAAAGCAAAATTAAAAATGAGATATTTCAGTC
>Pita_unigene2028
AGAATTGCAGTCCATATGTAGTTATACTACATCGGTGCAAGTATACTTTAAGTGCCAAAGTCGCCAAATTGGAAATTGCAGTCCATATCCATACATAGGTGCGGTGCCAAATTTGTAAGTGCTTGAACTCATGTCTTCTGTGCACTCGAAAACCTAAAACCCGTCTTCCCAATTGGTACTTGACGAGAAATAACCCTGAGATCAAGATCAGAGCACATTGTTGCACTGTTCATCCAGCCATTATTAATAGAATGAATGATCACCGGGACTACACAGGAGGTGGAGGAGCAATAGAAAATCCCAACTCAGATGGGTGCTCATTGAAAAGCAGGATCTTTGTTGGTGGGTTGGGAGCTTCAGTCACGCCCAATGATTTGGAGGCAACATTTTCCTCACTGGGTCGGGTGCATGGCGTGGAAATCACCCCATCAAATGATCGTAACTTCGGTTATATGGATTTTGAACCATTCTCAGACAAGGCTCTCAGCAAGCTTTTCAGCTCGTATAATGGATGCGTGTGGAAAGGAGGGCGATTGAGACTGGAAAAGGCCAAAGAACATTATCTAGCTTGGTTGCGTCAGGAATGGGCTGCAGAAGGTGCACAATCAGCAACCGTCACTGCTGAAGCTGATGCAAGCACAACCTCCAATACACCCGATAAGAGAATACCAATGTTAGCAGAGAAAGGTGGATTAAAGATGTTTTTCCCAAGACTGAAGAAGATCAAGATTTTGCCAAGCAAGGGAACGGGTAAACATAAGTACAGTTTTCAGCGTGTTGAAAGTCTGCCACTGCATCAACTTCAAGTTTGTAGCTACAATGAGCACAGCATGAATCCTGAAAGTGATGGAAGTAATCATAACGTTCTAAATGTGGGTAATGATACGCTTTACGATGGAGGCATATGTGAAAAAGAGGTTAATATCATGAATAGAGTTATGCAAAGACTGTTTGAAAATGAAGACCAAATACAGATGGAAACAGAACAGTCTGACAAGACTCAGCCTGTACATGTTTATAAATATGCAAAGAAAAGACCAGGCAGTGCCAGAATAGACATGGAAAAGTTTAATGACTCAGATGATACTGAAGGGTCCAATAATAGTGAAGCTGCTGTTGAAAATTTAGATGAGCTTCCTATGGTTAAAACTGTTGCACAAGATTTGATAAAGGGATCAGATAATATAGAGACAGTAAGCCCTGAGTCAGATCAAGTTGTCAAGGAATTGCAGGATGATGCGAATTGTTCTAGGGGAATCATAAAAAAAATTGACAAGAAAAAAGTCACATGAGTCAACATTCATGAAAGATAAATTCTTCAACGTGAAATCAGGGGAGAATGATTTTAGAATGAATGTTCAGAAGAGAATTACCCCAAAAAATACAAATTTTCAACCTGTGGAAGGGGATGCTGAATACCAACCTGAAGTTCATGAACCAGAGGTGAAAAAAAGGGTTAGGGTCAGGGACACCATCAGTGGTCCAATCCAGCATGAGAAGGCTAGGGGCAACTCAAACATTGACATTGGATTAGAGGTGAAATCTAACAATGACTTCAAAGTTCAGAGGGATCCTGAATACCAACCTGAAGTGCACAAACCAGATGTGAGGAAAAGGGTTAGAGTTGGAGACACCGGCTGTGGTCCAATCCAGCACGAGGAGGCCCGGGGCAACTCAAACATCGACATTGGAGTAGAGGTGAAGTCTAACACTGATTTCAAAGTGCAGGACAGTGATAGAGTATCACAATTACAAGGTGATACTCACTCCTGGGTACAGAAGGCTTCTTGGAAAGATCTGGTTGGTGAAACAGGGAGATTTTCCTTTTCACTTTCTAGCATTATAGGAGGCATCTCTAATTCTTCATCTGCTGTAAAATCCAACGCGAGTGAAACTGATCAAACAGCCAATAACGACTCTCTAGAGGATGGTACTGAGGAAGTAAACAGAAAAATGTCAAAGAGGAGTGGAAATAATGGGATTCAAGAGGGGCTTCAGTGCTCAAATGAAGTTTCACAATTATTCAGAAGGCAAGCCATTAAGCCTCCATGTTTTGAGCCAGAGGACAAGTCTGAACATGTTGGTGAGATGAAAATTATGTCTGATGCAGTAGAAGGACCCAAGGAGAAAACAACAGAAATCCAAAGGCAGGATAAAAGATGCAAAGCAGATAAAGATTTACAACTGTCTACACCAAACAAAATTTCTTCTTCAACCTGTACATTTATGAGATCTGAAGATGCAGAAGATGAATGGCTCAAGTCCAAGGAAGTTGTTCGGGGTTATGCTAAGGCTCGTAGGAAAATGGCCCTAAAAAATATAAAGATGTTAGGAGTAGATCCTGCAAGAAGGCATTGATATCTGGAGCTGTATGTGTAGTACTCTCTTATTGACATAGCCCTTGGAATTTGAAAAATTGTACAAGCAGATTTCTCTTGTATTCCAATTTGAGCTGCCAAATTGTCTTCCTTAGTGTTGTTCCTCCTGTTATTTGAGAAAGGAATCGTTTATTTTCATTATTGTTTGTTTTATTTTATTAAACGAAATATGTGGTAAA
>Pita_unigene58848
ACATATCACCATACAGTGGCCATCATTTTGGATGATTACACAGCATCTAGGCCCCTACTGATAATTTGGATGCTTCCTTTCCATACGGATTTTATTTATCACTGGGCATCTCTGTTTGAAGCTGTTATTCGAATTGGTGGATTCATTCTCTTCAAGCCCATTCTCACCGAGTGGGATAAGATGATTCATTGACCTGTAACGCTGAGCACTTTCACGCTGAATGTCAAGGCAAATTGGGCCTTATTCAAAGCCTGATCTCCAATCTACTCTTTGAGTTGAAGAGTAAAAAATCTCCATGGCCATTGCAAGTAGTGGAGCCCTGATCTTAACACTTACTTCAAAAAACCCTTCAAAGCCATGCAGTAGGAGTTCCTGGTATCATTGTGGAACGAACTCTTTTAGAACCAGTAACTGTGGATTGAGTTCTTCCAATGCAGACATTAGTGGATTATTGTCGTCACGATTATATTTACCAATGCAAGCATTGAAGAACAGGAGAAAAACTGGTCCAGGGGTATCTAGGTGCAGTATATCTCCATCTAGACCGGCTTCGCAGCTGCGCTTTATTCAACACAAGCAAGAAGCATTTTGGTTCTATAGATTCCTCTCCATCATATATGACCATGTTATTAATCCCGGACACTGGACAGAAGACATGAGAGAAGATGCCCTTGAGCCTGCAGACCTTTATAGCAGAGACATGATTGTTGTAGACGTCGGAGGTGGCACTGGATTTACCACACTGGGCATAGTTAAACACGTTGATGCAAAGAATGTGACCATTCTGGACCAGTCCCCCCATCAACTTGCCAAAGCAAAACAAAAGGAGCCTCTCAAGGAATGCAAGATTGTGGAGGGCGATGCAGAGGATCTCCCATTTCCGACAGATTATGCAGATAGATATGTTTCTGCTGGAAGCATAGAGTACTGGCCAGATCCCCAGAGGGGAATTAAAGAAGCTTACAGGGTTTTGAAGCTGGGTGGAAAAGCATGTTTGATTGGTCCTGTGCACCCAACATTCTGGCTATCTCGCTTCTTTGCAGATGTGTGGATGTTATTTCCAAAGGAGGAGGAATATATTGAATGGTTCACAAAAGCAGGTTTTAAAGATGTCAAGTTAAAAAGGATTGGGCCAAAGTGGTACAGAGGTGTGCGTAGGCATGGATTGATTATGGGGTGTTCAGTCACAGGTGTAAAGCCAGCATCGGGTGATTCTCCATTAAAGCTTGGACCCAAAGTGGAGGATGTCAAGAAACCAGTGAATCCTCTTGTTTTTCTTATGAGATTTATTTTGGGAGCAATTGCATCAACATATTTTGTTTTAGTCCCAATTTACATGTGGATTAAAGATCAGATAGTCCCAAAAGGTCAGCCGATTTGAAGTTAAGATATCTAACTGAAATAAGATCAACTAGTCACAGCATATGTTAGCTAGGCCATAAAATGCAAGAGAGTTAAGGGAGCAAAATTACCAGAGATGAGAGACTAGCTTCAAGTCGTGCCAGGGTTATTAAGAAAAAAAATAAATTTTGAGAAACAACTCATATCTTTTTATTATTTTACTTGCTTCTGGACACCAGAACTTCTCAAGCTTGCAACCAGTTATTCAAGTTGAAAGAGTATGATATCTTTCAGTTCGTGAATTGAAATTTAAAAATGTCAATGGCACTTTCATGTCTCAGGTTATCAATCATGGTTTTAACACACAAATTCCAGTATGAAGAAACATAATTCAAGAATT
>Pita_unigene8105
ATTACAATGTTTACAATTGTGCTTGTCTGGACTTTTGCCATCTCAGTACAGCTATTTTCTTGCTATCATTAATTTTTCACCAAATTTGTCATATAACTTTTCTGAGTCCTATCAATTTGTCAGCGCTGTGTATTTAGTGCAGGTCGTGGGTTCGAATCTACGGGTTGGATGTCTGTTAGGGGGTTTAAAACCTGAGGAGGCTGCTGTGTAGGTCGAGTTTGAGCTTGCTGGCGGACGGGAGGGGGCGAGGCTCATAACACAATGCGACACAATGCGGGTTGGATGTCTGTCAAGGGTTTTAAAGCCTGAGGAGGCTGCTGCGTAGGGTTGAGTTTGAGCTTACTGGAGGACACGAGGGGGCGAGGCTGATGATGAGGCTTGGAGTGTGAATCCGTGGATGATTTAGCGGGACGAAGGATCGAGTCTCGTCCGCAAGGGGATCAGGCAGTTGAAACAAAGAGGTGAAGAAATTTGCAGCAGAGTCATGCAGCAGCCGTATGTAGTACTGGCCCTGTGGTGGATATTGTTACTGTGTCACCCGTTCTGGGGAGTTTTCGCTAATACAGAAGGATGGAACAGCATGCCAAACAGGAAAAACTGCTTCCTTCTCGTCTCAAATGCAAGTTCATGGGACCATTCAGAGGCAGTCTGTCAGACCCACAGTGGTCATCTTGCTGCATTGACATCCATGCAAGAGCTAAAATATGTGCAAGCTCTTTGCAGAAACATCAGTAATGGTTGCTGGGTTGGAGGGCGCGGTGTTAACTCTCAAAAAGGTTTTAGTTGGCAGTGGAGTGATCATCGAACCCTTTGGAATAACTCTGTTTTTCCTGGGGCACCATCTCCCCTCAACTGTTCAAATTCATCATGCCTCAGCACCAATCTGACTGACTTTTGCACTTTAGTGACTAATGGGCAAGTTGCTCTAGTGGGTGATAGATGCAATACTTCCCATGACTTTGTATGCATGCTAAACAAAGAGAATAAATGCGAACACGGACCTTGTCATAAGGAGTACATTGTAGTCCTCGCGGTTGTAAGTGGTATTATCCTCTCTACTACACTCGCTGTGGTGATTTGGCTTCTGGCATACAGGCAAAGCAAAAGGCGCAAGAGATCTAGGAAAATATCCAGCCCTTCTTCTGCTGCTCTTGTTCCTCCTTCATGGAGGGTGTACAGTAATGATGAATTGAGAATGACCACTAAAAATTTCAGTGAAGGAAATAGACTCCTAGGAGATGCAAAGACAGGAGGAACATACAGGGGTGTCCTGCCAGATGGTTCACCGGTAGCAGTCAAGAAGCTACAGAAATCTAGTTTTCAGAGTAAGAAAGAATTCTATTCTGAAATTAGAAGGATAGCACGGCTTAGTCATCCCAATCTTGTGGCTGTCAAAGGATGCTGCTATGAACATGGTGAGCGATATATTGTTTATGAATTTGTAGCCAACGGTCCTTTGGACAGATGGCTACATCACCTGCCAAAAGGAGGTAGGAGTTTGGATTGGAGGATGAGAATGCGAATTGCGACTACACTTGCCCAAGGCATTGCGTTTCTACATGACAAAGTCAAACCTCATGTAGTACACAGAGATATTCGGGCAAACAATGTCCTCTTAGATGAAGAGTTTGGGGCACACATACTCGGTGTGGGCCTGTCCAAATTTGTACCATGGGAGGGCTTGCATGAGAGGACAGCAATGGCTGGAACTCATGGATATCTTGCTCCTGAATTTGTTTACCGAAATGAACTCACAACTAAAAGTGATGTCTACAGCTTTGGAGTTTTGCTACTTGAACTTATAAGTGGACGCAAACCTGCACAAACAGGGGAATGCATTGAGTGGCAGACTATATTCGAGTGGGCTACACCCCTTGTTCAATCTCACCGATATACAGAATTATTAGACCCAGTAATCACTGACATTCCAAACGCAGGACAAATTCAAAAAGTGGTTGACCTTGTTTACACATGTACACAGCATGTTCCCTCCATGAGGCCGCGCATGTCTTATGTAGTCCATCAACTACAACAATTGGAACTCAAAGTTGTATCAGAGGCTGGGAGGGGAGCTGTGGGAAGTTCCTCAGCCATGTCATTAGAGGTAGAGTCAGCCTCTTGATTTGAACTGACTTAATATAAGATTGAACATCTTTGCGAAAAGGAAGCCCATCTTCTTATACCTGCCTCGGGCAGGATATACTGTAATCGCTTTGCAGTCAACTCACTTTGACTTTGCATTTCTCATTATAAATGTAGTTCTGATCCTAAAGTTCAACAACC
>Pita_unigene5224
CGAAATAAAAGCAGAGAAACGAAGACACAGAAAGAACAAAATGTAAGGGGATACCGAATGGTTATCATCATCAGAATTCACTCTCTCTCATCCACAGCTTTCAAGCCGTGTAAGAAGGTGTCCTAAGATTATATTTTTTTATCATCATCTGATAAAACCATAAGGGCACAAAACAGAGTACTCGGATTCAGCAAAATAAAAGTAACATTGCATCACTAATGAAATCAGTCCAAGTGTTGGATAAATTTACTTTATTCATCATCATCCTCATGCCCTGCAAATCAATAAACCTCTAGAAACAACAAACAGACAGACAAGCATATATAAACAAGACCGAAGAAAAAACCCTAAAACACTCCAACCCAATACATGCAATAAGAACACACAATAATAGCTCTGAGAGGGATGAACTCAGGAAGAACGTAGCGATACATTATAATCACTTTCTCTGAATCATTGTTAAACATAAACAGTATCATCATCATCCATCCATCCTAAGGAAAACACTCAAACTGCTGCTAATAACCTATTCAGCATATCCCTATTAAGCAAACACACTGCTGAAATCGTTAAAACCA
>Pita_unigene55817
CGTCCCACGCAACTCTGCACTCCTCGGAGAATTCATTTTCCTGGCACACTTCTTGGGCCTCGCCAACTTTTTCCTCGATCAAGTCCGACAGTTTCTGCTCCCTCACATGAGTGCCCTTAAATTTGGGTACAGCTCTCGAAACCACCACAGGGCACTTCCTGTGCGCCCTTAAAATTGAGgAGATTTTGCAGGACGACCCTACATCTGAATTATGTTTTGCAGTGCTTGGGAAATTTTTGAAGCACGATTCAGAGACTGAGAAAATAAAATGAAGGGAAGAAGCCATAAAGGGTACACGAAATGAAGAGTCCTGGCTTAAaCTTCTCGGCAAAAAGTGGTGATCAGAGATTTGATaGCGCGGTAGATGATTTTGCgCTGCTGTTGGTGAGAATTGCTGCGCTGCAGTTAGAACGGTGCTATGTCCTATGCAAAATGTCCATGCCTtCCCccGGCcGTAATGGCC
>Pita_unigene56310
GGGGAAATAAGGCACCaAATCTTACGTCCAAAGATCCATATGACCGAGCCATTGCCCGCTTCTGGGCTGCCTTTGTAGACGATAAGCTGGTGCCATGCCTTAGGGGAGTTTTCACTGGCCAGGGCGAGCAGCAAGAGAAAGCGATACAAGAATCGGTGGCAAACTTTCTTATATTGGAGGAAGCTCTGCGAACGAACCCCTGCTCCTCGGGGAAACTGTATTTtGGAGGAGACGAGATCGGCTTTGTTGACATCGCATTGGGTGGTCTCTCAGGATTTGTGAAAGCCCTGCAGAAGGCTATTAGTTCTGTTTTGATAGACGAGGAGAAGATGCCGCTGTTAAGCGCATGGATGGATCGATTCTGTGAGGCCAATGGAGTGAAAGAAGTTATGCCCGATCCGGCCAAGGTACTGGAATTTATATCCGCCATGAGAGTCAAATTTACATCACCACCTGCTGCCAAGTAGGGGAAGCACTTCGGACACAAAAGTAGGGACAGATATGAGATAGAAGACATTATTTTGATTTATGTGATCCTCTGCCATGTTTTATTTTTCCGTTATCAGTGTGTAATGTGAATAAGTCTATTTGGtaCTTCGATTTCAGGATGGAATAAAAaCAAAAaTGCAGTGCAATGGAACAAA
>Pita_unigene9480
CTTGTATTCTGGTGCATCTGTTCTTTGTACGTCATATCTGCCATAATGAACTTTTTGCGCTGTAATTTGGATAGCATTAATGTGCAATTTCAGTTTATATGATATAGCTAGTTGCCTCATAAAGAAGAGCATACGCGAACAGCTCTTATCAGTTAATGGTGGAATACCATTTCTTATTACGAGCTTGTATAGTGGCATTTCCTGTCAGCAACTTGTACCATGTCTTCATATTGGTCATTTGAATGGCACATCTTCATATCAGTCACCCAGACAAACATTTTATTTTGATCCATTGTACAATGCATTTATATAAAACTTATTACATTGTTCACTTTGATATTTTCATAGTTTTTATGATTTCTAGTCAATTGCAATTAACAATCATCAATTCTAAGACCAAAAGTTAAAACTAAGGAACATGATGATGCATTAAAAGCAATGGTTAATATGTGTACCTTTGAGATCGTAAAATGTAGCTAACGATTAAATTCAACTTTTTATAGCTCGTTGAGTTAGGCTGCTGAACAATGGACGTTTCACACTGAATTCGGCTGCTGAACAATGGACGTTCCACACTGAAAGGGGCAGCGTGATGCTGCTGATGCTGATGAATGCCGATCCCGATGCTGTTGACGTATGTGCTGTTGATGCTGATCCCGATGCTGTTGACGTATGTGCTGTTGATGCT
>Pita_unigene38944
GAGCAACGGTGTGCTCTACAGACTGTCACAGTAAAGGCAATTCCTATGCGATTATGCCTGCCACAAACAGCTCTGCAGGCTATATATAATAAGCCAGGTCTGCAAGCAGTTATTAAGGAGATAAGGTGGATGAAGCCTGTTCCTTCTTCAGAGGCCCTGTTTCTTTAGGTTTCTGCAGACTGCCAGGCCTCTGTGGTCATCCTTGGTCTTCATTAACTAGTCTCTGCAATATCCTGCAAGATTCTACGAGAAATTATCTCTTGAAGCAGTCATCAAGAAGGAACTGCAGTATAATCGTCAACTTTGCGTGAGGCTGCAGAGGTTTGAGACTGAGGACAGGATTAAATTTGTCTTAAAATTCAGGTCAGCTTGACTTCAATTGTCTTTGCATGAATTGGAACAGAGAACTAATGGCGATTTAGAAGGCTATTTTAAACTAGAGTTGGATCATCAGCTATTGGGGAACGAAATATTTGTGTGGAAGATAAGAAGGAGGAAACCAGTCTCTAATCAGTACCAGGGAAAACTGCAACTAGATCAGCCTTGAAGGGTTTTACGGTATAACGAAAGGTCAGATCAGCAGAAAACACTTACAGCAATGGAGGTTTCCACAGGGATATTGATACTTGGGGCAATAGCAGCATATATTGCATGGTTTTTGACCATGACAAATCGTTTTAGAGGTCCTAGAGTGTGGCCAGTGGTGGGAAGCCTGCCAGGACTGTTACAGAACAGGGAAAGAATGCATGACTGGATTGCAGACAATCTCCGGAAGGCAGGAGGAACATACCAGACATGTATCTGTGCCATCCCCTTCCTTGCAAGCAAACAAGGGCATGTAACGGTAACATGCAATCCAAAAAATTTAGAGCATATTCTTCGCACACGTTTTGACAACTATCCCAAGGGGCCACAGTGGCAGGCAGCATTTCATGACCTGTTAGGGGATGGTATCTTCAACAGTGATGGTGAAACATGGTTGGTGCAGAGGAAGACTGCGGCTTTGGAGTTCACTACAAGGACTCTGAGAAATGCCATGGCTCGGTGGGTTACCCGGTCGATCAAGGGCCGACTATGGCCTATCTTGGCAGAGGCCCAAGACCTACACAGAGCTGTTGATTTGCAGGATCTTTTGCTCAGGCTTACATTTGATAACATCTGTGGTCTGGCATTTGGCAAGGATCCAGAGACATTGGCCCCAGGTCTTCCTCTTAATCCCTTTGCTACTGCATTTGACAATGCCACTGAGGCTACTCTGCAGCGTTTTATATTTCCTCAAGTGATATGGAGGCTTAATAAAATGCTGGGTTGGGGCATGGAGATTGAGCTTCGTCAAAGCGTTGCCAAGGTTGAAAAATACTTGTCTGAGATTATTAAACTGAGGAGAGTGGAATTGTCTATTCAGTCCCAAGGATCCAAAGGAGGAGATCAAGCTAAAATTTCTCAACTACAACAACCACATGATGATTTGTTGTCAAGGTTTATGAGGAAGAAGGACGGGGATGGCAAAGCCTACTCGGATACTTTCCTGCAAAATGTAGCTCTGAATTTCATTCTTGCTGGTAGGGATACTTCATCTGTGGCCATGAGTTGGTTTTTCTGGTTGATAATTCATAATCCCCAGGTTGAAGACAAAGTCGTTGGGGAAATTTCCGAGGTTTTAACCAAAAGTAGGGGCAAGGACACTTCAAAATGGATTGAAGAGCCCTTGGTGTTTGAAGAGGTTGATGAATTGCTTTACCTAAAGGCTGCACTAACTGAGACTCTGAGGCTCTATCCCTCTGTTCCACAGGACTCTAAATATGTTCTCAAGGATGACACCTTACCTGATGGCACATTTGTCCCTGGGGGAACTGCTATAACGTACTCAATCTATTCAGTGGGGAGGTTGGAATCCATATGGGGGCCTGACTGCTTAGAGTTCAAGCCTGAGAGGTGGATACAAAATGGCCGGTTTGAACCTCCTCAGGACTCTTATAAGTTTGTTGCATTCAATGGAGGACCTCGGATCTGCCTGGGTAAGGACTTGGCCTATTTGCAGATGAAATCCATCGTTGCTGCAATTCTACTGCGCCATCGAATTTCATTGGTTCCTGGTAATCCAGTTGAGCAGAAAATGTCACTGACTCTGTTTATGAAGCATGGCCTCAAGGTGTTTCTTGAACCGAGGAATCTTTGTGCGTACTAGAGGATATTAGTGAATTATGGACTGCACATTTACAGTTAAAATAACGTTAAAGATCAGACTTATTACCATCCTGAAGGGTTGGCAGCCTAGCTAGCTAAATGGTTGAACTATGCAACTAGGAGCAGTAGAATGAAGCTACCTGTTTCCGGTTCTGTGGATGTCATTGGGAGCTTACATTCAAGTAGCTTATTTTCAGTGTGTTCATGTGCTGCACTATCTGCAATTTAGACTGCAGATGTATGGCAAATTTCACAGAATAATATTTTGTAAGTGATGTATGGGAAATCAGACAGTCAATTTAGATCATTAAATCTTATTTTGAAGAAGGCATATTGTATTAAAGATTGCCTTCTTGTTTCTTAGCTTTTGAGATAGAAAAATTTCGTCTAGATAATTAGGTATTGAACATGCTTTTGCAATTCAGATTGCTGTATTTCATTATAAATAAAGAATTACTGAA
>Pita_unigene23835
CTTCTACTGTTACAATCTCCCCGTTCTGTGAACGGCAAGTCGGACTGGAAGCGGAGCCATAACTCGATTCGCTCTCTTGGTTGCTGGATTGGTTGTATATTTGCCATGGATTTGGTTGCAGAGTGTTGAGAGATCGTTATAAAAATACTCTATTTTCCCGATGGCGATAGGGAGGAGTTTGTTGTCGTCAGCAGCTTTACCGAATCAGAGAGTTGATACAGCTCTCAACAAACTTATGAGAGTTCCTTAGGGGTCCGTGGTTTCCCGGATCCTTAATGAAATGAATATGGTGTTGCATCAGTTGGACGAGTTTGCGATTTCCTTTCGTCGAAATGAAGCCTGCAATATTTGCGTAACTCGTTCTCTTAAAACTTTGGAATTCACTCTCTCTATTACGAAGTGAAGCGGCTCTAAAATATCGGTGGCGGAGATACATGTATCTTCAATATTCCGAATTTTATGTTATTACAGAATTATGGGAACTTGGTACCGATTTTAAATTCATAAAATCATGAAAGATGTATAAATCCTAGCTACTTTTCCATTGTAATTTAGTCGTTAACATATAGATATTGTAATCTGTTCGGTAACTCAGCACGGGTACCATTTCATGGCCTGGCAGTGGGCCAAAACATTTACAGGATGAAAGATTAT
>Pita_unigene1726
GTTCTAGGGATGGATTAGAAGGATACTTATTTGTGCTCAAGTCGAACCTCTTGAAGCATAATTAATTAATACAACAAAATATCTAGAGTTAAGAAGTCAACCATGAAACAAAAGACATGGAAAAAGGAGGTAGAAAGAGATTTTTAAAAGAAAATAAAAAACATTAACTAACACACTGGCCGACACATTCTTTGGCGAGCTTATTGCTAAATTTAATGAGGCAATAGTACAGATAATAATCAAGGATAAGTTATGCGAACTAAACGACCATTTCCATCTAATGGTACCATGATAAGGAGGAATATCCTTGCCAATCTTTGACTCAAAATTTTAAAGCAACAGTACATTTCCATTGGTGTTGGTCTTCGACCATCAACCCAGATCATTTATTAAGCCCTACATGAGATCAAATCTAATGATTTCAAAACGAAAGCAATTCTGAATGCATCTTCTTCGAGTATATCAAACCGTCCAGATTTTGAAAAATGCCCAGCCCCCAAATCACATTTGAATAGCAACAAATTATTGTCAGTCTTCTTTTCCCTTAACTTAGCAACATATTTGGCAGGCTCTGAGTATAAGACACGTGGGTCATTGAGGCCTGCAGTGACCAAAATGTTAGGATAGTTCTGTGATTGGACATTGTCGACTGGAGAATAGGATTTCATGTAAAAGTAGAATTTCTCTTCTCGTGGGTCACCCCATTCCTCCCACTCAGCAGTAGTCAACGGGATGCTAGAGTCTAGCATTGTTGTGACGACATCTACAAAAGGCACCCCCGCCACTGCTGCTTTAAATAAATCCGGTCTCATATTCAACACTGCACCGATAAGAAGCCCTCCTGCACTCCTTCCATCGATACAGATTTTGTCCTTTGAACCAAATTGATTTTTTAATAAATATTCTGCACAAGCAATAAAATCTGTAAAAGTGTTCCTTTTCTTCAGTAACTTTCCATCTTCATACCACTTCCGTCCCATCTCACCGCCACCTCTAATATGAGCAATTGCATATACAAAGCCACGATCAATCAAGGATAGCCGTGTTGTTCTGAAATCAGGCTCAATGCAGGCCTCATATGAGCCATATCCGTAAAGAAGTAGAGGATCTGTGCCATCTAGTTTTACCATATCTTTTCTATAAACGATGGAAATTGGCACTTGTGTTCCATCAGAAGCTACAGCCCATTTTCGAAGAACTTCATATTTCTCCTTGTCAAAACCTCCCAAAACCGGTTCAACCTTCTTTAGAACTGATTTCCCAAGGTTCATATCATAGTCATAAACGGATGGAGGTGTATGCAATGAACCATACGCGTATCTCAGTATATGAGAATTGAACTGCGATTCCACTGGTGAAACTGAATAGATGGGATCAAAAAATTGAATAGTCTGACCACTGGAAAGGCTTTCAATAGGTTCTCCTACAGGTGGCAGATGATAGATAGTTACTTTAACCAAACCATTTTCAAGCTCATACACAACAAGATAATCCTTGAATGCCTGCAAAGCCTGCAATTTTATACTTGGCCTGTGAGGAAGTAGCACAGTTGTGGCAGTTAAATCATCTATGGGGCAAACAAGTAATTCAGAGTTGAAGATCTCTTCGCTCCTCCTT
>Pita_unigene62116
ATATATGATATGTGGAACGCACTGGAGCAACAGCAGCGGGACCACATTCACATTATTCATTTTGGAGGTAGAAGAATGGCAAGTTTTGAATTCACTAAGAATATTAAGAAGGATTATTATTATCCTTTGAAAAATACAGCTGAGATCGAGGGGATGTCTTCGCTGAATTTATCGGAGAATGAAATTGTGAGATTTTCACTACGTCTATGCCATTTGGAAGAAGAAATTAATAGAATGGAGGATAGTGAACTGAAATTTCTGTTACATTCTTTTCAAGATGACGAGCACTGCAGGTACGGATCCATAGCCTTCATGGACGGGGCTGGGAAAGTGGTTGCAGCTTTAGGAGGAAAAAATCTGGAGTCAATATCCGACGGGAAATATGTTGCACAGCGCTTCATAAAGTCAATAATGAATGATATCGAAGCAGGAGGAAAAGAAATGCATGATGAGGACCCCGGCGTCTTCGACAGCCTTATTCAGAACCTGCAAACAACGGCCGCTGCAGCCGTTGAGCAACAAAATGTGGATGCCTATTTCGAGAGCTTGCGAGAGTACATATCTGAGTTATGGGGAATGGAACTTTCTCAGGCTTTTAGATTCAACAAGGAGGGGAAAAAGCGGTCTTTGCCAAGTGTGACTTGGCCAACTTCAAGAGGCTTCTGTAGGTTAAAGAATTTCCTGTCAGAGGGAATCAACGACGATTGGGTTAAAGAAATCATTTCTCGTCATCCTGAAAAGGAAGATAAGCCTGCGATCGTCATTCACGGTTTGCTGAAGGATATAGAGGAGGCACAATGGGCTGTTGCAGGTCTTCTTGCGGTGGCGGATATTTTGGAGAGATTCCAAACTATTTCTGCCAACCGAATGGAGTACTTGTTTCTCTTATGGGAGATGTTTAGCGTGCCGCAATATATTAAGCAGTTTGATCAAAAGCCTGGGTTGTGGAGAGGGGTGAAGCGTGTAGCAACAGCAATAATAGTGGCTTACTCCTTCCACTGCTGTTCTCAAATTGATCAGTCCAAATTTGCCTTGTTCAGCGATCGATATGGGCAGTTTGCCAAACAGGGGATATGGGCAGTTTGCGACATAATGGCCAAGGCAATCACGGAGGGTCCTAGTAATGAAAGTGGGTCTCTCATAAAGGAAATGTGCGACTGGTTCCCTGGTTTCCTCCTGGAAAGTGGAGATGAAGGTGGGCCATCTTGTGAAGGTGAAAGCGACGTCTATGCCGTCGAGGCTGGTTCCACAGCTACAGATGAAGGTGGGCCATCTTGTGAAGGTGAAAGCGACGTCTCTGCCGTCGAGGCTGGTTTCACAGCTACCACCGGAGAAGAATAAAACGGAACATCTACTTCTTGTGTGATAGCTTTCTTGGCTCCAAAAGCCAGACATGACTGACGAATTTGCTTCCTTAGCCTCTTTTTATGCAGGGATAATAAAAATTTTCAAAAACTTAGTTTTTGAAGTATTTTTAGTGAAATAAGTGTAATTAGTTTCAACATTGTCTTTTTATCTTTCAATACAATTTCACTAAATTTTTTC
>Pita_unigene43916
CCAAAATCCCCTTCTAAGACTAGCGATTAAAAATAATAACAATGAGGCCTTCTTTCACATAATCAAACGCAGGAAGTTACGCATTGTTGGGACGAATCGCGAGTGTGTAGTGCAGAAGATGGCGCGTTCATACGAAAAATACGAGATCAGGAGGCGCAATCCCGACCTCGACAATGCGGCCCTTGTGGTGATAGACATGCAGGTTTACTTCAAGGAAATAGCTACCCCCATTCTCCCGGCGATTCGTCGGACGATCAACTCCTGTCGTGCCCAGAACATTCCAGTCGTCTACACTCGACACTCTCATAGAGACCCTTCCGACTATGGTATGCAGGAAGAGTGGTGGAACACTGTCATTCACGACGGCACTCCGGAAGCCGAGCTAATGCCTGAGGTCGACAAAAGGGCGACCGACAAACTCGTTCACAAGCACACTTACAGCGGATTCTATGACACCGATCTGGAACAGTACCTGCGAGAGCACGGCAAATCTGAAGTGATTATAACGGGAGTGATGACGAATCTGTGCTGTGAGACGACGGCCAGGGATGCCTTTAATCGAGGGTTTAGGGTTTTCTTCTCCACCGACGCAACTGCTACGGCAAATGAGGATTTCCACGAGTCGACGCTCAAGAATCTCGCTTATGGCTTTGCTTATCTCGTCGATTGTCAGAGATTAGAAGATGCTTTCACTGTCAAAAGTATCGTCTGATTCTAGGGGTCTTGTAAGTGTGAATGAATGTCTGTTTAATTGTGCTTAAATCAACACAGTATATACAACACAAGTCGATGCTTTAGGGTGAGGTCACCAGTTAAATCCTTGTAGGTTAACGTGTGAACATTTGTAAATTAGGGTTTTAAGGGTTTTGGGAATCCTTGATTCCTAAATAGGTTCTAGGGCGTGGATTTAAGCGCCGGGACAGAATGAACTACTCTGGCTTATCGCGGAGCTCCTGCTCATGTTTATGATAGGATTCACGTTTTCGTTTGATTTTCACAGGAACTTTTTTATGCTATAGCATCCTACTTCCGCTTCTGGTTTATCGTCAGCTTTAGTTGTTGATGGTGTATAAGGCTCGATCTTTTTTCATATTTACTTGTTATTTGTTGTATACAGTTAAAT
>Pita_unigene7020
GTGTCTGTGGCAAGCTGTTCCGTCTTTTTGTCACTGACTTCATCTGAGGCAACTTCTGCCATTCCCCTGAATGTCAACTTTCATTGAAGTGTCTGCAACATGTTCTTGTGTCTTTTCATCACTGATTTTACTCTGATACAGATTCAGGCATTCCCTGAATGTCAACATCCACAGAAGTGTTTGCAACACACTGTTCAGTCTTTTCAACTTTAATTTTAGCTAATATAAATTCTGGCATTCCCTGAAAGTCCCCCGGAGGAACCTCTGCCTGTAGAAACCCTGTAGTCTCTGCCTGTAGAACCTCTGTAGTCTCGGTGCTTTTATCCAATAGTGATTCTGAGATCCCTTGTGCTTCTATTGATTCCTTTGACTTCTGAGAAGGCTGTGAAGAATCCTCAAAACTACTAATCTCAATACGTTCATCCACCAATGGTCCTGGACATCCTTGCAAGTTAGCCATCACGACATCCTTCCCAGCAGCATAGTTTCACGTGTCTTCATTGCAGTTCTCATCCAATGAGGATGTTGATGGTCCTTGCATTTCTGGCAAAAAAGCATCCTGCTGAGTAGCCTCTGTTACACATCTCCCTGCATGGTCTTCATTTATTTTTCCCAATATTGGAATTGAAATAGGCTGTTTTGACTGTCCAGAATCAACATGTGTTTCTTGAAAAGATGCAGTAACAGTTGTGTTCTGTCCAGCATCATTGTCTAACAACACCATGTCCCTTGGATTTTCATTCATCCCACCTTGTCTTGTATCCTCCATCTCTGTCAGACTGCCAGTCTCATCTGATGGGACAAAATCAGCCAAATGATCTTCATTAAGTTGTGTTTGTAGACCATGAGATTCAACATCTCTCTGGTTATCAATGACTGATGATCTAGCACTCACATCTGGTAATGGTACACCTTGTAATGCAGAACTCTCGATCTTTGTCTCTTTTAGACTGGCACTCTCAGGAGAAACGATGAATCCAGATAACTGATTATCATTCGATTGTGATTCTAGACCATGTGATTCAGTGTCTCTATGACTTTCAATTGGGACTGGTGATCTAGCACTCAAATCTTGTACTGAAGCACCATATGGTGCGGAATTCTCTCTCTCACCCTCAATTTTTTCAGAAGCATCCTCTTCAGTTGGGAAATGTCTCTTATCTGTGGGCCTGCTGTCAAGATCTGAAACAGGCTTCAGCTCCAAGCTGTTATCTGCAGGAGGTACAGACAAAAGTGGAAGTTGTTGCTTGTCATCCTTTACATCCATTGCTGGATTTTCAAAGCCTTGCTGGTTTTTTTCAAATGCAGTCTTGCACTCAACGTCTAGTACAGCCTCTATATTACAAGGTGACGATTCACTAATTGACATGTTAAATTCCTTGTCATTCTTTGGGGTTTGCAATGACTCGCACATGTCTGGTCCCTCAACAAGGTTCTCTTCATCCTGTCCAACTGAATTTAAAAGCATTTGTACAGACTCTGAAGATGTTGCCTCCGACCAAACATTAACATGTCTTGAAATGGTGCTAGTTTGTGTGGCAGTCGAACTGAACTCTATATTCTGTGAACCAGCCTCGAGGCCAAGAACACCATTCTCCTCCCTGGAAAAATGTGTTGTCCAGTTTTCCTCTCTCTGACTTTGATGGTGAAGTAGAACGCTAGCTTCGTCAAGACTATCAAAGCCCAACTGCACTCCTAAAGGTTCAACTAGATCAAAACTGGGGCGGCAAACTTGACCCTCTTCTGCATTTGATTGATACTTGTCCTTATCCACCACTTGAGAATCTCTGTTTATGAAATTAATGTCATCATACTCCATTGGCAGATTCCTCCCTCCATTCGAAGCTGAGGCTATGTCTTTGGTGCATGGAACACTGCTATTATCCTCCTTGCGAGATCATCTACCGCAGCGAAAAACCCCGAGTCTCTTCGTTTCCAGTACCTCTACTAGAAATATTGTTACGAAACCCTCGTTCACTCGCCAAACCACCTCCCGCGCTTCATTTCCCGCAAACTGACCATCGATCTAACGGCTAAGGTGCAGAGACCTCGAAAATCCAGCCGCCGTGAGCTAATTTGCCCAATCTCGACCCCTTCGTGCAGGGTTTATGTAGGCAAAAACACAAGTAAAATAAAAACCCGCAGTACGTACAAGCCCCGGTCTCCTCCTTTTCTTGTTCTTCCCCA
>Pita_unigene26641
GAGAGATTGGttttATCAAgggTGCTAGAGGaaaGgATGGCTTGGGAGGGGACTTTGGAAAAATGGGAGGGATTGGTTTTATCAaGGGTATAGGAGGGAAGGATGGCTTGGGAGGGGACTTCAAAAGAGGTGGAGGTAATGTCTTTGGAGGGAATTTTGGAAGAGGAGGAAATGTTTTtGGTGGGAATTTTGGAaGAGGAGGGAATGTCTTtGgTGAGAATTTTGGAAGTGGGAACTTAGGAAGTGGATAAGTTTTAGGCTTGGGATGGGATTTTGGGAAGtGGAAGAGtGGCCACAAAAaTGCTtcAGGGCATGAGGAGGAGGACAAGTTTAAATTGCCATCAGTGGTAAAGATGTGCTTATCACCTTCCTTCGACTTGAAAATCAAGTTGCTCGATGTTGATGTGGAGCATAAATGATATTGaTGGCtACCTGCATCTTTTACCAAGAGCTTTGCATAACAATTATGTGTCAATtCCCcTTTGCCATTAAGAAGATGAGGAGAAATCTCCACTTTGAATACTCCCTTCTCATCCAGACTTCCAAAACCAACACTTGaCTGGTATTCAAAATTACTATCTTCTTTCTTtCTTTTGCACTTCACTTGTACAGAcAATATATCTGATAAGGCGGCAGTGGTTCCTATATGCTTCTGGGTGCATTCGTCGCATGTTACAGTTCCTACGACATACGCATATCCTGCTTTTGTTGAAGCGGGTTCATATCCATaTCCATCCACAGCCAGCGCCAGCACCTGGTTCAGAGCCAgaaaTGTAGTTACGGCCaCaaaaaTCACATTCCATaaaGGAGACCGCATGATGCAACCAAGtttCTGGAGGTGTCAGTGGATGAGCTGATCGTTGAGAATgggc
>Pita_unigene23289
TTTAATCAAGGGTCGTCTTTCATTTCTCAAATCAAATTCTTAAAATGTCATGCCGACATGTGTACATGCATCATAACTAAGTTCTCCAATAAAGTCATTTTAGCAGATAGGTACATAATAACTGGTCATTTTAAAAGCTGATTTTCAAATGTTTGATATTAATTTCAGTACTTCTATCCATAATCATTCATAAACTGAATTAAATTGCACGAAATAATCACTATTTTTCCCAAACCATGAACAACATTAATCAATTCCAGCCTGTTTTTCCCAAACTAAGAATTCTAAGCCCCACGCTGGATGATGACTTGAACAACATCAATCAATTCCAACCTGTAAATCATGAGCATAACAAAATGTCCAAGTTAAACTGGCCTTTAAAGTTCTATGGTGATGAATATAGGTCTCTTGATAGAATGGGTAAAGGTTGAGAAAACAGTCGTCTTGCAAGTATCTAGATAATAAAGAAAATGCTAAGCAGCAACTGGAGATTTTCATATTTTCTAATTACCTTGAATAGCAGTTAGTAAAGATTTAAATCCAAAATATGTCTATAGGAAGGAGATGGTTTCTGGAGTCGTCGACGATGAGCTTTTGCCAGATCGGAAGAG
>Pita_unigene44582
GCATTACTTGGCACAGATCTCTGTCCAAAAGCCCAAAAGCAGAAAAGGGACAGAGCATCAGCCTCATCCAGCAATGGCAATTCATAAAGCTGGATAGAGGTTGCTGTTGGGATGGTACAACGATCTCGAGTTGTCACAAGAGTTTTGTAACCTTGCCCTTCAAATAACAACTTTTCCAAATTTGCCTTAGACCAGACATCATCCAGTATAACCAGAACTGGCTTGGCTTGCCTCAGAAGCTGCTGCTGCAACTGTCTATGTGCATCCTCGACATTCTGAAATTCAGGTTTCTTCCTTGGAAATATCATCTGCCACATAGTCTCTAAAATTCCCTTCAGGTTTGGGGACTGTGAGACCGTGATGAAAATGATATTGTTCCTGAAGGCACCTTTAATGTCTTGATCGTTAGAGAGGGCCAACGCCATAGTTGTTTTGCCAACACCGCCCATACCATGTACTCCAACAACGGACACCTCTCTTTGGAGCAGAATCTGCTTCAAATCCGAAATATTTTTCTCCAAACCCACTACAAAATCAGTCTTTAAAGAACCATTATATTTACAGGGAGGAGCTTCATCGAAAGCTCCATCAAAAATGGTATCTGGACCCATTTGCTGAAGCATCGTGGCATTCTCAAGGGGATCATTGGTGAGGTTGGGCACAATTGTTTCATGCACCTTTCTCTCATCCACCGACCGCGACTCGTACAGATGTCGAAGACTCTTCAACTCAGTTATCAGATTCCTAATATCAACGACCGATTGGACAGGCATCTGGTATTGAACGAAGTAGAATATCTCCTTCTCCAATTGGTGGATTTTAGAAGCATATCTGAGGTTCTGATAAATGTTATAACAGCTGATTTTCTCACAGTTTTTAACCAATTCAACGCCATCCTTGAGGATGCTCAGGAATCGCTCATAGGTCGTATTTTGCTCATTTTTTGGTGCTTTGAGATTCGACATATAGAGCGGTTGAACTGTTTGAATAAGGTCTGCGAGCAGCGCATCCAATCTACTGCTTAGCTTCTTGCAATTAAATCCATCGAACGTGTGAAGGATGTGATTTCCTTCACTGATTCTTGGGAAGGACAACATTATAGGTAAATGTCTCCAGAAGAAATGATTCTCGTTTTCCCCCTTCAATATCTCTGGTAATTCTAGCAGAATTTGGGGGAAGATTTGTTCACCGTGGCAGCAACTGGCTTTGCTTTGCTTCGAAAAATTATTAAGAAATTGGCTTTTGATCTATAAGATTTTTTGACGCTGGCAATATTTCGTATTTAAGATAGATGCCAAAGAAATTTCCACGAGCAGGGATGGAAATTTTAGGGTGATTGCACGTTAGGAGGTACTTTAGCAGTCAAATACGGCCAAAACTCCAGCGTATCTGTCGTCAATAGTTTTGATATACCTGAAACGCTTGACAAATTATTTCCAAATGTCAAATTTGACGGATAGTATTGATTTGAAATTCCTGCCCTGTTCGCCAGCCTTCGATGAATGTCAATAGAAAAAGGTGGGTGGAGCCTTCGCTTAATGTATATCGAAAATACAATAGGTGGATTGTGGAAACCTCGTAGGAAAGGAAAGGGCGAATTTTAAGCGTCGACGGAGTTCTCATTGATCCAGGCGGTCGATGTCAAAGTTTACGCTGGCACTCCGTACTTATAGTAAATACGAAAAATCCTTTCGCAAGACTTCAATGAATGTATATTGAAAAGATCAAAAATGGGTGATTCGTGGTGGGAACTTGG
>Pita_unigene10785
ATGAAGGGTTTTCAAAAGCTCCACGTCGTAGCGGTTCCATTCCCGGCGTTGGGTCACTCCATCCCCTTCCTTGACCTTGCGAAGCTGCTGGCTTTGCACGGCGCCACAGTCAGCTATGTCACGACGCCTGCAAATGTCAGGCGGCTAGAAGGAGCAATGGCCGAAGCTCAATCTGCCGGTTTGGATATTCGAGCTGTTGTCCTCCCGACACCGGCCGTGGAAGGGCTGCAGGAGGGACGCGAGAGCGCCGATGTCATTCCCTCGGTTGATGTCGTTTTCAATCTTGCCAAGAAGCTTGCAGAGCCTTTCGAGCGTTGGTTCCATCAACAGTTCCACGAAGACGAAGAAGAAACGGCCGGATCTCGGCCGGTTTGTATTATCAGCGACATTTTCATGCTGTGGACTCTGCACACCGGGGAAAAGTATGGTGTCCCCCGAGTTCTCTTCAATCCATGCGGGGCCTTTGCCATGACCCTTCTCGACTCTGTCTTGGCATCTATATCTCACAATGCGTTGCAGAAAGAGGGGGATAGCGTTGTTCTGAGCGTTAATCTGTCCAGTCCTGTCAGACTCAATAAGAAAGAGATAGCGACAAACTACTTCCAGCCCGACAAGTCGAACGCCAGACTGCAATTCCTCATGCAGTGCATTCTATCTCTGAGTCGTGGCTGGGGAATGCTCATCAATACGTTCGAGGAGCTGGAGGCTCCATATCTAAGGCACTTACGAAGCCTGACCGGGAAGCCCATCTGGTCTATAGGCCCAGTACTTCCAGCAAGATTTGCAGGGAAGGCGGGCAGAGGGAAAATGGCGGACATCAGCGAGGATGAGCTGGTTCAGTGGCTGGATACTCAGAGGCCGCGTTCGGTTGTGTACGTTTCGTTCGGAAGCCAGACCTTCTTATCAGAACAACAGACTTCTGCGTTGGCGAGGGGACTGGAAGCCAGCGAGCAGCCATTCGTTTGGGCCATCAAATTTGCCCCCAAACTCGAAACCACGGCGGCAGACACAACAGCAGCTGATGTAAATATTGAAGCCTATCTTCCTGATGGTTTTGAAGAAAGAATGAAAAAGAAAGGGCTAGGATTAATGATATGGGGATGGGCGCCTCAGCTTCTTATTCTTTCTCATCCATCCCTCGGAGCCTTCATGACCCACTGCGGGTGGAACTCGACGCTGGAGAGCATAACTCTGGGCATCCCTCTGATCACATGGCCGATGTTTGGAGATCAACACTTCAACTCCAAGCAAGTCGCCGAGCAATTGGTATAGGAGTTCAGTTTTGCCAGCACAGAGATGGGATCCCTGAGGAGGAAAGAGTGGAGGAAGTTGTGAGGCTTGTATTGACTGAAGATGAGGGCAAGGAGATGAAAAGACGTGCAGAGAAATTGAAGGAGGTGGCTTCAAAAGCTGTCGGAGAGGGAGGATCTTCGAAAACAAATCTGCAAGTTTTCGTGGGTGAGATGCAGAAGCTGATGATAATGAGAACCTACGATGGGAAAAAAGAAATTGGGAATACGGAGTCGGTGCCCGCCATTCCAATGACTGTTTGAAATTTTGGGTACGCAGCGTTCGAATATGCGCTTGAGGTGATAAGCGCGATCACAGTACCAGTTAATTACCATTTATGCACGTAGTTACAGGTCCATTATATGGGCTAGGGTGATTAGACCTAGAATTTTTAAATTGTACTCGAAGAAGAGACAGCACTTCAAATTGTA
>Pita_unigene22571
AATTTGCACCCGAATCTGTATCCCGGGGATTCCGTCCCTCCAAGAAAGCAGAGGGTATGAGAGGACCGACGGTGCGAAACGGAGGTACTGATTTTATTGAGTTGTTTTCTTCTGATTCCATTTCGTGAAACGAATTCCCCAGTACCCATGTCACCTCTGGGAGAAACTTAAATTGTTCCACACCTAATCGCAAGATAGCCCGAAAGGGATTGGCAGGTAGCAGAAAGGATGGCAGATCAGAGTGACTGAGCGGTGGAAGTCCCTCTATTTCTATCACCTTAGTAGTCTTCAGCATTTCGTGCCATTCGGCTGCCAATTCTATGAAAAAATGGTGATAAACCAAATATACCGCACACGACTGTGTCCAGAAGAAAGCCGAAGGAATGCTAAACTTTTTTGAAACCTTGGGAACCCATGCAAGAAAAGAGTCATAAACGATGCAAGAAATGTGATTGCCTTGAGCATTGAGCCTCTCTACCAGATTTCCTAACGCCACTTCTCCTGTCTTCGACAACATATCTGACACTATCTCTACGTTGTTCCGGTCGACATCCGCTGCAAGTCCGTCTGAGATTGTCTCGAACCGAATTTCCTCACGTTTCTCTGAGGCTCCAGATACCGCGCCCTGTGCCTGTAACATGCTCTTACGGCTTGCTTCGGTTGTCACAAAGGTGACCTCCAGATTTTTCGAGGCAAGCCTCTTGGCAAACTGCAGCATTGGATTTATATGACCCTGCGCGGGGTAGGACACCACCAGAACGCGAAGTTGGCTGTAGTCGAACACCACTGTAGATCCCATTCCCTTACACTCTAAAGACTACAAGCTAAAAATTGCGACAGAAAGTGTCCAAATTCTGAATCTCCAG
>Pita_unigene63967
GGAGAGAAGACGCCACCAGTAGGAGTCATTCACATCAATGGTGGGGAGTAGGCATAGCTGATTTTCCACGCATCTTCTTTTGATGGCCATCTTTGACTTTCCAACGATCATGTGGTTCCGTCTGCATGCATGCATATGCATGTCTGTGTATTGAAGCAGTGAACACCAGATCGCCCAACCATATAATTGCAGGTGTTAGGGGGTTGGTATTAGTGTTGGTGTTAGATCCCCAAATCCAAATCCGAAAGACTGACTTACCCTGTTGTCTATTTCCTTCCCCTGCTTTCCCATTATCCCAACCAATCACCATGGCGCTCTCCTGCGCCGGTTTGAATCCAACTCATGCTTTATCAGACAAAACTTTCCAGAAAAGCCCTTGTTTGTCTCTAAGATCTTCTTCTACTGTATATAACCATGGAAGCTACAGGATGATTTTTCAGGATCCAAAGTATGCCCAGGCATCCATCCTCAAAGCCACTGCTGCTTTTTCTTCTTCTCGCTGGGGCTCTCCATTGATGTGTTATACGAGGATTGAGAAGGGAGATTTAGGGGATGTGCGTTTAAGCACGGAGACAACGCACTGGGAGCGAGCAGAGGGCATTGTGAAGGAAGTGGAAAGGCAGTGTTCGACCCCGATCTCCAGACTCAGAGAGGTGGTGGATGCAATGGCGGACGAGATGCGGGCGGGTCTTGAATCGGATGCCAAGAGTAACTTACTCAAGATGGTCATAAGCTATGTTGACACTTTGCCTACGGGGGATGAGAAAGGCCTTTTCTATGCTTTGGATCTCGGGGGAACCAATTTCCGGGTGTTACGTGTTCAATTGGGTGGCAAGGAAGGACGAGTAATTGATAAAGAGTTTACAGAAGTTACTATTCCTACAAATCTTATGGTTGGAACAGAAAGGGAATTGTTTGATTACATTGCTTCAGAACTAGCAAAATTTGTCGCAAGTGAAGGCAAAAACTTCTTTCTAGAACCTGGCCGACAAAGGGAGCTCGGTTTCACTTTCTCTTTCCCAGTGCATCAAACAGCAATTGCCTCTGGCACACTAATCAAATGGAGCAAAGGATTTTCTGTCTCAGAAATGGTTGGCAAGGATGTGGTGGTAGCCTTAAAGGAGGCCTTGAAAAGACAAGGTCTGGACATGCATGTCTCTGCCCTGGTTAATGATACAGTGGGGACATTGGCTGGAGGACGGTATCGGGATGAGGATGTTATGGCTGCTGTTATATTGGGCACTGGTACAAATGCCTGTTATGTGGAACGTGCAGATGCAATCCCGAAATGTCAAGGTCATCTTCCAAAATCTGGCTATATGGTTATCAACACAGAGTGGGGGAACTTTTGGTCTTCTCATCTCCCAGTAATGGAATTTGATAAAGCTCTTGATGCTGAAAGTATAAATCCTGGCGATCATATCTTTGAAAAGCTGATCTCGGGAATGTATTTGGGAGAGATTGTAAGAAGATTATTGCTGAAATTGGCTGAAGATGCTGCTTTATTTGGAGATAACATTCCATCCAGACTGAGAGAACCACATGTCTTATCTACCCCGAATATATCTGCTATGCACCAAGACACCTCATGTGACCTTAACGTAGTTGAATGTACTTTGAAGAATGTATTTGGGATATCACACATTCCTTTGAGGACACGAAAACTTGTAGTTGAACTATGCAACATTGTAGCAGTACGTGCTGCTCGTTTAGCAGGAGCTGGAATTGTGGGCATATTAAAGAAATTAGGGAGAGATGTCATTGGAGAGACAGGTAAATTGAGGACCGTTGTGGCAATTGATGGAGGTCTGTATGAGCACTATCCACTTTTCAGACATAATATGCAAAGTGCTGTTAAAGAATTGCTTGGAAGTGAGGTTTCGGAAACTGTGGTTTTAGAACTTGCAAATGATGGTTCAGGTATTGGGGCTACTCTTCTTGCTGCATCTAACTCAAGGTATTCAAAGAAATCTTGATGCAAATACTACAGACATTTCTGTAGTCAAAGTACACAATCAAAACCGTTTGCTACTGTAACCACATGAGTCTAATAAATTGATTTGTGATACAGAGCAACTAATTGTTGAGCTGTCTCTCAAGCATCTAGCTTTCAAGCAAAATATTTTTTTCTTGATGGAGGCTTAGTGTATAATTATATTCAAGAGTTACCAACCCATGATCTTTGCATGGGGAATAATTTCAAGGATGAAGAAGGACTCTAATTACCCATTTTAATCTCGATTTTGGGTGATACACATTCTCCATAAATGCAAAGTGGCTAAGTTTCATGTGGCTATAGTTTTAATTACATGGCTGGAGTTATATGACATTTTACAGTTGCCATGCTTGAGGCATTGCTACTATTTATGTACGTATTTTCTTGGCAGCAGGAAACTTCAGAATTTTTGTCATGATATTCAAATGATGTGTTTCTACTAGTGACAGTGAGGTAGCTTATGATTTCAGATTTCAAGGATCCAAATTTTGTACAGAAGAATTTTATTTATTTATTGTGTTGCTACAGTTATCTATTGAACTAAGCGACTTTTATTTT
>Pita_unigene5662
TGTCTCAAGTCAAACAAATGCCACACATTTTATTCAAGACAAACATTAGGTTAAATCCATTTGCAGTCTAATCTCGTCCAGGCATCTACCCTTCACATGCTGTTTTGTGTGCATAAGTCCATCAAGGCTAGAGTCTGCGACATGAATGTGCAAACAATGAGTTCAATAAAACTTTGAAAACCAAATGCTCATTCAAATCCAACATATGATTATAACATCAAAGAAATCAAAGATCTTAGAGATAGATTACTTGACAACTTGTCGTTTTACCTCTGGTATAGAAAGCTGTAACCGAAACTTGGGGCCATCGTAGTGATGCAATACAGGCCTAAAAGAATCCTCCTCCAGTGGTTTGCACAGCTTTCTGACTCGAATACGAACCTGTGCAGGAAATCTCGATTCGCCTTTACATTTTTTGTCTTCCCATGCTGTTGGGTCAATATTAGACCCTCCAAAACTGGCGGCCTCAAAAACGCCATGCAATTGATGAGTTGTATAATTGTACAAAAACAGGGGTAACCCTGGAGTTATTGCCCGAACTGAATCCCGGTATCTCTGAGGCAAACCAAAAAGCTGACGCTTTAGATCCTCCTGCATGGTATCGTTATTGCATACAAAGATGTAACCCCCAAGTATCTCATTTCTAGGCAGCATTTCTGTCGATGGCAGAGTCTTAAATCGCTTGTCAAATGCACCGTTGTTGTTGTTATTGTTGTTGTTGTTGCCGCTACCATTGTTGTTGTTGTTGTTGCCGCCCCCGTTATTATTGTTGTGGTAAGGAGTGTTTGCATTGTAAATGCCATTTAAAGCTCCTCCCTTTACTCCAGCATCTCCCGGCTTCCAATCAAGGTTCATCTGCTTCAGGTTAAGGGTAAGCGTTTCCAACTTGCTTACTTCTGGTTTCCCCTTGTATTTTCCCTTCTGCTTGGCTTCTGCAGGGGACCCTGTGGATTCTGATCTGTTCGTACGGTCCCCTTTGGACCTCATATGCTCTGCAAGGGCCAGTTGCGAGGCCGCCAAGGTCCATTTATGATCATCCGAGGCCCTGGCCTGTCCTCTAAGCTCTTCCCCAAATTGCCAGAACGAGTAAGGGTTTGTCATGACTGCCGGCTTTGGCAAATCCAAAACTGAAGTTCACTCAACTTTAACGCCTGATACTAAACTCTGAGAAATGCTCGCAGAAAACGCCCAGTAAAGCCTATAACGGTAATGCAGTGATCTGCAACGTGTAACAAAACGACTGAGAGTTTCCAAAGTGCACGAACCCTTGGAGCAGTAAATCAAGGAATTGAGCCCCAGATCTTCAAGCCCAAGTTCGAGCCTCCATAGTCGCAATAATAAAAGAAAGCATGAGGCATTTACAAGGGGGGTGCTTTTCACTCGTGGCCCAGTTAATGCATCCCAACTCATGCCATTGATGCCCATAGTTTAAATGAATTAATCATCCCACATGGATCATGTCA
>Pita_unigene61739
GGCACGAGGGTGTTTCAAACCTAGCGTCCCAGGCCAGCCTCAACACGTTGTGTAGCAAAAACAACATAGGTGTAAGCGGTGACACGATGAGCTGTCTTGTTTCATAGGACTGCAAGGGCAAAGGATATCAGCGTTGGAATCAAATGGCGGGAGCCGGAGACTCGCAATTACAAACGAGGGCTGGAAGGGCAAAGGATATCAGCGTCTAGTGGAATCGGAATCAAATGGCGGGAGCCGCAGACTCGCAATTACAAACGCTATCGGAGAGGGACAGCACCGCCAACTTCAAGAATTTGCACACCAGAGAATATGCTGCTCACAAGAAGAAGGTGCATTCAGTGGCATGGAATTGTACTGGTACCAAGCTTGCTTCTGGTTCTGTTGATCAAACAGCACGTGTTTGGAACATTGAGCCACATGGTCATAGTAAGACCAAAGATTTGGAGTTGAAGGGGCATGCTGATAGTGTTGATCAATTGTGCTGGGACCCAAAGCATTCAGAGTTGCTTGCTACTGCATCAGGAGACAGGACAGTGCGTCTATGGGATGCTCGAAGCGGAAAATGTTCTCAGCAGGTTGAACTTAGTGGGGAGAACATCAACATCACGTTCAAACCCGATGGGACACATATTGCTGTGGGAAACCGGGATGATGAATTGACTATAATTGATGTCCGCAAATTCAAGCCTCTTCATAAGCGTAAATTTAGCTATGAGGTGAATGAAATAGCTTGGAATACAACTGGAGAGCTTTTCTTTCTCACAACAGGAAATGGCACTGTTGAAGTACTGTCATATCCTTCTCTTCAAGTTCTTCATACACTTGTTGCTCACACTGCGGGTTGCTATTGCATTGCCATTGATCCTATAGGAAGGTACTTTGCTGTTGGAAGTGCAGATGCCCTTGTAAGCCTTTGGGATCTTTCTGAGATGTTATGTGTTCGAACATTTACCAAACTCGAGTGGCCAGTGCGGACAATCAGCTTCAATCATGATGGGCAATACATAGCTTCTGCCAGTGAGGATCTTTTTATTGATATTGCTGATGTTCAGACTGGACGGACTGTACATCAAATATCTTGTCGAGCAGCCATGAATAGTGTTGAGTGGAATCCCAAATACAATCTCTTGGCGTTTGCTGGAGATGATAAAAATAAGTACATGCAAGATGAAGGTGTGTTCAGAGTTTTTGGTTTTGAGACTCCATAAATTCTCTCTAAGTTGACTTGGCTCATGTGGTTATGCTTCATCAAAGACGGCATTTTGAGGCTAATAATTATTGTCAGATTTACACCATAAAATTACTATGGAAGTTGGATCATTATCTATGCCATAGTGGAGTAGAACTAGATTTTGGGGAACATTGTTTTTGACCCGGACATTGAAAAAGTGACTGCGGATTGCACATGCCTCTTCTGTACCTAAATCTTTTCAATGGAGTTCATTGGTTGGTTATGTTCCAAGTCCCTGTTAGATGGGACACTTTAAAATCAATGCCAGGCTGCAGATGTTCTTTTTATAACTTGCAATACCCAGATTATAGGTAAAATTTCAAGAGATGAGGTTGTAAAGAGGGTAAGATATGAAAATAGTTGTTAGGTTGTGAATAAAGCTTGAATTATGAGGTTTCCTGTTTGAGCTTAATTTGAGTGTTGTCACAAAGATTTAACACTTTTCTAAGGTAGTGTTTCAAAGGTTCATTAAGTGCTTGACCTTCTCCAATTTGTGGCTGAATTGAGATATGAAATCGTGTAAGTTAGCTAATGGCATGGGAGGATGGCACTGACAAGTCCATGCCTAGTCTTATGTTGGCATTAGCAGGTGCGCAATATGAAGTATTTTTCTGGTTGAAAGTTAGAGACTTATATACAAGTGTTCCACCTTTGC
>Pita_unigene60493
ACGTTAGGTTGTATTTGTCAAAGATTTTGTCACATCCCCAGCTAAACTTTGTCTACTGCAGTTATTGAGTCATATTGCAACAGTTTCTCGGCCTCGAATGAAGGCCAAGGTAGAAGACCCATTTGAATATACAAAAAACTATACTCACGGAACCTGTTACTCATCGATTTGTTTGATCTGCAATTAAAAAAATGCATGAAAAGATTGCAGGGAAAGCGCTGTCGCAAAAAGAAACACGCAAACTTGTATAAATCTTTGGGCTTTTGGGGAAACTAAGTGTGCTCTGGAGTCTCCAGATTTTAGGTCGCGTTGCTGTATTTTTGCCGCATTCTATGGTGTTCCTGCTGTAGAATAACTGTAAAAGCCTTTTCGAAGGCAGAGGATCTATGGCCGGAAATAGAGAATTCGTCTTGCTTGGTTATTCGAGGATGCCCTTCTGCTAATATTTTTCATTTACAGAGGATAGAAATTCAAATATGACAATGTTTGCAGGAATTGCTGATACAGTAGATCAACCATCGGTTCCCCTTAATGTGGTGCTCACACCTCCATTGTCTCTTGAGGCTACATCAGGTTATGGACAAGGAGACAAGCTGCAACAAAATATCGTTACCCGGGTTTGGAACCTATTTAAATCCTTGAAACCTGGTGCTGATTTAACCACATTTCAGTTGCCCCCACAGTTCAATCTGCCCAAGTCTCAACTCCAACTGTATGGAGAGAGTGTATACTGCCACTCCCACGACTTACTAAGCAAGTGCGCGGAAGGCGAAAGTCCTGCAGAAAGGTTCAATGCTGTAGTAGCATGGAGTATCTCCACTACCAGGCCTTTAATCGGTGGGAAAGCTCCATACAATCCCATTCTTGGAGAAACTCATCATGTTTCCTGTGGAAACCTGAATGTTCTGCTTGAACAGGTATCACACCATCCACCGATAAGTGCCTTACATGCAACAGATGAAGCCAGAAAGCTAGAATTGAACTGGTGGCAACGCCCTGTGCCTCGTTTCTATGGAAGATCAATAGAGGCAACTGTCTTTGGGAAAAGAGAGCTGAAGCTGCTGGAATTCAACGAAACCTACGAGATGAATTCTCCCAAGCTCTGCCTACGCCTCTTTCCGATTCCCAGTGCTGAGTGGTCAGGCGATGTCCTCATCCAGTGCAAACAGACTGGACTGAGAGCCACGCTATGTTTTAAGGGAAAATCTCTGTTGGGTTTCAAAGGATCCAGCACACGGATCACTGGAAGAATCGGGCATATCTCTCATGGTGGAGATCTGTACGAGCTACAGGGAAATTGGGATGAGATTATCACAATGAAGGAACTTAGCACGGGAAAAATAAGCGTTCTATATGATGCGAAGGCCGTGATTTCAAATATGAAAGCCCCCGTCCTTCAAAATCCGGAGGGGGTGGCGTCCACTGAATCAGCAGTGGTTTGGTCGGAGGTGAGCGAAAGTATAATGAAAGGGGATTGGAATAAAGCAAGGGAAAGCAAGAGATCTGTTGAAGAAAAGCACAGAAAGGGGGAGAGCAGGTGGCGGGCCAAGCATTTCACCCACCATGACAGCGGCGATTGGGTTTACTTGCATCGTCCACAATGCGTTCCACCAGCACCCATCATTATGCCCCAGTCACCTCAAAGATAAGAGAGAGGAACTGGTACAATGGGCACAGAACATCATTGTTTCTGTCTGCCATAATAATCTTCTTTCTGAATTAAAAAGAAAACTGGTCTCCACAGAAATTCAATTCAAATACATTGAGGGGCATAACCAGGTCCAGGTCCTTTTTCTAAAGAGTTATGTGAAGATGATTTCATTAAAGAAGTCTGGAATACTGTTCAAATTATGTACATTAATGTGCCATGACATTTGACGGTGCTTAAAATATAGTCATTCGTCTTGGTAATGTAAATGAATAATGATACTTAACGTGAGTATCACTACTAAGACTCCAGTGCACGTTAGCCAACGGGCAAACATGGGCTTATTCAAAAACTGATTGCAAACCATGTTTATGAATAGTTTATCAATGTTG
>Pita_unigene14708
TTTTTGCAAGCTATTTTTTTTAGCTTTAATATATCAATTGGTTAGATTTAACTTAATTTACAATGTGTTAATGCTTTTTTAAAATTTAGCAAGGCTCTGTAAACAGGCCCTAATCACATTTCTACCCTATGCATTTTTTTTGGAAAAATATTACAAGGCCATATACAAGCCATTTTTTTGAACTTCAACTCAAAGTACACGTGTTAATCCCTAGCAACATAAAAGTGGAGTAATTAGCATTATGAATAATAGGAAACACAAGGAAAGTTCATAACAAGGGCAATTTCTTGATTAATGCATAACGTGGGAAATTCCCTTAAGTATCCAGCCTTTATTTAAGATCAACTCCTTGATTAATCTGCATCTGCCAAAGCCTCGAGTCTCTTGCATATTATTTGACGTTCTTCTTTTGTAAGATCAACGTCTTCTCGCATTAACCGTTGCCTTGGATTTCTGATTTCACCATTTACATGGTGGCCTGTAACCTCAATATAGTTGTTAACATGTCCATCTTTATTTCGTGGAGTTACCAACTCATCTGTATTGTATGTCCAATTCTCGTCAATGATATATTTGTACTCATAACGCCCTTCAGGTAGTTCACGCTGCAGCAGCCAGCATCCTTGATCTTCATCATAGGCTAGTGGCATTCTCTGCCCCCATCCAATATCTAGGCCTGACACTCCCACATTTGAGCAGTTTCCTTGTTTCCACTTCAGAGTGATAAGCTGTTTACTTCCATCAGTAAGCAAATCAGCAGTTGCACTCCTTATCGCATCCAACTTCGGGAAGCATGGCCGTACACTCTGTAACATTTCGTTGGCGGCATCCAACTTGTAGCCCAGAACCCAAAACATGTATGCCAACGTAACTGCAGGTGCTCTGCCAAGTCCAGCAGTACAATGGATATAGGTTATTCCTTGACCTTTTCTTATAGACTTGAGTAATTTGCCAACAACTGTTGGAAGTCTCATGCGCAAATCAAATGCGTCAAAGTCTCGTATTTCGGCTCGTATATGTTGAATCCCGTCATATTCTTTAGCATGTTGTTGTATTGCATCTATGTCAACTCCAAAGTACTCAAGATCTGAGTTTTGCTGCAAACAAAATATCGTCGCAACACCAATGTTCTTCAGTCTGTCAACATCTGCAGGGCTCTGAAGGCAGGAACCCACAATAAGGTCTGGAAGAACAAAGTTATAGTTCATACCCAATTCATGTCTGTATGTCAATACAGCTCCCATAGCTTCGGTCATATTAGAACTATAGACCTCAGATTTCTCCTTTTCAGCTTCATCAAGGTTGCTTGTTTCCACATTGGTACTGGAAGAGGCGCTCAGAACTTTGTCTCCTTTTCCTTTTGCATTATCCGAATGTACAGCTTTGCACTCCTCAAGGCTCCCTGCAGAAGGCAATGGTGCCTCTATGCCAAGATATTTTTGCTTCAGAAACGTCTTCATAATATATGATCTCTTCAGGCCCGTAGCATAGAAGTTAGTGAATGAACTCTTAAGAAATTTCGCTCCCGAACATTCTAACTTTCCGACGGGCAGCGCGAACGATCTGTGCTGTGACTGAATGGAAATCATTAGATCTGTGGATCGTGCAGCTCTGCCTTTCCAAGGGTTTCTGTAGATTCGTTCTAAAAATTCGATTGGAACCACAATAAAAGAGAGGAATATGAGCATCACAGGGGATCTGGTGGATGAAGTCTAATATGCTATATGCCTTGACATAGTGATGTGATTAGTGCCACGTGGAATTTGGTTTGTCATTTTGTGATGAAAAAGATGGTTACTT
>Pita_unigene38570
ACGACGTGTCCATATTTCTATAAATGCAACAATTTTCAGCTTAATTTTGGCCCGTTCTTTTATCCCAAAGATCCTTGAATAAGAAAACTTAAGAACAACACATGCAGACACTTTGAATCCATCCAATCAAGCGTACCTATCCAGGGTTAAATTATGCATACATTATGCATACAATTTTGCTGTCTGCTATCTACTTTGGAGTTTCTAGTTAAAACAATATTTATTCTTGTGCGCTTGTGTAGCCGCACATACATAGCCCATGATAACTGATTAGAGACTTCTGTGCAGAAGTATTAAGATTTAAGAGGAAATAGTCCCTCGAAATATAGCAATGACTATTGCAACTGTAAAGTTTTAAATTGGAAACACAGCCAATGTTTTTCCTTTCAAATGTCACAACAGATATTCCATGGGCCACATGCATTTCCCCTAGTAGCTGACTGACCTACGACTTCAAACAACTCTTGCAGGATCAAAATCGCCACACATTTCACAATCCCTTAAGAACTCCTGCAGGGTGGGGGGAAATTCCAGTTAGAATTTTTATTCCACAAAACTTTCCACAACTTAAGAATAAAAAACCACTTTTCGTTTTGTACTGAATTCTATAAACCAATCCATTGAGACTACAGAATTCCACTAAACTAACACGATTATTAGATGCTACAGACTTTAAAGTTTAAACATCCCTTAAATTCATGCCGAACCTATTTAAATACTATCTGATGAATTCTGCCAAAGCTATTATGAAAATATCAGCCAATGCCAGGCCAACGAAAGGATGCAGAAGGGTTACAACTTTGGTTTCGCAGAAAGTCTTATTTTCAGATCCTCTGCAACTGCGTCAATAAATTCTTCAGTGTTTAGGTAGTGCTCCCTGGAAAGGTTGGAACCGTGAATAATTAGCGCCAAGTCTTTTGTCATTTTTCCGGCCTCAACAGTTCCTACACAAGCAACTTCCAGCTTCTCTGCAAATTCAAGTAGCCTTGCATTTCCGTCCAGTTTTGCCCTGTGTGCAAGCCCACGTGTCCATGCAAAAATAGAAGCAATGCTGTTCGTGCTAGTTTCACCTCCCTTTTGATGTACGCGGTAATGCCGAGTCACAGTGCCATGAGCTGCTTCGGCCTCGATAGTTTTTCCATCAGGACAAACCAGTACAGACGTCATCAAGCCAAGGGATCCAAATCCCTGTGCCAAGAAATCACTCTGTACATCACCATCGTAATTTTTGCACGCCCATACATAGCCCCCTTCACTCTTTAATGCATAGGCTACCATGTCATCGATAAGCCTATGTTCATACCAGATTCCTGCCTTTTCATATTTACTTTTCCAGTTGGATTCATAGACCTCTTGGAAAATGTCTTTGAACCTTCCATCGTATTTTTTCAAAATTGTATTTTTCGTACTAAGGTAGAGTGGCCACTTCTTCTCATAGGCCACGGTCATTGAAGCATCAGCAAATGAACGTATCGACTCATCAGTATTGTACATGGCTAATGCTACTCCTCCATCACCTTTGAAGTTGTACACCTCTAACTCAGATGTTTCACCATCTTTCTCTGGAACGAAAACTAATTTCAGCTTGCCAGGGCCCTTGATAACTGTATCTGTTGCTTTGTATTGGTCACCAAAAGCATGTCTTCCAATACATATGCCCTTTGTCCATCCTGGAACAAGCTTAGGGACGTTCTTACATAAGATTGGCTCTCTGAACACGGTACCATTCAAAATGTTACGGATAGTCCCATTGGGACTCTTCCACATAGCCTTCAAGTCGAATTCCTTGACTCGAGCTTCATCTGGTGTGATAGTTGCACACTTGATGGCCACATTGTATTTTAATGTGGCTTCTGCACTCTCAATTGTAACCTTGTCATCTGTAGCATCGCGATGGGGAAGCCCCAAATCAAAATACTTAATATCCAGCTCTACAAATGGAAAAATAAGCTTGTCCTTAATCATTGTCCATATGACCCTGGTCATTTCATCCCCGTCCATCTCGACGATGGGATTCTCCACCTTGATCTTCTCCGACGCCATTGTGATAGCTAAAACCAGAGAGAGATTGAAGACAAAGAAGTCCAGGAACCGATCCCAGGCCACCTCGGGGACTTACTGATCCAAAGTCACGATCCAATGGAAGAAATCGAAATGGCCAAACTCAGAAAGAGCTAAGCGAAGGGTGAGTCCAAGTATAGGCTCACATATTAAATAGCAACAATGCTGTGTGTTAACCACTAGCATGTTTGGTCACATGCGATGACTAGCTGTGCCGTGGCGAATTCATTTTCTGAATACACTACCTAATCGTCCCCACTCATTTGCCACTGGTTTGTGCCACGTGGTAGTGAATTGACTGGGAGGCGAGTGCTGATGTATTAGTGTTCAATATTTTCAAAGGCTTTTTATTAACGGGGCAGCCTGAGGAGTCGTAGGGATATAACTGAGAAATGGATGTGGCCCCCTCCCAAAACCCTAATTACCCAAACGAAATGCTCCACCAACCTCAAAAACATGTTTCACCCAAGGGGCAGCCCGAGGAGTCGTAGGGATATAATTGAGAAATGGATG
>Pita_unigene32508
AGCAGCTGCAGAAGGCGTTCCTGGAGCTGCAATCCCATTCTTCAGCCCTGGTGAACTTGACCGTCCAATGCAAGGAGCTCGAAGACCTCTTCGACGGGCTGGAGAGGCTGTTGCAGAATCGCTTCGAAGATCTCGAGCGAAAGGGCAAAGAAAATGGAAAGGAGAAACAATCCGCAGCAGAAAGGAGCGCTGGAAGACCGAATAAGACCTCGGAGAAAAATCCCCCCGCAAAAGAGAGCACTGAAAACCCTCAAAAGACCTTGCCGGCCTTAAAGCATGACGTGAATCCGCGCCCAGAGCTGAAATCTCTATGCGAGAATATGGACGGCGAGGGCCTCAGGGAGTTCTTAGCCAGTGCCCGTGAGGTCGCGGCGGT
>Pita_unigene1487
GAACCATGATAATAAATGCATTGAGGTTCTGGAAGAATGTTCATTGTTAAAGCAATCTTTGTTAAGATTACTTCCAAAATATTGAATATTTCCGAGACAAAAGTAAGCATAACCATTGCCATTGCTATAGCAAATGGGGATGCCAATTTTTTTTCATTTTTCCCCTTTTTCTTAACATTTATGACTTTCCTATCACAGAATACAAACTGGTGACATAAAAATCACCGTAACTTATCATGTCCATGCAACTTGAGCATTGCTCAATTACAAAGACAACTAGGCAGATATCTCAAAAACTTTTCCTTGAAATACAAAATGATGGTGTATTACATATAGATATGGTGATCAGTCAAAAGGATTTAAAACCACCCTTCATTACAGGCATTGCTATGCACATTGTCAAACTCCAAAACCTGGGCATCACCATATACCAAATCCCGAATGCCCATTTACACTTTAGACAATGGACGCTTTTTGGAATCCCGCTTCCAATTCACGAGGCGATTCAAAAAATTCATAACCTCAGCCGGTTCTTTAAGTGAATATGCTGCATTTGTTTCTTGGGGGGCAGTGGACACAAGAATCCCATAACCTTGACCTCTGTCCCGCAGTACCTTAAATGCATCTTCATCTGAACGATCATCTCCTATATACAATGGTAGTACATCATTCCGATTTGCCAATCCAAGTGACACTAATAAATATTCAAGGGCTTTTCCTTTGTCCCATTTAATTATAGGACGAATCTCTAAGACCTTCCTTCCTTGTGTCAGTCGCAATTGAGGATACTCTTTAACTACACTTGCTACTTGCTCTGCAAGTGCAGCCCAACTCTTCTCTTCAACACGTCGATAATGCACAGAAGCACAAAATTTGTGATTTTCAACTATGGCTCCACTGATCTTCTTTGTCTTTTCAACCAGCAATGCAAAAACCTTGTCTATCATTGGTAAGAACTCACTGGCAGGCTGGTAGAGAACAACACCACCTTTTTTGTCTGTTGTCCTGGAACAGTTCGCCTTAGAGCCCTTTGAACTTTTGGCTGGTCCCATAATGTCCATGCCATGGCTACCAGCATAATACAATTCAGCTAACTTTACAAACTCATACACCTTCCAGTAATGATAGCAGTAGGAAAATATCTTGCTACTTTTCTAACCGTTGCACGCATCTGTTTCGACATATAAGCACGATCAGGATCATTTACAATAGGTGAAAGAGTGCCATCATAATCCAAGAACACTACAATTTGCTTGCCTTTTGATGCATCCATCATCATCTCAAACATGGTCAATGCTGAAGGATGCTTACCAGTCCAGGCACGATAGGCTGCTTCCTGACGGGCATGAGTAGGAGATGAGGCTCTCATTGCATTGATAAGGCTAACACGATTCTCAACATCGATCCTGTTTGGAAGAACCATTCTTTGAGCTCTAGATACTGGGCTACCAGATGCTGACCTTGGAGAATACCTTGATGATAGTGAAAATGAAAGCAAGGGTGGAACTGGAACTGGCATGGGAGGATCAGTAAGAACAACCGTGGAAGAATCAGTAAGAACAGCACTGATTGATCTTGAAAGCACCCTTTTTTTGAGCTGTCGGTGCTGAGCTACCAGATGTTGAACTTGGAGAATATGGTGTTATTGATGAATATGAAAACACGGATGAATTTGTACGAGTCATTATGCGAAGAATTAGGGTGGGAGATAGATCAAAGCCTTTTACAGACCATGGGGGGTAAGATAGAGGAGGAACTCAAGAAACTCGACGAAAAAGTTAGTGATGCAGAAGAGAATTTAGGTGAAAGCGAAGTAAGAGAGGCACATCTTGCCAAATCCTTGTACTACATACGCATTGGTGACAAGGAAAAGGCTTTGGAGCAAATCAAAATTACCGAGGGTAAAACAGTTGCTGTAGGCCAGAAGATGGACTTAGTTTTCCACACACTTCAGCTTGGGTTCTTTTTCATGGACTTTGATTTGATTTCGAAAGGCATTGATAAAGCTAAGAGTTTGTTCGAGGAAGGGGGTGATTGGGAAAGGAAAAACCGACTGAAGGTGTATGAAGGCCTTTACTGTATGTCTACACGAAATTTCAAGAAAGCTGCTGAGCTATTTTTGGATTCTATTTCAACATTCACAACATATGAGCTTTTCCCATATGATACCTTCATACACCTTCAGTCGGTTTTTCCTTTCCCAATCACCCCCTTCCTCAAACAAACTCTTAGCTTTATCAATGCCTTTCGAAATCAAATCAAAGTCCATGAAAAAGAACCCAAGCTGAAGTGTGTGGAAAACTAAGTCCATCTTCTGGCCTACAGCAACTGTTTTACCCTCGGTAATTTTGATTTGCTCCAAAGCCTTTTCCTTGTCACCAATGCGTATGTAGTACAAGGATTTGGCAAGATGTGCCTCTCTTACTTCGCTTTCACCTAAATTCTCTTCTGCATCACTAACTTTTTCGTCGAGTTTCTTGAGTTCCTCCTCTATCTTACCCCCCATGGTCTGTAAAAGGCTTTGATCTATCTCCCACCCTAATTCTTCGCATAATGACTCGTACAAATTCGCCATGTCCTCCGCCTTGATAAGATTGAAAACCTCATTCTTGAGCTCGACTTTTTCAATGTCAGGAACATCGGGATGTCTGAGCAGAAAAATCTTGTGGGCTAACACTAACTTGGGCTCTTGCTTTCCTTCTTGGGGATCCATCGTTACACACAAACCAG
>Pita_unigene44003
TTTGTTTGACAGCCGTATACTCTGCCTATGTTGGCCGAAGTTTGCTGGAGTCTGCTGAAAGACGCACTGTGCCTATGCTGGCCGATGTTTTCTGGGATTTTATGCTGAAAGACGCGTGATAGCGGGAGGCCTTTGAGATCTATTGAACGAAGGCTTGCAGTGTTGTCTAAGTCGGAAGGATCAATTTGTAATCGTTTCAATGGCGGTGGGCGGCCATTTTATGGAAAAACTGAAACAAAAATGGACTGCTCAAGAGGACGAGAAATGGGGCGCCAGCATGGAACGGAAGGAGAGGAGAGATCTGATTGGAGTTGGAAGAACAAAGCCGTATGCCAATGCACTAGAGAAGTCGCTCGGCAAGGGCAAGCAGGAGGTTAGTCTGAATGCATTTGCATTCTTGTTTTCAGAACTTGTGCAATACAACCAAACCCAGGTTGACAATATTGCTGAACTAGAGCGCAGGCTAGAGGATGCTGGTTATGGTGTGGGATTAAGAGTACTGGAGCTACTTTGCCACAGAGAGAAGGGGAACAGGAGGGAGACACGATTATTGGGCATTCTTTCCTTTGTACACAGTACAGTATGGAAATCTTTGTTTGGAAAGGTTGCTGACTCGCTTGAAAAAGGAACAGAACATGAAGATGAGTATATGATTAGTGAAAGGGAACTTCTTGTCAATAGATTTATTTCAGTCCCAAAGGACATGGGAAACTTCAACTGCGGGGCATTTGTTGCAGGAATTGTAAAGGGTGTCTTAGACGGTGCAGGTTTTCCAGCAGTAGTGTCGGCACACTTCGTGCCTGTGGAGGGCCAACCTCGGCCTCGGACAACTATTTTAATAAAGTTTTCTGAAGAGGTTCTTCAACGGGAAGCAAGATTGGGTTAGAATTGGATCAGGAACCCAAATTGACAAGAGTCCTTGGTGAGAGAATGTGTCTCAGATTTCATCTTGGCTTCTGGGTGCAGTATTATTATGGAACATTTTGCTCTCTTCGACGATATGTTCCATAGGTGAATGTTATGTATTTTGATGTTCAATTGCATGCAGTGAAAGCACAATCTCATACTTGAGACCATTACGGGTGGCATATAGTGAAATTGAATTAATTTTTTTGAGGTAATTGGGTTCTCTGCTGTACGCAATGTTAAGTTCAAAAAAGTATGCTTCTCAATCTTGCACTCATCTGAAGTTGGTCATATGGATTTTTTAAAGAGAAAGTCCGATTATATGAAATATTTTTTTGTCGCTCATTTGTATTATGCATACTAAGGATAGAAAGTTGAGAACCTAAACATTAATAGAGTGTCCTTGAAAAATAGGTTTCTCAAAAATGTGAACTAGTGATGAAATTTTTTACACTTTCCCCGGATGAGCTTTAGATATATATCATTGAAAGGCTAGATGAATTTCTGACTTAAAAATATTTACTTTAGTTTGTGGGGTTGAGTGATTGGTTTCTGAGGATGCTGGAATATTAAGATTTACAGGCTTCTCGCTTGCTGTTGTGTG
>Pita_unigene36812
AAATTTGATCCTTTCATACAAACAAGACGCTAGTTTCATGTAAGTCTACCGTACAAAAAAAGCTATGATATATTTTGTATACTCTTGGTGGAATATTGTAGTGTGATGCCCCAAATACTGAAATATTGATCGTAGATGCACCTATTGGAAGTCCACTGAGGGGACTTAAACACTAAGGGCTTTCAAGCACAATTTTCACCCTTCTACTACCCTTGTGATTCTCGAAGCTTAAAAGGCAATGATGTCAATTCAATTCGGCAGGCATGAAAGTTCAGAGGTACTTTGATGAACCAATCCTCACTTACATATTAACTATGTCGGGAGGTGGAACCTGTCTGAGACTCTGACCTCCGGTTGGCTCCACGATGTATCGACCATGACATACACGTGAGTTTATGCCTAATGAAATATATAATCAGATAGTTTGATGACATATTTGGGAGGATTTTCCATGCATGTCATTGGCAACAGTAGAGTCAAATACTTTGAGGAAATAAATATACCAGTAGCAATCACACCAGCACAGACTGAATAAACACCCAGTTTTAGTTAGTGATGTCTTATAACATATTAGAGAACATCTAAAAGAGTAAATAATGTTAGTTTCCAGTTCGGCATTATATATACGATAGTTTACAAAGGAATAGGATGATTAACAGCCCAAGAACGCACTTTCCCCACTTAAAAGCACACCCAATTTTTGTTTCGACAAAAAAAGGGAGTCCTTGCTAATGCAGAACTGTGCCTTGCAATGAAAATTGCTGCAGCAATGAATGCATTTTTATCCAATTATGAATTCTCTATCAGTTGACATTTTTATAGAGATGCTACCAGAGAGAACAAAATATGGAATTAGCACCAAAGAATGAAGAAAAGCGGCATGTGAATCGATGAAGCAGATGAGGGATTTCTGAACATGACTTATTCTCAAATCTTGGAAATTACAATGTGATCATGCCGCTGGTTCATACCGGCAGATACAATCATAAATATTTCCATTCACGATTTTCTCAGCCAGTCTCTGGTTCTTCACCATTGCAAGCTTAAGGGCATCGCATTTAAAACGAGCATTGTAGTTTGTATGCAAAGCACGACCCATTCCTTCCAAAATGACCAGGTCCGCCTCATTTGCCGCAGCAGCTAAATCTGAGCTTACTTGTCGGAAGTCTATGCATGGACTTCCACAACCATTTTCAACCACCATTAGACGAGGCACAGAAGAGACATTTTTCACATTGTCTTCCCGATCAGTGGCCATTGCATCCACTAGTAGTTCTCCTGCTTCAGCAGCTTTACGTAAAATGTCGCAATGCTTTGCTGCTTCAGCCACAATATTAGGAAGTTCACTTGCAGTCACATCATTAAGAGCAGGGAGGGAATTTGCAACAAGGACAACCTCTGTCCCACGACGAAGAAGTTCACGTGTTAGAGGCAACATCCCAAGGACAATGTCAGCACCGGAGTTGTCTACAAATAGAAGTGCTCGTTTATGTGGTTTGGGCTTCTCTTTTCCAGACCCCAACATTCTTTCTTTGAACATATCAAAATTATCCACCCGCCAGGGACGTTGCATCTTTTTGCGACTCATGCGATAGATTTCAATAATTGTGCCTTTATGGTACAGATCAACACAAGCACGCGAACCCCAATCAAAGATGTTAGCAGCAAGGACACCTTCAATAAGAGCTAGCAATCTCTTCTCCTCATCCATGCTATCGAGCTCCATTAAAAGATCTGGCAAAACAGCAAGTGATGCTTCATTTTCCCTTTGTTTAATTGTTTTATATGCATCTGAGAAGTGAAATTCTCTCAAACATTCCTCTCTGAGCTCCAATAGGTTGGCCAAGCCCAACTTTCCATAAGCTGCAGGTTCCTCCATTAACCTTGCAAGGTGAGCCCGAAATGCATGAGCAAAAGCATCTCCCCTCCTTTTAGCATCATCAGTGCCACCTTCACTAGCTACAGCCTTATCAACTAGATCAGGCGAATGGTCAGACAGTATGGTGAACCAGTACTGAAGTTCATTGGGATCCCCAAGGTCAACTGTATTTGGCTCATATCCTTTCGGATCTGCTAACAATGGAAATGGCTCCAATGATGGAACAAGATGGAGCACCCCCACATTGAGAGTAGCACTAGAATCAGGCCGCAATAAACCTTCCTGAGAAAGTGGCCGCTCAAAGCCTCCAAGACCTGTTGTACCTGGAGAAGCCATGGGGACAGGAGCTGTGATCTCTATGCCCTTTTGTACAAATTTTTCCATCCATGAGATCTTTTCATTTAGATCCCTAATTGGTGGACCATGAATTTTTCCTCCTGCATATGGTGCTCCCATTGGAAACCGCTCAACAAACTGATTAGCAGTCCAGTGTGCAAGCCCATGTTTATCATAACTCATAAATGCTCCCAAGGCACCCAAAAACCCTTCATGGCGCAAAAACATTGCTTGTGCTTCTCCTTTTGACCAGAATTTTACTGCAAATGAGAGGGTGTCCATAGTGTACGCATGACCACGTATGAAAAATCCTCCAAAAAATATTCGCTTGAGCCCATAACGAAGTGCATTCAAATATGCAATTTGTCCAATATTGTAGGAAATCATTCGCAGTAAGGAAAGAGCAAGATCTTCTTGTCTATAGTCTGAAAGGTCTTTATTTTCAGTTACAACTTTCCCAAAGCTCGAAGCAATAGTTGTCGCTGAAAGACCAATCTTTGAATAATCCAGACCACCATAGATATCTCCAACAAGCATGTCCACAGCACGGTTGTCTCCTCCTTGGCTAAGTTCGAGTATCTCATCAAAACTCTTACACTTTGTCAAAAGCCGGCCTAAACCCCAAAATGTACCACCTCCAACATTTGTTCCACTTACCCTTTGGAATTTCCCATCTCCATCCACCTTGATCATGCTGACACCAGAACCAACATTGCAAAGAAGATATGGAAATAAATCAATCTGGTCAATCTGAACAAATTCTTTGTGACCTTCCATGTGGGTAAATGCTTCATGTCGGATTGCCTTCAACAAAAAATTCGCTCCTGCAACAAGACAGTCCATCTCATCCTCCTTATCCAGAGTAACTCCCAGCTTCTCTTTGAATACTTCTGCATATTTATATGCCCCACCCCCTGTGGCCTTAATTATGGTATTTCTTGTGTCAGACTCCTCACAGGCCCCTGCATTCAAATTTTGCCCGAGATGGTAGTTTTTGGAATGGATGAAGTCCAAGCAATCATTCAACTTGCTGGTCTCAAATTTCACAAAGTGAAGACGGCCGCCCAGAATGGGAGACTTGCGATTTCGTTCAATCATTTCCTTTCTGCAGCAAACACCACTCCCCCCGTGCCCTGCTTGTAGCTCCCCGTGCCTCGAGAAATATACTATTTTTATCAGCGATCCTCCCAAGTCGATTGCAAAATGGGAAATGTCATCGGTCTGATTCGGGAGGAGAATGGTGGGATTGCGATCCTCGGCGTTGCCCTGGATGGCTGCCCCGCTCACGTCCAGCTGAGGCCGTGACGACGAACGTTTCACAGAACCAGAAGAATTGGATGAAGATGCCGCCATATCTGTTTCTTCCTCTTCCTTTGCTTTCTCCTGCGACGACGGGGGCACTGATGGCTCCGCCTCTGCCATGCCTCCTGTTGTATTGTTTGCTGAGACCACGATGTGCAACTACTCACCACTGACCAACTCTGGGGATATGGACATTATTTATGTATTAGAA
>Pita_unigene62008
ACATTAGAGACCCGTGAATTCATCTCCTCTGCTACTGAATTTCTTGAATTTTCACTCTCCAGCTGCCGATTCGTGGCCAGATTTGAAGAAGAATTACAGGGCGTTTTCCTTTGCTGTGCTAGGGTAAAGAGTTGCAGAGCATTTTCTTTCTTTTGCTAGGAATTTGAAAATGGCAGCCATCGTGGGCTCTGAATACTGGTGCCACATATGCAAGGAAACAATTCGCAATGTAATTGGAGAAGAGGTCTGTTGCCCTAGATGCAATGAAGGGTTTGTTGAAGAAATCGAAGGTGGACGGACTCAAGAAGCTCAGTCCCGGTCTGGTGGCTCTGAGTCGACCCCAAGGGAAAGGATCTTTACCGAATTAAGTGAGGAAGCTGCTCGGGAGCCCCAGGGCAGGAGGCCTGCAATGTTTGTGGTTGGAAGGTCACCGATTCTTCACTTTCTGCAACCCCTGGGCGGTACTGTGGCCAGGAATCGAGTATCAGGAGGTAGTGAAACAGTTCTTGTAATGAACCCCTTTGCTCTGCAGCATGAAGAGGATGAGGAAGGGGGCTTTTTTGTGCCCATGCCTGAGGCCTTCGGTGACTATTTCATGGGATCGGGGCTTGACTGGCTGATCCAACGCTTGGCAGAGAACGATGCGAACCATTACGGCACACCGCCGGCTTCGAGATCTGCCGTTGAGGCCATGCCTGCCGTGAAAATTTCCGAGGAGCACCTGAGCTGTGACTTGTCGCAATGTGCTGTTTGTTTGGAGGAGTTTGAACTGGGAAGCGAGGCACGTCAGATGCCATGTAAGCATATGTTCCATTCCGATTGCATTCAGCCGTGGTTGAAGCTGCACAGCTCGTGCCCCGTGTGCCGGTACCAGATGCCGGTCGATGACGAGGATGATGACGCGGAGAAACGGCAGGCGGAGGAGGCCAATTCGTCAGAGGAGAACAGAGGGGAGGCCAATGCGTCAGAGGAGAACAGAAGGGACGGGTCTGACAGACAGGCGAACACGTCAGATTCGGAGGGCGGAGAGAATGGCCAGGCTGGCAGTGAGATGAGAGGTGAATTTTCTCTGGCACTTCCCTGGCCACTTATCAGGTCCCTGTTTTTGTCGAGACGTGAAAGGGATGGGCAGAACGGGCAAGAAGGGGCTCCGGTTGGTGAGCCGTCTTTGGATTAGATATTTCGAGGCCTCACTGTAAATAGTTTTCATCATAGAAATCTTTGATCTAGTTTTTGTGGACTGAACTTTCCCCTGCATATATTTCGTAAGGGCTTATTACATCTTTGAAATTCAACTGCCATGTTATTATTTTATTCTTTTTTTGTGAAAGAATTATTCGCATTGTTTCC
>Pita_unigene43946
ATTTGCCGGTTTACTCGCAATTGTTTATCGAATCACGCTAACGCCCCTTCTCCTAAATCCCAGATTTTATCGAGAGTTTACCCGCCAGAAGGTGAATTTGCCGGTTTACTCGCAATTGCTTATCGAATCACGCTAACGCCGTGACTCCGATCAGCGCTTTTGACCTTTTATTTTGGGTATTTGCTGATTCTACTTCTCCCCAATCCAACGAAGGGAGAACTTAATGTCCCGGAGCTGAAGGTCCCTTGTTCGATAGAAAAGCACCCGAAGTCTTAGTACGCGGCATTAATTACATCACGCTTAGCTGGTTCTGCCCAACCTGTCATACCTGGCTTTTGCTTAGCTGTGATCGGCGATATCTGTAACAACCGCCAAACCATGAGCTACCAGAACAATAAAGGAATGGTGGAGGGTTATCCGCCACCAGGCTATACACCACCCTACCCATATCCACCTCCAGGGTATCAAGGCCCCTCTGCACCTGGTTATCCTTATCCTCCACCACCTCCACCTGGTTACCAACCTCCTCCCGATCAAGCACAATGCTGTCATCATGGACCTCCTCAAGGATATCAACAGGGTTACCAGGGATATTTCAATCCGGGGTATCCACCTCAGCAGTACCCTCCATCTCAACAGTACTCTACATTTTCTTCACCCGATCCTCAACCCGGTTACACCGGCCTTTTAGAAGGATGCCTGGCAGCTCTTTGTTGCTGCTGTTTGCTTGAGGAGTGCTGCCCGTGATATGGTATAAATGGATATGAGGGCATCGATTGATTTGAACACATGCAATGATTTGCGAGAGTAAGATCTGGGTCATCCAGTTTGAAGCTTTTCCCCGTTGTTCTGTTTCTTGACTCTGCCAAACAGCATTAAGAGCGAGAAGGTATTAATGTGGACAGACACGTGTTGAAGTAGTATTTTCCATTTTGCATTAGTTGTAGGCCGTTTGACATTACCATCATTAATAGCTGAAATGGGTTGGTTTTATGTTGTAAAAATCTATTGTGTTATTGCTTGAAAACTGCAGCAGAGCCGAAATGTTAGTTCATTACACTATATATTCAATATATGTAACATGGGCTTTTGGGGTTTATTATACATTCTAGATCTGGAACCATGCCACGGGATATATATAAGAGAATTTTCTTAAGAATTATGAATATCCTTTTTATTTGGTGAGTACTGCCTTTTGTTCGAGGCATAGTATTGAAATAGATGCCTGCTTGGAGGCCTGAATGTGTGTTTTATCAGTTGCAAAATGTGGCAGATATTTAAGTATCTGGCTCATTGCTGTCTATTTAGTTTATGTAACATGATGCCTTTGGATTTTATTGTGCATGCTAGAATTGGAACAATGCTATGGGATATCCTTTTACGAATTTTCTCTTAAGCATCATAAATAATCTTTATGTTTGGTTGATGCCTCACTATGCTGAAGAT
>Pita_unigene12813
AAGTCTAGTTGGTTATTCTAACGTCTAGAGTGGCCATTACGGCCGGGGGACTCTAAACTTATCAGAGACTCTGCAGATGCTGCTGGACCAAAGGCTATATATGATCGCTCGAGAGAAATTTCAAACCAGATCACAGTTCAGAAGTGAGATTCCTGTGACCTGAGACGCCTCGTGTCATGATTAATTAGGAGTCTCTTGCCTGCGACAGACTGAATTCTCGAATATTTGTAGACTTTCTGTACTAAAATTTTGCTGATAGTCGTTGGAGTTTATGAGAATGGCGTCATTAAAGGGGTTCGATTACAGCAAACTTCACGTTCTGGTGGTTTGCTTTCCAGCGCAGGGTCACATAAATCCAATGCTGCAGTTTGCCAAACTGCTCGCCTCGAAAAATGTCGGGGTCACCTTTGTGACAACCGAGGCATGCCGTAAGACCATTATACAGGCGCAAGACGCAGTATTGGAAGCCTCAAAGAAGCGTGAGGAAGTTCGGTTTGAGACAATCTCAGACGGACTGACTTCGGATTCCGAGCGGAGCGACGTACAGGTAGTGCTGAACATGTTACTCGAGATAGGAGGAGAGACACCGGGGAATCTGATCGAGAGGCTCAACTCTGAGGGCAACAAGATTTCTTGCATCGTTCTAGATTCCTTTCTTACTTGGATTCCAGGCGTTGCAAAGAAATTTAATATTCCTTCGGCTTTCTTCTGGACGCAGTCCTGTGCAGTTTTTTCGATTTATCACCATTTTATTGTTGGAAATATGGGAGCGGCGTGGGATGAAACGTGGGAGAGTGTTGAGGCGATAGAAATACCGGGATTTCCACCGTTGAGTGTCTCTGATATGCCATCCTTTCTGCTACCTTCAAATCCCTACCCGACTCTGTCGCGATTCGTAGTGGAACAATTCCAGTCTCTTCCAGAATCGACGTGGATACTGGGAAATTCGTTCCAGGAACTGGAATCGGAAGAAATAAACTCAATGAAATTGATAGCTCCGATTCGCACCGTCGGTCCTCTCATACCGTCGGCCTTCTTGGGCAGCCGAAATCCCGGAGACACAGACGTCGGTGCAAATTTGTGGAGAAGCGCAAACTGCACGGATTGGCTGGATCGGAAACAGCCCGCAAGCGTTGTATACGTTTCCTTCGGAAGCCTTGCGGTTCTTTCAAAAGAACAAACTTGTGAAATAGCTCTTGGGTTGAAGGCGAGTGGTCACCACTTCATATGGGTTAATTCGTCCCTACGGCTTCCGAAGGGGGCATGACCAGTTACAAAAACTTGCCGGAGGGTTTCCTCGAAGAAATCTCAGAGCAGGGACTCATTGTTCCATGGTGTCAACAGCTGCAAGTTCTTTCTCATGAATCCGTGGGTGCATTTATGACCCACTGTGGATGGAACTCGACGCTGGAAAGCCTTAGTTTGGGGGTCCCCATGCTGGCGGTTCCTCAGTGGAGTGATCAGATCACTAATTCCACATGGGTTGAAAGGAAATGGAAGATGGGATTGAGAGTGAATAAACGATCAGCAGACGGACTGGTAGAGAAGGCGGAAGTGGAGAAATGTATTAGGATGGTCATGGAAACTGAGAGAGGCGTTGAGATGAAGAAGAACGCTCTACGGTGGAAGACATTAGCGAAGGAGGCAATGGCGGAAGGCGGGTCTTCAGACAAAAATATTGAAGACTTTATCGAGGAGATTGCTGCCAAATCGTTGCCGATATCTGGTTCGGGTGTTCCGATTTGACAATAGCTACAAGAGAGGAAGTTAGTGATTTAGAATAAAAATAAATAAAAACGAAGCGGCCTAAGGAAATATCAATGATATCCAGGTCAGCGTTGGCTAGACAACAAGAATTTCACAGTGATGTATGATGTATTTTCCTTCAGTAGCTGAATTATTTTGGACCGTCTTTTCTTCTATATCAGGTTTATTACACTTACCTTCATAGTAGGTTAACGATTCTGGTTTCTTCTTATGCCACAAGTTTTATTTAATTGATGATTTTACTCTAATCTCCTAATGAGGCATTGAAACCAAACTTTGTCCTTCACGTAACGAGATAGTCTTCATTCCTATTAACGAAATTGTGTTGAGCGCAAAAATTTGTCTGCTCATTAGACGCTTCAGTAGTGTCGAATGCATTATTTATGTTTGTGAGAAACTTT
>Pita_unigene46433
AATTAATTAAAAAATCAAATTAAATAGATTGTAAGTTCGATACATTCAAAGGGTGACCAAAGTTAACGGCCGAATGTGGGGAACTGTATAAGGAAGGCTAAAGCCTTTGAGGTATTCGTACCTTTTGTGATGACTCATTCTTTTCAAAGACGGGAGTGGTTTCGTCCCTGTCAGGTGCAAACAACTCTCTCAACATCTCTATATTACTACTCTCTTCATCCGTTTCTGCTTGAAGCTGCTTCAACTGTAGGTATCTCCCAGAGTTACACACCACAAATTCCTCCACTTCAACTTCTGTCAAAGATCTCCAACAAAAACAAGGAGCATAGTTATCGCTGTTGCCATCCCCCACCATCTTCGCATCCATTTGAAGATAATTACTAGCACCTTTAACACCTCCTTCTGCTGTCAGCCTCATATTCCAGAAAATATCTCGTAGACGATTTTCGGACGTATTGACCTCAAATATGGTATATTTGACCTTCGTGGGCAACTGATCAAAGTGTGGACCAATATGTATTATTTTTATTTGCATTCCATCATCGACCGTCTCCTCAATTAAGGGCCACGGGAATCCGTTCTTATTTCGATCGAAGTCAAATATTAGAAGGGCAGAGGTGTTTGCTAGAAGATCAGATAGATGGACTGCCTCTCCTCGTCCATTTGTAAGCAGGCGATCCAGTTCCGATAAAACACGGTTTTTCATATTCTCTTTATTATTCTCTGGTATTGACACTTCCTCTGAAATAATAACTGACGGATATGATGATCCATGGCAATCCCTTTGAATTTCTCCCCATCTCTGCAACAACTCATCGCTTCCTATGATGCTCACAACTTGTAATGTGTTCATCTTTGTCACGTGGTCCATTGATTTCCCTTCTAGCTTGGGGCAGCTGTTCAAATATAGCCTTTGCAATGAGTTTAGGCAATGGAAATATTCTGGGAGTTTCTCTAATCTCTTGCATTCACTCATATGTAGTTGTCGCAACGAGGTTAGGAAATGGAAGTCTTCGGGAAGTTTCTCTAATCTCGCGCAGTCTGTCAAATCTAATCGCTGCAACGAGGAAAGGCAGTGGAAGTCATTGCACAACTCTCTAAGCTGGCTGCAGTCTTCAAGATCCAAGCTCTCCAAATTTTTCAGTTGACCAAACCCTTCCGGAAGCTTCTCTATAGTTGTACAGCGTCTCAAGTCCAGCACTTTTAAACTTTTTAATTGACCAAACCTATCTGGAAGCTTCTCTAAGCTACTACAACCTGGTAATGAAAGACGTGTGATAAAAGAGAGGTTGCAAAAGTCATCAGGTAGTTCTTTTAGATTGTCACACCATCTCATATTCATGACCCGCAATTGCTTCAACTCTCCAATGTTTTCTGGGATATTTTCTAGGCTCTCGCAATAATCTATATTTAATTCAACAAGGCAGGTTAACTGTCCTAACCCACTGGGGAGATTTAAAAGCTTCTTGCAATATGATAAATTCAAGAATTTCAATGATGAAAGTTTATCGATACAATCTGGAAGTGTTTTTAATTCTATGCAGCCAGCTAGATTGAGTTCTTGCAGAGAACTCAACGATCCGAAGTCGACCGGCAACTCAGTCAAATTTGAGCAATTATCCATTTCCAGTATCCGTAAATACCGAAGCTTTGAAATTGAATCTGGTAGTTTCTTTATGGATTTGCAATTTGAAAGAGAAAGTTCCTGCAAACAAGTTACTTGGTCGCCAAACTCTTTAGGCAGATTGGTCAACTTTTCAGAAAAGTTGACCAATCGTAGTATTCTCAAATCTTGATGCTGTTGAAGATCCCTGGACGAGATTTGAAAAGCATAGGAATGTGAACTTCCATCAAACTCCATGTGTCTCAAACTTGGAGGCATCTGAGATAGCTTCAACTCATTCGGTGCGTAACGGAGGTATTTCAATTGCTTTAACTTTGACATATCATGAAACGGAAGCTGCCGAACTTTCGCTTCAAAAAATACCAACTCTTCAAATATTTTACTACACTTGCC
>Pita_unigene11037
ATTTTTGACGCCGTTTTATACGCAGGTACGATCTACCTCTGTGGGTTTACGGAGGTATATGCAGTGTGTACATACGATACTTGAAGAGACGTGGGAACGCATAACTCACATCAAACTTATAGGTACTTTCGGGGAATCGATCCTGTGCTGACAGATCGCTTCAATAGGTCTGGGGATTCTCCAGTTGGGCCTAAGACCAGAAAAGTCTGAGTCTATCTTAGAGCCTCGGAGACCCTGTCAGCTGGTTCTTCACGAGGAAAACCCATGGCGGCCGACGGCTGGAAGGCGCACGCTGCGTTGGCTTTAGTACAATTGAATTATGGAGGTTATCACGTCATAACGAAGTTGGCACTGACCGTGGGAATGAATCAAGTGGTTTTCTGCGTCTTCCGGGACCTCCTGGCGCTGTCGTTGCTCGGCCCTATCGCCTATTTCAAAGAAAAAGAATACGCCCGCCTATTACTCGTCGTCTGCTTCAATCCTTCTTCTTTCTTGGTTTAACTGGGATATTTGGAAATCAGCTTCTATTTATTATGGGACTTGATTACACTAGTCCAACATATGCAGCAGCTATACAGCCTGCAATTCCTGTTTTTACGTTTATGTTAGCTGCCATAATGGGCACAGAGTCTGTGAACTTGAATACAATTGACGGCAAGGTAAAGGTTGGAGGCACACTGCTTTGCATATTTGGAGCTTTATTTATGGCCATTTTCAGAGGCCCAGCTGTATTTGGGCATGCATACATGGATCTCCTAGCACAAGGTGAAACAACTGCCAAGCCTCAGCCAGAGCCTGTTGGTTGGTTGGCAACAGGGTTAATGGAGATGGGCCTTGAGACATGGCACGTTGGTATTATTTGTTTGATAGGGAATTGTATGTGCATGGCAACTTACCTAGCATTACAGGCACCAGTTCTAGTCCGCTATCCGGCCAGCTTGTCACTAACTGCATATTCATACCTGTTTGGCACTTGCTTGATGGTCCTGACTGGAGTTGTTGCAGCTAATGATTATTCAGACTGGGTTTTGGCTCGTTCAGAAATAACCTCTGTTGTATATGCTGGTGTTGTGGCATCAGCGATAAATTATGGCCTACTAACTTGGTCTAACAAAGTTTTGGGACCTGCATTGGTTGCTCTTTACAATCCACTTCAACCTCTTGCATCAGCTATTCTCTCGCGTATTTTTCTTGGCAGTCCAATATACCTTGGAAGTATCATTGGAGGAACTTGTATTATTGGGGGCTTGTATCTTGTAACCTGGGCACGCAAAAAAGGGGAAAGACATACAGCAGCTTCTCGTCGCACATCTGCCACGCCTGGTCACTATGATGAAGACCTACATCATTCTGGAGTTGATCCTCTACTGAAGTCATCTTACCAGAGAAATCAAATTTATTCAGGGCCTAGTCTGCCAGTCTCACGATCTTGAGGACTAAGAATTTGCCTAGATTTAATTTATGACGCATATCCAAAGGCTTTAGTCACAAGGGGATCTTTACAAATTGGCAAAGTGCAGATGGGGCTGGAAGGAAGCTTGTGAGAGGCAATTTGAGGCAGTTTCACCCAAGTGACAAGTTTTATGTTGCAATAATATGGAGGCTGAAACACTACATACTTTGCCATGCTATGATAAATGACTGACATCTCTCCAATCACGAAATTCTCTCAAATTGATCTGAGACTTTCAGCACCCTTGCG
>Pita_unigene17596
CATCTATCTGTAGAAATCTTAAATTGTTGAGTGGAATCCAAGAAGGTATGCAAGAGTACGGAAATTTGTTCCACTTGAGCCATTTTAGTGAGACAGCAACGCTGAATATGCTTTTCATGAATTCGCTTTCTGCAAAAATCACCTTCAGTCCTAATCAGCTGCAACCCCCTCACATAATCTGTGAAACGACTGCCTGCGAAGTCCGCAAGGTTTCTGAACACTGGGTGAGCCCTTTCGCAGCCAGATGAGTGAATCGTGCTAATTCCGTGCACCAGAGATTTGTGGGACAGATGACGAAGGCTGTGGATTGGGCACGAAAGGCGAAGCGTCCATTCCGGAGGTTCTGTCTCGGCAATATGT
>Pita_unigene11808
CCTCGATATAATTTTCCTATCACATCTCGGCTTAGCCAACAGAATAATTCAACAGGATTGGGAATTGGGATTAGAATTTGATATGGCAGATTCACAGAGCTCAACTCTGTCAAGACCATCAGCTGAATCAGTGGGACATTATGATGATGATGAAGAACTAAATAGTTCAGTATGGAGTGAGCTTCCTGATGGTCTGGTAGAGAATTTGCTTTCATGGCTGCCTGATGTCCAAAGCCTGACTCGTTTTCGCAGAGTCTGCAACAGCTGGAACAGGCTTTTCTCAAGCCCCTATTTCATCAATCTATGGAACAAAGCACATCATGACAACAACAGATGTCAGCCATGGCTTCTTCTGAGTTCGCCCAATGAGGTCGTACCCGCCCTTGTCTACTCCTTCACAACAAATACATGGGGAGAGATGCGTTTTTCATTCCTTCCAGAGTATAGTAAATATGGTCATTTGAATTTTAAAGGGTCTGCTGGTGGCCTGCTGTTAATGGACATGGTGCCTTCGTCTTCAATGCCAACTTTTGATGTCTGCAAGCTCTGTATTTGCAATCCACTGACAGAGTCATGGATTTCACTTCCACCCATGATTTCCATCACAAGAGTCATGGCCAGCTGCATCACAGACCTTGGCAATGGCAACTACATTGTGATGGTGCTAGGGAAAGACAGAAGGAATCTGTCTGTGGTTGAAGAGTATGAGTCCTCAACGAGGGCTTGGAAGATTATGACAACAGTAAGTTTGCCAGATGGGTTGTCCATTAGAAATGAAGAGATGGTTTTCTGTAATGGATTTGTCCTCTGCATAACCTTGAAGGCCCCTGGCATTGGCATTCTCCTGTATAGTATAGCATTCAAGGTCCTGGACTATGGTGGCCATGCCTCCTCTCTGTACTAAGGATCATCATGTCAATGATAACTGTAATCTAAGATCAATTAGGTTGCTGAGTTGTGAGTCCAAGATTTTCATGGTGGGAGGCCTTGAGAAACATTCACATGGTACTGTGATTGCAATTATAATATGGCAATTTGAGATCATGGATTCAGTGAGATCAGAGTGGAAGTGGAAGGAGATTGGGAGAATGCCACATGCAGTTTTTGAGGATTTTGTCAGAACATCATGTTCCAATTGGTTTGAATGTGTTGCAGTGGGGAAATATATGTGTTTTAGAGCCCATGGAAGTTTGAAAGTGGTTGTATATAATGTCAGAGATTGCACTTGGAATTGGCTTCCAAAGTATGATGATCAACATGATCCAGATCACAAGCATATGCTTCTCAGAAGCATGGCATATCACCCTTGGAATTATCAACAGCTCTCATAAAAAGTGAAAAAGAAATATCTGACATTGAAGGTTGTCCTTGCATATGTTAGAGGCTACTCAAGCACACAGCCAAGCCCACATCATCTTCTTGTTACAGGCTGCTGAAGTACACAGCCAAGGACCCGCCATCTTCAGTAATGTTATTCTATCTGGGGATTTCTATGTATTGTAAATACAGTGTTGGGAAAGATGTAAAGTTGAAAATTTCTTATGGAAAAACCTGGGAAAGATGTAAAGTCCATAATAATATTTATGGGAAG
>Pita_unigene29866
CGCAGTGTGGCCTCTCAGAGCCTGATAGCAATGAAAAACCTTGTTGCAGGTGGTGCACTTGAACTTGCCCTTCGCAACCTCATCATCATCATCATCATAAAGACTGGCATCATCATTAATTTTCTTCTATTTGACCTTCTTGCTCATGGATTTCCCAAGCTGGGAACCATTATTGGGAAGGTTGAGGGAACCTGCTTCAGGATCTACA
>Pita_unigene2843
GATTTATAGGAAATACAAGTAACATAATAAACAAAAAAGAGTTTAACAACGTGATTAAATTACATCAAAATGATTAATCAGAACTCGATTTCCTCAAAATATGCTTCAGTTGAACAACGTGGCATTCAATAGCCCTTTCAAAAACACCTGGCTGTCATTATCTCACATTGTTGTGAAAAGGTCACTATTAAAAGGCAAAAACAAATGGAAAAAATGAATTCATCGAGGAAAACCTTTGAGAAATGAGCATCTTACTAAAATGAGTGAAAGTTTAAGTATCTGCTCCGAGGATTAGCTCAGCTGGTCGAATCCCTGCGGTTAAGCATCTCTGTCATTGAGAGGTCTCTGGAGGATTAGCTCAACTGGTCAAATCCCTGTGGTTAAGCATCTCTGCCATTGAAAAGTCTCGGGTTCAATTTCTCTCTAACACTCTCGGGGTCAGATTTTGGGTCAGATTTTGTGTTTGAGTCGAAGTGATCCCAAGTGGCTTTACCTGGAACTATATTCCATGGATGTAGCGAGTCACCAATATCTGGAAACCATGAACCACATAGTAGAGTGAAAGTTTAAGTATAAAGCAACAAACTGTTATTTAAGCAAATAATCTGACCTCCAGCATTGGCTACATCCTCAAAACACAAAGGGCAGTTGTGGTGCATTGCTTTTTCCACACAAGGGTGGCAATCCTTCAAGAGGATAGAGTAGCAACATCCACATTTATAACAATGGAAGAAATTATCGTTGCCGCCAGTTCTGCAAATTCCACATCCGTCACAGTGGTATTGCTGTTTTGAGATATCATCATCAAATAGCTTGCAAGTTTCACAAAAGTACTTCCCCATGCAGACGCCACAGTTAATACACACTTGATGAACATCTTGCTCAGTGTCACAAAGTGAACAAATGACCCTTTGGAGATTGTGTCGAGGAACATCATGTCTCTGTTGGGGCTTAACATTGACAGAATTCTTTGCTTCATTGTGACAATGTCTACAATCAAAGACCTCATTGCAACATGGCGCTCTAATACGGCATCTCCGTTTATAATGTGAGCAACCATACTGTAAATATCCTTTGTCTAGCTTTTCCAAGCTTTCAGCGTTTCCTTCCACGCCACATTTTTTGGAAGTTGAGGTATGTTCCTCCAGCCCATTAGATCCATGGGTGGCCATAGGATCGTGAAAATACTCCATCGTTGTACCCATAATTTACTGTTAAGTACCTGCATAGAAAAGTTTGAAGGGCAAGTCAGTGTTACAGCTATATATAAATACAATCATTTCAGTCAACACCCACTTAAGAACACCGGTCACATCTCTTCGAACAGCTCCAATCTGGTCACAAAACTGCATAGCAGCCTGGGTCAGAAAGCACAAAATCCAAGTACAATCTTGGTCAGCTCCATGTGGCAAAATTGCCATGGATGAAATCAATAGAAAATGCACATCTATTTAAGTCCAACTGCAATCTCAATCAGCTCCTGAAGAATTCTTCAGTGTCACAACTTTGAAAGAGTTGAAGGGGTGCTGTTTGCGACTTATTTGTTTCAGTCCAGGAACATGAACTTTGCTGCACGATCATTTGATGCAGTGTCAAACCAATAGTTTTCTCAAGTATATGCAACCAGTCCAGAAGAGAACAGGGGCAAAACCTCCATTTTCTGGTGAAAAGAAGAGAGAAGCAACAAATCAAGCACATGAAGAACTAAGAAAAACAAGAACAAAACGAAACAAGTATAAACCATGAATTCATGATGACGAATGAGGTGCTCCAGATTGCAGCATCCCAAACACTTGAGAAAACAATTGCTGCTTGCAGTATTCTGGCCTGGCAGAAGTGTCAGTCCAGCTAATTGTTGAATGATTGGTGCACATGAAAACCTGCATCTTAAGATCCTTGAATAGACCTCGTTCAAGAATAAACTGTTTTTCATCTTTATTCTTGTAATTTACGATATAAATTGTTGTTTCATTATACAGACCTTCAAAATGTGGTAATTATTAATGGTCATTGAGGTAATCCTCCAAACACCTTTGTAAAATGAAACATATGATAGCATTTTTCCTTCACCTTCGCAAAATAGCTCATAGAATATTTTCTTTGGTGATTTTCCTCCTTTTGTTCTTTCATTACTATAAGTTCTTTGCTTTTTTCAATTCATATTAATTGGCGTTTTTTCTCTCTCAAACTTGTTATTTGTCATTAACACACTACAATTTAATTTAACTTTCCGTTATGATTAATTATTTTGATATTTTCTACTAATTAATTTGGTCTCTCTTTAAAGTCATCAACATATCATTTTACATTGTTTTACGTTCATTCATAATTAATTTAATTTAAATTTAATTTTAAGTATTTTAATTTTGTTGATTAAATTATCTTATCACCTTCCACACTTCAATCCTCTTTGTATAGAGAGCGCTCTACCCTTTTGTAAGCACATTGTTCTGTAATTTTCACTTGCCTGGCTCATTTGTTGTCAACATCGGTGACTCTTTACAGATGTGGAGTAATGGTATATACCGCAGCTCAGAGCACCGGGTGGTTCATGGCGGATCACAACGGAGTAGGTTGTCTATAGCGTTCTTTTTGTTTTTTGCGGAAGACTCAGAAATTCTTGCTCCTCAAGAACTGATCAGTGAGGAGCATCCTCAGCTGTACCGGGCAGTTACAACTAAAGATCTAAGGGTGCTCAGAAAGAAAGTTGG
>Pita_unigene42043
TCATTTATTCATCATATTGTTACACAAAAATAATAACAGGTCGATCCTACGAAATGCCATTACATAGGGCTTCAGTACATTATGTCAATTATTTAACATGGGAACGTCGTACTGTGTATATATCTCTATGTTTATCTGCGTATAATCCAAAATCATTAACACAATTATGAAAAATCGTCACATACAGTTTCGCAAATCCTTAAGAAATAAGAATCAAAAGATGAAATCTAGAGGATCACTGGGAGGCCTTAAATAATGCCGAACTTCTATGCATCGTAAAAGTAATTCACTCAGGAATTGTGCCGAAACTAGAGGAATATGTAGTCGATTGTGTGCAAATAATTTACCTCAGCAAGATTACATAGGGTTTTAAATGTATTGAAAGATGCAACAAAGGCTTCTAACATCAAATCCTTTAGCTGCTCTCTATCAGCCGCTCTTCTCAAATGTTAGCTCAAAATGCCCCTCATTATTGTTGTAACATTCTATCTTTGAGGCCTGATGGCATGTTTTAGCTAAAAAGCATAAATACCATCAACCATCAAGCATGACTTTGGCAACATCAATTAGTGTTTTCCTAAAATCCTCTGAAGCTCGACCAAGGACTGTATAACCTTCATTGTCTTCACAATCGACATCTGCACCATGCCTTACTAGAAGTAAAGCAACCTGCTTGTCGTTGCTGATTACTGCATACATAAGAGGTGTTTGACCTGTTTTGTCAGTGGCATCAATGTCTGCACCTTCCTCTATCAACAGTTCACATATTTCTGGGTGCCCTGCACTTGCTGCCCGATGCAATGGAGTGCAACCAAACTTGTCCTTTCGCCTGACGCTGGCCCCATTGGAGATTAAAACTTGAGCAATCTTAAGCCGCCCTTTGCTAGCAGCATAATGCAAAGCTGTGCGACCACCATTGTTTGCCACAGAAACATCTGCACCTGCTTGCAATAATGCTTCAACAACATTAGCATGTCCACTGCTCACAGCAGAATGGAGTGGAGTCCACCCTTCCTCGTCACCATTGTTCACACTGCTTACGGATGGATCAAGACCTGCTAATATGCGAACGACCTGATGATGGCCTGCAGCCGCTGCAACATGGAGAAGAGAACGCGCGTCCTCATTCCTGATTGATCTCACTCTGTTAAGCTCCACCTCGTCCCTTGAGAGCTTCTCGAATAGCACTGAATCTCCACCCTCTGCAGCCCTGAACAGAACCTCGTCCTCAATGCCAGTTACTTCTTTTGTGTCCACGTCCATGTCTTCCGCCATGGCTTTGCTTTCTTCAAAACACTGGAAAAGAAAGACCTCTTTGTCAAATTCAACTCAGAACGGCGTTTTGACTGTTGTCGGCACCCCTCACTCCCCTCGTAACAAAAATGGCGCAACA
>Pita_unigene62258
ATAGTTGAAATCTCATCGAGAATATCTGTAATACAGGAGAAGCATCAACAGGAGGAGGAAGAAAGGTTAGAATGGTGGGAGGCAAGGCGAATGTTAGTGTTTTAATGTCACAAGATGATTCTTTTCAGCAGAAAGTGGTGTTGGAGAAGAGGCTGAAGATAGGGGAGGTAATTTTGAGGTTTGTTATGTTTGCTTTGGCACTTGTTGCGGCAGTCCGCGTGGGGACTGATACACAGACTCGTACCATATTCACCATTGAAAAGAAGGCCAAGTTCAGTGACATGAAGGCTCTTGTGTTTCTTGTTGTTATAAATGGAATTGTAGCTTCCTATTCTCTTCTGCAAGGACTGAGATGCGTTTTGAGTATGTACACTCAAAGCCCTTTGACCAGCAAGCCTTTAGCATGGTTGATTTTCGCTCTTGATCAGACAATAGCCTACTTTTCCCTTGCCGCAGCCGCTGCAGCTGCGGAGTCTGCATACCTGGCAGAAAGGGGTCAAAATGAATTTCAGTGGATGAAAGTATGTATCTTCTATGAAAAGTTTTGTCACCAAATTGGAGAGGGGCTTGTCAGTACCTTCCTTGTGAGTCTAAGTATGGCAACTGTTTCTGGAATGTCTGCATATCATCTTTTCAGGCTGTATGGCCCTAAAGGAAAAAGTATTCAATGAAGGTCTTCAGACATGTATAGTAAATTTATACTGATATCTTATCAAGTGAAAGTGGTATCAGTATACATTGTAGATGTGAAAAACCATGTGTTATATTTTTCTATGTTCAAGGAAATAATTCGGCTGGGTTTGCAGGATCTGTTTTTCTCCCTTTTTAAGAAAATACAGTTTACACTATATTTAAAAAATGCAGGAAGATTCTTGACATTTCGGTTGCTTTTGAGTCTGTAAGTCTTCAAGATTTTAGTTCACATAATCTGAAGTTGTAAAAGGAAAAAGTATTCAATGAAGGTCTTCAGACATGTATAGTAAATTTATACTGATATCTTATCAAGTGAAAGTGGTATCAGTATACATTGTAGATGTGAAAAACCATGTGTTATATTTTTCTATGTTCAAGGAAATAATTCGGCTGGGTTTG
>Pita_unigene2668
TTCCGTTTCAAATTTTAAAATGGCTCCATCCAACGCTGTCTACAAGTGCAATAAATGTTTTTACTAATCCCAGCATTCACCATTTGTTAAAAACTAAAAATTAAGAAAGGGAGAATCATACAACACCCCAGTCAAAACTTGACTTTTTCGTTAACTGGCCATCGATATTTAGTAGAATTCAATCTGTCAATAAAATTAATAAAATGCTTATGCAGGTACAGAATATAACTATAGAAATAATCCAAATTGATACAACCCACATTCCTACCAACCATAAACAGGGTTCTGCACAGAAGGGGGCAAAAGATTTAGATCCCTGCAATGCTTTTCATCCCAGTGTCGTGTCCCTGGTATTGCTCCAGTAGATAGTCTTGCGGCCTCATTCCCAGTTAAACAATAATGAGCAAGTGCAAGACAATTATCAACCATATCGCTAAGTTTTGGCATGGGAACTGACTGGGAAATATTACCATACATTCCTCTAGGCCTTGAAACTTTTGCTCTAGAGTTTGAGACTTTATACATATCGGCATAGTTAATAAATCTCTCCGTAACAGCTTCCCAGGATAGACGATATTGTTGTTCAGCAGAGAGAGGTACAGGTTCGGCAGCTAATGCCTCTTTCACCTTCTTAACAAACTCTTCTGAAGTCTTATACATCAAGCAGTTGGGAAATGACCCAAAAAATTCATTGGATGGGTGATCTGCACAAACTACGATTTTTCCCATCGCCAGAGCTTCTGCTGTTGCCGTGCAAAGTACGTCACTTACGCTGGGATTGATGAACACCTTGTAACTGCTATGCAGTGCATCGTCTGCATGATCTCTGCCTTGATGAAAATTCATATTCAATTTTAACTTCTGAGCTGTAAACTGAACCTCTGCAGAATCTTCTCCGGTTCCAAAGACATCCAAGTTGAATCCATCCAGTTCATCTTTGTGCTTTGCAAGAAGATCTACTAGCTCTCTATAGCCTTTTCCCCACACCATTTTCCCCAAAAAGTATGCCCCTTTGGAAAATGACTGCTGTCCAAGCTCCCTATCCATAGCCACCCTTTTGCCAATTTCTAAGAATTTGGGACAAACGCCATGTACATTGCAAACCATGGATTTTGGAAGGTCTTGCGTAGCAGCTGACAGGCGTAAAACCTTATGACAATATATGCGGGTAACCCAGGTGTTGACGTGTTTCACAAAGAAGGCCTGTAAAGCTCCATTCTTCTCCCTTTTGATATACTCTAAGTAATTGGTGTGTACCACACCAAATACATGGCTAAACTTATCTGTCCATCGCTTCCCATGATAATACCAGTTCAAGTGCTCTGGTTCCTCCAACACTGCAATATCAGCTTCCTTGTCCGGAATAAATTGTGAAGTGTCACCGACAGCTATTATACTCCGTCGTTCTTTAGAAAACTTGCCAGGATAAAAAGACAACTTGAAATTGGATTTGAAGCCAATTCTCGATTCCAGCCAATTGCGAATATAAGTTTCCTGCTCCCCTGGGGAATCGAAAGTCAATTTGTTGGGGTAAACCAGTTCTTGATCTTCTTTGCAGAGCCAAGGTACAAGCAATGTAACATTCTGCTTCGCACTTCTAGCCAAATATGCCGCACGAAAAAGAGGATTAATAGCTGTTCCAGTCATCCAAGGTAAACTTGCAGTTGTAACTATTGCAACATTGCGCCTTCCTTCTTCCAAATTGTGTGTTCCACTCTCATTCAATGGCCCTGCCTGATAGCGATAACCTGTGCTTTGCAACACACTGGCTATCCTAAGATCAAGTTCGTCAGTGCTCTTCTCACTCTCTTTAGTGGTTATTATGGCATCCGTTGACAAGGCACCATTCAAGTCAAGTTGATCCCTCCGTTTATGGTTGCATAAAACATCCAAGACTTTGTCACACACATCTTTTCTTACACCAAGTTGATCAAGTAATGGGCCAGATTGCTTAACAAGACTTGCCAAAAGCTCTGGAACATCCAATGGTGCCACATCCTTCACATCTTGGGAATCTGTTGGAGTCGCCTTCAGACTCCTCTTCAAATTTTCCACGAACTCCGCCGGCTTGATATTGTCGAAAAACTCGGAAGCCGACTTCCCATACGCGGCCCTCTTATCCAAATCCTTCAGGCCATCCTTCAAGGCCTTGAGAGGCTCCCACTCCTTCAAAGGCATCTCCGCCCCGCCATCCCACCGGGGGGGTGATTCTCGAGCTCTCACCCTCCGCCTGAAATTGACCCTCCCCTGCCCTTCATTTTGCAAGTAAAAACCCTCGTCATCCACCAACTGTGCATTGCGGAAGGCCTTCTTGATTAGAGACAAGTCTATGGAAGAAGAAGCTGCCCATCTGTTCAGAATCCCGCCGTAATGCTGACCGGCGAGCTCCGGCGTCGACGAAACGCGGCGGAGCTCCGTGAACTTGGGCTTCAATTTCTTGAAAATCTCCAAATCCTGGATGGAGCCAGATGCACTCCCAGACCCATTGATTCTCATCCTGCTGCTGCCCGTGTTGAGTAGATTCTCCCACTCTCTGTCAAAAGAATTCGCCAGAGAATTGGCTCTGGCTCTCATCAATTTCAGGTCCGCATTGGCACTGTTTCGCACCTCGCGCCATCCCTTGGAAATGAAGGAGAAAGCCTTCTCGGCATGAACGGAATGCGAAGAAGAAGAAGAAGCAGCAGAGGCAGAAGCAGGAGAACACTCTGATCCCAAACGCGCCATTGCTCACTGCGACTATAATTCCATCAGCTCTTCGAATTCCGTTCCATATTAATACTCACTATCCCCCGCCATTCAGCTCGAAAGTTCATGTCTCTCGGCCGTTCAAGC
>Pita_unigene16569
AAGGAAAAGCTGTTGCGCCATTTTTGTTACGAGGGGAGTGAGGGGTGCCGACAACAGTCAAAACGCCGTTCTGAGTTGAATTTGACAAAGAGGTCTTTCTTTTCCAGTGTTTTGAAGAAAGCAAAGCCATGGCGGAAGACATGGACGTGGACACAAAAGAAGTATCTGGCATTGAGGACGAGGTTCTGTTCAGGGCTGCAGAGGGTGGAGATTCAGTGCTATTCGAGAAGCTCTCAAGGGACGAGGTGGAGCTTAACAGAGTGAGATCAATCAGGAATGAGGACGCGCGTTCTCTTCTCCATGTTGCAGCGGCTGCAGGCCATCATCAGGTCGTTCGCATATTAGCAGGTCTTGATCCATCCGTAAGCAGTGTGAACAATGGTGACGAGGAAGGGTGGACTCCACTCCATTCTGCTGTGAGCAGTGGACATGCTAATGTTGTTGAAGCATTATTGCAAGCAGGTGCAGATGTTTCTGTGGCAAACAATGGTGGTCGCGCAGCTTTGCATTATGCTGCTAGCAAAGGGCGGCTTAAGATTGCTCAAGTTTTGATCTCCAATGGGGCCAGCGTCAGGCGAAAGGACAAGTTTGGTTGCACTCCATTGCATCGGGCAGCAAGTGCAGGGCACCCAGAAATATGTGAACTGTTGATAGAGGAAGGTGCAGACATTGATGCCACTGACAAAACAGGTCAAACACCTCTTATGTATGCAGTAATCAGCAACGACAAGCAGGTTGCTTTACTTCTAGTAAGGCATGGTGCAGATGTCGATTGTGAAGACAATGAAGGTTATACAGTCCTTGGTCGAGCTTCAGAGGATTTTAGGAAAACACTAATTGATGTTGCCAAAGTCATGCTTGATGGTTGATGGTATTTATGCTTTTTAGCTAAAACATGCCATCAGGCCTCAAAGATAGAATGTTACAACAATAATGAGGGGCATTTTGAGCTAACATTTGAGAAGAGCGGCTGATAGAGAGCAGCTAAAGGATTTGATGTTAGAAGCCTTTGTTGCATCTTTCAATACATTTAAGACCCTATGTAATCTTGCCGAGGTAAATTATTTGCACACAATCGACTACATATTCCTCTAGTTTCGGCACAATTCCTGAGTGAATTACTTTTACGATGCATAGAAGTTCGGCATTATTTAAGGCCTCCCAGTGATCCTCTAGATTTCATCTTTTGATTCTTATTTCTTAAGGATTTGCGAAACTGTATGTGACGATTTTTCATAATTGTGTTAATGATTTTGGATTATACGCTGATAAACATAGAGATATATACACAGTACGACGTTCCCATGTTAAATAATTGACATAATGTACTGAAGCCCTATGTAATGGCATTTCGTAGGATCGACCTGTTATTATTTTTGTGTAACAATATGATGAATAAATGAGTTGCAAACAAAGCGAAAAAACAGAAGAAACGAAAAAAGAAAAGAAACAGAAACTTGTGAAAGGGGCACAACTCAC
>Pita_unigene46450
TGCCCATAATATTTAAGCTCATCAGCAATCAAGGCACCCCTAAGCCTTCGCGCAGGGCATCGTTAGTCGGGCTTTGGGATGAAAAAATTCTAATCCTTCGATTGCTTGGTTGAGCGCACCTGGGAAAGCTCTGCATCAATACAAAATGAGTAGCATGGATATAAACTATTCCAATATCAATGCTGGATCGGAGGAATCCAGCATGAGAGCTGCAAGGTGCAAATACCCTACGCGAATCCTTGCCATTGCCCTGGCATCCACATTGCTCATAGTTTCTGTTACTGGTTTATCAGAAGGGGTTTCCAATAGATTTAGTAAAGAGAGGAATGGTGGAGGTGCGCAAATAATGCACTGGAAATCGACATCCAATGCTGTCCACCGCGCCTGCAGCAGCACACTGTATCCGGAATTCTGTGTATCCAGCGTTTCGAGCTTTCCTGGATTATCTAAACGGCCAAACCCCATGGAGATTGTGAAGGCCGTCGTGCATCTGAGTATAAATGCGGTAAAGAAGGCAAATGCCAAAGCCCGCGGGCTACGTCGCCCCGGTCTCGACCAGAGACAACGCGGTGCCCTGAAAGATTGTTTCGAGTTATTCCATGACACGCTCGATGAATTGCACGGCACGCTCTCCGATTTGGAGAACGCGACTTTCATGTCAATTCCACAGCACGCCAATGACCTCGAGACATTGCTGAGCGCGGCCATCACGAATCAGTACACCTGCCTTGATAGTTTTTCTCACAGCAAGGGGAATCTCAAGCAACGTTTGCTGGGAGGGCTGCGCAATGTGTCTCATCTGGTCAGCAATTCGCTGGCTATGGTCAAGAATATTTCAGCCGAAGCTTCAAGCCTGGCCAATCAGCGGCGAACTTTTCCGACTCAGAATCGCCGTCTGTTGTCGGATCAATCTGATCCCAATTTCATGCCCATGGATTCCGACGGTTTTCCGACCTGGATGTCGGCCGGAGATCGAAGGCTTCTGCAAACCTCTACGAGCACGGTGAAGCCGAACGCCGTGGTTGCGAAGGACGGCAGTGGAAATTACACGAACATTACAGAGGCAGTGGAGAAGGCTCCCGAGAAGAGCCAGACGAGATACGTAATTCATATAAAAGCAGGAGTTTATGCAGAGAATGTGGAGTTGCACAAGAAGAAAACTAATATCATGTTCTTTGGAGATGGTATGGATGTCACAGTGGTGACCGGAAACCGAAATGTGAAGGACAATTTCACAACCTTTCGTTCTGCAACTGTTGCTGTGACTGGAAACGGATTCATCGCTCGCGACATGACCTTCGAGAACACGGCAGGACCCGCGAAGCACCAGGCGGTGGCCCTGCGTGTGGGATCAGATCTCTCAGCTTTCTATCGATGCAGCTTCAAGGGTTACCAGGACACCCTATACGCCCATTCCCTTCGTCAGTTTTACAGAGAATGCAACATCTATGGCACCGTAGATTTCATCTTCGGCAACTCCGCCGTCGTTTTTCAGGATTGCAATTTGCTGGCGCGGAGACCCCTCGAGAATCAGAAGATTCTTTACACCGCTCAGGGCAGGCAGGATCCCAATGAGAACACTGGAATTTCCATTCAGAACTGTAATGTGACCGCAGCCCCAGACCTGGCTCCAGTGAAGAGTTCGTTCGAGGCATATCTTGGGAGGCCATGGAAAGAGTACTCTCGCACTGTGTTCATGCAGTCTTTTCTGGGCGACCTGATTCAACCTGCTGGTTGGCTCGAATGGAATGGATCCTTCGCCCTCAGCACCCTCTACTATGGGGAATATATGAACCGCGGCCCTGGTGCGGGCACTACAAATCGGGTCAAATGGGCGGGGTATCGAGTGATTAATAGCTCAAGCGAGGCCAGTTCATTTACAGTGTCAAAATTCATTGAAGGAGATTCATGGTTACCTTCCACCGGAGTTAAGTACGTCTCAGGTTTCACTAGCACCACCACTGGGACTTAGCGCGCAATGGAGTTTCTGGACTTTTTGTCACTAGTACGTATTCTCATAAAACGTAACCAGTTGGGGATCATGGTCTCCATTTATGCTTTGGTTAAAATATGTGTCATCAAGTTAAAGGGGTTGTGTAGTGGTTCGATCCTGGGCTTGTAACAGAGAGAAACGATGATGTACCTCTTTGCAGTTTTGAAGGTTTAACAAATTTGGTTCGATACGTGAATAATATTAAGTATCTAGAAATTCA
>Pita_unigene57894
CTGTCCTCTTAGGAAATGCGTATATGTTTGCCTTTTGTTCCGTATTCGCCTGTAATCACTGGTCTTGGGAAACCATAATGGGAACTTGGATCTAATCGATACTGTTCAGCCGGAAAGGAAGGTCAAACTAGAGTAGTGAGACGCAGAGAAAAAATACCAGTTGGTTCTGGACGCAAGGGACATCTAGAAGAAACGAGACTGGATTTGGAAGAGAGGTGTGAAAATATCCCAGAACGCATGATGAACAGCTAGCTTGAATTTGCATAATATTTCGACGAGCACTTTGGTTAAAGGTTCAAGGTCACATGTTTTCCCCGCTTGCAGATCACTGCATTAACGTCACAGGCTTTTATGGGCATGTTGACCAGTTAAGTGTAGTCAAGGTTGGACTTGAACCTGAATATGTGAATTTGTATCAGACGATGATATAGAAGTTGGTGGCGAAGGAGGACTACAGAATGCTATCGCACTGTCACTAACTAGCTATCTCAATGTCACTAACTATGATGATGAAAACCCAGGCAAAGAACCCAAGCAATCGACATTAGGAGGTTGAGGTGTCTTACATACATTGCAGGACGCAAAGGAGCAAGTTGGTGTGCCAGAGGCTTCTTTTTGGGTCTTGGATGTGTGCAAACAACAGCTATGCAGTGATGGTATCTTGAGATTGGTATTATCTGGGTCAAATACTGGAGAAGGGTTGAGGGGCTTTTGGATCACATACTTTTTGGAGGAAGAAAAGAGTATTATGCATATCTTTGAAGGACAGGCTCGGGTGCCTTTAAAGGGATGGCAGCAGGCAGCAGTGGCTGTTGGATCTGCTCTAGGAGCCTTGATGAACCCAGCGAGAGCAGATCTGATTGCTGCTCTTGGTGAGACAACTGGCAAACTAGCATTTCAGAATCTTCTTGATAGGATGAAAAGAAGTCATGAGGGAAGATTAATTCTTCAGGAGCGGCCACGAGTGATATCTTCTGCTGTTGGTCATGCATGGGATCTACCAGAAAATACATTTGGTGCAGCTTATGCCAAATTTATGGGTTCGAGGAACTTCTCGCCTGATGATCGCCCTCCTGTTCGTTTTATGGATACAGAAGAGCTTGCATATGTTGCGACTCGAGCCAGGGAGATTCATGACTTTTGGCATGTATTGTTTAATCTCCCAACAAACATGATAGGGGAATCAGCTCTTAAAGTTGTGGAATTTCAGCAGTTGTATTTGCCAATGTGCCTTCTTTCCACGATTGGTGGTTCAGTAAGAATGAAAGCCAAACAACGGGAAAACTTTTTTAAGTACTATTTTCCATGGGCTATCAGAGCTGGGATGAGCTGCACAGATATTATGTCGATATATTATGAAAAACACTTTGACGAGGATTTAGAACTCGTGCGAAAGAGATGGGGAATATTACCTGCTCCTGACTTAAAGAATTTAAGACCACCTTCGAAGTCACAGTAAATCAGTCATAGATTTTCTGGGCTCAGGACTGACTGCAACTTTAATAATTATCATATTGTTGGCGTTTCGGACTCTGCTAGAATAGTCCATCAGGACAAAGGATGGGAACCCTTGTTTTCTTAGTACTAAGAAACCGGCCTTTGACAATAGCTACCACCTTATGATATATACAATCCTACCACTGTTTCATTCATTTTATGATATATACAATCCTACCAGTGTCTTATTCATTTTATAATTTATACTAGTGAAGAGTGTAGATTAGGCTTTTAAATT
>Pita_unigene24978
TtATttGCAAAGCAAAAAAAGATAGTTATTAAATCTTTAGCATCGAGCAAAtGTTAATTGTGAGTCCGAAAGAAACATTCCTATGGCCATTTCTGTACATTGgaTGTACGGAAGAACTAGTACAGTtAAACATTAATGAGAAAAGAGAAACTTCCTAATAGTCGAAAATAGTGGAATTGGAAATCAAAATTTTTTATTTTCCAAACTACCCAAAATATCGATAATAAGTTTCTCTATGCACACAACAATCCTGCCATACACATCACAAATCGCTAAGTAATAAAGATGAAATAGAACCAAACTATATCATtCTGCTCTTTCCCCTCAGCAAGAAAGAAGTGGGAAGGATCTtAACTCCTTCTAAGAGAAgTCCACCTTTCCAATTCCCACCTTCCCATTCTCTCATGCAGAACTCTATATTTCCTGGATTATCTCCcTTCTCTTCCACAACAAATCTGCCTGCATCAAACTCCATCCACCCTTCCTCTACACGTCTATAGGGGGCCATCTGGTACCCTTCAGTTTCAACAGGTTTATCCATGTCACTCAaaTATCGAGCATATATCTGGtgatc
>Pita_unigene56057
TTTTGACAAGCTAATAGCATAGTGACTATTTCACCATCTTATTTTtAtGGTTATATAACACAATACAATATACCCTATTGTTAGCATCTAAATAaTTTACACAGATAAGTTCCACTTCTACGTATGACTGGGACTTAATTCTGTGAAAACAGAGGAAaGAGAAaGGGAAGATTATTCTGCAACGAATGTCATCACAAGGTAAGGATTATATTGAAATGAATAAAAATCCGAATAAAAAAaTAAAACTGATGGTAAGAATTTGgaataaaTAGAGTATTTTAATTTTtCCCTTGTTAGaaaagaTATTAAGATTAATATGAACATTCATTGACTTATTGCATGTTTGAATGACCAATCAAATCTTGCGCCTTACCCTCGATGTGTATCTCAAGGAAGAAAAGGATTATGGGATGGATAgGTACGCCTTTGCTCTCGATAAGCCCTTGTAGCATTGAACCCACCAAGCCCGGCTGTTCCAAGTATTAATATTGCAAAAGGAATCTTAAGGAGTGTAGGGTTGCCATGCATGCCTTTtCTAGGCACACCTGTCCTTACAACATGCACATAGCAaGatGAAGTtGGTTCTCCACATATTGTACCAGTCTTGAGGCATGTATATGCTTCAGAAACCAGTTTGAATTTtGACTCGGCAAGAGATTTTTCTCCATGAGGAAAaCgATCAGGATGACTTTCCCACACCTTTCTTCTGTATGCAGCTTTAACCTCCGATTGAGTAGGAAAGGCATCTGAAGCcAATCCCAGCAATGCCTTTGCCTCGCTTGCCCGCATTGCTGTAATATGAAACTTCAAaTATGCTCAATCATCCAAAAAAAAAAAATCTCAGTACGACTTTCATCTCTTCCC
>Pita_unigene476
GGCTCTGCTGTTCCTCAACAGAGCCTGCTCGAATAAGGGCTTTCCTTCATTTGCTTAGAACATATGGATGCTCAGTTCAACGTTGCTGAAGTCTTTACCATTTCTACCTTAGAGTCCGGCAGTGGATAGTTATCAACAGGTTGCAAACAGGTTGTTTGGTTGCAGAAATGTGGCTCTCAGCCTTACCCAGTGGGAAGGCGCTTCTTCAACGTGGGTCTTCATCCACATCCCGGTTGGGTGTTCTCTGGCTGAAAGTTGAAGACTTAGAGCGCAGGTTTGGCCTCGGTCTTCTGCTATTATTATGGTGTCCGCTAGTTTGACAGCATTTTGGTCTTTTAAATGTTAGGGCGACATCAGTTCCAGATATTTGGAAGAAAGGGCCTGCATTTGGGATGCCGGGTGTGCATGTTGATGTATGGATGTGTTGAAGGTTAGAGAAGTGGCTAAGGAGGCTGTGGCTAGGGCAAGGAGAGGCGACGGGCCAACTCTTGTTGAATGCGAGACATACAGATTCAGAGGTCATTCGTTGGCTGACCCTGACGAGCTTCGAGACCCCGGTAACTCCAAATTCTAGGCCTTAACTATCAGTTTTTCTCACAAATTTATCTGAACCTGCACTTTTACTGAATTATTTTTGGTTTCTTGTAGTTGTTTATGCTGTCAATATGCATCAGGATGCCCATTTTCTCGTTATCTAGCTTGAGGAGGTTGTGATTCACGTGTGTCACAATCTCACATGGATGTTCTGAATGGGTTTAAACTTTAAATGCATTTGAAAAGCTATAAAGCTATTAATCTGCAGGAATAATTTCAGTATTGTTTGTTTTAGATAATACAATTAAGGATAGCATTCCAAAGACCCAAATACTTACCTGTTCAAGATATTTGAAAAGTTTTCTGCTTTGATGTTGCAGTGGAAAAGGCTCATTATGCAGCAAGGGATCCTATAGTGTCATTTAGGAAATTCCTTATAGAGAATAATCTTGC
>Pita_unigene63362
ATTATTTGTTGTTGGTCTCAACTTTTCTTCATACAGAGAGACCCTGTGAAGACTTGTGAGGCTTCAAGGAATTCAAAACCAGCGGATAGTGGGTACCTGGTCAAAGAGCTTGTCTTGGTCTTTTACTTGACGATTCATATTCTTCCCGAGTTCTCTCAATGGGTGCTTTTTGCACAGGGTTTCTAATTCTTCTGTTTACCCTGATCTCATTCACAGAGCCTTCTCTGATTCCAGAAGAAGGGTATACAGTTGAAACCGTATTCGATGGCAACAAGATGGATGTATACCCATATTCGATTTTACCGTTTAATGGAGATATTCTGTTGCTAGATTCTGTAAACAGCACTATCTTCAAAACCGGTTTGCCTTTGTCAAAGGATAGCACCGTCAAGGTATTTGCTGGTTCGCGAAACACAGCACCTGGTTTTGCAGATGGAGGCTTCGCGGATGCTCAATTCAACCATCCAAAGGGCTTCACAATCGATTCAAAGGGAAACATTTATGTTGCAGAGAGGGCAAATCATGTTATTCGGAAAATCAGCAAATCTGGTGTCAGTACAATTGCTGGGGGCACTGCAGGCAAAACTGGCCATGCAGATGGCCCAAGTCAAGAAGCATTGTTTTCTAATGACTATGATCTTACCTTTATACCCAGTATATGTGCCTTGTTAGTTTCTGACAGGGGGAACCGGATGATTCGCCAAATTAAATTGCCACCTAGTGACTGTGTTCCACACTCTGAATCAGGCATGTAACCTTCAGCTTTGTAAACAAATTTGAAACAATTAGCCGTTTCCCATGGATAAATTTATTTCCGCTTGATAGAGATGTGAGAAATGACCGAAACTGAAAAAGAATCTGGATCAACGAAGCAGGTGATGCTTGCTTGATACAGTATGATGCATAGCATATGTAATTTATAAGTTTTTTGTTAGGAAAGAAACAAATTCGATAACTGGTGCTCTCATATAATTTTTTTTGAGT
>Pita_unigene44820
GGAAAGTATTTCAATTACAGAATCAAAAGAAATGGTACCGAAGCTATTCATTTGAATGAAAAAAAGCATGTGCCATACTTATGTTTGTCCGTGTAAATGATCATAGTAGATACACACAGCAATCTACTTCTCTCTCAACCATACCCTTTACTACATATCATTGCTTTTTGTTTATGCAGATTTAAAAAGCGACTCTTAAAAGCCGAGCATATTTAAGGTGAAATTTTGGTAATTGAAAGAGTCCACAGGCTGGAAAAGAAATACACTACACAGAGAGGAAACTGTGAATGCCAAAAGATGAGTACCGAAGGAAGTTGATTCCTTGGGCACCGATAATCCCAAAATCTTTGAATGCAAAAATTTGAAGCAGGTAACAAGATTGCATATGAAGTTTTAACTAACAAGACCTGCCCGACCTTGAGGAATAAATAGAGCTTCTAACAGTACACCATTGCTTCTCGTTCAAATAGTTGAAGAAAAACTCTATTTATTATGTTCCTGGTAAATCTCCAATGAAAGGCTTCAGCAGAAATTTTCGATCTTTCTGAACCAGGGTCTGGACCAAATGGCATTCAAGAAGCTAATTGTTCCTCAATATTAGCTTTTTTCAAGCTTGCCATGTACGTAAGATACACGGTCCAGATGAATGCAAATGAATTGCTTACAAGGGGCTGAAGATGCACCGGTACATATCTATACGTAATGAAATCACACAGAGGCCAGAACATCAGACCATTTCTAATTGTAGGAATCATATCCCGTTTTAATCTTGCAAAGATTTCACTTCCACTCTCACCTTGCATGTAAGCATTCACTGAAAAGAAGACAGCTGTAATAGCAGGACCATATACAGTCTGCCCAAGCACCATTTTCTTTGCAGTGCTGATGAGATCCCTCTTTGGAATTGTCTTTGACACGAAGTTAAACCATAAATGCAACGTCGGGCCAGAAAGGATGAGTCCATATCCAGTCATTCGCAGGGTCCTTAATTTATCAAATTCTAGTTTGTCTGAAACCACTGAAACATCTGATGTAGCAAAAGTAATGACCTGGGAAGTGAGGTCGGCAGCGGTGAAAATTGCCGCGGCCGTAATGCTCTTTGTCAGTATGGGATGCTTATCAATCATTTCCAAATACCATCTCACAAATCCGTTAGTTGACGGAAAACTGCTACTAACGGTGGACGAATTCCCAAGTCCCTCAGAGCTTCTCAACGTGCGGGAATGCGTAAATGATCTGCAATTATGCTTTATGGAGTTCATAAAAATACTCAAGCCACCCCATGTTGGTCCATGGGGTTTGGTAATGAATCTGCCATTAAAGCGGCTGGAGACCACTAAATTCCGAGCAGCTGAAGCAATATTTGTCGAAAAAAATTGCGTTGAAACCAGTTCTCGCCATATTGGCGACGCGCTGCCAGACCTGGAAGCCAAAATTCGCATCATCTGATCGAAAATTCCAGTCCCGACTTACTGGAGGAGCGGGACCGACTGAGAAAGCTACTTGATAATCCAAACCCTCGTATTCGTGATCAGACAAATTTAAATTAAAACTTCGATGCTTCTGAAAAT
>Pita_unigene1329
GATTGCCAGTAAAGAACCATCCTGCAGTGTTGCCTTATACATAGTGCCTGTTCTTCCTGATCCTATGATGTTGTCTTTGCTAAAGTCATTTGTGGCCGCCATAAGATCAGCAAGTCTGATCTTAGAAATGGGTTTCTCAAACATGGAAACCTGAATGGATCGCCGACTCTTTATCTGCTTGGCCCATTTGTGTTCATCTGTATCCGCCAATTGTTTTGGTACTGACCGCAAGAAAATCCACCAGACAGCAATTCCAATCAAACACACGACTGCGACACCAGAGAGCGATCCACCTACGATAGCAAGTGCGTTTGTTTTCCTTGAAGTCATTTCACTGCAGAGCTTCAGTGGGGAACCACAAAGAGCAGTATTATTCTCAAAATCAGATGCATCGAACTTGTGCATAAAGGTAGGAATCTGCCCTGACAATAGATTACTTCGTACATTGAAATCCTTGAGACGATCCAGCCGGCCTAATTGCCAGGGAATTTCACCAGACAACCGATTCTCCTGCAGATGAATTATATTCAAATATGTGCAATTAGCAAGCTCTGCTGGAATTGAACCACTAAAATTGTTCTGGGAGAGATCTAATGAAGTCAGATAACGTAGCCATCTTGAAAGATTTACAGGTATGGTCCCGGATAGATTGTTGTCCGAGAGATCCAAACCTGTCATTCTTCCACAATACTCGAAGCCAGTTGGAAAACTGCCCTGAAGAGACATCCCAGGAAGCTTGATGTTCAAAACCCTGTTTTCGTTTGGATGCCAACAATCTATCCCTAGGAAGTTACAGATAAACCCAGGCGTATTATTATTGAAATTCCAAGTATAAAGATAGTCATGGGGGTCTTTTACGGTCTTCTTTATAGTTTCCAGGCATCTTATATCGTCTTCTGGAACAGACGTGGGGGCCGAAACGCCAACTGGGGCAGGCGGAGGGACCGAAACGCCAATGGCTCTATCTACTGGCAATGGCCCAAGTAGCACAAGCACAACAACGCAAACTCTAGCCAAAAGAGCAATTGCTGCCATTCTAAAAACCCTGTTATTCCTACCTCGTCAAAAAATAATTTTCAAAACTATATCCTTCTCGCTGCCTTTTCAAATATCAAAACTAGGCCTCAGAACTGCACCCTTCACACTCTGGCCTCTTAAGAAGCCCAAACAGGCAAAACTAACGCTCGCACATGATCAAACCCAAAGCCTGGATTCAGAAAACTCCACCCTCAACATCTACTTGCCACACTGCAAGCCAAGGATAAAACCTTAGATTCGTCATCATTCTTCCACTGATACCCTAACCTTTTCTAGAACTCTAAAAGCGCAAGCCATGAAACGCTGGCGCGCTAGGCCACAAAACAAAACCCACACAACATCAACCAAACCCCAGCTCTCTTCAGCAGCACATATGACATTAAAAAGGGGGTAAAAATAAAAATAAAAAAATGAAACCCTCTCATTTACGACATGAAATCAAAATAGTGAAACGCTCACATTTACAGCGCACAAACAAACACTGAAATCCTCGCATTTTTCGCACAAAATCAAAAGGCCGAAGCCCCCGCTTTTATTGCACAAAATCAAACACTGAACCCGCGAGATAAAATAAAGCACTAAAACCCTCGCATTTGCCCCACAAAATAAAAAACTGAAACCCTCACATATAAATCAAACACTGATGACTAAAACCCTCGCTGCCCGTCCAGGAAAGCTAAAATATGCCCTTCAATCCCGTGGCATCTTCCAAGTTCCAAACATAAAGAAACCTAAGCTTCTTCCCTTATTTATTTCAACGCTGAACGTCTCAGGGCCGAACGCGGACTGAAAAACCCAAGGAAAAATAAAGAGAAACTACATGGACCTTACCTGTCCGAGCCTTAGTCAGCAAACCCTATCCTGAACCGTTCACACTAAACACCTCAGTATTTATTACAAGTTCTGACAGAATTTCTTGTCCCCGATGGATAATCGGCGTCAAATTCAGTCAAAATTTCCCGTTTTAAACGGCACGGGTGTAATAAAAACTGCGTTCATAAAGCAAACCCCGCTCCTCTGTCACTTGAATGCAGACAAGCTGCGGGATTCATGTCTTGCAGAATGCAGATCCTGCCGCTA
>Pita_unigene60275
AAGACAAAGGGAAAAGGAACGTGAAAAGGAAAGAGAACGGGAAAGAGAAAGAGAGAGAGAGAAAGATAGAGTAGCTGTAGAAAGGGCAACCCAAGAGGCACGCCAGAGAGCAGAAAGGGCTGCAGTAGAGAGGGCAACTGCGGAAGCACGAGAGAGAGCAGCTGCAGAGGCTAGAGAGAGAGTAGAAAGAGTTGCTGTTGAGAGAGCAGCTGCAGAGGCGAGGGAAAGAGCAGCTGCAGAGGCAAGAGAAAGAGCGGCTGCAGAGGTGAAAGAAAGAGCAGCAGCTGAAAGAGCTGCTGCAGAAAGAGCAGCAGCTGAAAGAGCTGCTGCAGAAAGAGCAGCAGCAGCAGTTCGTGAAAGGCCAGCATCAGAGAGAGTTGGTAGTGAAAGAACTTCCACAGATACAAGGCTTAGAGCAGAGCGTGCTGCTGTAGAGAGAGCCAATGCTGAGGCTCGAGAACGAGCAGCGGAAAAAGCTGCTGTTGAGAGGGCAGCTGCAGAAGCAAGGGAACGAGCAGAGAGAGCTGTTGCAGAGAGGGCTGCAGCAGCAAAAGAGAGGCAACGGAGAAATGACAATGACCTTGAATCTTTTTTTGGTATGGGTGCTCGGACAGACAGTGCACCGAGGCAAAGAACAGGTACCTCGGATGCTACTGCTGACGTACAATCTCAGAATAGGGGATTTTCTGGTGAAGGCTCTCAGAGAACTTCTGCTGGAACACCACAAAGTCATAGGCGATCAAATTTAGCAACAAACACAGCTGATGATTGGACATCACTTTTTACTGCTCCCTCTAGTGAAGAGTTTCAAGAGATTCCCGGCGAAACTGCGGAAAGGAGAAGAGCTAGGCTGGAACGGCATCAACGTACCCTTGAACGTGCGGCGAAAGCATTAGCACAAAAGAATGACCGCGATTTGCAAGCACAAAGAGAGCAAGCAGAGAAAAATAGACTAGCAGAAACAGTGGATGCTGAAATAAAGCGGTGGGCAACAGGGAAAGAGGGCAATTTGCGGGCCCTGCTTTCAACAATGCAATATATCCTTTGGCCAGAGAGTGGTTGGCAACCTGTGTCATTAACGGATGTTATCACTACTGCTTCTGTTAAGAAAGTTTACAGGAAGGCTACATTGTGTGTGCATCCAGATAAAGTGCAGCAGAAAGGTGCTACTATTCAACAGAAATATATTGCTGAGAAGGTGTTTGACCTGTTGAAGGAAGCATGGAACAAATTTAATTCTGAAGAGCTTTTGTAGATTGCAAAGCAGCATCTTTTATATATTTCAAATTTAACTCGAAGTACACTTCCGAGTGCCAGAGGTGGCGGAGGCACATTTCCAATGGTTTGCAGCAGCCAAATTTAGTATCAGGTATCCTGAATGGACCCTGGAGCAATGTGGTGGCATCCGAAAGGTATATAATCAGTTAATGAGCTATGATTTAGTTCAGAAATGAGTAATGCATACCATCTGTATGTATTTGTCTGCTGTTGCAGTTTCAGTTGGCTTATATTGTTTTGGGCTTCTCTGGAAAGAAGATTATTCTATCATATAATAAGAAGATTCTTTTAGTAGTTAGTAGGAATGCCAAATTAAGTCAGTTCCATGACTTGGGATGTTGTGGGGGCTTGTTGATGATATGCAAATTTGGTCCTTCAACTTCCGGTCAAGACTCAAAATGTTGTTCCATTTTCCCTCATACTACAATTTATTCATACATTATGGCTTTGCTCAAAGTACATACCTTTGTTGAACTTTGTAAAAATATCATGGTTGGCTGTATTTCAATGATGGTAATATGAGGGGCATTCGATGGTCAAT
>Pita_unigene33043
TAGCGTTTCTCTAAAATCTACTTATCATTCCAGTGTGCCGTTAGATTATGAGTTAGACGATTAGAAGATTGTTAATCATTCGAGCCAGGGAAGGTAGATCAAGAGAAGGTAGTTAAGTGATTGCAATTGTTTAGGAACCCTTCCCTGAATGCTGCTAGATTAGAGCCTGAAAGAATTGCCTGTACCCTTTTCGTCTTCTCCGCTCTTGCTTCCCGTGCTGCCTGACAGAACTCTGAAACAGGCTCCATAGAATCTCTGGGGCAAATTTTATTCATGGCTTTCCTGAATGTTTAGCTGTTTCCTTCTGTTCAAATCCTTCAGTTTCAG
>Pita_unigene43261
TCTCTTCAATGGCGCTCTGCACATTTCCAGTGATATGCAAGGCTGCTGTATTGCACGACTTCTTATCCCTGCATTCCACACCTCCTAAGAATGGCCTCTTTATCGACCCAATTCCCCGTGGACCTGCGCAATTCTCTACATTGACGATGAATAACACTGCGTGGGGCCTTCTCAAATGCAAAGCCATGGCTCAAAACGGGCAGCCTAATCGAAACTCCGCTGTCCTCGCCACTTCTACAAGAACGGAGATTGTTCTGTCACCGCGTTCTGCATCGGAGGTTGTGAGGGAGTTCTATTCTAGGATCAATAGCCATGAACCGGAGCTTGTTGGGGAGCTCATAGCAGAGAATTGCGTATATGATGATCTCGTTTTCCCGCACCCATTTGTCGGCCGAAAGGTTATTATTGAATTTTTCAAGAAGTTCACTGATGCTACGAGTACAGACTTACAATTTGTCATTGATGATATTACCAGTCAAGATTCAACTGCTGTCGGAGTAACATGGCACCTAGAGTGGAGAGGAAAACCTTTTCCATTTAGCCGGGGATGCAGCTTTTATCGCTGTGAGATATTTAATGGAAAACAACAGATTATCTATGGCAGAGATAGTGTTGAACCTGCCACAAAGCCTGGCGATATGGCATTGGTTGCTATCAAAGCTGTGACTTCACTGTTGGACCGTTTCCCTCAGCTAGCTGACAGGCTTTGACGTTCACTTCCAAGCCTTTCTTCTGAAGAGGTTTCTTATTACCTACTTTGTGTGTGTGCCAGTCAGTGGTTAGTTTACTTGCATGGAAAGTTCCTTTGGAAGATTACTTGTTTTTCGGATGTAAAGCTCTGAGCAACCCATCTATTGTAAACAAAAATTGAAATTCCTGTGTATATGACTGCATAGCACTTTCACTTTGAATATGTGAATTTATAGGCCAAGTTATGGCTACCTGTAATTATAAAATAGTAACTATACGAAGAAAAAAGGGCAATCGACAACTCCTATTCAAAGTACTTAGTATTTTCTTGAACGTCATGCACATTGATAAAAAAAAAAATTAAGAATTCCTAGATATAATGAATATTGGTTCTGAAGAACCAGAAGATTCAAGAGCAAA
>Pita_unigene26573
ACTCAACCCACCTTTCACTCAACCTAGAACTCCCTTTCCCCAATTCACAATATGTCATAGACACCAACCTGCATTGCTTCGTTGGACACCTCGTTACATTGCTATAGAAAAACCGTACTCCCTAACACATGCAATTCTTCTATATTTAAATGGAACTATGGAATGGGTGACCTTATTATAGAACTCACCTTGCCTACTCTCTGTGGCTAAGATAGTCTTACAGATCTGTTCGTCTCGCTGAGCAATCTCTTCTCGATCCAATCGTTGAAGAAGACACCGGGGTTAGCCATGAAGCCGTTGTACTGTGGAAACATAGAGTACGAGGTTCGGCAGTCAGAGATCGAGCGTTTGTTTGGAAAATATGGAAGAGTCGAGAGGGTTGATATGAAATCAGGAATATTAAAGAGCGTACAAGCTCTTCCAGGAGATCCTGTGCATATATTCTTTCATCATGCTATGGATCAGCTTCTATAGCCTTGTTCAGCAAAGTTGATATACAAACGACATTTTGCATTTTTCTCATGACACTTACTTTTCATCCCTCCCATGCCATGCCATGTTAAGTCTTCAGCCAGGCTCAAGCATGTCAAGCGATAGAATTTCTGACACATTACTGCAATCGGAAAGGAGTATAACTGGTGAAGGCATTTACCTGATCGATGACCCTACAGCCATTTACCGCCACTTACAGCCACTTACCCGAGACCATTTAGTACATCATGCAAGGTTATGCTTTCATCTACATGGAAGATGAACGTGATGCGGAGGATGCCATCCGAGGGCTTGACAATACTGAATTTGGCAGGCAAAGACGTCGGCTAACTGTAGAGTGGACAAAGCATGCTGACCGTGGCCTTCGCCGGTCTGAAGATGGCAAAAGATCGGTAACAGGTTTGAAGCCAACTAAGACATTATTTGTGATAAACTTTGATCCACACAACACCAGAATCAGGGACCTTGAAAATCATTTTCAGCCCTATGGCAAAGTGGTGAATGTAAGGATTAGAAGGAATTTTGCATTTGTTCATTTTGAATCACAAGAAGAGGCGACTAAAGCTTTCGACTCCACCCATATGAGCAAATTATTAGATAGGGTGATCACAGTGGAATATGCCCAACGTGAGGATGGTAATAGAAGAGGTGGACGTTCCAGTCCCATTCGAGGAGGAGGTCGTTATGGCAGATATGGCGAGGATCGTGGCCGTGATCGATCTGCAAGTCCTATATATGGTAGACGTGCAATGAGGGGCAGTCCTGACTATGGTAGGGCTCCAAGTCCTATTTATTCAAGGCGTCCAGAGAGGCGCAGTCCTGACTACGGTAGGGCTCCAAGTCCTATCTATGCAAGGCGTTCAGAGAGGCGCAGTCCTGACTACGGTAGGGCTCCAAGTCCTATCTATGCAAGGCGTT
>Pita_unigene13697
ATGTATTCTTCATATGTGAAATTTATGCAGCACCTGAAAAGAGACAACGAGTACCATCAGTGTACAATCGTTTCATAAAAGAGGAAATTCAACGAATCAAAGCCAAGAATCCTGACATAAGGCACAAGGAGGCTTTCAGTGCCGCTGCAAAAAATGTGAGATCACATATATACTGTTGTTTGGCTACTATTCACCTACAAATTTTCTAATGAGAGACTTACACATATCTGCATTTACACCAGTGGGCTCATTTTCCTCATATACATTTCGGATTGATGCTAGAGAACAACAAACAAGCAACAATGGAGAAAGGAAACCTCAGGGTAACTCTCTAACTCTCCACATTTGTATTTTTCTTAAAATTTGATTATGGCAATAAAGCACAGGTTTTCTTGAAAGGTTTGAATCCCAACTGTAGAAAGAAGTGCAGATAAGCACACATAATTTTGTTCAAGTAGCACTGAAAATTTACTTGCAAGATCATTCAAAAGTTAAAAAAGCTTACCAAACAATAATAAACCGACTTATTACTTGGTCACTGGATTGTGAGTATTGATCATTTTTTTGTATTTCCTATCCTGCAATATCCATTTCCCACCTTTCAGTTTTCTGAGAATACAGTACCATTTTGTGTTTATATGCTTGGATACCAGTTATGATTTATTACCATATACCATATCTGAATGGACATAAGTTGATTACTTTCCTATCTCTTACTGACTCATATATTAAATCTGGTCATGTTACAATCATGCCTACAAAATGCAATTTGCAGGAAGGTACTCAGATTGGAACAGTAAAAGATGGAAGGATGACAACAAACCTATGTTGAACCTGCAAATTCCGTTGATGTAATCCCTCAAAATTCAGAGAAGACATCTACAGGCTGTAATTTATTACCCAATAGTTTCTTAAGCATTGGCAGTGCAGTAGAAAATTACTCAATAGCTTCTTAAGCATTGGCACTGCAGTAGAAAATTTGATGAAGGGCATATTATGTGAACTTTGTAATGTTTTATTTACATGGCAGCAGACACTTATTGCGGATGAGATGTCTGTTTCTGATGTTGAGTTTCGCTTGATGTTGAGTTTTTATTTTCAATGAAATGTGGATATCTTTATCATAA
>Pita_unigene56270
CATTACGGCCGGGGGCAGTCGGCTGCTCAAAATCCTCATGGCCGGATGAtGTGAGGTGTGCCCGATATGAAAAACTGAAaTAACCTGCCTTGGCAAAGCACTcGACAGCTGGACTCcAGCCTGAGATTTTCTGCAGGGAGtATTATGAAAACAGCAAAGAGTGGTTTAAaTATTCTaCTCGGAGGTCTATGTGCGCTGACAGTTGTGGTTTTCTTGCGCTTTGCCGTGCTGCCCAGGATCAAGTGTGGACGAGCTCGGTATTGGGCGATCACATTTGTTTTTATGTTCCTAGTTTTTGGTATTTGGGCTTCAAGGAcAAGAAGTACACGATCGTCTTGATTATATTGTTATTTAATTTCATGTACATAAAAAGATCAGCTTGCATAgAACAATCTATAGTATTAGACTCATTCTTCTTAACCACTGAAGATGACGTGAGGGATTATGGGTAGTGTTGGTTACGTAAAACAATCTATAGTATTAGACTTAATTATTCTTAACCACTGAAGGTGTCGTCCGGGATTATGGGTGGTGTTATTCTATGATAGAACAATAGTCACATATCGATCATTAAGTCTTCGGAGCTCTGCATGAATTaCGTTTGTTGGTATTCTATTGTAAATATTGCTGATCTAATTTCAAGATATTTTGAAATGATTCATGAAT
>Pita_unigene155
AAAAGCAACCGCCTCAGCCACTGCTGGGTGTGACAGCAACACGGCATCTATTTCCAAAGGTGATATTTTCTCTCCTCCTCGATTGATGAGCTCCTTAATCCGACCAATGAGGAACAGGTATCCGTCGTTGTCGATGTAACCCAGGTCTCCCGTGTGAAACCACCCGAACTGAAAGGCGGTTTTACTGGCTTCAGGATTGTTTTGGTAGCCTTTGGTGACGTTCAAACCCCGTATGCAAACCTCGCCGCTACATCCCGGTTTCTGAACAACGCCATTCTGATCGAGAATGGCTAATTCCTGCCCTACCGCCTTGCCCACGGACCCCGGTTTGTGAACACCGCGATGTGGCAACGGATTGGACGTCATCAAATGAGAAGCCTCTGTCATCGCGTAAGCTTCAAGAACAGGGGCGCTGAAGGCGTGTTCCAGACGTTCTAGTATGGCTGGAGCCAAGGAAGCGCTGCAGCTTCTAATGAATCGTAGCTTTGGATACTCGCTCTCAGGCTTTGTGTTGTGTCTCTCCAGCAATATTTGGTGGACGGTAGGCACCGCTGTGTACCATGTGGCGCCGTAGGTTTTCATGTCGTTCCAGAATGATGTGGCCGAGAATCGACCCGCCGACGGGAGGACGACGGTTGCGCCGGCGACGATGGACGAAAGCAACGATGCTACGAGACCGTGGACGTGAAAAAGCGGTGAGACAATGAGCGTCACGTCGGAGGGCGAAAGCTCGTACACGTCAACAATGTGCTGCGTAGATGCCGCCAAATTTAGTTGCGTTAACGGAACTCCCTTGGGCCGGCTGGTGGTGCCAGAC
>Pita_unigene18217
TTCCACCAGAGTTGGGAAACATGAAAAGTCTCGAGTCCCTGCATCTACATGGTAATCAACTTACAGGACAAATTCCACCTGAGATGGGGAAGTTGGAAAACTTGATTCATTTGGATCTATCCAAAAATCAACTTGAAGGTTTGATTCCAGAAAACATTAGTTCATGCACTGCTCTTAATCACTTCAATGTGAAGAGCAACAATCTAAATGGAACTATTCCTCATGAATTTCACAAACTTGAAAGACTAGCATATCTCGATTTATCATCAAACAATATGAATGGAATGATTCACGCGGCACTCCAACTTATAAGTCTAGAAACATTGAATTTAAGTAGAAACAATTTGAGTGGTGTCGTCCCAGCAGAATTCGGAAACCTAATAAATATTATGGATATAGACCTTTCTTTCAACCGATTATCAGGTCTTATTCCTCAAGAACTTGGAGAGCTACATAATCTAGTTTCAC
>Pita_unigene31397
AATACAGAGACGAGTCCCATTCCCGTTATACCAATCCGCTTCTTCGCATCCTTTTCTCGTTGGGGAGCCGACGCCATTATAGCCCTTGTCTTACCATTTCTACAACCAGCTCTCAGTTTATGAATTTTTTTTCCAGAATGCATCGCCGGATCGATTCGTTGCAAGCCGTCGTATTGCCCAAAAGAGCTCCTTGTCAAGGGGTTTACTTCATTCCAAAATGGAGCAGAGAGCCGAGGTGACAGGTTGAGACTAGCCATAACAACCTGGTTTGGTAAATCTTGGGCAAGCCTATGTAGGTCTGAG
>Pita_unigene45049
CTTTGCTCATTTTGATGATGACTAAATTGAATCATTACTCTGGACCAGTCATGATCATAAAATCTCATCAGTAATCATTATTCTGGAATACTGGTGACAGGAGAATTGTTATAATTAGCATGAGGCCTACAACCTGTATCAAATTTAAAAAATATTAAAAAAATTACATAAGAAATATTACTTGTAATGAGAAACCTGATTACAAATCATCATGAATTTATATTCATGATGAACCACAGTTATGTTTATGATTTGATGAATTTATTTTAAACCAGAACAAAACAGAATGAATGGGCAATGTAGCTTCTCTGCTTTATCATGGCGTTCTAGTACTTGTGGTAAGGAATATCTTCACTTATATACAGGTGCCGCTGTACTGCTACCACACTGATCATCCAGCGTTTATCGCTGTACTGCTACCACACTGATCATCCAGCGTTTATCGCCTTTGGAAGTTGAGATGCTTGATTCCAAGGGCGAAAACGAAGCCAAATAGAATGCAAAAACCCGGCAATGCGACACCTGCAACTTTTACAAAGTCTTCATGGTATCCAAAATAATCTCTTAGGAAATGCTTCACCGTCTGCCGCGTCCCGTCTGTCATTCTTAAACTTGTATCCAGATTTCCATATTGAGAAGTCAGAAGGCCATACAGTGACCAGGCTACAGGGTTCGCCCAATAATACCATCTCCACCACAGGGGAATCATCCGGTGAGGAATCATAAAACCTGAGAAGAGATTCCACAGCATAAAGAAGGGGGCAGCAGCAATAGCAGCAACGTTGTGATTGGGAGTGATTGCGACGTTCATCATTCCAAAGAATGTGAAATACAAGAGTGTGAAATACGTGAAAAAGAAATACCATAAGAATTTGGTTGCCGTCCACTCAAAGGCGGCCATGGAGTAGAAGATCAAAGTGTAGATGGCGGTTTGGACCAGTACATACGGAAGCTCAATTGCCACCTGAGCAAAAGCGTATGGAAGCGCCGAATACATTCCAGCAGCCCTTTCACGGTACACCACCGTTCTTTCAACCGAAACAACGGGTTGCACAGAGGACGAATTGGTTACTCCCAAGAAGAGAACAGCAGCATACATTGATCCCATAGCGTTTAGAATATCCTGCTGTTTACTCCTCTTGGGTCCAAAATTCCAGCAGATAGTACCGAACATCAGCGAGATAATAGTTGTGAAGAAGAATCTCACTGCAGTGTAATGAGGATTCCGCCAGTAAGACCAATGTTGCTTCCATAGGCAGGCCCTGCACTGCTCCAAGGAAGGCAGAGAATATTTTGTTGGGAAATGAAGATCAGTTGAGCCTGCAACGGGCTTGCTCAAATTGTCTACCACCTCCATGTTTCGTTTATACAATTCTGATGACTGATAAATCTCAGCAAAGTCAACCCCCAGGCGGCGTTCCTCGGACATGGCGGTCACTTCCAACATCCACGTAGCAGGGTTATACCCGTCTTTTATAGGGGGGACTCCCTCAACTTTCGAAAGGTACTCCACCAGTTTGTGGGAATTTTGACCCAGTGGCCCTGCGTAGATCAACTGTCCCCCTCGTTTCATTAAAAACAACTCATCGAAGGCTTCAAAGATATCTATACTGGGTTGATGAATAGTGCAAACAATGGTCCGCCCTGTGTCCACGATATTCCTCACTGTTCTCATGATAATGGCTGCTGCACGGGCATCCAATCCTGAAGTTGGTTCATCCATGAATATAATGGAAGGATTGGCGACGAGCTCTACGGCTATGGTCAACCGTTTGCGCTGCTCTGTAGACAGGCCATTCACTCCGGGAAGGCCCACCAGAGCACCTCTCAGAGGAGTCAGCTCTACCAGCTCCATCACTTCCTCTACAAACATCTTCCTGGTTTCTGAATCAACTTCGGCCGGGAGACGAAGCCATCCGGAATAAACGAGGGATTCATAAACTGTTACGTGAGGTGAATGAACGTCGTTTTGTTCGCAGTAGCCTGAAATCCTAGCAAATGTTTCTTGCTTCTTTGGATAACCAGATATACTAATGTTTCCCTCTATGTAGCCCCCTGTTTTCCTCCCGGCCAATACGTCCATCAAAGTAGTCTTACCAGCTCCGCTAACTCCGACCAAGGCCGTGAGGATACCAGGTCTGAAAGCCCCACTAACATCTCTCAGCAACTGCAGCCGATCCTCTGGTATGCCTTGTTTCTTTACGTCCACAGGCATGTCGACAAAATAGTTGATATGCTTGAAGCAAATGGTAAACGGTTTAAATGGAAGAACCATGCCTCTCTTCTTTTCCTTTGTTACAGGAGTTGCAGGGTACCCATCTTCAGTTGCAGCAGATTTAGTAGCTCCTGCTAGAGAAACCGAGGTTAGCTCTATATAGGTCTCCCCGGTCCTATTTGCATGTCTCTCCCGAAGAACTTCTTCTGAGACCACTGCGTGAGGTTTCCCTATCGGGTTAAGGCAAGTTAGAGTCACAGTATACAAAATGTTGAATAAGACTGCATAACCCAACAGAACCCCAACACCAATCCAGTACCAGTACGAATATGGAAATAAACCCCGAGATTTGAGCAATAGTACTCCTAAAGTCTCATTACCAACACGCTTATGCCACGAATGCCCCAGAAATTCATTCACGCTAACAGCATTCTGAGCATACATTAAGGGAGAGATCCAGTAGCCCCATATCCACCAGCCTTTGATGCTTTCTCTAGAAAGCACATATCCACCAAGGCACATGACAATCAACATTGCGAACGACCCAAACGTGTTGGCAATTACCATGGTTCTACCGACGGAAGCAATCAGTCTGAAGAGGCCTGTGGCCATCTGGTGTACCGAAAACACAAGTAAAAACTGACGAAAGAACCTTTGAGCATCTGAATCGAAACCGATGACATAATAGGTTACGAAGACCCAAATGCCAGATTCCACTACTGAAGTTGGAATACTAAATGCCCATGTTGGGATCGCATATACCCAACAGGGGTAAAAGAACAGATCTCTCTGTTTATATAAAACGGGAAGTTTGGCAATGGTCATGGCAGTCTCTGTAAATCCATTAAACATACAGGTGAGGATGCCGAAGTAAAGTGCGCCCAAGTAAAGGCCTGAACCGTCCACTGTATGATGCATCTTTGTTCGGAAGAAAACCGTCATTGTACACACTGCAACGAAGCAGAGCTGTATAAGTTTGAAAATATGAACAAATGAATTTCGCTTGATGAGAAGCAATTCTCTCCAAAAGCTTGCTCTCAACAGTTCGGCATTGTCGACACCGTACCTTGATGTTGTTAGAGCTGCTGGGTGACTGTCCCTTTTATCATAAGGAACTGCCAATTCCTCTGCAAGTCTCCTACCTGTATGAAAACTGCGAAAAGCTTTAACGAATTCATTAATGGGAACATATCGATATGATTCTTGAAGGTTAGCCCAATATTGTTGCTGGTCCTTCCTTGAAGTTACTTCCTGTAAGAAATCTGCTACGCCTTTTCTCTCTGGACATTTAAAGCCGAGAGATTCAAAGAAGCCGAGCACGTCTTCTCGAGGTCCTTGATACACAATTTGACCTTCCGATAGAAGAATAATGTCATCAAACAATTCGAATGTTTCAGGAGCAGGCTGCAAGAGCGAGATGACGGTGGTGCCATCCAACGCATGCACAGATTGACGCAGGTACCTAATAATCTGGAAAGTTGTGGAGCTGTCTAAACCCGTAGATATATCGTCCATGAACAGAACCCTCGCCGGACCCACTAGCAATTCTCCCGTGGTCAAACGTTTCAATTGACCTCCTGAGATTCCTCTAAGCATATCGTCTCCCACCATCGTATCAGCACAGATATCGAGCCCCAGTATCTTGAGGACGTAATCAGTAACAATACGATAAGCCTTTTCATCTCCTAGAGCAGCGGCCTTCATAAATACGTCAATATCCTCATCAGGTATAATTCCGGCACGCTTCTCTCTCCTCGACAGTTCCACCAGCATGTCGTATCTTGTACCAACTCCCTGGCAGCGCCCTGAGAAGTCTAGAGTTTCTCGGACAGTCAGTTCTGCGATATGCAAATCCCGCTGGCTAACATAGGCCGCCGTTCTCTGAGGCACGAACTCCTGTAAATCGTGTCCATTGTAGGTCACCCTCCCCAACATTCGCAGATCCGAGTCGAGTCTTCCAGCCAAAGTCAAGAGTAAAGTTGATTTCCCCGAACCAGGCGGCCCCAGGAGAAGAGTCATTCTGCCGGGTTTGATGATGCCACTGACGTTGTCCAGAATGGACAGTCGTCTCTTCCTGCCCGGGAAGATACGAAGCGACCTCATTAATGCCTCTGACATATTGAATATATAGTTGGGTATGGTGGGCAGTGCTCTGCTTCCTATATAGACATCAGCCTCCACACTCAACTCTTGAAAACGCACTTCGATCCTCGGCAACCCCAGACCTACTTTGTCGATTCGCTCCCTCATCTTGAACAAAAACTGCTCAGAATTGTCGTCGGCCATATTGAAGAGCCTGTCGAGCAATAGCTGGCGATCATGGAAGCTAAGATTGGTGACATCCACCTCACTTTGCTCACCCAGAACATTATGAATAATGCCCCTCCGAACTCGATCGTAAGTGGGGAGCCTCTCAAGGGCAGCCCAAGTGAGCGCCTGGTCTTCCTCCTCGCCTCGGCGCGACGAGGGTATAGAAAAAACAGCATGCATGTCATTGCCAATACTTGTGCCAGATCCCCACAGCCCAGCGGAATATATACTCCCTGATCTCCTCAGTTCTCCAGAGGCCTGCGTTCTGTGACCAGAGGCCTGCATTCTGTGAAGAAGGCAGACAACAGAATATCTATTATAACCCTCTTCCCCACACAATCTCAGATCTAATGTACTCTACTCTACAGCATCATCTTCTCCCTGGGGCCTCACGGGACTGAAAGCAGGGCTTCTCAGAGACCGCAATCTGAAAACACAAGGAGAATGAGAGTGGTTGTGCTCATCATAAATCTGTGCAGGCAGACACATGTGGAACTGGATCAACTCCTCGCTGTAAAGAAAACATACATGCCATTTATTATGGCAGATGAGC
>Pita_unigene46715
CAACCACCGTATACGGGGTTTCAGTCTTCGAATGCGAATCTAGGCGCCAATTTAACAAGCATTTCGCCGGACTCCAGCCCTGTTTGCGGGATAAGTCTCGCAGCTTTGTTATTGCAGTGAGTAAATTTGAATTCTGGCAATCGCTGTCTTCAATTTGAGCACGGATCCAAGCAAAACAGGTCCCAGAATCACGAAGAAACTGAACCCTGGAAGGTATAGGTGTGTTTTCGCCATGAATTACGGCTGTATTAAATCCGAATAGTACATGGACCGACAGTCTAAGCTAAAGCCCGGATAACAACCTGCAGGAGCAGGTACTGATATTTTTTCGAAAAGATTTTCCAGCCAGGGTTTGCAAAGTAAAACCCTGTAAATGGAAAAAAGTTATAATTTATGCCGATATTTTGGCAAATCAGAAATCTGTTCAAAGTTTTTGGTTCTATTTTGAGCAGACCTGCTTGTCCTATTTTAAAACGACAAAGCAGAAATATAAATTGTTGGGGGATATGCATAGAAGAAGTTCACTGTGCCAGAAAGCAAGAATTTCAGCATTTGGTGATGTTTTGGTGAAAATTATATGCAAATATCCCTTAGGTTGGGGGCTGGTGTTGTTCCCGGTTGGACCTCCTTGACCTTTATTTCAAAACCTAGAAATCCATTTGGGTGTTTTATTTATTTAATTGTTATTATTATCTAGTCAAGTTGATATCTTTGAACAATTTGGTTATGTCTCCATGACTTTGGCATTCTCTATACCGGAAACAGGAATTTGAGGTTATATGTAATTCTAGGTGTAAAGTTGTCATCTGAACTGCAACTTGTATCCCATATGGAGCCTTTATGGAAGCTTACATACCTTCTGGAGCCTGCATCGCTTGCGCTTATTGTTACCGCTGTTCTTGTGGTGTTTGCATCGGCTCAGAGAGCGCTTAATTATGAGAAAGAGATGGAAAGGAACCGCGATTTTTCAGAATCTTCAATCACTTTGGACAGTTCTCAGGCACTCATGATTCCTATCGCGAGCTCGTGCAGTCTGCTTTTGATGTTCTATCTATTTGCTTCAATGTCACATCTTGTGACAGCTTTTACTGCAGTAGCTTCGGCATCTTCCCTTGCATTCTGCCTTTCCCCTTATGTTTTTTACATAAATTCTAAGCTTGGGTCGGTCGATCCCATGGTTACTCGATGCTGCTGCCGGCCGTTCACTAGGATGCAGGGAATTTTGGTGTTGGTGAGCTCAGCTTTAGTGATTGCCTGGCTTGTATCCGGACACTGGATATTAAACAACCTTTTGGGCATTTCTATATGTATCGCATTTGTTAGCCATGTTCGGTTGCCAAATATCAAAATCTGCTCGCTGCTTCTCGTCTGTTTATTTGTGTACGACATTTTCTGGGTGTTCTTTTCAGAGCGATTTTTTGGGGCCAATGTAATGGTTTCAGTTGCCACACAGCAGGCTTCAAATCCAGTTCACACAGTTGCAAACACGCTTAATCTTCCGGGCTTGCAATCAATAACCAAGAAGTTGGAGCTTCCTGTTAAACTTGTCTTCCCAAGAAATTTGCTAGGTGGTATGGTGCCTGGAAATACTGCAATAGAATTCATGATGTTGGGCCTCGGTGACATGGCAATTCCTGGGATGCTTCTTGCATTGGTGCTTTGTTTTGATCATCGTAAGAGCAGGGATACTGGCAATGTCATAGATGTGCCATTTGTCAAGGGTCGCAAATACATATGGTATGCACTCTCAGGATATGCAGCCGGCCTCATAGCTGCCCTTGCAGCTGGTGTCTTGACACAGTCTCCACAGCCTGCTCTTTTGTATCTGGTCCCTTCCACTCTTGGACCTGTCATTTTTACTTCTTGGGTCAGAAGTGAACTGAATGAACTTTGGGATGGACCAAGACCAATTGTAAATGATAAAACACGTCTAATGGAGGTTTAATTGTTACGGCAAGTTTTCATATGGAATCCTTCTACCAAGTCAATGGGAAAGATTACCTGCTGGGAGAGTTTACATATTCTCCTGCATTCGGGTATCTATTTCTAACAATCATAATTTTATGTGTTTTAACCTTGTATTTTATCTTTTAGAGTGCACTGGCTTCATATTAATGGGATCATCTAAATAGGACGAGAAGAATGAAGGGCAAGTCTAAGATAATCAAGAAATAATTACGAATTTACGACACAGTGCTGATGTTTTGAATCCCCATTGCTTGCGTAATGGCCATACATTTTTTCTCATAGAGTCATGTAATGCAGATAAGCTCTAGTTTCTGTTGGTTTCTTATAAATTCGTTACACTGAATAAAAATACGACAAATTTCTAGAAATGGAAAATTGTATAAGTTTAATTGCTGTGGTGATTCACACGCACAGACAACAACCTTTCTTGATTGAAAAATGAGATGCACATGGC
>Pita_unigene6529
ACAGCAATTCTGTTGATAAAACTTTATTGAGATAGAATATAGCTCATAACAGCCTTTACGGAAAATATTCATCTATACAAACTCTATACAGAAGTGTTAGTAGAAATAGACTGATGATCACATGACATCATAATAGCACCTATTCTGTCTTAAGGTTTTGTGAGGCCCTCAGCTGTAGTGACTGTTCTCACATAAAACTTTGGGGCATGCTATTACAAGCAGATCACACGTGAAACTTCAAACAACCTTATCAAACAATAGCAATACAATCATAAAATCAAAGTGAATAAAAACAGTTATCAACATCAGCTAATAAATTCTTGATTCTTGATAAAAGCATTCACTTTTATCAAGCTAAACTGATCCAGCCTATAAATAGCAACTTGCAGAATCACGAGTGATTTTAGTTAAACATGCCATCCACTTCTCTGACACTCTAAGAACACTGGATATCTCAGCAGCAGTCGATCTTTACAAAGGCCATCAAACCTCAACTTTAGGGCCCATATATTGTCCACCTCTAACAAAAAAGTCACTAGGATAATCTACCTCCAGCCATGCATAACCTTGATCTTCATCAGTCTTCTTGATAAAATTTCCAGGAAAAGCTGCATATGGGTAATCACGATAGTATGTGCAAACCCTGCCAGCTTTGTCCGAGTAAGGTGGTGCAAGGACATCAAGTATTGCACAAGATGTCACTGCTGTGAAAGAATGTAAATTGCCTCCAGTTGTCGGATATAACACAGATGTCTCACAGGGAGCTGAGATAACAGTGTCTGCCTTCAGTTTGGCTAATCTTAGCTGTGATTTATCAGTGGCTTTTGGTATGTTAAATGGGTCAACCCAATCATAGGACTTAACATGCAATGAGCCATAAAGGAGCTTGCTCAAGACAGTCATTCCAGGGTGATCGTGGAGTGGGATAACAGCCGATGTTGGCAAGCAAAATATACCAATAGTAAAGCTATCACATTCATAAATGTGCAAGTATGTAACAGGTTGTGACCAACGAGCCACCATAGCTGAGTGTCGAATTCTTTGCATATTTTGTCCAAAAAAACCATACCCACGATCTTGTTCCAATGTATCCTCATTAAGCCCCACATCAGTAGGCCTAAAAGTATCTAGAAGAGAGCGCAGTTTTTGTATGGCCTGCGGTGAAGGAGAAGGTCCAGCAGGCGAGAAGGTCTTCCTGCAAAGCTCGAAGAGCGTCTGCACTGTGTTTGTTGTCATCCCCTCTGCACTTCGCGTTCCTTCTATATTTTCACTACAAATATTTGAAAAATCAAAAAACGAACTCAGCTGCCTGGAAGAAAAGCAGGACACTTGGAAGCCCATTCGAGAGAGTACAGGCTTCCCTCATTTAGAAATTGATTGCTCTACGCTCTCCACATGCCGGCATCACAAATATATTACGGCAAATAAATTTTCTTTAATTTCCAACATTTTAATGGAAACCGCCCAGTTTCGTGAGTTCCTACGTAAGTCGCTCTCGAGCATTTCAATGGCAGTGACGTAGAACTGTGCTAGATCGAGTTTTAGTTAACTGTGGTAAGCTCCAATCCATAGCGTTTTAATCGG
>Pita_unigene28968
CCTGAAGTAATGTAGTGTATCTTCAATTTTAAACCTGCAAGCATACTAGACCTTTTTTTACAAGGAATAATATAAATTATTAGACCTACAGAATATCAACTATCTAACCTGCATTTAGAGGTGGAAAGAGAGAAGCTGCACCAGAAGCTACTGCAGCGTGTTGACCAACTTGAGGTTGAAATAGCCGCGGATCAAATTAAAATTTTATTCAAACAGGGCTAGATACAGATTTAAATCAATAATTCACTAATGCACATTCAAAAGAGGGGGAAACATGAAAAGAATATGATATGATTATTTATTGGAGATGGAGTTAGAGCTCCATT
>Pita_unigene5320
CCATGATTAAGGATTCATTTTCTGTACCTTGCTCAATACCTTTATTGTTTAAATTGACTTCAGCTTTATAATGCAACGCTTATGACACTGCTTATCCTGCTTAATGCAAAGCATTGTAATACAATAGGATCTAGATGATGGAAGCAGAAATTGAAATTGAAGTTCAGTTTTTATCCAAGTCCAAGAATGACCAAAATAGGTCAAAGTGACTTGAGAGTACAACATGCAATACATCTTTGAGGAAAGTGCAGAAATATGAAAAATGAACAGATGACATGTTTTATCCAACCTTAAAAACTCAAGATGCAAACTCACATCTCACTAAGGCTTTCGACTGCTGTGCGAGTTTCAGCAATCATATGAAGTTGAGTTGGAGCTCTCTCTCTCTCCATTTGTGTCCTTGTAGATGACATGGATCTGATATTATCAATGTGTTATGCCTAATTTATAATATATTGATCCAGCATGATCCTTGCCAGATATAACGTTCTTGCAGGCTGTTAGATCAAGTAGTTTGTTGAGTTGTTCCATCAGATATTAGACTAACTTCATACAGATTATCTCCACCCTTTACAACTTCAGCAGTAACACCAGGTCCAAAGAAGGAAGCAAATTTAGCCTGTCTCTGCTCAAAATCAGTCAATTGCAATGCTTTTGCTTCAAAAACCAGCACCAAAGAGTACTTTCCTT
>Pita_unigene6089
CAAAACTCGATCGCAGGTACTGATGAAAAGTAAAAATAATATTTGTCTCCATAGCAAAATTGTTGGAACAACATTCTCAACGGTATTAACACAATTCTGAATAAACAATAAATATCCCATCTCGGAGTTCTGTAGTCCATTTTGTTCTGTGATGGATACCTAGTAAGGTTGCAAGGATTGAGAGAATTCAATGGTATATACGGAACGCTGTGTTACCGACCCATTTGGGAAAACATGATCTCCCTTCAGCAATGGCATGCGTTACCACCTCAGGGATCCAGGCTGAACAAGACATTCCGAAGCTCCTTCGTTGGCCCTTCTACTTTGTATTTGCAACGCTTCACATCGACTAATGGTCGAATCAAGGATTGGCCCAAGATCAAAACTGTGCAATGCCGATCAGAACTGTCACATGATGCCCCATTGGCCATAGCGATTGGAACTTGTGTTCTGAACTCTATTGTCTTCCCTGTTCGGGATAAGAGTAACGATGAAGATGGGGAAAGCATGGAAGATGTGAGATATGCAGCCATGGGCATTATAAGCTTTATTCCCCTTTTCAATTGGCTGAGTTGGGTGTTCGCCTGGCTCGATACGGGCAGACAACGGTATCTGGTCTATGCTATTGTCTATTTATCTCCTTACATAAGGACAGATTTATCATTATCACCAGAAGATACCTGGCTGCCTATTGCAAGTATACTAATCTGCATTCTACATATTCAGTTAGAAATAAGTCTGAAGAGTGGGGGCCTTCAAGATTTTCAGTTGTTTGGAGACCCTTCTAGGCTTCTATCAGACAATATTAAAGGGAAAAGACTACAGGAGGAGCTTGGTAGTCTGCTTGAGAAGTTCCAAACATCAAAATTAGGAAAAGAAGAGCTAGAAGAGGAATCCGTGGAGCTGCCTTCAGAAGAAGAAGAAACCAAAATGGAGTTTGAAGAGTGGGATGATAAGATGAAATCTATTTTAAAAGATAAACTCGCTAGAGAGGAAGGTGGAATTGGTGACGTGAAAGATATCAGTAAGGCAACTGATGGGCTAGGCAAGGATGACTCTAATGCCTTGTGATTCACAACCACTTCCAACTCCCTTACATACAAACTATATTCGTTGCTGACTGAGTATCATAGAGTACATCATTACTACATGCCAGTAGGACAAGTTCTAAAAAATGTTCATAAAGTATGCAGCAATGTTGAATAAGATCATCTTTTTTCAACATTTCCTTTGAGGGGAAAACTGGGGTATGGCGTACAATTATGTTTTGTAACAGTAAGTGAGATTCAACATAAAAAAGCCCGGGCGAGGCAATAGCAAAGTAGTGATTACATCAACGTCATGTAAAAATTTTGGGCCATTTTGATCATCTCCATGGTGGGGAGATAATTTGGTGAATGGGCATACCACTTCATATTATTTATCTTCAACATATTGGAGCAGGTTGTAAAATACAAATAAAAGTTGAAGGTTAGAATACTCAGATGTTAATGTATACATCTATAATCTTCACATTAATCTGGAACAAAATCCTCAACAAGGGATATGTCACTGTGGTTTAATAAATTTGCATTTAATATGCTATCTCAAT
>Pita_unigene46041
CTTGGCAATCGGTGGTCACTGATAGCAGGACGACTGCCTGGTCGAACGGACAACGAAATCAAGAACTACTGGAACACTCATCTGAGCAAGAAGCTGTCGAGCCAGGAATCTCAAGACAAGACTTCGAAAAATCTCAGTACAAGTTCAAAATCTCCTGTTCCTGTCCAAAATCGTGTGTTCAAGGCCACCGCAGTGAAAATAACAACGGCGGTGAGACACACTGAAATAATAAGACCAAACGCCTGTAACGGTGATGGCTGCAGTAATTTTATACCAGGTGAAGCCTTGAAATTGTGTAATGTTAAAAACACGACAAAATCCTCATCCTGTGGCCTACTTGTGAACGATTCCACTACAAGCAAAGAACCAGAGCGCAATGGTTTTGCGACGACCGATAACCTCGTGCAGACAGAAGCTACAAACTGTACCTCCTCTATGTTAAATTTTGGGGACAAGCAATCTCCTTATTCTGATTATTTTGAAGGAGATGCAGCTAATTTAGCCGAGAGTTTATTGTATTTGAACGACCTATCTTCTCCAGACTGCAATCTGCTCGCTTTCCCGTCTGACTGTTCAACAGACTTTGCATCGGAAGATCTCTACAGGGGACCGGTTGCATTGCCTGAAGAGACAAATGGGTTTGAAGATATGTGTTCTGATCGAAACAATATGCAGCGCGTTAATAGTTTTAGTGTGCATCAAGAAATGGAAGACTTTTACAATAACGCACAGGATGAAGACTGGATCCATGAGCTTGACTGCTTAGAGAACTCAGGCGCACAGCCACTGAGCTCTCTACTGTTGGAATCCGAAGATGAATGGGAGGAAAGGTCTATAGGCAAACTTGCCCTGGAAGACCATGTACAAATATAATTGGTCCTTCTTCATTAGGAAGGTAATAAAAGAATGTTCAAATAACTTAGCTGTAATTTGCAGAAATTGCATTAATGGCTTTGTGGGTTTCCATCAAAAGCTTTATGGTACACCAAAGTTCGAATGAAGGGCTGTCACAGCGTTTAAGGTCCGGTTAATTGTTCGTTTTAGCCTCATAATTG
>Pita_unigene2293
TAGAGTGCTGATCGCATACCATTTACTAGAATACTCTCAACACAGGGTGGATCTGGTTTTCTTATCTTCCACTCAACACATGGTGAATCTGTTTCATATGATGCATACTAGCATATTCTTAGTACAGCGTGGATCTGTCTGTAATACCGTGTGTGGAGAGTATGTGTTTTTTTAAGTGAAGAAATTGGATCGGGAACATACATAGTTTACCCAAGATTGAATCACAAAACTTCTAATGGAGAGTATGTAGTTATTATTTCGCTGTGTTGAGAGCATGTCGGTTAATGTTATGCTATCAATCTGAGAAAGGGAAAGGGAAAAGGAAAAAGGAAATAATGGAATGGATCTGTTGTGGTAAAGGGTGGAAGTATAACTATCCTACATAGAGCTGCCATATGAAAAAATGGAATGGATCTGTTGCTGTGACAGGTGGCAATATAACTTTCTTACACAGAGTTGTCATATGTTTTATTAT
>Pita_unigene37549
TTTAAAGTACCTCCACCTCATATTTAATTTCCCAGAAGGAGGAGATAAAGTACCTTCTTTTGTCAAGGCTATTTCCTAGAAGAAAGCCACTGGTGTTATGGCTGTTTCCTAGCAGGAGGGGAAGAAGCGAGAGGATTCCTCGGCTATTTCCTCCTTTAAGCGGGAGTATTCTGATCTTTGTGGCTGTTCTTAGCAGTTGTGAGAGTTGGTAGCAGATTCTTAGGTTGGCTATTCTGATCTTTGTGCTCATGGTTTTCCTGTCAATTGATCAAGATGAACGTTTGCAGGTAAGGCTTGTGGAGGCGTAGGAGTTAGGGTTTGATGGCATGTTGGCCATTTTGGTAATCTACTATCTGTTATTGGGTTTCCAATCTCCCCGATTATTGGATTCATCGGCTATTTGTATAGTGACGAGTTGGTGCTCCAAGAGGCGAAGTGTTTTCGCCGGTTATTTTGGTGTTGGAGGTCGTTTCCCTGTATGTGATTCTCTTTCGTCTGACTTATTACTATCTCAGATATTGTAAATTATTTCCTGTAATGGGTTTCAACTCAGGTCCGTGTAGTCTTTAGTTTTTGTGGTGAGCCCCGTTTTGTCATTTATTGTGATTGGGTTGTGAAAACGGATCTTCTCCACCCTCCTATATTTTGTTATTGCTCTGACCATCTGCTCATTTCTGGTTCAGGGTTCCCAAGATTACATTCGGCTCATTTTCTTGTTCGGGGTTCCCAAAGTTACTGGGGAAGCCCCTAGCGAGTTTTCTAAGATGTGGGGTTTCAAGTACTTGCCGTTTCCTTAGCTTTCTTGAAGGCCCCTTTTACTCAGGCATCGGCTATGCTCTTGAAGGCCCCTTTTACTCAGGCATCGGCTATGCTCTTGAAGGCCCCTTTTACTCAG
>Pita_unigene37324
CATCTTCAAAACGCATATTCAAAATTCAGAAATACAGCCTCCGCACAGCAACACAAAAAAAATATATATATATATATATATATATATAACTTGACATCAGTATTCTCTTGACAAGCACCAAACAACACGTCTTTTGGTAAATTAAGGACTCCAAATCACTATTACCTTCAAGTAGAGACGGCAGCACCGAAAACGTCGTTCAAAGCTGTGGTGGAAACCAGCGAAGCCCATAGCAGCTCCAGTGCCTTATCGGGACCCACACTCGCGTTTCGCTCCACCAAATCCGATAAATCTTTGACATTGAGCTTCTTGAGCAAGTTAAGGCTCGTGATGGTTGATGAGGGAGATATCTGTAAGTCATCGGTGACTATGAAGGTAACCGTCTCCTTAACATAACCTCTCCCGCCGCTTCCACTAACACTGAATCCTGACGCATCAGTTCTATCTCCCATGGAAGGGTTCTGCAATTGCACCTCATATTTCGTAGTGTTGCCGCAGGAACACCTGCCGTCTCTCTGACTGGTCATATGGTGGGTACCACCATTGTACTTGCCAACGTAATAGACTGTGCCATAGACTGTGGGTGTGAGTGCGGAGTCTGCCGACTGTATTCGAAGGATGTTGTTGGAAAGGTTAGGTATAACCTTAGGATCCAGTAAGTCGGATTTCTCGGAAATCATAAACATAGTCTGCAGTTTGTCTACACTATCGTAAAGATTAGTGAGACTGCCGATTGTCTTTGCTTGTTTCAACGCTGAAAGCAATTTGATAACAGAACCCGTTGGCAACGTGAGAAAGCTGAAGAGAAGATCAACAAAATCCTTTCCTGCCTCCGCATACAATATCTTCCGACTTTGCTTGTTCACCAGAAGCCTTAAGCTCATGCAACTAGCAGTTCCGCTTGCCATCTTGATCACTTCACAACTGCAGAGGATAAGCTGATAACAGAGTCG
>Pita_unigene30908
AGCAAATTTGAACTCCTCAGACGTCTCACTGCATCGGTATCCGGTATCCAAGGTATGTAGTTTTTGCCTTTTAATTTCTAGCTTCCTAATCTCTGAATCTGAAATAGGTTTTTACCGGTTTTATTTGGGGGTTCTTCTTTGTTTGATTTACTGGTATGTCCAAAACTTGACGCTATAAAACAGAGGCCAGTATGGCGCCTTCTGCGAGGTTGAACATGCCACATCGCCCAGCATTTTTGTTCATGAAAATTTGAGCTGCTGCGTGCATTGGCTTCACAGTGAGGGATATCCTTCTTTCTGGTAGCTCGATTTTAGTTAAATGTTGTTATACGG
>Pita_unigene25115
CTAGGGAGTCTATTCCACTAACTCAAACAAACATCTACTTTGTTGTCCACCATAACTGCTGTCACTGCTGGTTTGGCTCATCTGTTCATGTTCACATCTTGGGCATTCTTGTCAAATAACTTCTTGGAACTCCATCCTTAACCTCAATCACTGAATTCACCATCTGCTGTAGACTACCCGGCTGAAGCCCCTTATCAAAATAAACTGATTTGACATAATATGGCACTCCATAGTCCTTAATAACTTTGCCGAATTGATAAGGATGAGCCTTTTGCAGCGAGTAGAGGGGTTCTGAATAAGGCAAATAAGTAACCAAAAAACAGAATCAAGATGGGTAAAATCTGCAAGAAAGTGACCAATTTGAAGCCGCCTACGGCCTCGTGAGTGCGGCCACCGCTGTTCGCCCCAGCCGCCGCCGCCGCCCTGGTTCTCATGACATGGGCCCTGGTGAAAAAATCAGACTGTTGAGATCCAAAGAAAAAAGACCTAAAAATCTCATCCGGATCGAATCCTTCGTCATAGAAACCCTGATGCGCCCTGCGTCTCCTCACATGTTGTTGTTGGGCTAACTCGAAATCCTCATCGGGGCCTGGAACGTCGTATTTGCGCCTCATATCATCGTTGCTCAGGCACTGGAAGGCCTT
>Pita_unigene33451
CTCTAGGAAAGCAAACCTGTCATGAAGGACCATGGACCGAGGGGATTGAAAACGTCTGGGAAAGAGTTCCTGACATAGAAATGGTTTTTTTGTGATCAATTATCTGATCAAACAATCTATTTGATTAATTGAAACGGCCTAAATTGCGCAAGCATGCAATTGTTGATAAATTATCCATGCCAAGAGAATAGTAAACCCCTCGCAGACTTCTGATATTTTGGGTGTTTCTAATTTCTTTGGCAATTTCCTTGGAAAGCAGCTTTCAACCTCAGGCTCCTTGGAAAGCAGCTTTCAACCTCAGGCTCCTTGGAAAGCAGCTTTCAACC
>Pita_unigene34267
GCCAATTCCAACACAGAACACAGTAAAAACAACTCCCAATAATACTATCAAAATAACAAATATACAACAATACTTTACTATCAAAATATCAACCTACAGGCTACAACCGTCATTGAACTCAAAGCGTTTCAGAATAGTATTTGCACAGATTAAACCCTAACTTACCAGAAACGAGTCACCAGCCCAATGCGTTTCAGAATAGTATTTTCCTCAAATCAAACCCTAAACGAGTCACCAGCCCAGCCTCTACTCCATTCAAAGCGTTTCAGAATAGTGTTTTCCTCACATAAAACCTTAAACGAGCCACCAATCCGGCCTCTACTCCATTCAAAGCGTTTTAGAAAATCATTTACACAAGCCAAACACTTACCAAAGACGAGTCACCAACCCAGCCTCTACTGCATTCAAAGTGTTTAAGAATCATATTTACTCAAACCAAACCCTAACTTGCCAAAAACAAGTCACCAAAACAGCCTCTGCCCCATTTAGTGTTTTGCTCAAATCAAACCCTAACTCACCAAGGACGAGTCAGCAACGTATTCTGCTCCATTTGAGAGCCAGATGATGATTCTGGAAAGAAAACATCATTTAAAGCGGTCTTCGAAGTCAGAGACGCACCCAGTAGCTCCAAAACCTTGTCAGGACCGACTTTTACACTCATTTCCTTCACATCGCTGAGCTCTTTCACATCCAGTCGATTCAAGAGAGTCATGCTTGTAATGGTGGAAACTGGAAGGATATTCAAATCATCGGTGATTATATATGTAACAGTCTCTTTCACAAACCCTGCAGCGCTCCCCGAATTGGGGGAAGCAGAAGGTTTCGAGAGATTTTTATCTAGCACCACTTGAGTCTTTATTTCTAGGCTACAGGTGCATATCTGGCCGGTCTGGGTACTAATTTGGTGCTTTCCGCAACCGTTGCTAGCGATGGGGCATACATAGAAGTCGCGAGGAGTCGTAAGATGTTCAAGTAGTGGGAAGCCGTCGAAGAGGGCACTGGATTCTAGGGGCGGTTTCAGCAAAATGGATTTATCAGTAGTCATATAGGCCTCATTCAGCTTATGGACGCTGTCGTAAACGTTACTGATGCCTCCCACATTCTTGGAAGACGCCGTGCCCTGTTCCCGCATAAGTCGGACGATGGCACCAGTCGGCAGCAAAAGAAAAGCCAACAGGAGATCCACAAAATCCTTACCCGCCTCCGCATAGAGGACCCGTCCAGTTTTCTTGTTTATGAGAAGACTCAAATCCGTGCTGCAATTAGCACTAATGCCGCCTTCTACCCCGAGTTCTTTTTTCTCAGTCATTTGATTTGAAAGGCAAAATAATGTTCAATGAGCG
>Pita_unigene214
GTCCAGTAGATTTTCACCCTCTTTTTATTTTTACCTCTGCAGCAAAAGGCCGAGTCATGTCTCACGTCCAGTAGATTTTCACCCTCTTTTTATTTTTACCTCTGCAGCAAAAGGCCGAGTCATGTCTCACATTGAATTGCATTAACGGAGGAATGTGGGTCATTCCAGCGGAGCAAAACTTGCCCTCGGGAATCTTATATCTGGTTAACTATATTGAAATGCAGTAGATGTGAGATGGTGGCTATTTTTTACTGAAGGAAAGAGGGTCTTAGGTATACAAGAAGCTGGAGGGAGGAGAAGCCAAGGTGCCAGCTAGTCCTTCAGCTTTTGGTCCTCTGCCTGCCCATCGCCGGAGGCCGACTCTGGCCTGAACATATGATCCTAGGTTCATTTTTGGCGTCTGCCCACAAGTTTCCTCGTGGAGAAAACACCAGGGAACTTGATAAAATTCATGTTTTTTCTATTGCAGAAGTACCCCAAAATGGATTTTGAGCTGATAATGGTATGAGGATTCGACAAGGACGAGTTTGTTGGGTTGTGCTGAAAAGCAAAGCAGATCTGCTGCGCAATCTGGAATTCAGCTTATATCCACTCTGCGATCAGGAATCCACTTTTCTCTAAAGACTGCTAGCAATGGAGGCCAATGCTGGACTGGTTGCTGGTTCTCACAACAGGAATGAATTTGTAGTCATCAGGCCTGAAGGTGAAGTGGGTCCTAAGCCTCTACATCATTTAAGTGTACAAATTTGCCATATCTGTAGTGAAGACGTTGGTCTCACAGTGGATGGGGAACTGTTTGTTGCCTGCAACGAATGTGCATTCCCAATCTGCAGGACTTGCTACGAGTACGAGCGGAGTGAGGGTAACCAGGTCTGCCCTCAATGCAAAACGAGATTCAAACGACATAAGGGAAGTGCCAGAGTTGAAGGAGATGAAGATGAAGATGATGTTGATGACCTTGAAAATGAGTTCAATTTTGGGGACCGAGACAAACAAGATATGCAGTACATTGCAGAAGCGATGCTTCATGGGCATATGAGCTATGGCCGAGGTGGTGATACAGATATGCCTCATGTAGTTCAGACAACTCTTCCACAAGTGCCACTACTTACCAATGGCCACATGGATCCCGGGATCCCTCCAGAACACCATGCTCTAGTCCCTTCATATATGGGTGGGGGAAAAAGAATTCATCCATTCCCTTATGCCGATTCTAATCTTCCAGTCCAAGCCAGGTCAATGGATCCAACCAAGGACTTGGCAGCTTATGGATATGGAAGTATAGCATGGAAGGAGAGAGTAGAAAACTGGAAAATGAGGCAGGAAAAAATGCAGGTCATGAGAAACGAAGGAGGACCATTAGGAGGGGGGAAAGATTGGGACCCTGATGGAAATGGACCAGATGGCCCAGATCTGCCGCTAATGGATGAAGCAAGGCAGCCTCTGTCAAGAAAGTTGCCTATTCCCTCCAGCAGGATAAATCCATACCGGATGGTGATCATACTCCGGCTTGTAGTTATTGGCTTTTTCTTTCATTATCGTGTAATGCATCCTGTGAATGATGCATATGGCATATGGCTCACTTCAGTCATCTGTGAAATATGGTTTGCATTTTCTTGGATCCTTGATCAATTTCCAAAGTGGCTTCCGATTGACAGGGAAACTTATCTAGATAGATTGTCATTGAGGTATGAGAAAGAGGGACAACCATCTGGACTTGCTCCGATTGATATTTTTGTCAGTACTGTGGATCCTCTCAAGGAGCCTCCACTTGTTACTGCAAATACAGTTTTGTCTATCCTCGCAGTGGACTATCCTGTTGACAAAGTTTCTTGTTACGTATCTGATGATGGTGCTGCCATGTTGACATTTGAGGCACTCTCTGAAACATCAGAGTTTGCGAGAAAGTGGGTCCCTTTCTGTAAAAAGTTTAACATTGAACCTCGTGCCCCTGAGTGGTACTTTCAACAGAAAATAGATTATCTAAAAGACAAAGTACAACCATCTTTTGTGAAAGATCGCAGGGCTATGAAGAGGGAGTATGAAGAATTTAAGGTACGAATCAATGCTTTAGTTGCTAAAGCACAAAAGGTGCCCGAAGAAGGTTGGACAATGCAGGATGGAACACCATGGCCTGGGAACAATGTGCGAGACCATCCGGGAATGATACAGGTATTTTTGGGTCATACTGGAGGACATGATACTGATGGAAATGAACTACCTCGCTTGGTCTATGTTTCTAGAGAAAAGAGACCTGGATTCAATCATCATAAGAAAGCAGGCGCAATGAATTCTTTGGTTCGAGTCTCGGCTGTTCTTACAAATGCTCCTTATATGCTGAACTTGGATTGTGATCATTATATAAACAATAGCAAGGCAATACGTGAATCCATGTGTTTCATGATGGATCCTACTGTTGGAAAGAAAGTCTGTTATGTGCAGTTTCCCCAGAGATTTGATGGTATTGATAGGCACGATCGTTATGCCAATCGCAACGTGGTTTTCTTCGATATCAATATGAAAGGTTTGGATGGCATTCAGGGACCCATATATGTTGGTACTGGATGTGTTTTCAGAAGGCAAGCACTTTATGGATTTGATGCTCCTAAAGCTGAGAAGGAACCAACAAGGACTTGTAATTGCTGGCCAAAATGGTGTTGTTGCAAATCCCGAAAAAAGAACAAGAAAGTGAAAGCCAAGCAAGAAAAGAAGAAGAAGAAATCCAAGCGCAGTGACGCCAGTCTTCCTATATTCAATTCAGAGGACATAGAAGTAGTAGAAAGAGTTGACAGTGAAAAGTTAGCATTCATATCTCAGATTAAATTGGAAAAGAAATTTGGACAGTCCCCTGTCTTTGTTGCCTCTACTCTTCTTGAGAATGGTGGCGTACCACAAAATGCTAGTCCTGCTTCACTTCTAAAAGAAGCCATTCATGTTATTAGCTGTGGCTATGAAGATAAAACAGACTGGGGAAAGGAGGTTGGATGGATTTATGGTTCGGTTACAGAGGATATATTGACAGGCTTCAAAATGCATTGCCATGGATGGCGGTCTATTTATTGTATTCCTCCAAGGCCAGCATTCAAAGGGTCTGCTCCAATTAATCTCTCAGATCGTCTACACCAAGTTTTGCGTTGGGCTCTTGGATCAGTTGAAATTTTCCTGAGCAGACACTGTCCTGTTTGGTATGGATATGGAGGGGGTCTGAAATGGTTGGAGAGGCTGTCTTATATAAATGCAACCGTATACCCATGGACATCCATACCTCTGGTGGCATACTGTACCTTGCCAGCTATATGTTTGCTTACAGGAAAATTCATTATTCCAGAGCTCAGTAATATAGCGAGTCTTTGGTTTCTTGCCCTCTTTATCTGTATCTTCACAACTGGCATCCTAGAGATGCGGTGGAGTGGTGTTCCAATTGATGACTGGTGGAGAAACGAACAATTTTGGGTGATTGGAGGTGTGTCTGCTCATTTGTTTGCTGTTTTCCAAGGGTTGTTGAAAGTTCTTGCTGGTGTTGATACAAATTTTACTGTGACATCAAAAGCTGGGGATGATGATGATTTTTCAGAGCTATATGCATTTAAGTGGACAACCCTATTGATTCCCCCCACAACACTACTTATAGTGAACCTAATTGGAGTTGTTGCCGGGGTATCTAATGCCATTAATAATGGATATGAGTCATGGGGCCCTCTGTTCGGAAAACTTTTTTTTGCCTTCTGGGTGATTGTGCATTTGTATCCTTTCCTAAAAGGTTTGATGGGGAGGCAGAACCGGACACCCACAATTGTTATTGTGTGGTCTATTCTACTCGCATCCATCTTTTCTCTCCTATGGGTTCGGATTAATCCATTCATAGCCAGGTCAGATGGACCCACATTAGAAGAATGTGGCTTAGATTGTGATACTAATTAAGCTTTCAAATGACGTTATCTTACCAGATCTGGGAGAGTTTTGTAGTATATTTATGTCATCAAATTTGCAGTATTCTACTGTGGACTATGCAAGGGTGTTGATATGATAATCTTGATGGTATGTGACATTTTGAAAGCGTACTCTACTAGCCAGTGAGCATCAGTAGATAATGTTAAAGAGACAGCTGTGTCATGTGACACTGGACTACTGGCATTTAAGATGGGTGATGGCACTTAGGAGGAAAAGACCAAGGCTTCCTCCGTGTAGTTTATAATTATCTAGTTAGTGCTGCCGATTCCTTAATGAAGTTAAAACTTCTATCTACTTGGTTAAGACTGCCACTGACAGGGGTACTCAATGGTTGAATTGCTCGAGCAATCGTGGTAGAGCTCATTATTCTTTATTACTTGGTACCAAGGGTCAACAATGTGCATGTGTATTTCATGTTGATCTTGCATTGATTTCTTTCCAATAAGGGCATATTTATGCTTGCCATCGAGGTCCATATGCAAGGGAGGGCGTGGGAGATGCAGATTTTTTGGTATTTATTGATTAGTTCTTTTTTATTAGTGGTTCTTTTCTCATCTCTGTATCTCAGATGTTGTCTAGCTTTAATGTATTCAGCAAGCGGTGTGAGATAAAGTTTCACTTCAGATAATTATTTTGGATTGTGCTAATTTATTTAGCAAGGGACTACCAGTCTCTGTTGCCAACAGACATGGTTGGTACTGGATTTGGAAACTGTTGTGATAAGCTTGACAACATCTTGCCTTAAATTTGTCTAGATGTGTCATCTTATTTGTAATAACAAGTTATTAAGAAATTATCTGGGCTTTCTATTATCTGCCCTCGAATATATATCTCTCACCGCTTGCAATTATCATGTAAAATTAGTTTGCAGGTTTGTGGATGTATGTACACAAATAATTATTGAATTCTGTCCTTGACTTTCTTTACAAAATTGCTCAAAATGTGCAAACACATTTCATTACTGGGATGTGCACTGAGAAGTTTGTATGTGTTTTCCCAAGTATAGCCATCTGTTTATCGATTTTCTTGCTTCTCCACCCATAATATAATGTGAGAGAGATGGAAATTGTCTTTCTTGAGCGAGACATGTATTCAGTCTTTGTACGGTGGTTCTGGAAAAGCTTGATAAATGTTGGACATTCAAGTTGCTTTTATTTGGTTGGTCATTCATGC
>Pita_unigene17595
GCCGCTTGTAACTCTTCATAACATGGTTCAGTACAAAACAGTGGTGTCCATGTTTTTATGATGCAGCTACAATTTAAGAAAATGGTATCCTAGTTACTAGTAAAGTTAGGAGAGATATGTGCTGCATGTGCCAAGAACTGCACGTCTTTCACTTTGATGTGTTGATCAATCTCCAAAGCACTTAAGCATATAGAAGGAACTGAGCAATGATTTGAACATGTTGACATAGAAGACTATCCTGTCTGAATCAAGCGTAGGTATTTAATGGAATTCTTATCCTGACCAGAACATGATTAAGTTCCTAGCTGCTATGTGAAAAAAGATAAATTCAAAGCTACGTACTTGTGATCTCCTCATCTTTTGGTAAGAGGCACAAGAAGAAGAGCCAAAGACATAAATAGGCATGGAGTTTCTGACAATTTGGACCTTTCTGGTTTTACAAAAGCATTTCTGAATGAGGATATTATCTGGGAAAGTATTCCATTGGGAAATCTCAGTTTACATAAGGTTTACACCT
>Pita_unigene9690
TCACGACTTCTTGCCCATCCTCAGGCCGCTGTTTGCCAAGCAATGGAAGCGCATCAAGGAGCTGCGGCAGATTCAGATTCACGACTTCTTGCCCATCCTCAGGCCGCTGTTTGCCAAGCAATGGAAGCGCATCAAGGAGCTGCGGCAGATTCAGATGGACAGCATTCTCCCGCTCATCGAAGCGCGGCGCGCGGTACTGAAACAGCGAGCTACTGGTAATGGGGGCGCGAATGGCGGCGAAGATGGCGGCGGGCGTGACGGTGCCCATGCGTATATCGACTCGCTCATGAAGTTAGAGCTGCCGGAAGGGCGCGGGAAGCCCAGTGACGAAGAGTTAGTGACCCTGTGTTCGGAGCTGCTGTCTGCCGGCACCGACACCACGTCTACTGCGCTGGAATGGGCAATGCTTCGCATGGTGCTGCACCCCGATATTCAGGAGACTCTGTACCGCGAGATCGTTGCCGTCGTGGGTGACAGGAAAGTTGAGGAAAGTGACATCGAGAAGTTGCCGTACCTCAACGCCGTGGTGAAAGAAACCCTGCGCCGACACCCGCCGGGTCACTTCGTGCTGTCTCATGCCGTTACACAGGACTGCAAGCTCAGGGGTTATGACATTCCGTACGGTGCTAACGTGGAGTTCTACACGGCGTGGATGTCATTCGATCCTCGCATTTGGCCGGACCCCATGACTTTCAACCCCAACCGCTTCCTGGACCCGGAGAACGAGGTGGATATCACGGGGAACAAGCAAGTGAAGATGATGCCCTTTGGGGTGGGGCGGAGGATCTGCCCCGCCCTCGGCCTTGGGACGCTGCATATCAATCTTATTTTGGCCCGTATGGTGCAGGCCTTTCAGTGGTCGTGCCCACATGGTGACACCCCCGATATCTCTGAGAAGTTTGCGTTCACCGTCGTCATGAAGAATCCGCTGCAGGCATCCATTAGGAAAAGGGCTAATGCTCCCTTCTAGCTCCCACTATATTACTGTTACTACCCTCCATTGCATCACGTTGCTTACGGATTTGGTGGTCCTATGCCTAATTTCGTACCACTAAATTGCTATTAATCTCTATTTCTTATAATAATGAATGAAGAGGCCACTATATGTACGCCAATAGGAGTGGAGTAGTTTATTTAGTCTATTGAATTCTTAGTCTTTAAATAATAAAAATGTTTGTATGGATGATTCTTTAAATGCATGGATGATTTAGATTTATTAATTTGATAATATATATA
>Pita_unigene63215
CCTGCCTGGATTTTTGTGTGTTTTGGGGCAATGCTGGTTCACAAAATACAAGGGATTGAGATTGCGGGCTTCGGACCAAAGTGGCAATGGCACAGAGAATCAGCAAATAACTAGGCCCCTTGGTATTTTGATATAAGATGGTCTTCTTTGGTAAGTAACTGAGAAGTTTTCGAAGGAACTAACCATGGCAGCTCTGGGAGGCTTAGCCATAGGGTTGACTGTTGTGTTTGGGGTATTCCTGCTAGTGTTACTGGCTGAACTTTACTATTTATTTTACTGGAAATGCCGGAGTCCTTGGAACATGAGGAGAATCACTAGTGTGGCCACTGAATTCACAGAAGGGGCTTTCAACTTCTCTCGTGAAGATGGACTGGTGGGTTCTTTGGGTTCTCATTCCATACGAGAATCAGCAGATCCGGAATCTTTAGCAAAGCTTTTCCCTCTTAGTAACTCAGAACTTAGCAACAACAGCCTGTACATGCAAGAAGAGCTCGGAGGATCAAGGGTTCTGTTCACTATCATAGAAGAAACCAAAGAAGATATGGAGGGTGAAGAATCTGTGGGTGATCATAAGAGTACTTGCTCTGGATGCCCTTCGCGCTCTGGATCCCCTTCTCCAAATCACTTGGAACGCCGTTTTCAGCAGCAGCAGAAACAACTGCAAAGGGATGCATTCTCCATTGGATTAATCCCACGACAGCTCTGGCACGAGCAGCAACAGGACTGGCAAGAATCTCGTCACTGGATGGCCACTTCCCCATCTCTGGAGCCGATGAATTACTCAGAGTTACCAGCCCAATACAGCTGTTCCCCTTCTTCCTCGCCTTCTCGGCTCGCTTCTTTCAGGCCCCCTTCACCCTCGTCTCCCGTTTCTTCCCCATGGCGAACTAATTATGAATCGTCACTTCCCGCCTCTGCAAGAAAAGAATCTCAACACCAAAGTTTCTATGCTGTGATTTCAAATCCCATGTATGATAGCAGAAAAATCTGGTCACTCCCTACTGATTCCTTCGGCACCCATGTTTCATCCCCTTCTCTTCTCGACACTCCCCCCTTAACCCCAATGAGAGCACCTTTAGCTGCTTACTCAATGAGCGGCATTTCATTCTTAAGAAATCCCGCAGAGAGCAGCGATTCTTCCCCTTCTTCTAAATGCAGTTCTTCTTCCTTCTACTAATCTTTTTCTTTGGTCCCAAATGGGAAGGACAAGCAGCTCTGTGAATCTATGGGAAGGACAAGCAGCTCTGTGAATCTTCATTGATTGCAATAAATAGAGGGCTCTGTATCCCACGCATCGGCAGCTTCTTGTTGCGAGATGGACAAAAGTGGCGCTCAATAGCCATGGAATATTTAGTTTAAAATTCATGTACAGGAGATTCGTATGATGATTAAAAAGTAGATCTGTGAGGCTCGTCTTTGTCTGCAGAGCAAATGTTAAAAGTCCGGGTTTGTGTTATTCCATTTTAGCGTTTTTTTTTCATTCAATGATGGCTAGTTCTCCAGCAATTTCTGGTGGAGGCTTCTTTTCCGAAAAAATGTTCTCAAATTATTCAGACAATACGTCTTATTTCACAGACACAGGTGATTCTGTCACTCGTTATGATGGGATCGTTTGTCTCAAAATGCTTGTAACGATGAACGCTGCACTGTTTGCATTAATCATGAACTTTTG
>Pita_unigene31120
[truncated: 519,944 more chars]
