# Supplementary material for: Comparative transcriptome analyses reveal two distinct transcriptional modules associated with pollen shedding time in pine
Source: BMC Genomics. 2020 Jul 22;21:504. doi: 10.1186/s12864-020-06880-9 (PMC7374968; doi:10.1186/s12864-020-06880-9)
Supplement: Supplementary file 13 — Additional file 13: Data Set 6. The NCBI accession number and library IDs of the RNA-seq data. [file 12864_2020_6880_MOESM13_ESM.xls]

## Sheet: Supplemental Data Set 6
accession	study	bioproject_accession	biosample_accession	sample_name	library_ID	title	library_strategy	library_source	library_layout	platform	instrument_model	design_description	filetype	reads 1	reads 2
SRR8510552	SRP015011	PRJNA173457	SAMN10845670	Pinus tabuliformis	ENw-1	RNA-seq of Pinus tabuliformis: earlier pollen shedding trees	RNA-Seq	TRANSCRIPTOMIC	paired	ILLUMINA	HiSeq X Ten	needles	fastq	R70012-01_1.fq.gz	R70012-01_2.fq.gz
SRR8510553	SRP015011	PRJNA173457	SAMN10845670	Pinus tabuliformis	ENw-2	RNA-seq of Pinus tabuliformis: earlier pollen shedding trees	RNA-Seq	TRANSCRIPTOMIC	paired	ILLUMINA	HiSeq X Ten	needles	fastq	R70012-02_1.fq.gz	R70012-02_2.fq.gz
SRR8510554	SRP015011	PRJNA173457	SAMN10845670	Pinus tabuliformis	ENw-3	RNA-seq of Pinus tabuliformis: earlier pollen shedding trees	RNA-Seq	TRANSCRIPTOMIC	paired	ILLUMINA	HiSeq X Ten	needles	fastq	R70012-03_1.fq.gz	R70012-03_2.fq.gz
SRR8510555	SRP015011	PRJNA173457	SAMN10845670	Pinus tabuliformis	ENw-4	RNA-seq of Pinus tabuliformis: earlier pollen shedding trees	RNA-Seq	TRANSCRIPTOMIC	paired	ILLUMINA	HiSeq X Ten	needles	fastq	R70012-04_1.fq.gz	R70012-04_2.fq.gz
SRR8510556	SRP015011	PRJNA173457	SAMN10845670	Pinus tabuliformis	ENw-5	RNA-seq of Pinus tabuliformis: earlier pollen shedding trees	RNA-Seq	TRANSCRIPTOMIC	paired	ILLUMINA	HiSeq X Ten	needles	fastq	R70012-05_1.fq.gz	R70012-05_2.fq.gz
SRR8510557	SRP015011	PRJNA173457	SAMN10845670	Pinus tabuliformis	ENw-6	RNA-seq of Pinus tabuliformis: earlier pollen shedding trees	RNA-Seq	TRANSCRIPTOMIC	paired	ILLUMINA	HiSeq X Ten	needles	fastq	R70012-06_1.fq.gz	R70012-06_2.fq.gz
SRR8510558	SRP015011	PRJNA173457	SAMN10845670	Pinus tabuliformis	EN1-1	RNA-seq of Pinus tabuliformis: earlier pollen shedding trees	RNA-Seq	TRANSCRIPTOMIC	paired	ILLUMINA	HiSeq X Ten	needles	fastq	1-5-1-Z_HGV7YALXX_L4_1.clean.fq.gz	1-5-1-Z_HGV7YALXX_L4_2.clean.fq.gz
SRR8510559	SRP015011	PRJNA173457	SAMN10845670	Pinus tabuliformis	EN1-2	RNA-seq of Pinus tabuliformis: earlier pollen shedding trees	RNA-Seq	TRANSCRIPTOMIC	paired	ILLUMINA	HiSeq X Ten	needles	fastq	1-6-1-Z_HGV7YALXX_L4_1.clean.fq.gz	1-6-1-Z_HGV7YALXX_L4_2.clean.fq.gz
SRR8510560	SRP015011	PRJNA173457	SAMN10845670	Pinus tabuliformis	EN1-3	RNA-seq of Pinus tabuliformis: earlier pollen shedding trees	RNA-Seq	TRANSCRIPTOMIC	paired	ILLUMINA	HiSeq X Ten	needles	fastq	1-25-1-Z_HGV3NALXX_L3_1.clean.fq.gz	1-25-1-Z_HGV3NALXX_L3_2.clean.fq.gz
SRR8510561	SRP015011	PRJNA173457	SAMN10845670	Pinus tabuliformis	EN1-4	RNA-seq of Pinus tabuliformis: earlier pollen shedding trees	RNA-Seq	TRANSCRIPTOMIC	paired	ILLUMINA	HiSeq X Ten	needles	fastq	1-40-1-Z_HGV7YALXX_L5_1.clean.fq.gz	1-40-1-Z_HGV7YALXX_L5_2.clean.fq.gz
SRR8510606	SRP015011	PRJNA173457	SAMN10845670	Pinus tabuliformis	EN1-5	RNA-seq of Pinus tabuliformis: earlier pollen shedding trees	RNA-Seq	TRANSCRIPTOMIC	paired	ILLUMINA	HiSeq X Ten	needles	fastq	3-14-1-Z_HGV7YALXX_L5_1.clean.fq.gz	3-14-1-Z_HGV7YALXX_L5_2.clean.fq.gz
SRR8510607	SRP015011	PRJNA173457	SAMN10845670	Pinus tabuliformis	EN1-6	RNA-seq of Pinus tabuliformis: earlier pollen shedding trees	RNA-Seq	TRANSCRIPTOMIC	paired	ILLUMINA	HiSeq X Ten	needles	fastq	3-18-1-Z_HGV7YALXX_L5_1.clean.fq.gz	3-18-1-Z_HGV7YALXX_L5_2.clean.fq.gz
SRR8510608	SRP015011	PRJNA173457	SAMN10845670	Pinus tabuliformis	EN2-1	RNA-seq of Pinus tabuliformis: earlier pollen shedding trees	RNA-Seq	TRANSCRIPTOMIC	paired	ILLUMINA	HiSeq X Ten	needles	fastq	ME_1zhen_filter_R1.fastq.gz	ME_1zhen_filter_R2.fastq.gz
SRR8510609	SRP015011	PRJNA173457	SAMN10845670	Pinus tabuliformis	EN2-2	RNA-seq of Pinus tabuliformis: earlier pollen shedding trees	RNA-Seq	TRANSCRIPTOMIC	paired	ILLUMINA	HiSeq X Ten	needles	fastq	ME_2zhen_filter_R1.fastq.gz	ME_2zhen_filter_R2.fastq.gz
SRR8510602	SRP015011	PRJNA173457	SAMN10845670	Pinus tabuliformis	EN2-3	RNA-seq of Pinus tabuliformis: earlier pollen shedding trees	RNA-Seq	TRANSCRIPTOMIC	paired	ILLUMINA	HiSeq X Ten	needles	fastq	ME_3zhen_filter_R1.fastq.gz	ME_3zhen_filter_R2.fastq.gz
SRR8510603	SRP015011	PRJNA173457	SAMN10845670	Pinus tabuliformis	EN2-4	RNA-seq of Pinus tabuliformis: earlier pollen shedding trees	RNA-Seq	TRANSCRIPTOMIC	paired	ILLUMINA	HiSeq X Ten	needles	fastq	ME_4zhen_filter_R1.fastq.gz	ME_4zhen_filter_R2.fastq.gz
SRR8510604	SRP015011	PRJNA173457	SAMN10845670	Pinus tabuliformis	EN2-5	RNA-seq of Pinus tabuliformis: earlier pollen shedding trees	RNA-Seq	TRANSCRIPTOMIC	paired	ILLUMINA	HiSeq X Ten	needles	fastq	ME_5zhen_filter_R1.fastq.gz	ME_5zhen_filter_R2.fastq.gz
SRR8510605	SRP015011	PRJNA173457	SAMN10845670	Pinus tabuliformis	EN2-6	RNA-seq of Pinus tabuliformis: earlier pollen shedding trees	RNA-Seq	TRANSCRIPTOMIC	paired	ILLUMINA	HiSeq X Ten	needles	fastq	ME_6zhen_filter_R1.fastq.gz	ME_6zhen_filter_R2.fastq.gz
SRR8510610	SRP015011	PRJNA173457	SAMN10845670	Pinus tabuliformis	EN3-1	RNA-seq of Pinus tabuliformis: earlier pollen shedding trees	RNA-Seq	TRANSCRIPTOMIC	paired	ILLUMINA	HiSeq X Ten	needles	fastq	1-5-2-Z_HGV3FALXX_L5_1.clean.fq.gz	1-5-2-Z_HGV3FALXX_L5_2.clean.fq.gz
SRR8510611	SRP015011	PRJNA173457	SAMN10845670	Pinus tabuliformis	EN3-2	RNA-seq of Pinus tabuliformis: earlier pollen shedding trees	RNA-Seq	TRANSCRIPTOMIC	paired	ILLUMINA	HiSeq X Ten	needles	fastq	1-6-2-Z_HGV3FALXX_L5_1.clean.fq.gz	1-6-2-Z_HGV3FALXX_L5_2.clean.fq.gz
SRR8510521	SRP015011	PRJNA173457	SAMN10845670	Pinus tabuliformis	EN3-3	RNA-seq of Pinus tabuliformis: earlier pollen shedding trees	RNA-Seq	TRANSCRIPTOMIC	paired	ILLUMINA	HiSeq X Ten	needles	fastq	1-25-2-Z_HGV3FALXX_L5_1.clean.fq.gz	1-25-2-Z_HGV3FALXX_L5_2.clean.fq.gz
SRR8510520	SRP015011	PRJNA173457	SAMN10845670	Pinus tabuliformis	EN3-4	RNA-seq of Pinus tabuliformis: earlier pollen shedding trees	RNA-Seq	TRANSCRIPTOMIC	paired	ILLUMINA	HiSeq X Ten	needles	fastq	1-40-2-Z_HGV3FALXX_L5_1.clean.fq.gz	1-40-2-Z_HGV3FALXX_L5_2.clean.fq.gz
SRR8510523	SRP015011	PRJNA173457	SAMN10845670	Pinus tabuliformis	EN3-5	RNA-seq of Pinus tabuliformis: earlier pollen shedding trees	RNA-Seq	TRANSCRIPTOMIC	paired	ILLUMINA	HiSeq X Ten	needles	fastq	3-14-2-Z_HGV3FALXX_L5_1.clean.fq.gz	3-14-2-Z_HGV3FALXX_L5_2.clean.fq.gz
SRR8510522	SRP015011	PRJNA173457	SAMN10845670	Pinus tabuliformis	EN3-6	RNA-seq of Pinus tabuliformis: earlier pollen shedding trees	RNA-Seq	TRANSCRIPTOMIC	paired	ILLUMINA	HiSeq X Ten	needles	fastq	3-18-2-Z_HGV3FALXX_L5_1.clean.fq.gz	3-18-2-Z_HGV3FALXX_L5_2.clean.fq.gz
SRR8510525	SRP015011	PRJNA173457	SAMN10845670	Pinus tabuliformis	LNw-1	RNA-seq of Pinus tabuliformis: late pollen shedding trees	RNA-Seq	TRANSCRIPTOMIC	paired	ILLUMINA	HiSeq X Ten	needles	fastq	R70012-07_1.fq.gz	R70012-07_2.fq.gz
SRR8510524	SRP015011	PRJNA173457	SAMN10845670	Pinus tabuliformis	LNw-2	RNA-seq of Pinus tabuliformis: late pollen shedding trees	RNA-Seq	TRANSCRIPTOMIC	paired	ILLUMINA	HiSeq X Ten	needles	fastq	R70012-08_1.fq.gz	R70012-08_2.fq.gz
SRR8510527	SRP015011	PRJNA173457	SAMN10845670	Pinus tabuliformis	LNw-3	RNA-seq of Pinus tabuliformis: late pollen shedding trees	RNA-Seq	TRANSCRIPTOMIC	paired	ILLUMINA	HiSeq X Ten	needles	fastq	R70012-09_1.fq.gz	R70012-09_2.fq.gz
SRR8510526	SRP015011	PRJNA173457	SAMN10845670	Pinus tabuliformis	LNw-4	RNA-seq of Pinus tabuliformis: late pollen shedding trees	RNA-Seq	TRANSCRIPTOMIC	paired	ILLUMINA	HiSeq X Ten	needles	fastq	R70012-10_1.fq.gz	R70012-10_2.fq.gz
SRR8510529	SRP015011	PRJNA173457	SAMN10845670	Pinus tabuliformis	LNw-5	RNA-seq of Pinus tabuliformis: late pollen shedding trees	RNA-Seq	TRANSCRIPTOMIC	paired	ILLUMINA	HiSeq X Ten	needles	fastq	R70012-11_1.fq.gz	R70012-11_2.fq.gz
SRR8510528	SRP015011	PRJNA173457	SAMN10845670	Pinus tabuliformis	LNw-6	RNA-seq of Pinus tabuliformis: late pollen shedding trees	RNA-Seq	TRANSCRIPTOMIC	paired	ILLUMINA	HiSeq X Ten	needles	fastq	R70012-12_1.fq.gz	R70012-12_2.fq.gz
SRR8510534	SRP015011	PRJNA173457	SAMN10845670	Pinus tabuliformis	LN1-1	RNA-seq of Pinus tabuliformis: late pollen shedding trees	RNA-Seq	TRANSCRIPTOMIC	paired	ILLUMINA	HiSeq X Ten	needles	fastq	9-38-1-Z_HGV3YALXX_L8_1.clean.fq.gz	9-38-1-Z_HGV3YALXX_L8_2.clean.fq.gz
SRR8510535	SRP015011	PRJNA173457	SAMN10845670	Pinus tabuliformis	LN1-2	RNA-seq of Pinus tabuliformis: late pollen shedding trees	RNA-Seq	TRANSCRIPTOMIC	paired	ILLUMINA	HiSeq X Ten	needles	fastq	10-20-1-Z_HGV3YALXX_L8_1.clean.fq.gz	10-20-1-Z_HGV3YALXX_L8_2.clean.fq.gz
SRR8510532	SRP015011	PRJNA173457	SAMN10845670	Pinus tabuliformis	LN1-3	RNA-seq of Pinus tabuliformis: late pollen shedding trees	RNA-Seq	TRANSCRIPTOMIC	paired	ILLUMINA	HiSeq X Ten	needles	fastq	10-22-1-Z_HGV3YALXX_L8_1.clean.fq.gz	10-22-1-Z_HGV3YALXX_L8_2.clean.fq.gz
SRR8510533	SRP015011	PRJNA173457	SAMN10845670	Pinus tabuliformis	LN1-4	RNA-seq of Pinus tabuliformis: late pollen shedding trees	RNA-Seq	TRANSCRIPTOMIC	paired	ILLUMINA	HiSeq X Ten	needles	fastq	10-44-1-Z_HGV3NALXX_L3_1.clean.fq.gz	10-44-1-Z_HGV3NALXX_L3_2.clean.fq.gz
SRR8510538	SRP015011	PRJNA173457	SAMN10845670	Pinus tabuliformis	LN1-5	RNA-seq of Pinus tabuliformis: late pollen shedding trees	RNA-Seq	TRANSCRIPTOMIC	paired	ILLUMINA	HiSeq X Ten	needles	fastq	11-32-1-Z_HGV3FALXX_L5_1.clean.fq.gz	11-32-1-Z_HGV3FALXX_L5_2.clean.fq.gz
SRR8510539	SRP015011	PRJNA173457	SAMN10845670	Pinus tabuliformis	LN1-6	RNA-seq of Pinus tabuliformis: late pollen shedding trees	RNA-Seq	TRANSCRIPTOMIC	paired	ILLUMINA	HiSeq X Ten	needles	fastq	12-44-1-Z_HGV3YALXX_L8_1.clean.fq.gz	12-44-1-Z_HGV3YALXX_L8_2.clean.fq.gz
SRR8510536	SRP015011	PRJNA173457	SAMN10845670	Pinus tabuliformis	LN2-1	RNA-seq of Pinus tabuliformis: late pollen shedding trees	RNA-Seq	TRANSCRIPTOMIC	paired	ILLUMINA	HiSeq X Ten	needles	fastq	ML_1zhen_filter_R1.fastq.gz	ML_1zhen_filter_R2.fastq.gz
SRR8510537	SRP015011	PRJNA173457	SAMN10845670	Pinus tabuliformis	LN2-2	RNA-seq of Pinus tabuliformis: late pollen shedding trees	RNA-Seq	TRANSCRIPTOMIC	paired	ILLUMINA	HiSeq X Ten	needles	fastq	ML_2zhen_filter_R1.fastq.gz	ML_2zhen_filter_R2.fastq.gz
SRR8510540	SRP015011	PRJNA173457	SAMN10845670	Pinus tabuliformis	LN2-3	RNA-seq of Pinus tabuliformis: late pollen shedding trees	RNA-Seq	TRANSCRIPTOMIC	paired	ILLUMINA	HiSeq X Ten	needles	fastq	ML_5zhen_filter_R1.fastq.gz	ML_5zhen_filter_R2.fastq.gz
SRR8510541	SRP015011	PRJNA173457	SAMN10845670	Pinus tabuliformis	LN2-4	RNA-seq of Pinus tabuliformis: late pollen shedding trees	RNA-Seq	TRANSCRIPTOMIC	paired	ILLUMINA	HiSeq X Ten	needles	fastq	ML_6zhen_filter_R1.fastq.gz	ML_6zhen_filter_R2.fastq.gz
SRR8510549	SRP015011	PRJNA173457	SAMN10845670	Pinus tabuliformis	LN2-5	RNA-seq of Pinus tabuliformis: late pollen shedding trees	RNA-Seq	TRANSCRIPTOMIC	paired	ILLUMINA	HiSeq X Ten	needles	fastq	ML_9zhen_filter_R1.fastq.gz	ML_9zhen_filter_R2.fastq.gz
SRR8510548	SRP015011	PRJNA173457	SAMN10845670	Pinus tabuliformis	LN2-6	RNA-seq of Pinus tabuliformis: late pollen shedding trees	RNA-Seq	TRANSCRIPTOMIC	paired	ILLUMINA	HiSeq X Ten	needles	fastq	ML_10zhen_filter_R1.fastq.gz	ML_10zhen_filter_R2.fastq.gz
SRR8510547	SRP015011	PRJNA173457	SAMN10845670	Pinus tabuliformis	LN3-1	RNA-seq of Pinus tabuliformis: late pollen shedding trees	RNA-Seq	TRANSCRIPTOMIC	paired	ILLUMINA	HiSeq X Ten	needles	fastq	9-38-2-Z_HGV3FALXX_L6_1.clean.fq.gz	9-38-2-Z_HGV3FALXX_L6_2.clean.fq.gz
SRR8510546	SRP015011	PRJNA173457	SAMN10845670	Pinus tabuliformis	LN3-2	RNA-seq of Pinus tabuliformis: late pollen shedding trees	RNA-Seq	TRANSCRIPTOMIC	paired	ILLUMINA	HiSeq X Ten	needles	fastq	10-20-2-Z_HGV3FALXX_L3_1.clean.fq.gz	10-20-2-Z_HGV3FALXX_L3_2.clean.fq.gz
SRR8510545	SRP015011	PRJNA173457	SAMN10845670	Pinus tabuliformis	LN3-3	RNA-seq of Pinus tabuliformis: late pollen shedding trees	RNA-Seq	TRANSCRIPTOMIC	paired	ILLUMINA	HiSeq X Ten	needles	fastq	10-22-2-Z_HGV3FALXX_L3_1.clean.fq.gz	10-22-2-Z_HGV3FALXX_L3_2.clean.fq.gz
SRR8510544	SRP015011	PRJNA173457	SAMN10845670	Pinus tabuliformis	LN3-4	RNA-seq of Pinus tabuliformis: late pollen shedding trees	RNA-Seq	TRANSCRIPTOMIC	paired	ILLUMINA	HiSeq X Ten	needles	fastq	10-44-2-Z_HGV3FALXX_L3_1.clean.fq.gz	10-44-2-Z_HGV3FALXX_L3_2.clean.fq.gz
SRR8510543	SRP015011	PRJNA173457	SAMN10845670	Pinus tabuliformis	LN3-5	RNA-seq of Pinus tabuliformis: late pollen shedding trees	RNA-Seq	TRANSCRIPTOMIC	paired	ILLUMINA	HiSeq X Ten	needles	fastq	11-32-2-Z_HGV3FALXX_L3_1.clean.fq.gz	11-32-2-Z_HGV3FALXX_L3_2.clean.fq.gz
SRR8510542	SRP015011	PRJNA173457	SAMN10845670	Pinus tabuliformis	LN3-6	RNA-seq of Pinus tabuliformis: late pollen shedding trees	RNA-Seq	TRANSCRIPTOMIC	paired	ILLUMINA	HiSeq X Ten	needles	fastq	12-44-2-Z_HGVCGALXX_L1_1.clean.fq.gz	12-44-2-Z_HGVCGALXX_L1_2.clean.fq.gz
SRR8510551	SRP015011	PRJNA173457	SAMN10845670	Pinus tabuliformis	EMC1-1	RNA-seq of Pinus tabuliformis: earlier pollen shedding trees	RNA-Seq	TRANSCRIPTOMIC	paired	ILLUMINA	HiSeq X Ten	male cones	fastq	1-5-1-H_HGV7YALXX_L4_1.clean.fq.gz	1-5-1-H_HGV7YALXX_L4_2.clean.fq.gz
SRR8510550	SRP015011	PRJNA173457	SAMN10845670	Pinus tabuliformis	EMC1-2	RNA-seq of Pinus tabuliformis: earlier pollen shedding trees	RNA-Seq	TRANSCRIPTOMIC	paired	ILLUMINA	HiSeq X Ten	male cones	fastq	1-6-1-H_HGV7YALXX_L5_1.clean.fq.gz	1-6-1-H_HGV7YALXX_L5_2.clean.fq.gz
SRR8510562	SRP015011	PRJNA173457	SAMN10845670	Pinus tabuliformis	EMC1-3	RNA-seq of Pinus tabuliformis: earlier pollen shedding trees	RNA-Seq	TRANSCRIPTOMIC	paired	ILLUMINA	HiSeq X Ten	male cones	fastq	1-25-1-H_HGV7YALXX_L4_1.clean.fq.gz	1-25-1-H_HGV7YALXX_L4_2.clean.fq.gz
SRR8510563	SRP015011	PRJNA173457	SAMN10845670	Pinus tabuliformis	EMC1-4	RNA-seq of Pinus tabuliformis: earlier pollen shedding trees	RNA-Seq	TRANSCRIPTOMIC	paired	ILLUMINA	HiSeq X Ten	male cones	fastq	1-40-1-H_HGV7YALXX_L4_1.clean.fq.gz	1-40-1-H_HGV7YALXX_L4_2.clean.fq.gz
SRR8510564	SRP015011	PRJNA173457	SAMN10845670	Pinus tabuliformis	EMC1-5	RNA-seq of Pinus tabuliformis: earlier pollen shedding trees	RNA-Seq	TRANSCRIPTOMIC	paired	ILLUMINA	HiSeq X Ten	male cones	fastq	3-14-1-H_HGV7YALXX_L4_1.clean.fq.gz	3-14-1-H_HGV7YALXX_L4_2.clean.fq.gz
SRR8510565	SRP015011	PRJNA173457	SAMN10845670	Pinus tabuliformis	EMC1-6	RNA-seq of Pinus tabuliformis: earlier pollen shedding trees	RNA-Seq	TRANSCRIPTOMIC	paired	ILLUMINA	HiSeq X Ten	male cones	fastq	3-18-1-H_HGV7YALXX_L4_1.clean.fq.gz	3-18-1-H_HGV7YALXX_L4_2.clean.fq.gz
SRR8510566	SRP015011	PRJNA173457	SAMN10845670	Pinus tabuliformis	EMC2-1	RNA-seq of Pinus tabuliformis: earlier pollen shedding trees	RNA-Seq	TRANSCRIPTOMIC	paired	ILLUMINA	HiSeq X Ten	male cones	fastq	ME_2hua_filter_R1.fastq.gz	ME_2hua_filter_R2.fastq.gz
SRR8510567	SRP015011	PRJNA173457	SAMN10845670	Pinus tabuliformis	EMC2-2	RNA-seq of Pinus tabuliformis: earlier pollen shedding trees	RNA-Seq	TRANSCRIPTOMIC	paired	ILLUMINA	HiSeq X Ten	male cones	fastq	ME_3hua_filter_R1.fastq.gz	ME_3hua_filter_R2.fastq.gz
SRR8510568	SRP015011	PRJNA173457	SAMN10845670	Pinus tabuliformis	EMC2-3	RNA-seq of Pinus tabuliformis: earlier pollen shedding trees	RNA-Seq	TRANSCRIPTOMIC	paired	ILLUMINA	HiSeq X Ten	male cones	fastq	ME_5hua_filter_R1.fastq.gz	ME_5hua_filter_R2.fastq.gz
SRR8510569	SRP015011	PRJNA173457	SAMN10845670	Pinus tabuliformis	EMC2-4	RNA-seq of Pinus tabuliformis: earlier pollen shedding trees	RNA-Seq	TRANSCRIPTOMIC	paired	ILLUMINA	HiSeq X Ten	male cones	fastq	ME_6hua_filter_R1.fastq.gz	ME_6hua_filter_R2.fastq.gz
SRR8510570	SRP015011	PRJNA173457	SAMN10845670	Pinus tabuliformis	EMC2-5	RNA-seq of Pinus tabuliformis: earlier pollen shedding trees	RNA-Seq	TRANSCRIPTOMIC	paired	ILLUMINA	HiSeq X Ten	male cones	fastq	ME_7hua_filter_R1.fastq.gz	ME_7hua_filter_R2.fastq.gz
SRR8510571	SRP015011	PRJNA173457	SAMN10845670	Pinus tabuliformis	EMC2-6	RNA-seq of Pinus tabuliformis: earlier pollen shedding trees	RNA-Seq	TRANSCRIPTOMIC	paired	ILLUMINA	HiSeq X Ten	male cones	fastq	ME_9hua_filter_R1.fastq.gz	ME_9hua_filter_R2.fastq.gz
SRR8510579	SRP015011	PRJNA173457	SAMN10845670	Pinus tabuliformis	EMC3-1	RNA-seq of Pinus tabuliformis: earlier pollen shedding trees	RNA-Seq	TRANSCRIPTOMIC	paired	ILLUMINA	HiSeq X Ten	male cones	fastq	1-5-2-H_HGV3YALXX_L8_1.clean.fq.gz	1-5-2-H_HGV3YALXX_L8_2.clean.fq.gz
SRR8510578	SRP015011	PRJNA173457	SAMN10845670	Pinus tabuliformis	EMC3-2	RNA-seq of Pinus tabuliformis: earlier pollen shedding trees	RNA-Seq	TRANSCRIPTOMIC	paired	ILLUMINA	HiSeq X Ten	male cones	fastq	1-6-2-H_HGV3YALXX_L8_1.clean.fq.gz	1-6-2-H_HGV3YALXX_L8_2.clean.fq.gz
SRR8510581	SRP015011	PRJNA173457	SAMN10845670	Pinus tabuliformis	EMC3-3	RNA-seq of Pinus tabuliformis: earlier pollen shedding trees	RNA-Seq	TRANSCRIPTOMIC	paired	ILLUMINA	HiSeq X Ten	male cones	fastq	1-25-2-H_HGV3YALXX_L8_1.clean.fq.gz	1-25-2-H_HGV3YALXX_L8_2.clean.fq.gz
SRR8510580	SRP015011	PRJNA173457	SAMN10845670	Pinus tabuliformis	EMC3-4	RNA-seq of Pinus tabuliformis: earlier pollen shedding trees	RNA-Seq	TRANSCRIPTOMIC	paired	ILLUMINA	HiSeq X Ten	male cones	fastq	1-40-2-H_HGV3YALXX_L8_1.clean.fq.gz	1-40-2-H_HGV3YALXX_L8_2.clean.fq.gz
SRR8510575	SRP015011	PRJNA173457	SAMN10845670	Pinus tabuliformis	EMC3-5	RNA-seq of Pinus tabuliformis: earlier pollen shedding trees	RNA-Seq	TRANSCRIPTOMIC	paired	ILLUMINA	HiSeq X Ten	male cones	fastq	3-14-2-H_HGV3YALXX_L8_1.clean.fq.gz	3-14-2-H_HGV3YALXX_L8_2.clean.fq.gz
SRR8510574	SRP015011	PRJNA173457	SAMN10845670	Pinus tabuliformis	EMC3-6	RNA-seq of Pinus tabuliformis: earlier pollen shedding trees	RNA-Seq	TRANSCRIPTOMIC	paired	ILLUMINA	HiSeq X Ten	male cones	fastq	3-18-2-H_HGV3NALXX_L3_1.clean.fq.gz	3-18-2-H_HGV3NALXX_L3_2.clean.fq.gz
SRR8510577	SRP015011	PRJNA173457	SAMN10845670	Pinus tabuliformis	LMC1-1	RNA-seq of Pinus tabuliformis: late pollen shedding trees	RNA-Seq	TRANSCRIPTOMIC	paired	ILLUMINA	HiSeq X Ten	male cones	fastq	9-38-1-H_HGV7YALXX_L5_1.clean.fq.gz	9-38-1-H_HGV7YALXX_L5_2.clean.fq.gz
SRR8510576	SRP015011	PRJNA173457	SAMN10845670	Pinus tabuliformis	LMC1-2	RNA-seq of Pinus tabuliformis: late pollen shedding trees	RNA-Seq	TRANSCRIPTOMIC	paired	ILLUMINA	HiSeq X Ten	male cones	fastq	10-20-1-H_HGV7YALXX_L5_1.clean.fq.gz	10-20-1-H_HGV7YALXX_L5_2.clean.fq.gz
SRR8510573	SRP015011	PRJNA173457	SAMN10845670	Pinus tabuliformis	LMC1-3	RNA-seq of Pinus tabuliformis: late pollen shedding trees	RNA-Seq	TRANSCRIPTOMIC	paired	ILLUMINA	HiSeq X Ten	male cones	fastq	10-22-1-H_HGV7YALXX_L5_1.clean.fq.gz	10-22-1-H_HGV7YALXX_L5_2.clean.fq.gz
SRR8510572	SRP015011	PRJNA173457	SAMN10845670	Pinus tabuliformis	LMC1-4	RNA-seq of Pinus tabuliformis: late pollen shedding trees	RNA-Seq	TRANSCRIPTOMIC	paired	ILLUMINA	HiSeq X Ten	male cones	fastq	10-40-1-H_HKNMGALXX_L3_1.clean.fq.gz	10-40-1-H_HKNMGALXX_L3_2.clean.fq.gz
SRR8510590	SRP015011	PRJNA173457	SAMN10845670	Pinus tabuliformis	LMC1-5	RNA-seq of Pinus tabuliformis: late pollen shedding trees	RNA-Seq	TRANSCRIPTOMIC	paired	ILLUMINA	HiSeq X Ten	male cones	fastq	11-32-1-H_HGV3YALXX_L8_1.clean.fq.gz	11-32-1-H_HGV3YALXX_L8_2.clean.fq.gz
SRR8510591	SRP015011	PRJNA173457	SAMN10845670	Pinus tabuliformis	LMC1-6	RNA-seq of Pinus tabuliformis: late pollen shedding trees	RNA-Seq	TRANSCRIPTOMIC	paired	ILLUMINA	HiSeq X Ten	male cones	fastq	12-44-1-H_HGV3YALXX_L8_1.clean.fq.gz	12-44-1-H_HGV3YALXX_L8_2.clean.fq.gz
SRR8510588	SRP015011	PRJNA173457	SAMN10845670	Pinus tabuliformis	LMC2-1	RNA-seq of Pinus tabuliformis: late pollen shedding trees	RNA-Seq	TRANSCRIPTOMIC	paired	ILLUMINA	HiSeq X Ten	male cones	fastq	ML_1hua_filter_R1.fastq.gz	ML_1hua_filter_R2.fastq.gz
SRR8510589	SRP015011	PRJNA173457	SAMN10845670	Pinus tabuliformis	LMC2-2	RNA-seq of Pinus tabuliformis: late pollen shedding trees	RNA-Seq	TRANSCRIPTOMIC	paired	ILLUMINA	HiSeq X Ten	male cones	fastq	ML_2hua_filter_R1.fastq.gz	ML_2hua_filter_R2.fastq.gz
SRR8510586	SRP015011	PRJNA173457	SAMN10845670	Pinus tabuliformis	LMC2-3	RNA-seq of Pinus tabuliformis: late pollen shedding trees	RNA-Seq	TRANSCRIPTOMIC	paired	ILLUMINA	HiSeq X Ten	male cones	fastq	ML_5hua_filter_R1.fastq.gz	ML_5hua_filter_R2.fastq.gz
SRR8510587	SRP015011	PRJNA173457	SAMN10845670	Pinus tabuliformis	LMC2-4	RNA-seq of Pinus tabuliformis: late pollen shedding trees	RNA-Seq	TRANSCRIPTOMIC	paired	ILLUMINA	HiSeq X Ten	male cones	fastq	ML_6hua_filter_R1.fastq.gz	ML_6hua_filter_R2.fastq.gz
SRR8510584	SRP015011	PRJNA173457	SAMN10845670	Pinus tabuliformis	LMC2-5	RNA-seq of Pinus tabuliformis: late pollen shedding trees	RNA-Seq	TRANSCRIPTOMIC	paired	ILLUMINA	HiSeq X Ten	male cones	fastq	ML_7hua_filter_R1.fastq.gz	ML_7hua_filter_R2.fastq.gz
SRR8510585	SRP015011	PRJNA173457	SAMN10845670	Pinus tabuliformis	LMC2-6	RNA-seq of Pinus tabuliformis: late pollen shedding trees	RNA-Seq	TRANSCRIPTOMIC	paired	ILLUMINA	HiSeq X Ten	male cones	fastq	ML_9hua_filter_R1.fastq.gz	ML_9hua_filter_R2.fastq.gz
SRR8510582	SRP015011	PRJNA173457	SAMN10845670	Pinus tabuliformis	LMC3-1	RNA-seq of Pinus tabuliformis: late pollen shedding trees	RNA-Seq	TRANSCRIPTOMIC	paired	ILLUMINA	HiSeq X Ten	male cones	fastq	9-38-2-H_HGV3FALXX_L6_1.clean.fq.gz	9-38-2-H_HGV3FALXX_L6_2.clean.fq.gz
SRR8510583	SRP015011	PRJNA173457	SAMN10845670	Pinus tabuliformis	LMC3-2	RNA-seq of Pinus tabuliformis: late pollen shedding trees	RNA-Seq	TRANSCRIPTOMIC	paired	ILLUMINA	HiSeq X Ten	male cones	fastq	10-20-2-H_HGV3FALXX_L6_1.clean.fq.gz	10-20-2-H_HGV3FALXX_L6_2.clean.fq.gz
SRR8510595	SRP015011	PRJNA173457	SAMN10845670	Pinus tabuliformis	LMC3-3	RNA-seq of Pinus tabuliformis: late pollen shedding trees	RNA-Seq	TRANSCRIPTOMIC	paired	ILLUMINA	HiSeq X Ten	male cones	fastq	10-22-2-H_HGV3FALXX_L6_1.clean.fq.gz	10-22-2-H_HGV3FALXX_L6_2.clean.fq.gz
SRR8510594	SRP015011	PRJNA173457	SAMN10845670	Pinus tabuliformis	LMC3-4	RNA-seq of Pinus tabuliformis: late pollen shedding trees	RNA-Seq	TRANSCRIPTOMIC	paired	ILLUMINA	HiSeq X Ten	male cones	fastq	10-44-2-H_HGV3FALXX_L6_1.clean.fq.gz	10-44-2-H_HGV3FALXX_L6_2.clean.fq.gz
SRR8510593	SRP015011	PRJNA173457	SAMN10845670	Pinus tabuliformis	LMC3-5	RNA-seq of Pinus tabuliformis: late pollen shedding trees	RNA-Seq	TRANSCRIPTOMIC	paired	ILLUMINA	HiSeq X Ten	male cones	fastq	11-32-2-H_HGV3FALXX_L6_1.clean.fq.gz	11-32-2-H_HGV3FALXX_L6_2.clean.fq.gz
SRR8510592	SRP015011	PRJNA173457	SAMN10845670	Pinus tabuliformis	LMC3-6	RNA-seq of Pinus tabuliformis: late pollen shedding trees	RNA-Seq	TRANSCRIPTOMIC	paired	ILLUMINA	HiSeq X Ten	male cones	fastq	12-44-2-H_HGV3FALXX_L6_1.clean.fq.gz	12-44-2-H_HGV3FALXX_L6_2.clean.fq.gz
SRR8510599	SRP015011	PRJNA173457	SAMN10845670	Pinus tabuliformis	InN-1	RNA-seq of Pinus tabuliformis: lndoor trees	RNA-Seq	TRANSCRIPTOMIC	paired	ILLUMINA	HiSeq X Ten	needles	fastq	R70012-13_1.fq.gz	R70012-13_2.fq.gz
SRR8510598	SRP015011	PRJNA173457	SAMN10845670	Pinus tabuliformis	InN-2	RNA-seq of Pinus tabuliformis: lndoor trees	RNA-Seq	TRANSCRIPTOMIC	paired	ILLUMINA	HiSeq X Ten	needles	fastq	R70012-14_1.fq.gz	R70012-14_2.fq.gz
SRR8510597	SRP015011	PRJNA173457	SAMN10845670	Pinus tabuliformis	InN-3	RNA-seq of Pinus tabuliformis: lndoor trees	RNA-Seq	TRANSCRIPTOMIC	paired	ILLUMINA	HiSeq X Ten	needles	fastq	R70012-15_1.fq.gz	R70012-15_2.fq.gz
SRR8510596	SRP015011	PRJNA173457	SAMN10845670	Pinus tabuliformis	InN-4	RNA-seq of Pinus tabuliformis: lndoor trees	RNA-Seq	TRANSCRIPTOMIC	paired	ILLUMINA	HiSeq X Ten	needles	fastq	R70012-16_1.fq.gz	R70012-16_2.fq.gz
SRR8510601	SRP015011	PRJNA173457	SAMN10845670	Pinus tabuliformis	InN-5	RNA-seq of Pinus tabuliformis: lndoor trees	RNA-Seq	TRANSCRIPTOMIC	paired	ILLUMINA	HiSeq X Ten	needles	fastq	R70012-17_1.fq.gz	R70012-17_2.fq.gz
SRR8510600	SRP015011	PRJNA173457	SAMN10845670	Pinus tabuliformis	InN-6	RNA-seq of Pinus tabuliformis: lndoor trees	RNA-Seq	TRANSCRIPTOMIC	paired	ILLUMINA	HiSeq X Ten	needles	fastq	R70012-18_1.fq.gz	R70012-18_2.fq.gz
SRR8510618	SRP015011	PRJNA173457	SAMN10845670	Pinus tabuliformis	InN-7	RNA-seq of Pinus tabuliformis: lndoor trees	RNA-Seq	TRANSCRIPTOMIC	paired	ILLUMINA	HiSeq X Ten	needles	fastq	R70012-19_1.fq.gz	R70012-19_2.fq.gz
SRR8510619	SRP015011	PRJNA173457	SAMN10845670	Pinus tabuliformis	InN-8	RNA-seq of Pinus tabuliformis: lndoor trees	RNA-Seq	TRANSCRIPTOMIC	paired	ILLUMINA	HiSeq X Ten	needles	fastq	R70012-20_1.fq.gz	R70012-20_2.fq.gz
SRR8510620	SRP015011	PRJNA173457	SAMN10845670	Pinus tabuliformis	InN-9	RNA-seq of Pinus tabuliformis: lndoor trees	RNA-Seq	TRANSCRIPTOMIC	paired	ILLUMINA	HiSeq X Ten	needles	fastq	R70012-30_1.fq.gz	R70012-30_2.fq.gz
SRR8510621	SRP015011	PRJNA173457	SAMN10845670	Pinus tabuliformis	OutN-1	RNA-seq of Pinus tabuliformis: Outdoor trees	RNA-Seq	TRANSCRIPTOMIC	paired	ILLUMINA	HiSeq X Ten	needles	fastq	R70012-21_1.fq.gz	R70012-21_2.fq.gz
SRR8510614	SRP015011	PRJNA173457	SAMN10845670	Pinus tabuliformis	OutN-2	RNA-seq of Pinus tabuliformis: Outdoor trees	RNA-Seq	TRANSCRIPTOMIC	paired	ILLUMINA	HiSeq X Ten	needles	fastq	R70012-22_1.fq.gz	R70012-22_2.fq.gz
SRR8510615	SRP015011	PRJNA173457	SAMN10845670	Pinus tabuliformis	OutN-3	RNA-seq of Pinus tabuliformis: Outdoor trees	RNA-Seq	TRANSCRIPTOMIC	paired	ILLUMINA	HiSeq X Ten	needles	fastq	R70012-23_1.fq.gz	R70012-23_2.fq.gz
SRR8510616	SRP015011	PRJNA173457	SAMN10845670	Pinus tabuliformis	OutN-4	RNA-seq of Pinus tabuliformis: Outdoor trees	RNA-Seq	TRANSCRIPTOMIC	paired	ILLUMINA	HiSeq X Ten	needles	fastq	R70012-24_1.fq.gz	R70012-24_2.fq.gz
SRR8510617	SRP015011	PRJNA173457	SAMN10845670	Pinus tabuliformis	OutN-5	RNA-seq of Pinus tabuliformis: Outdoor trees	RNA-Seq	TRANSCRIPTOMIC	paired	ILLUMINA	HiSeq X Ten	needles	fastq	R70012-25_1.fq.gz	R70012-25_2.fq.gz
SRR8510612	SRP015011	PRJNA173457	SAMN10845670	Pinus tabuliformis	OutN-6	RNA-seq of Pinus tabuliformis: Outdoor trees	RNA-Seq	TRANSCRIPTOMIC	paired	ILLUMINA	HiSeq X Ten	needles	fastq	R70012-26_1.fq.gz	R70012-26_2.fq.gz
SRR8510613	SRP015011	PRJNA173457	SAMN10845670	Pinus tabuliformis	OutN-7	RNA-seq of Pinus tabuliformis: Outdoor trees	RNA-Seq	TRANSCRIPTOMIC	paired	ILLUMINA	HiSeq X Ten	needles	fastq	R70012-27_1.fq.gz	R70012-27_2.fq.gz
SRR8510531	SRP015011	PRJNA173457	SAMN10845670	Pinus tabuliformis	OutN-8	RNA-seq of Pinus tabuliformis: Outdoor trees	RNA-Seq	TRANSCRIPTOMIC	paired	ILLUMINA	HiSeq X Ten	needles	fastq	R70012-28_1.fq.gz	R70012-28_2.fq.gz
SRR8510530	SRP015011	PRJNA173457	SAMN10845670	Pinus tabuliformis	OutN-9	RNA-seq of Pinus tabuliformis: Outdoor trees	RNA-Seq	TRANSCRIPTOMIC	paired	ILLUMINA	HiSeq X Ten	needles	fastq	R70012-29_1.fq.gz	R70012-29_2.fq.gz
